# Supplementary material for: Molecular markers in keratins from Mysticeti whales for species identification of baleen in museum and archaeological collections
Source: PLoS One. 2017 Aug 30;12(8):e0183053. doi: 10.1371/journal.pone.0183053 (PMC5576650; doi:10.1371/journal.pone.0183053)
Supplement: S1 Data — (ZIP) [file pone.0183053.s005.zip]

Archive with 48 entries (48 files):
- S1 Data/339990_MSMS2184.mzXML
- S1 Data/339990_MSMS2664.mzXML
- S1 Data/504074_MSMS2156.mzXML
- S1 Data/504689_MSMS2547.msd
- S1 Data/504999_MSMS2517.msd
- S1 Data/Aku37.mzXML
- S1 Data/Aku43.mzXML
- S1 Data/Aku54.mzXML
- S1 Data/Aku55.mzXML
- S1 Data/Aku57.mzXML
- S1 Data/Ava12.mzXML
- S1 Data/Ava13.mzXML
- S1 Data/Ava14.mzXML
- S1 Data/Ava16.mzXML
- S1 Data/Ava18.mzXML
- S1 Data/Ava19.mzXML
- S1 Data/Ava21.mzXML
- S1 Data/Ava22.mzXML
- S1 Data/Ava25.mzXML
- S1 Data/Ava26_B.mzXML
- S1 Data/Ava26_S.mzXML
- S1 Data/Ava27.mzXML
- S1 Data/Ava32.mzXML
- S1 Data/Ava33.mzXML
- S1 Data/Ava34.mzXML
- S1 Data/Ava35.mzXML
- S1 Data/B acutorostrata_239305.mzXML
- S1 Data/B borealis_504998.mzXML
- S1 Data/B brydei_504074.mzXML
- S1 Data/B brydei_504688.mzXML
- S1 Data/B brydei_504689.mzXML
- S1 Data/B musculus_269541.mzXML
- S1 Data/B mysticetus_571338.mzXML
- S1 Data/B physalus_275769.mzXML
- S1 Data/B339.mzXML
- S1 Data/Bush H1A.mzXML
- S1 Data/E glacialis_504257.mzXML
- S1 Data/E japonica_339990.mzXML
- S1 Data/E robustus_572613.mzXML
- S1 Data/Heb50.mzXML
- S1 Data/HebH3.mzXML
- S1 Data/Joh49_B.mzXML
- S1 Data/Joh49_S.mzXML
- S1 Data/Kom45_B.mzXML
- S1 Data/Kom45_S.mzXML
- S1 Data/M novaeangliae_267999.mzXML
- S1 Data/M novaeangliae_504216.mzXML
- S1 Data/Nach52.mzXML
