# Supplementary material for: Molecular markers in keratins from Mysticeti whales for species identification of baleen in museum and archaeological collections
Source: PLoS One. 2017 Aug 30;12(8):e0183053. doi: 10.1371/journal.pone.0183053 (PMC5576650; doi:10.1371/journal.pone.0183053)
Supplement: S1 Data — (ZIP) [file pone.0183053.s005.zip › S1 Data/504689_MSMS2547.msd]

<?xml version="1.0" encoding="utf-8" ?>
<mSD version="2.2">

  <description>
    <title>MSMS2547</title>
    <date value="Fri Jul 25 05:41:04 2014" />
    <operator value="" />
    <contact value="" />
    <institution value="" />
    <instrument value="" />
    <notes></notes>
  </description>

  <spectrum points="120129">
    <mzArray precision="32" compression="zlib" endian="little">eJwc2/Vjn915JnhJtli2xbItlkyyJMsyy7Isfx8zM7y2zJBOdzqdTqfT6XTabraTvpOmaSZNmyZNmpiZmZmZmZmZcT+7/8C57vuic54fnga1p4eq4qaH/jh5eugX9aeH9uRND71tNj2UWTY91K/99NCfVE0Pzew+PXSq//TQ+6HTQ0U100MDJk0P/c0fTg8t/y/TQ2f++/RQ1A+nh9r/eHqo5mfTQz/91+mhlf8+PXRrzvRQ6tLpoYrV00N/uHl66Gc7p4d2HJweenlyeijjwvRQrxvTQ3/xYHrod8+mh469mx56/WV6qHHUjNCIujNCf5k6I7Q4a0boRMGMUETxjFDr1jNCoypmhH4cmhHa2HtG6NrAGaHEUTNCbcfNCE2bNiP0q/80I7T5v84IPf2fM0K5P5oR6vaTGaE/+8WM0L/9ekbo0IwZoc8LZoTyl88IDVk/I/S322eE5u+dEbpwdEbo6+kZobIrM0IT7swI/ejRjNDaVzNC9z7NCCVEzMTJzNCkxJk4mYmTmaEHTWbiZCZOZuJkJk5m4mQmTmbiZCZOZuJkJk5m4mQmTmbiZCZOZuJkZmjr72fiZCZOZuJkJk5mhn67eyZOZuJkZqjw0kyczMTJzNDCFzNxMjMUFjYLJ7NwMiv0ffosnMwKXWk0K1S3dBZOZoWmVM4K/bLrLJzMCj0ePCuUPXpWKJgwK/SnfzALJ7NCB/7brNDHv56Fk1mhQT+dFfrhv8wKzf3NrNC5WbNCMYtnhUpXzgqN2ziLNrNCq/fPCt05Pos2s0KV12aF/ujerNDPn8wK7XozizazQg1qzw71SZhNm9mh6Q1n02Y2bWaHmpbPps1s2swOLe05mzazaTObNrNpM9scs2kzmzazzTGbNrNpM9scs2kzmzazaTObNrNpM5s2s2kzOxR3bjZtZtNmtjlm02Y2bWabYw5t5vDrHHPMoc0cfp1jjjm0mRP6q+o55phDmzmh2iPmmGNOaPSUOaGf/Mc55pgTuvE/5oSS/3aOOeaE/uDnc3hkjjnmhJ7Pm2OOOeaYE/rzrXPMMcccc3hkjjnmmGMOj8wxxxxzzOGRueaYa4655phrjrnmmGuOueaYa4655phrjrnmmGuOueaYa4655phrjrnmmGuOueaYa4655phrjrnmmGuOueaYa4655phrjrnmmGuOufiYa4655piLj3nmmGeOeeaYZ4555phnjnnmmGeOeeaYZ4555phnjnl0mWeOeeaYR5d55phnjnl0mWeOeeaYR5d55phnjnl0mWeOeeaYR5d5/DHPHPPMMY8/5pljnjnm88d8c8w3x3z+mM8f880xnz/m88d8c8znj/n8Md8c880xnz/m8+l8c8znj/l8Ot8c8/ljPp/ON8d8Pp3Pp/P5dD6fzufT+Xw63xzz+XS+Dplvjvl8Ol9eFsjLAj5dIC8L5GWBORbIywJ5WSAvC+RlgbwskJcF8rJAXhaEZv/nBXK7QF4WhIq/XyC3C+RlgS5bILcL5HaB3C6Q2wVyu0BuF8jtArldEBp2a4HcLpDbBaFLHxbI7cJQecxC/bFQfywMrc9ZqD8W6o+Foeq2C/XHQv2xkCYL9cdC/bGQNxbqj4X6YyFvLKTJQv2xkDcW0mQhTRbyxkKaLKTJQt5YSJOFNFlIk4W8sZAmC2myEBcLabKQJotosogmi2iyiCaLcLGIJotosogmi3CxiCaLaLIIF4tosogmi2iyCBeLaLKIJotwsQgXi2iySHcswsUiXCyiySJcLMLFIlws0mGLcLEIF4t02CJcLMbFYlws1mGLcbEYF4txsRgXi3GxGBeLcbEYF4txsRgXi/lzMS4W42IxLhbz52JcLMbFYlws5ovFuFiMi8X8uZgvFuNiMS4W88VivliMi8W4WMwXi/liCS6W8MUSvljCF0twsYQvlvDFEr5YgoslfLGEL5bo8yV8sYQvlvDFEn2+hC+W8MUSfb5Eny/hiyV8sSTUY+0SeizhiyWhI4eXyOoSeizhiyU6Y4msLqHHEp2xVFaX0mMpPZbSY6msLqXHUnospcdSGVlKj6X0WEqPpfRYSo+l9FhKj6X0WEqPpfRYSo+lZlhKj6X0WEqPpWZYSo+l9FhKj6VmWEqPpfRYyptLzbDMDMvosYw3l+mLZWZYRo9l+mKZvlhmhmVmWKYvlsnpMjMsM8MyfbFMTpeZYZkZlplhmZwu44llZlhmhmVyuownlplhmRmWmWEZTywzwzIzLDPDMp5YzhPLzbDcDMvNsJwnlpthuRmWm2G5GZbzxHIzLDfDcjMs54nlZlhuhuVmWG6G5bpiuRmWm2G5GZabYbkZlpthuRmWm2G5rlhuhuVmWG6G5WZYboYVZlhhhhVmWGGGFWZYYYYVZlhhhhVmWGGGFWZYYYYVZliBhxVmWGGGFWZYYYYVeFhhhhVmWGGGFWZYQYsVZlhhhhVmWIGHFbRYYYYVZlhhhhW0WEmLlWZYaYaVZlhJi5X8sNIMK82w0gwrabGSH1aaYaUZVpphJT+s5IeVPLnSDCvNsJIfVvLDSp5caYaVZljJDyt5ciVPrjTDSjOs5MmVPLmSJ1fqiFVmWMWTq3hyFU+ukotVZljFk6t4cpVcrJKLVXKxiidXycUquVglF6vkYpUZVsnFKrlYJRer9NQq2VwlF6vkYpWeWiWbq2RzlVys0lOrZHOVbK6SzVWyuVo2V8vmatlcLZurvXFW64fVsrlaNleH9vVdrR9W64fV+mG1rlytH1brh9X6YbV+WM0Lq/XDav2wWj+sdm+s5oXVdFitH1a7N1bzwmpeWE2H1XRYraNW88IaXlhDhzV0WEOHNbywhhfW0GENHdbQYQ0d1vDCGjqsocMaOqyhwxo6rOGFNXRYQ4c1dFhDhzV0WIODNXRYQ4c1dFhDhzU4WIODNXRYQ4c1dFhDh7U4WIuDtThYS4e1dFirn9biYC0O1uJgLR3W0mGtflqLg7U4WIuDtThY675YqyPX4mAtDtbiYC0O1uJgrY5ci4O1OFiLg7U4WIuDtThYi4O1OFiHg3U4WIeDdThYx4vrcLAOB+twsA4H63CwjhfX8cE6HKzDwTocrMPBOj5Yxwfr+GAdDtbhYB0O1uFgHR+s44N1fLAOB+twsA4H6/hgHR+s44N1fLDe3b0eB+txsJ4P1vPBej5Y755Y755YL4/r+WA9H6zng/U6Yb08rpfH9TRYzwfr+WC9PK6Xx/XyuF4W1tNgPQ3Wy+N6eVwvC+tlYT0N1tNgPQ3W02ADDTbIwgZZ2ECDDTTYQIMNNNhAgw002ECDDTTYQIMNNNhAgw002ECDDfA30GADDTbQYAMNNtBgAw028OEG+Bvgb6DBBhpsoMEGGmzQBxv0wUZZ3Ah/I/yNNNhIg42yuFEWN8riRlncCH8j/I3wN8riRlncKIsbZXEjD2yEvxH+Rvgb4W+Ev9E9uZEHNvLARh7YCH8j/I3wN8LfCH8j/E08sIkHNvHAJvib4G+Cvwn+Jvib4G+Cv4kHNvHAJvib4G+Cvwn+Jvib4G+Cvwn+Jl2wSRdsgr8J/ib4m+Bvgr8J/ib4m+Bvgr+JBzfD3wx/M/zN8DfD3wx/M/zN8DfD3wx/M/zN8DfD3wx/M/zN8DfD3wx/M/zN8Dfbf7P9N8PfDH8z/M3wN8PfDH8z/M3wN8PfbP8t+N+C/y3wt8DfAn8L/C3wt8DfAn8L/C3434L/LfTfQv8t9N8Cfwv8LfC3wN8Cfwv8LfC30H8L/bfQfwv9t/DfFv7bwn9b4G+BvwX+Vvhb4W+l/1b+28p/W/lvK/9t5b+t/LeV/7fy/1b+3wp/K/yt8Lfy31b+28r/W/l/K/9v5f+t/L+V/7fy/1YdtFX+tsrfVvnbCn8r/2/l/638v43/t8nfNvnbJn/b5G+b/G2Tv23yt03+tunAbTpwm/xvk/9t8rdN/rbJ3zYduE0HbpP/bfK/Tf63yf82+d8m/9vkf5t7YJs32jZvtG3e7tv0zzbab6f9dvnf7p243Ttxuw7ern+265/t+me7/tmuf7bTfjvtt9N+O+2303477rfjfjvut+N+O+6343477rfjfjvut9N+O+2303477bfTfjvut+N+O+534H4H7nfgfgfud+B+B+534H4H7nfgfgfud+B+B+536J4ddt9h9x1232H3HXbfYfcduN+B+x2434H7HbjfgfsduN+B+x2436H7dui+Hbpvh+7bafeddt9p951232n3nXbfafeddt9p951232n3nXbfafeddt9p951232n3nXbfafeddt9p951232n3nXy3k+922n2n3Xfafafdd9p9p9132X2X3XfZfZfdd9l9l9132X2X3XfZfZfdd9l9l9132X2X3XfZfZfdd9l9l9132X0X3XfRfRfdd9F9F9130X0X3XfRfRfdd9F9F9130X033XfL/G6Z2y1zu2Vut8ztlrndMrdb5nbL3G6Z2y1zu3l+N8/v5vndPL+b53fz/G6e34333XjfjffdeN+N991434333XjfjffdeN+N99143433PXjfg/c9eN+D9z1434P3PXjfg/c9eN+D9z1434P3PXjfg/c9eN+D9z1434P3PXjfg/c9eN+D9z1434P3PXjfI+975H2PvO2Rtz3ytkfe9srbXnnbK2975W2vvO2Vt73ytlfe9srbXnnbK2975W2vvO113+513+513+513+513+717tqra/fq2r26bq+u2wt7L+y9sPfC3gt7L+y9sPfC3gd7H+x9sPfB3gd7H+x9sPfB3gd7H+x9sPfB3gd7H+x9sPfB3gd7H+x9sPfB3gd7H+x9sPfJ2j5Z28dv+/htH7/t47d9/LYP9n7Y+2Hvh70f9n7Y+2Hvh70f9n7Y+2Hvh70f9n7Y+2Hvh70f9n7Y+2Hvh70f9n7Y+2Hvh70f9n7Y+2Hvt/d+e++3935774d9APYB2AdgH4B9APYB2AdgH4B9APYB2AdgH4B9APYB2AdgH4B9APYB2AfofYDeB+h9gN4H6H0A5wdwfgDnB2AfgH0A9gHYB2AfhH0Q9kHYB2EfhH0Q9kFeO8hrB3ntIK8d5LWDvHaQ1w7y2kFeO8hrB3ntIK8dhH0Q9kHYB2EfhH2Qzw/y+UE+P8jnB/n8IJ8f5PODfH6Izw/x+SE+P8Tnh/j8EJ8fgn0I9iEZOyRjh2TskIwdkrFDMnZIxg7J2CEZOyRjh2TskIwdkrFDMnZIxg7J9yH5PiTfh+T7kHwfku9D8n1Yvg/L92H5Pizfh+X7sHwflu/DuuWwbjmsWw7rlsO65bBuOaxbDuuWw7rlsG45rFsO65bDuuUwrQ/T+jCtD9P6MK0P0/ownx3ms8N8dpjPDuu1I3rtCL6P4PsIvo/g+wi+j9D6CK2P0PoIrY/Q+gitj9D6CL6P4PsIvo/g+wi+j+D7CL6P4PsIvo/g+witj+D7CL6P4PsIvo/g+wi+j+D7KL6P4vsovo/i+6idj9r5qE47qtOO4vsovo/i+yi+j+L7KL6P2vmonY/a+aidj9r5qD49qk+P6tOj+vQovo/a+aidj9r5qJ2P2vmonY/Z+ZguP6bLj+nyY3Y+Zudjdj5m52N2PmbnY3Y+Zudjdj7G38fsfMzOx+x8zM7H7HzMzsfsfMzOx+x8jMeO2fmYnY/Z+Zidj9n5mJ2P2fm4nY/T+Tidj9P5uJ2P2/m4nY/b+bidj9v5OJ2P0/k4nY/T+bidj9v5uJ2P2/m4TB+n83E6H6fzcTofp/NxOx+383G5Oi5Xx+XquFydkKsTdD5B5xN0PmHnE7x9grdP8PYJuTohVyfk6oRcnZCrE7g+wdsnePsEb5/g7RO8fYK3T+D6BK5P4PoErk/w9gnePsHbJ3j7BK5P4Pokrk/i+iSuT+L6pHvzpHvzJK5P4vokrk/i+iSuT+L6JK5P8tdJXJ/E9Ulcn8T1SVyfxPVJmTopUydl6iSuT+L6JK5P4vok3JMydVKmTsnUKZk6hetTuD4F9xTcU+7rUzJ1SqZOydQpmToF9xTcUzQ+pcNO6bBTOuyUDjsF9xTcUzQ+ReNTND7F16d02Cm4p+CeovEpGp+i8Skan6bxabin4Z6m8Wkan6bxaRqfhnsa7mm4p2l8msanaXyaxqfhnoZ7Gu5pvX2axqdpfBruabin4Z6Ge1p3ntadp+Gehnsa7mm4Z+CekaczcM/APQP3DNwzcM/w1hm4Z+CegXsG7hm4Z+CegXsG7hm4Z+CegXsG7hm4Z+CegXsG7hm4Z+CegXsG7hm4Z+CehXsW7lm4Z+GehXsW7lm4Z+GehXsW7lm4Z+GehXsW7lm4Z+GehXsW7lm4Z/F8Fu5ZuGfhnoV7Fu5ZPJ+FexbuWbhn4Z6j7zk8n4N7Du45uOfgnqPvOTyfg3sO7jm45+h7jr7n6HsO7jm45+Ceo+85+p6Dew7uObjn+OocX52j7zm45+Ce46tzfHWer87DPQ/3PNzzfHWer87z1Xm45+Ge5+fz/Hyer87DPQ/3PD+f5+fz/Hyen8/DPS9H5/n5PD+f5+fzcM/L0Xk5Oi9H5/n5PNzzcnRBji7I0QU5uiBHF+T3gs66IEcX5OiCHF2Q3wvye0F+L8jvBTm6IL8X5PeC/F6Q3wvye0FXXpDfC/J7QX4vyO8FvXFBb1zQlRd05QW9cUFvXNQbF/XGRb1xUUdfdCde1BsX9cZFvXFRX13UVxd19EUdfVFHX6TtRX11UV9d1FcXaXuRthd56qK+uqivLtL2Im0v0vYiT13E8UXaXqTtRdpe4qlLOL6E40u0vUTbSzi+hONLOL5E20u0vYTjSzi+hONLtL2E40s4voTjSzi+RNtLOL6E40s4voTjSzi+hONLOL6E40s4voTjyzi+jOPLOL6sIy/j+DKOL+P4sl0v68jLOL6M48s4vmzXyzryMo4v4/iyXS/r5svuo8s4vmzXy3a9rJsv6+bLdr1s18u6+bJuvozjy3a9Ytcr8nPFPXjFrlfseoWPr8jPFbtesesVu17h4yt2vWLXK3a9wsdX7HrFrlfsesWuV+x6xa5X7HrFrlfsesWuV+x6xa5X9PIVu16161W7XqXrVbtetetVu16l61W7XrXrVbtepetVul6161W7XqXrVbpetetVu16l61W6XrXrVbtepetVul6161W7XqXrVbpepetVu16TnWt0vUbXa3a9JjvX6HqNrtfsek12rsnONbpe4+FrPHxNdq7R9RoPX+Phazx8TXau8fA1Hr7Gw9d4+BoPX+Phazx8jYev4fcaD1/n4ev4vY7f6zx8nYev4/c6fq/rp+s8fB2/1/F7XT9dx+91/F7H73U9cR2/1/F7Hb/X9cR1/F7H73X8Xsfvdfxex+91/F7H73X83sDvDfzewO8N/N7A7w25uYHfG/i9gd8bcnMDvzfwe0Mn3pCbG/i9gd8buumG3NzA7w2YN3TTDd10A783dNMN3XRDN92AeYN/b+imm7rpJsyb/HtTR9yEeZOmN/n3po64CfMmTW/y702YN2l6k6Y3+fcmzJs0vUnTmzBv0vQmTW/S9CbMmzS9SdObMG/S9CZNb8K8BfMWTW/R9BbMW/rwFk1vwbwF85ZeukXTWzBvycwtmt6CeQvmLZm5BfMWzFsycwvmLZi3YN6SmVswb8G8xUe3YN6CeYuP/j/M2zBvw7zNR7dh3oZ5m49uw7wN8zbM2zBvw7wN8zbM2zBvw7zNR7dh3oZ5W05vw7wN8zbM2zBvw7wN8zbM2zBvw7wN8w7MOzDvwLwD8w7MOzDvwLwD8w7MOzDvwLwD8w7MOzDvwLxjzzsw78C8Y887MO/AvIPbOzDvwLyD2zsw78C8A/MOzLsw78K8i9u7MO/CvIvbuzDvwrxLz7sw78K8S8+7MO/CvEvPuzDvwrxLz7sw78K8y0N3Yd6FeZeH7sK8C/MuD92l5z2Y93joHg/dg3mPh+7x0D2Y9/j2Hg/dg3mPb+/x0D2Y9/j2Ht/eg3mPb+/x7T2Y9/j2Ht/eg3lPVu7x7T2Y92TlHt/ek5V7snJfVu67Y+7Lyn1ZuS+f92Xlvqzcl8/78nlfVu7L5335vC8r9+Xzvnzel8/78nlfPu/L5339d18+78vnfZ1wXz7v64T7OuG+TrivE+7rhAc64YFOeKATHuiEBzr3gU54oBMe6KEHOveBTnighx7o3Ad66IEeeqCHHvDPAz30QA894J8HeuiBHnrAPw/0/AM99IB/Huj5B7R8QMsHuu8hLR/S8iH/PKTlQ1o+5J+HtHxIy4d4fUjLh7R8iNeHtHxIy4d4fUjLh7R8iNeHtHyI14d4fUjLh3h9iNeHtHyI14e0fIjXR3h9RMtHeH2E10e0fITXR3h9hNdHeH2E10d4fYTXR3h9hNdHeH3kXnmE10d4faRrH+H1EV4f6dpHeH1kx0d4fYTXR+6yR3h9hNfH7rLHeH1sx8f6/TFeH9vxsX5/bMfHMvJYvz+242MZeYzXx3Z8LCOP7fjYjo9l5LEdH/PrYzs+tuNjfn1sx8d2fMyvj+34mF+f2PGJHZ/w6xM7PrHjEzs+seMTfn1ixyd2fGLHJ3Z8Yscndnxixyd2fGLHJ3Z8Yscndnxixyd2fGLHJ3Z8Yscndnxixyd2fELHp3Z8asendnxqx6d0fGrHp3Z8asendnxKx6d2fGrHp3R8asendHxqx6d2fErHp3Z8SsendnwqH0/p+NSOT+XjKR2fysdTOj6z4zP5eEbHZ7z6TD6e2fEZrz6j4zNefcarz+z4jFefub+e8eozXn3Gq8949RmvPuPVZ7z6TO8849VnvPpM7zzj1Wc4fcarz3D6XAc859XnOH2uA57j9LkOeK4DnuP0uQ54jtPnOuA5Tp/j9LkOeI7T5/L4HKfPcfocp89x+hynz3H6HKfPcfocp89x+hynz3H6HKcvcPpCNl7g9AVOX+D0BU5fyMYLnL6QjRc4fYHTF7LxAqcvdM4LnL7QOS90zgucvtA5L3D6Qv5f4PSF/L9wP7+A90L+X+D0BZ++lP+XNHwp/y/hveTTl/L/koYv5f8lDV/y6Ut4L2n4Et5LGr7k05c0fEnDl/Be0vAlvJc0fMmnL2n4koYvafiShi/hvaThK3ivaPiKhq9o+IqGr+C9ouEreK9o+AreK33zCt4ruXhFw1fwXtHwFbxXcvEK3iu5eAXvFbxXcvEK3iu5eAXvlVy8gveaZ17Dew3vNbzX8F7zzGt4r3nmNbzXPPMa3mueeQ3vNbzX8F7Dew3vNbzXPPMa3mueeQ3vNbzX8F7Dew3vNbzX8N7AewPvDbw3cvgG3ht4b+C9gfcG3ht4b+C9gfcG3ht4b+C9gfcG3ht4b+C9gfcG3ht4b+C9gfcG3ht4b+C9gfcW3lt4b+G9td9beG/x+RbeW3hv4b2F9xbeW3hv4b2F9xbeW3hv4b2F9xafb+G9xedbeG/p9xbeW/q9hfeWfm/hvaPfO3jv4L2D9w7eO3jv4L2j3zt47+j3Dt47+r2D945f3sF7xy/v4L3jl3fw3vHLO3jv+PMdvHf8+Q7eO/58B+8df76H954/3/Pne/58z5/v5eE9f76Xh/f8+V4e3vPne3l4z5/v5eG9PLyXh/fy8N59+F4e3sN7Lw/v4b2Xh/fw3svDe3jv5e89vA/y9wHeB/n7AO+D/H2A90H+PsD7IH8f4H1w53+Q9w/y/kHeP8j7B3n/IO8f5P2DvH9wF36Q9w/65YO8f9AvH9yFH/TLB3fhB/3yUb981C8f9ctH/fJRv3zU2R/1y0ed/VG/fNRnH/XLR332UWd/1GcfdfZHffZRn33klY/67COvfNRnH3nloz77yCsf9dlHXvmozz7xyid3xCfafaLdJ9p9ot0n2n2i3SfafaLdJ9p9ot0n2n2i3SfafaLdJ9p9ot0n2n3C5SfafcLlJ9p9wuUn2n3C5SdcfsLlZ1x+xuVnXH7G5WdcfsblZ1x+xuVnXH7G5WdcfqbdZ1x+pt1nXH7G5WdcfsblZ1x+xuVnXH7G5WdcfsblZ1x+xuVnXH7G5RdcfsHlF7n7gssvcvcFl1/k4Asuv8jBF1x+kYMvuPwiB19w+UUOvtjtixx8sdsXOfhity9y8MVuX+Tgi92+yMEXvvxit698+dVuX/nyq92+8uVXu33ly692+8qXX+321W5f7fbVbl/t9tVuX/nyq92+8uVXu311L3y121e7fbXbV7t9tdtXu32121e7fbPbN7t9s9s3u32z2ze7fbPbN7t9s9s3u32z2ze6fbPbN7p9s9s3u32z2ze7fbPbN7t9o9s3u32j2ze7faPbN7t9k/GwoDg6LOgWHxZMSgwL/jI1LPi3BmHByuyw4ERBWPCgSVgQUxIWNC0PC6rbhgXjOoYFf945LPhl17Bgac+w4Ei/sODx4LCg9oiwoHBMWFA5PiwYPSUs+NM/CAt+/kdhwfL/EhYc+G9hwb2/DAvC/u+wIPdHYUH7H4cFI/4xLPizX4QFP/3XsGDxb8OCPdPDgltzwoLPC8KCzGVhQcXqsGDI+rDgT7aEBT/eERbM3xsW7DgYFlw7FhZ8PR0WZFwIC9peDQsG3AwL/uheWPCjR2HB7Odhwa43YcGlD2HBx69hQXKt8KA8JjwYVCc8+IOk8OD79PBgesPwYGtueHCuMDx42yw8SG0RHpS2Cg/6tQ8PplSGB3/bJTyY2T082Ng7PLgwIDx4OSQ8SBwVHhTVhAe9JoYH06aFB3/zh+HB7/44PFj7p+HBmf8eHrz+q/Ag4f8JD4q/Dw+6/SQ8mPR/woMf/kt48G+/Dg/W/y48ODEzPHg+LzyIWRweNF0RHvRYGx6M2xge/NW28OCXu8KD1fvDg1NHwoPHJ8KDuHPhQeGl8CC4Hu6TKjz4iwfhwa+ehgfLX4YHx96FB08/hwdR4RFB46iIoCouIqipF0GziOAX9SNoFhEcyo+gWQTNIoL8lhE0iwhGVUTQLIJmETSLoFlEcGdQBM0iaBZBswiaRdAsgmYRNIugWQTNImgWQTNYfx9BswiaRdAsgmawZkTQLCKIWBRBswiawdoQQbOI4Gc7Ye2LCPYdgnU8gmYRQfZFWNcigmG3YN2PCH7yOCJY+ALW24jgxkdYYbWC3MhaQfvYWsGIurWCP06uFfw0o1awOKtWsCevVnCrca3gc1GtILOsVlDRplYwpEOt4E+qagU/C2oF83vUCvb1rRVcG1gr+DqsVpA9ulbQdlytYNjkWvaqFfzkP9YKFv5JrWDXn9UKbvyPWvaqFTT4X7B+DOsfYf0TrH+tFcz9DazpsObAWgBrGazVsNbD2lKLF2HthXUI1jFYp2FdhHUV1q1avAjrMawXsN7A+ggrrHbQoHZte9W2V2171bZX7WBuZm171bZXbXvVtldte9W2V2171bZXbXvVtldte9W2V2171bZXbXvVtldte9W2V2161bZXbXvB+l+wfgzrH2H9E6x/rU0vWNNhzalNL1jLYK2uTS9YW2DthLUX1qHa9IJ1GtbF2vSCdQvW/drBz5/AegHrbe3g3idYYZH0iuTDSHtFBn+WEsmHkfSK5MNIe0UGEcWRfBhpr0g+jOTDSHtF8mEkH0byYSQfRvJhJB9G8mFk8Bf/IZIPI/kwMjj255F8GBlE/TAyaPx3sP4+Mqj5WWTwl/8M61eRwcp/j5SvyODB3Ej5ipSvyKB6TaR8RcpXpHxFylekfEXKV6R8RQZFlyPlK1K+IoO/eRgpX5HB2leRwZn3kfIVGSREROnEKJ0YpROjgh+mRenEqGB9TpTeiAqeN40K6pZG6Y2ooEe7KL0RpTeigt92i9IbUXojSm9E6Y2ooGxslN6I0htRwY/+ryi9ERVs/q9RwaW/iNIbUUHy30YF5f87KujzD1HBH/w8Kvj+l1HB9H+LCrb+Piq4MjsqeDs/KkhdGhW0XhUV9FsXFfzh5igejKJVlD6M4sEoWkXpwygejKJVFA9G8WAUraJ4MIoHo2gVzYPRPBhNq2gejObBaFpF0yqaVtG0iqZVNK2iaRVNq2haRdMqmlbRtIqmVTStomkVTatoWkUHv/pP0bSKplV08PR/RtMqmlbRujCaVtG0itaF0bSKplW0LowO6i6JplW0LowOpmyKplV08Nvd0cHGA9G0ig5enowOEs9HB2VXooNeN6KDaXejdXx08Ltn0cHm19E6Pjp4/SVax8fo+BgdH6PjY3R8jFzF6PiY4EqjGLmKkauYoHXrGLmKkauY4MehGLmKkasYuYqRqxi5irFTjFzFyFUM/8XIVYxcxfBfjJ1i9GAM/8XYKUYPxvBfjJ1i7BTDfzH8F2OnGP6L4b8YO8XYKYb/YuwUY6cY/ovhvxg7xdgphv9i7BRjpxj+i7FTjJ1i7RQb9EmItVOsnWLdW7F2irVTrJ1i3Vuxdoq1U6ydYu0Ua6dYO8XaKdZOsXaKtVOsnWLtFGunWDrF2inWTrF2irVTrJ1i7RRLp1g7xdop1k6xdIq1U6ydYukUa6dYO8XaKZZOsXaKtVMsnWLpFGunWDvF0inWXRxrp1g6xbqLY3kvzk5xdIrjvTg7xdEpTv/F8V6cneLoFMd7cbwXZ6c43ovjvTjei+O9ON6L4724IJgQx3txvBfHe3Hu4Tjei+O9OPdwnHs4jvfi3MNx7uE4eYpzD8cF52bFyVOcPMUFpSvj5ClOnuLkKS6YuSdOnuLkKU6e4uQpTp7i5ClO98XJU5w8xem+ON0XJ0/xui9e98W7g+N1X7zui3cHx3s3xbuD493B8d5N8Toi3rspPvir6ngdEa8j4oNT/eN1RLyOiNcR8ToiXkfE64j4YPZ/jtcR8ToiPvj41/H6PF6fxweDfhqvz+P1ebw+j9fn8fo8Xp/HB/nL4/V5vD6PD/58a7zei3f/xgdHDsfrvXi+i+e7eL0Xr/fi+S6e7+L1XjzfxfNdPN8l6L0EvkvguwQaJdAoge8S+C6BRgk0SuC7BL5LoFECjRJolMB3CTRKoFECjRL4LoFGCTRKoFECjRJolECjBBrB+T6BRgk0SqBRAo3g/D6BRgk0SqARnFUJNEqgUQKNEnQenEMJNEqgUYL7Cc41OLcTaJTgfkrwToLzLoFGCd5JdbyT6ujxOnq8jndSHT1eR4/X0eN1vP/q6PE6eryO91+d4A871ZGjOt5/dYIdferIUR05qhNkfFfHnVtHjurIUR05qqMb6shRHTmqI0dw/q6OHNWRIzj/DOfXcH5XR47qyBGcJXBWwllXR9/VCf52O5w9cA7COVYneH8KzgU4V+HcgnO/Ds/BeQHnLZxPcMLr8lxdnqvLc3XtU9c+de1Tl+fqupfq2qeuferap657qa57qa596tqnrn3qBu+H1rVPXfvUtU9d+9T1hqhrn7r2qWufuvapax84fw/nZ3D+Gc6v4fwOzkw48+AsgbMSzrq69IGzHc4eOAfhHKtLHzgX4FyFcwvO/br0qUsfOG/hfIITXo8+9ehTzz717FPPPvXsU48+9ehTzz717FPPPvXoU48+9fRcPfvUs089+tTTc/X4rZ596tmnHn3q6bl6/FaP3+rZB87fwflJPX6rx2/1+A3O7+DMgjO/Hr/V47d63nlwNsPZAWdvPX6r5z1UL6h9Fs5FONfq8Vs97/J63g315Kee/MD5XM+7IVF+EuUnUX4S5SdRbyfKT6L8JMpPovwk6rhE+UmUn0T5SZSfRB2X6DsqUX4S5SdRxyUGE6Ym+tZI9GZI1AeJvjUSvRkSvRkSvRkS9UGiPoDzy0Tv1kR9kKgPEvVBoj5IdA8l6oNEfZCoDxLdQ4k6O1FnJ+rsRH2QqLMTdXaizk7U2YneC4neC4k6O1FnJ3kvJHkvJOm3JP2WpN+SvBeS9FuSfkvSb0n6LYnXkngtSb8l6bckb6AkXkvitSReS6JNUvBHP0jitSReS+K1JF5Lok0SbZJ4LYnXkngtideSaJNEmyTaJNEmideSeC2JNkm0SaJNEm2SaJPEa0m0SaJNEm2SaJNEmyTaJNEmiTZJtEmmTTJtkmmTTJtk3Zbs/kmmTTJtkmmTTJtk90+yt0+y76XkYHWvZNok0yY5iBuZ7DswWVcn6+pkXZ2sq5Npk6yrk3V1sq5O1tXJ3t7J3gjJ7tNk92myb6Vkb4Rk92my+zTZfZqsB5LlJllukt2nycGFo8l6IFlukuUmWW6S5SZZbpLlJllukuUmWW5S5CZFblL0Wor3aQqfpfBZitykyE2K90GKnk7hsxQ+S+GzFD5LsUuKXVL4LIXPUvgshc9S+CyFz1LskmKXFLuk8FkKn6XwWQqfpbh3Utw7KXZJsUuKXVLsksJnKd4GKd4GKd4GKXZJsUuKXVLskmKXFLukeJem6LQUnZZilxS7pNgl1S6pdkm1S6pdUu2SqgNS7ZJql1S7pNol1S6pdkm1S6pdUu2SapdUu6TaJdUuqXZJtUuqXVLtkmqXVLuk0iWVLql2SbVLql1S7ZJql1S7pNol1S6pdEmlSypdUumSapdUu6TaJdUuqXZJtUsqXVLpkkqXVPdNKo+l8lgaj6XZJc0uaXZJs0saXdJ4LI3H0ngsjcfSeCyNx9J4LI3H0uySZpc0HkvjsTQeS+OxNB5L47E0361pvu/SfN+lebOlyUuavKTJSxqPpfFYmm5O081pujlNXtLkJU1e0uQlTV7S5CVNXtJ0WVpQeCnNWyBNXtLkJU1e0uQlTV7SvAXSvAXSvdfSvdfSvdfSfSuk+1ZIl/102U+X/XTZTw+q26Z726R726TLfrrsp8t+uuyny3667KfLfrpeTtfL6Xo5XS+n6+V074B074B03z7pejldL6fr5XTvgHTfPum+v9N9p6Z716TrsXQ9lq7H0vVYuh5L12Ppeizd2zM9GHAznb/S+Sudv9L5K12PpXunZbgzM9yZGe6YDHdMhjsmg78y+CuDvzL4K4O/Mvgrg78y+CuDvzJokkGTDJpk0CSDJhk0yaBJBk0y+CuDvzL4K4O/MvgrQ+4z5D6DJhk0yaBJBk0yaJJBkwyaZNAkgyYZNMmgSQZNMmiSQZMMmmR4n2V4n2V4n8F4DeMDjK8watfXx/X1cX2a1KdJfZrUp0l9mtSnSX2a1NfH9fVxfX1c391f311Z311Z311Z311Z311Z39usvrdZfW+z+t5m9d0t9d0t9WW+vszXlxMY/wTjX2H8FsYMGHNhLIaxAsZaGJtgbIexB8ZBGMdgnIZxEcY1GLdhPIDxFMYrGO9hfIFRqwFvNeCtBvZoYI8GuriBLm7gW6CB79AGvkMb8FYD3mrAWw14qwFvNeCtBrzVgLca8FYD3mrAWw14qwFvNeCtBrzVgLca8FYD3mrgu7qBOxLGb2BMhzEHxiIYy2GsgbERxjYYu2EcgHEUxikYF2BchXELxn0YT2C8hPEOxmcYEQ3lvaE7paE7paE7paE9GtqjoT0a2qOhPRrao6E9GtqjoT0a2qOhPRrao6E9GtqjoT0a0qMhPRrSoyE9GtKjIT0a0qMhPRrSoyE9GtKjIT0a0qMhPRrSoyE9GtKjIT0a0qMhPRrSoyE9GtKjIT0a0gPGAxhPYbyC8R7GFxi1MumRSY9MemTSI5OvMvkqk68y+SqTrzL5KpOvMvkqk68y+SqTrzL5KpOvMvkqk68y7ZFpj0z5yJSPTPnIlI9M+ciUj0z5yJSPTPnIlI9M+ciUj0z5yJSPTPnIlI9M+ciUj0z5yJSPTPnIlI9M+ciUj0z5gPEaxgcYX2HUzpKPLPnIkvMsOc+S8yw5z5LzLDnPkvMsOc+S8yw5z5LzLDnPkvMsOc+S8yw5z5LzLDnPkvMs3Zule7N0b5buzdK9WfoqS19l6assfZWlr7L0VZa+ytJXWfoqS19l6assfZWlr7L0VZa+ytJXWfoqS19l6assfZWlr7J4Kounsnkqm6eyeSqbp7J5Kpunsnkqm6eyeSqbp7J5Kpunsnkqm6eyeSqbp7JpkU2LbFpk0yKbFtk8lc1T2TyVzVPZPJXNU9k8lc1T2TyVzVPZPJVNi2xaZNMimxbZtMimRTYtsmmRTYtsWmTTIpsW2bTIpkU2LbJpka1zc3Rujs7N0bk5tMihRQ4tcmiRQ4scWuTQIocWObTIoUWOezDHd3GO7+Ic38U5votzggGTcrwbc7wbc7wbc7wbc7wbc7wbc7wbc+Q7R75z5DtHvnPkO0e+c+Q7R75z5DtHvnPkO0e+c+Q7Ry5y5CJHLnLkIkcucuQiRy5y5CJHLnLkIkcucuUil59yvX9zvX9zvX9zfWvl+tbK9W2S69sk17dJrm+TXN8mufyUy0+5/JTLT7n8lMtPufyUy0+5/JTLT7n8lGuHXDvk+i7J5adcfsrlp1x+yuWnXH7K5adcfsq1Q64dcu2Qa4dcHZWro3J1VK6OytVRuToq1w65dsi1Q64dcu2QZ4c82c6T7TzZzpPtPDvk2SHPDnl2yLNDnh3y7JDn+yrP93ye7/k8O+TZIc8OeXbIs0OeHfLskGeHPJnIs0OeHfLskGeHPDvk2SHPDnl2yLNDHh3y7JBnhzw75Nkhzw55dsizQ54d8uiQR4c8O+TZIc8OeXbIs0O+HfLpkE+HfDrk0yHfDvl2yLdDvh3y7ZDPS/m8lE+HfDrk0yHfDvl2yLdDPi/l81I+L+XzUj4v5dMh3w75dsjnpXxeyuelfF7K56V8XsrnpXw75OvYfB2br2PzdWw+L+XzUj4v5fNSvjzky0O+POTLQ7485OumfN1UIA8F8lAgDwXyUCAPBfJQIA8F8lDgXVjgXVjgXVjgXVggDwXyUCAPBe6JAvdEgXuiwH1X4L4rcN8VuO8KZLpApgtkukCmC2S6QKYLZLpAvxbo1wKZLpDpApkukOkCmS4Ilu4rCI4cLggenygI4s4V+B4s8D1Y4HuwQC8V6KUCvVTgnV7gnV7onV7obVuolwr1UqFeKtRLhXqpUC8V6qVCd0ShO6LQHVHojih0RxS6Iwq90Qu90Qu90Qu90Qu90Qu90QvdEYV8VMhHhbq1ULcWetcWetcW8lEhHxXyUSEfFfJRoSwU8lEhHxXyUSEfFfJRIR8V8lEhDQr5qJCPCvmokI8K+aiQBoU0aOR+aMRHjfioER81okEjGjSiQSMaNNJJjXRSIxo0okEjGjSiQSMaNNJJjWjQiAaNaNCIBo1o0IgGjWjQiAaNaNCIBo1o4PxfNXLHNaJBIxo0okEjGjh/faPgT7Y0Cn62sxENGtGgEQ2cf76Ru6GRu6GRu6ERDZz/0vnvGrkbGrkbGrsbGrsbGstyY1luLMuN3dON3dON3dON5aCxHDSW5cay3FiWG8tBYzloLAeN5aCxHDSWg8Zy0FgOGstBYzloLAfO/975/9BYDhrLQWM5cP4M5891/uLG3hqNvTWcv9n5O5y/t7F7obF7obF7wfmXnX+jMQ81Dn70qHEw+7nz3zr/k/PDm/BQEx5qwkNNeKgJDzXhoSY81MT8TbwzmvBQEx5qwkNNzN9EFzXRRU14qAkPNTF/E13URBc10UVNdFET8zcxv/P/zvk/aaKLnP9L5//G+dOdP6eJHDt/hfPXOn+T87c7f6/zDzn/uPPPOv+S8284/67zHzn/ufPfOP+T88Obmr+p+Zv6vmtq/qbmb2r+puZvav6m5m9q/qbmb2r+puZvav6m5m9q/qbmb2r+puZvav6m5m+K/6bmb2p+5/+d83/SFP/O/6Xzf+P86U3x7/zFzl/h/LXO39QU/87f6/xDzj/eVIab4t/5N5x/1/mPmsqw8986/5Pzw5vxTzP+aYb/ZuZvZv5m/NOMf5qZv5n5m/FPM/5pxj/NzN+Mf5rxTzP+acY/zczfjH+a8U8z/mlm/mbe3M28uZ3/vfP/oRn/N9NBzXSQ82c4f24z/m/G/85f5/zNzfi/Gf87/7DzTzTj/2b834z/nX+vmfd2M/5vxv/O/9zMPVDkHihylxXxf5H8FrkHitwDRe6BIvktkt8i+S1yDxS5B4rkt0h+i+S3SH6L5LdIfovkt0h+i7yLiryLiuS3SH6LvFGLvFGLvFGd/6uiYP3vioJzs4qCt/Odv7RI/xR52xV52xV52xXpnyL9U6R/itwBRfqnSP8U6Z8id0CRO6DIHVCkf4q8iZq7A5q7A5q7A5oH0xs2D7bmNg+uNGoefC5qrj+be9c1965r7l3XXH8215/N9Wdzb+zmvNNcfzbXn815pznvNOf95vqzOe80553mvNOc95vzTnPeac47zXm/Oe80553mvNMc9815pznvNOed5rhvzjvNeac57zTHfXPd05x3mvNOc9w31z3FvFOM+2LcF+ueYt1TjPti3Be7g4txX4z7YtwX474Y98W4L8Z9Me6LcV+M+2LcF3uTFuO+GPfFuC/2fVCM+2LcF+v+4uDffl2M+2LcF+v+Yt1fjPti3V+s+4t1fzHui92/xe7fYtwXe48Wu3+L3b/FuC+W2+Lgxsdi79ESuS2R2xK5LQl+mFbC9yVyWyK3JXxfwvclclsityV8X8L3JXJbwvclfF/C9yV8X8L3JXxfwvcler+E70v4vkTvl+j9Er4v4fsSvV+i90v0fgnflAStV5Xo/RK+KeGbEt8EJb4JSvimxL1V4v1TwjclfFPi3irhmxK+KeGbEvdWKd+U8k0p35TyTSnflPJNqXu3lG9K+abU7KU6p5RvSvmmVOeU6pxSvik1e6nOKeWbUrOXymypzik1e6nMlspsqc4pNXupzJbKbKnZS2W2VGZLzV7qziqV2VKzl5q91PdMqdlLzV7q/Vlq9lKzl7pzS925pWYvNXsLd24Ls7cwewvvnhZmb2H2FjzfwuwtzN6C51uYvYXZW5i9hdlbmL2F2VuYvYXZW5i9hdlbmL2F2VuYvYXZW5i9Bd5bmL2F2VvgvYXZW5i9hdlbmL2F2VuYvYXZW5i9hdlbmL2F2VuYvYXZW5i9hdlb4L2F2VuYvQzvZWYvM3sZ3svMXmb2MryXmb2MZ8rwXmb2Mp4p45kys5fxTBnPlJm9jGfKeKbM7GU8U8YzZWYv45kynikze5muKeOZMrOX6ZoyninjmTJdU8YzZTxTxu9luqaMZ8r4vUzXlPFMGb+X8XsZv5fxexm/t+T3lvzekt9b6vmW/N6S31vq+Zb83pLfW+r5lnq+Jb+39F5uqedb8ntLWW3p26ulrLaU1ZZ6sqWstpTVlrLaUlZbympLWW0pqy1ltaWstvROaymrLb2VW3ort5TVlu7Ylt7KLb2VW7qjWrpjW7pjW+qZlu6olnqmpZ5pqWda6pmWeqZcz5TrmXI9U65nynV8uZ4p90Yr1/HleqbcO7ncG63cG63ct2+5b99yHVnu27fct2+5jiz3xiz3xizXkeU6stwbs1xHluvIcl4v15HlOrKc18vdT+U6spxfyt1P5fxSzi/l7qdyfinnl3L3Uzm/lPNLOb+U80s5v5TzSzm/lOv3VvzSil9a6ZhW/NKKX1rpmFb80grnrfilFb+0wnkrfmnFL61w3opfWuG8le/dVvzSCuetvC1b4bwVzlu5m1rhvBXOW+G8Fc5b4bwVzlvhvJV+bIXzVjhvhfNWOG+F81Y4b4XzVrq9Fc5b4bwVzlvhvJV7tRXOW+G8tXu1Nc5bexe3dq+2xnlr7+LWOG8dZJa19m3SGuet3Uutg992ay2jrd1LrXHeWkZbu5day2hrGW3tXmoto61ltDWft5bR1jLams9by6iz/701n7eW0dZ83prPnb2hNZ+35vPWfN6az519ujWft+bz1nq9NZ87+3lrPm/N5629Z9rweRvvmTbeM214pY07qY33TBt3Uht3UhteaeNOauNOasMrbdxJbXilTfB+aBvfVG14pU0wekobXmnDK214pQ2vtOEVZ/9dG15x9s/b8EobXnH2jDa84uwlbXjF2eudvaUNrzh7fxtecfYpZ19w9jVn327DK85+1kanO/ujs8Pa8kpb+Wwrn23ls618tjV3W/lsK59tvePbymdbc7d1l7Y1d1t3aVt3aVtzt3WXtjV32+Av/kNbc7f1HdU2uPQXbc3t7B85+yfO/j/O/qWzf+PsGc6e6+zFzl7p7HXO3uLsnc7e7+wjzj7p7AvOvurs285+4Oxnzn7d1tzODmtn7nbmbmfuduZuZ+525m5n7nbmbmfuduZuZ+525m5n7nbmbofvduZuZ+525m5n7nbmbmfudvhuZ+52+Hb2T9rh29m/dPZvnD3D2XPb4dvZK9vh29lb2vGJs/c7+4izTzn7Qjt8O/t2Oz5x9rN2fOLsj+34pD2ftDd3ez5pb+72fNLe3O35pD2ftOeT9nzSXqe055P25m7PJ+3N3V6ntOeT9jqlPZ+05+/2fNKev9t7d7Xn7/b87eyft+dvZ/+2PX87e157/nb2qvb87eyt7b1b2vN3e++W9vzdXhe2925x9p323uvOft5eFzr7U3u57KALO8hlB13YQS47yGUHuewglx3ksoNcdnB3dpDLDnLZQS47yGUHd2cHuezg/ukglx3cPx3cPx3cPx3cPx30SQf3Twd90sFbt4M+6aBPOuiTDvqkgw7voE86+M7ooE866JMO3ood9EkHb8UO+qSDd3oHb8UO3ukdvNM7uPM7BK+/dHBvVrjzK/RghXuzQg9W6MEKPVihByv0YIUerHD3VOjBCndPhbungrcr3D0VPFLh7qngkQrvxAoeqeDtCh6p4O0KHqng7Yrgh/9SwSMV3rgVPFLB2xU8UsHbFTxSwdsVPFLBIxU8UsEjFTxSwSMVPFLBIxU8UsEjFTzSkUc66pKOPNJRl3TkkY7unY480tG905FHOurAjjzSEdcd3Tsdcd1RB3bEdUcd2BHXHXVgR1x31IEdcd1RB3bEdUdcd8R1R1x3xHVHXHfEdUdcd8R1R1x3xHVH7/KOuO7oXd4R1x19E3XEdcfgT+93xHVHd05HXHd053TEdaU7pxLXle6cSlxXuucrcV0pj5W4rpTHSlxXymMlrivlsRLXlfJYydeV8ljJ15XyWMnXlfJYydeV8ljJ15V8XcnXlXxdydeVfF3J15V8XcnXlXxdydeVfF3J15Xum0q+rnTfVLpvKt03le6bSvdNpfum0ndcJ/dNp2BE3U7um07ehJ2C9TmdvKs6eRN28q7q5E3YyT3ZiT86uSc78Ucn92Qn/ujknuzEH528TTrxRydvk0780Sn4+Ned+KMTf3Tij046pBN/dNIhnfijkw7pxB+ddEgn/uikQzrxRyd3TSdZ7OSu6SSLnWSxkyx2ksVOsthJFjvJYpUsVslilSxWyWKVmatkscrMVbJYZeYqWazyFqzyjq1yt1eZucrdXmXmKnd7lZmr3O1VZq5yt1eZucp7qiqo+vsqM1fxdJWZq3i6ysxVPF1l5iqerjJzlZmrzFxl5iqerjJzFU9XmbmKp6vMXGXmKjNXmbmzmTububOZO5u5s/7obObOZu5s5s5m7mzmzmbubObOZu5s5s5m7mzmzmbubObOZu5s5s5m7mzmznjubObOZu5s5s5m7mzmzmbujOfOZu6M585m7mzmzmbubObOeO5s5s547mzmznjubObOZu7MG53NXM0b1Wau5o1qM1fjuZo3qs1czRvVZq7mjWozV/NGNW9Um7maN6rNXM0b1Wau5o1q3VHNG9W6o9rM1bxRzc/VvFHNz9W8Uc3P1Wau5udqfq7m52p+rubnan6u5udqfq7m52p+rubnan6u5udqfVfNz130XRd+7qLvushgF33XRQa76LsuMthFBrvIYBcZ7CKDXWSwiwx2kcEuMthFBrvIYBcZ7CKDXdwtXWSwi7uliwx28Xbq4huhi7dTF9/EXXwjdPHm66I3unjzddEbXXR0F73RRW900Rtd9EYXvdFFb3TxVu2iN7p4q3bRG13c4yH3Ycg9HnIfhtzjIfdhSNeF3IchXRdyH4Z0XUjXhXRdSNeFdF1I14XcKyFdF3KvhLxTQ+6VkHdqyL0S8k4NBTU/C3mnhoLp/xYKtv4+FNyaE+LlUNB0RYiXQ8Efbg7p5xBfhPRziJdDfBHi5f//V3JeDvFFiC9CvBzii4CXA74I+CLgi4AvAr4I+CLgi4AvAr4IdEbAFwFfBHwR8EXgTgn4InCnBDgO+CLQcwFfBHouwHHAF4GeC3Ac6LkAx4GeC4KK1QGOg+CvtgU4DnAcuAcDHAfuwQDHAY4D3RzgOMBxgOMAx11x3BXHXXHcFcddcdwVx11x3BXHXd0nXXHcFcddcdwVx13d3V1x3BXHXX0LdMVxVxx3lb2uOO6qL7riuCuOu8peVxx3lb2ustcVx11lr6vsdZW9rrLn3ANdZa+r7HXFcVfZ68rHXWWvKx935eOusteVj7vxcTc+7sbH3fi4Gx934+Nu7pJufNyNj7vxcTc+7uaN1I2Pu3kjdfNG6sbH3byRurn/unkjdXP/dXP/dXP/dXP/Ofcfu7n/urn/nPv7bu6/bkHEom7uv25Bj7XO3dwt+PGObr65nHukm/doN3e2c691c2d34wnnPu/mzu7GE86N6M4T3XmiO09054nuPNGdJ7rzRHee6O6d0Z0nuvNEd7nrzhPd5a673HXnie5y113uuvNEd7nrLnfd5c653zv3p93lzrm/cu7vusudcxc4d3l3uXPuJufu6O6+du5h557s7hvRuVede7u797Nznzn3TXdvDOeG9zBvD2+MHvq4h3l76OMe+riHeXvo4x483MO8PXRbDx7uYd4e5u3Bwz3M28O8PXi4h3l7mLcHD/cwr3O/d+4/OPefnPsr5/67c2c5d4Fzlzl3jXM3OXe7c/c697BzTzr3vHOvOve2cx8495lz3zj3o3PDe5q3p3l7mreneXuat6d5e5q3J357mreneXvit6d5e5q3p3l7mreneXuat6d5e5q3p3l74reneZ37fU/8OvefnPurnvh17iznLnDu8p784NxNzt3Rkx+ce9i5J3vyg3OvOvd2T37oyQ/OfePcTz35oZd5e/FDL37oZd5e/NCLH3rp4V7m7cUPvfi3l3l78UMv/u1l3l780It/e/FvL37oxb+9+LeXeXvxby/+7cW/zv1FL/7txb/One3cRb10Wi+d5tzNvXRaL53m3CO9dFoveeslb86900veesmbc9/2krde8tZb3nrLW2956y1vveWtt7z1lrfevqV6y1tv31K9fZP0lrfevkl66+De+qG392ZvHdxbP/TWD711cG/90Fs/OPfHvfVDb/3Q293cWz/01g+93XO93XO99UNv91xv91xv/dDbPdfbPddbn/V2z/X2ru+tz3rrs97emr31WW991sdbs48+66PP+ngf99FnffRZH+/jPr5F+uizPr5F+nhL9PGW6BPcGdTHW6KPe7mPt0Qf93If93If/dvHvdxH//bRv314t4/+7aN/+/BuH17oo3/78G4f3u3DC314tw/v9uGFPrzQh3f78EIfXujDu314tw8v9OGFPrzblxf68kJfXujLC315oS8v9OWFvrzQlxf68kJfXdaXF/ryQl9d1leX9eWFvrzQV5f19Zbvywt9dVlf91tf3Pblhb7ut766ty9u+7rf+urevrq3L2776t6+urcvbvviti9u+3pD9MVtX9z2xW1f30x9cdsXt31x2w+3/XDbD7f9cNsPt/1w2w+3/XDbD7f9cNsPt/1w2w+3/XDbD7f93G395Kwfbvvhtp9e6Cdn/XDbD7f95KyfnPXDbT/c9pOzfnLWT8764bafnPWTs3582w+3/eSsn97tx7f95KyfnPXj2358249v+3uj9efb/nzbn2/7821/vu3Pt/35tr+3Q3++7c+3/d1r/d1r/fm2P9/2d6/1d6/196bsz7f93Wv9vSn7e5/196bs703Z3/usv/dZf/dwf++z/u7h/u7h/u7h/u7h/u7h/u7h/t46/fmgv7dO/2DYrf580J8P+vNBfx3Wnw8G8MEAPhigwwbwwQA+GMAHA/hgAB8M4IMBfDCADwbI2AA+GMAHA/hggIwNkLEBfDCADwbI2AAZGyBjA/hggIwNkLEBMjaADwbI2AAZGyBjA7wlB8jYABkbEOw4OMCbYYA3wwAZG+DNMMCbYYB32YBg8+sB3gwDgrCwgb5BB+rbgWYd6Bt0oL4dqG8H6tuBZh1o1oH6dqD+GsizA8060KwD9ddAnh3IswPNOtCsA3l2IM8O5NmBZh1o1oE8O5BnB5p1oFkHmnUgzw7k2YFmHWjWgWYdaNaBPDvQrAPNOtCsA806UB8MNOtAsw4y6yCzDjLrILMOMusgsw4y6yCzDnI3DDLrILMOMusgsw4y6yCzDjLrILMOMusgsw4y6yCzDjLrILMOMusgvA4y6yCzDjLrILMOwusgsw4y6yCzDjLrILMOwusgsw4y6yCzDjLrILwO4oFBZh1s1sFmHWzWwTwwmAcGm3WwWQebdTBeB/PAYB4YbNbBZh1s1sE84AE5YTAPDDbrYLMO5oHBPDCYBwbz62CzDjbrYB4Y7HtiML8O5tfBZh3MA4P5dTC/DubXwfw62KyD+XUwvw7m18H8OphfB+utwfw6hF+H8OsQvTXEt/EQ2RrCr0P4dYg32BB3whDZGiJbQ2RriDthiGwNka0hsjVEtobI1hDZGiJbQ2RriGwN8e0zRMcO0bFDZGuIbA3RsUN07BAdO0QPDNEDQ3TsEB07RA8M0QND9MAQPTDE/TVEDwzRA0P0wBA9MNT9NTSoqTc0+GHaUD0wNNiTNzR40GSo9+1Q79uhOmuozhrqfTs02NFnqM4aqrOG6qyhOmuozhqqs4bqrKE6a6jOGuptMNTbYKi7dqi7dqi3wVB37VB37VB37VB37VD9OlS/DnXXDvW2HeptO1S/DtWvQ/XrUP06lFeH6teh+nWofh3mLT4s+IOkYbw6jFeH0X9Y8LbZMO+uYbw6jFeH8eow+g+j/zD6D+PVYbw6jFeH0X8Y/YfRfxj9h9F/GK8Oo/8w+g+j/zD6D6P/MPoP01fD6D+M/sPoP4z+w+g/TF8Nc28Nc28No/8w+g+j/zD6D/OGGa5bh+vW4bp1OE6H03+4bh2uW4fr1uG6dbhvhuE4HY7T4Tgd7ptheFBUM9wdO9wdOxynw3E6HKfDcTocp8PdA8PdA8PdA8NxOhynw3E6HKfDcTocp8NxOhynw3E6HKfDcTocp8NxOhynw3E6XP6H43Q4TkfgdAROR+B0BE5H4HSETI2QqREyNUKmRuB0BE5H4HQETkfI1AiZGiFTI7xdRvDpCD4dgdMROB0hUyPcASPcASP4dASfjuDTEXw6gk9H8OkIb4ERfDqCT0fw6Qg+HcGnI/h0BJ+O8M4a4bvGmV9G8OlIPh3JpyP5dKTvsJHu1pHu1pHu1pHu1pHBuI4jvblHesOOdLeO9N040ht2pDfsSG/Ykd6EI70JR+qpkXpqpJ5y5o+d+bOROnWknhqpp0bqqZF6aqTsj6T9SNqPpL0zDznzhDPPO/PqSNkfSfuRtB9J+5G0H0n7UbQfRftRtB9F+1HyNEqeRsnTKNqPov0o2o+i/Sjaj6L9KHkaJU+j5GmUPI3y1h7lrT3K23WUt6sz//coeRolT6PkaZS36yjvlVHeK85c6cz1ztzqzN3OPOjM484858wrzrzlzAej9OkofTpKn47SUd/pqO901Hc66jsd9R2Pfsej3/Hod+b8zpzfmfM7c35nzu/M+R2Pfsej3/Hodzz6HY9+x6Pf8eh3POrM7535U2f+wpm/dubvnTnHmYududKZ65251Zm7v/Ou+s67yplnnXnZmTeded+ZT5352pkfnRk+2pyjzTnanKPNOdqco8052pyjzTnanKPNOdqco8052jtltDlHm3O0OUebc7Q5R5tztDlHm9OZ3zvzp878hTN/7czfO3OOMxc7c6Uz1ztzqzN3O/PgaHyOxudofI7G52h8OvOpM18786Mzw8eYc4w5x5hzjDnHmHOMOceYc4w5x5hzjDnHmHOMOcfgcwzdx9B9DN3H0H0M3cfQfQzdx9B9DN3HeKeO4c8x/DmGP8fw5xj+HMOfY/hzDH+O4U9nHnTmcWeec+YVZ95y5gNnPnPmG2d+cmZEDX/W8GcNf9bwZw1/1vBnDX/W6PsafV+j72u8UWvkqEaOauSoRo5q5KhGjmrkqEaOauSoRo5q5KhGjmp0aI0OrdGhNTq0RofW6NAab74aea+R9xp5r5H3Gnmvkfcaea+R9xp5r5H3GnmvCRrUHustPdZbeqy39Fhv6bHBiYKxun6srh+r68fq+rF6aaxeGquXxuqlsXpprF4aq5fG6qWxemmsXhrr/hzr/hzr/hzr/hzr/hzrHT3WO3qsd/RY7+ix3tFjff+N9f03Vn+O1Z9j9edY/TlWf47Vn2P151j9OVZ/jvUmGedNMs6bZJw3yThvknHeJOPc8+Pc8+Pc8+Pc8+Pc8+Pc8+Pc8+N4cxxvjuPNcbw5jjfH8eY43hzHm+N4cxxvjuPNcbw5jjfH8eY43hzHm+N4cxxvjuPNcbw5jubjaD6O5uNoPo7m42g+jubjaD6O5uNoPl53jted43XneN05XneO153jded43Tled47XneN153jf/+N9T493b453b453b453b453b453b47X8eN1/HgdP17Hj9fx43X8eB0/XseP1/Hjdfx4HT/eW2S8b5LxvknG+5Ye71t6vG/p8bgcj8vxuByPy/G4nIDLCbicgMsJuJyAywm4nIDLCbicgMsJuJyAywm4nIDLCbicgMsJuJyAywm4nIDLCbicgMsJ8jNBfibIzwT5mSA/E+RngvxMkJ8J8jNBfibIzwT9PkG/T9DvE/T7BHf7BN9NE7yXJngvTfBemuAemojLiXw5kS8n8uVEvpzIlxP5ciJfTuTLiXw5kS8n8uVEvpzIlxP5ciJfTuTLiXw5kS8n8uVE33cT3esT3esT3esT3esT3esT3esT3esT3esT3esT3esTdeZEnTlRZ07UmRN15kSdOZHeE+k9kd4T6T1JxifJ+CQZnyTjk2R8koxPkvFJMj5JxifJ+CQZnyTjk+g9id6T6D2J3pPoPYnek+g9id6T6D2J3pPoPYnek+g9id6T6D1JdibJziTZmSQ7k2RnkuxMkp1JsjNJdibRexK9J9F7Er0n6cvJ+nKyvpysLyfry8n6crK+nKwvJ+vLyfpysr6crC8n68vJemiyHpqshybrocl6aLIemqyHJuuhyXposh6arIcm66HJemiyGSebcTJPTubJyTw5mScn8+RknpzMk5N5cjJPTjbjZDNONuNkM07mySk8OYUnp/DkFJ6cwpNTeHKKGaeYcYoZp5hxihmnmHGKTp+i06fo9Ck6fYpOn2LGKWacYsYpZpxixilmnGLGKWacoiun6MopunKKGaeYcYoZp5hxihmnmHGKGaeYcUow7e6U4CePp5hxihmnmHGqGaeacaoZp5pxqhmnmnGqGaeacaoZp5pxqhmnmnGqGaeacaoZp5pxKh6nmnGqGaeacaoZp5pxqhmnmnGqGaficSoep+JxqhmnmnGqGaeacaoZp5pxKq2n0noqHqficaoZp5pxqhmnmXGaGafRehqtp9F6Gq2nmXGaGaeZcZoZp/HjNH6cRutptJ5G62m0nmbGaWacxo/T+HEaP07jx2n8OI0fp/HjNDNOM+M0fpzGj9P4cRo/TuPHafw4jR+nmXGazEyTmWnu72nu72nu72n8+AN+/IHM/EBmfiAzP5CZH8jMD2TmBzLzA5n5gY78gY78fymuDz8x7OpK9MY4hMeyXi/LJwnL8liWJSxLWMJmDUsIIfnFMeAYxxjHgNd4gRjUu0ajUZ0iTdVUSdP7jDR9NH1G0vTei8r0ImMMmGKMDbYxxrzv+wN+93fLueecuw1HbrMz2+zMNjuzzc5sszPb7PU2e73NXm+jN9vozTZ6s43ebLPX2+z1Nnu9zV5vs9fb7PU2e70Nj2/D49vw+DY8vg2Pb8Pj2+z1NtyzDfdswz3bcc92PL4dj2/H49txz3bcsx33bMc923HPdtyzHfdsd1Nud1Nud1Nud1Nud1Nud1NuDx2HtuPH7fhxO63ZTmu205rttGY7rdmOH7fjx+34cTt+3I4ft+PH7XR7O93eTre30+3tdHs73d5Ot7e70ba7J7a7J3a4J3a4J3a4J3bA4g5Y3IHDd+DwHTh8Bw7fgcN3wOIOWNwBiztgcQcs7rAvO8x5ByzugMUdsLgDFnfA4g5z3mHOO8x5hznvgMUdsLjDnHeY8w5z3mHOO8x5hznvMOcd5rzDnHeY8w5z3mHOO3HjTnPeac47zXmnOe805520cCct3EkLd5rzTnPeac478fdO/L0Tf+/E3zvx905z3hnWonaGu6J34u+d+Hsn/t6phzv1cCe93kmvd9LrnfR6px7u1MOdNGYnjdlJY3bSmJ16uFMPd+rhTt5nJ++zUw936eEuPdylh7vcZLvcZLv0cJce7tLDXXq4Sw936eEuPdylh7v0cJce7rIru/Rwlx7u0sNderhLD3fZlV16uEsPd+nhLj3cZVd22ZVderhLD3fp4S76sou+7KIvu/Rwlx7ugsNd9GUXfdlFX3br4W493A2Hu+FwNz+xm5/YrYe74XA3HO6Gw91wuJsG7obD3XC4Gw53w+FuONxNp3fD4W443A2Hu+FwN53eTad30+ndcLgbDnfzj7v5x938427+cTcc7sY3u3Hibpy4GyeK94vd+GY3vtmNb/bgmz20ZQ++2YNv9uCbPfhmj13eY5f32OU99G8Pvtljxnvs8h67vMcu7zHjPWa8x4z32OU9dlm8+D1mvMeM99DoPXZZvEt7zHiPGe8xY/H6xBvZY8Z7zHiPGYu3tceM95jxHjPeY8bivbXHjPea8V4z3ouz99qTvfZkrxnvNeO9+HAvPtyLs/ea8V58uBcf7sWHe/HhXlyzlz7vxYd78eFefCheiniZe3HNXt5WvErx6sRr3otr9uIa8YbFm9yLa/biGvE2xfvhXj5nL58j3mvi/V68e/bx3/vktw8G98HgPhjcF9782D757YPBfTC4Dwb3yW8fDO6DwX0wuE9++2BwHwzug8F98tsnP/GS98GgeDniFYlXIV7NPhgUr1O8HvGG9vE44s2LtyTexj5cKN5PxXtJvFf34ULx7tkvv/182H4+bL/89stvv/z2hw/95X757Zfffvnt5xX3y2+//PbLb78d2S+//fLbL7/9dmS//MRLFi9DvGzxisSrEK9GvCbxOsXrEW9IvAnx5sVbEm9jv/6J91PxXhLv1f36J949B+R3QH4H9O+A/A7I74D8DujfAfkdkN8B+R3QvwPyOyC/A/I7oH8H5HdAfgfM94D+HZCfeMkHzFe8HPGKxKs4YL7iNYvXKV7PAfMVb1K8+QPwd8B8xfuheD89AH/ivSbe78W75yD8HTTfg/I7CH8H4e8g/B2U30H4Owh/B+HvID0+CH8H4e8g/B2kdQfh7yD8HZTfQftxkNaJl3LQfhy0H+IVi1d50H4ctB/idR20Hwfth3hT4i0cpCMH7Yd4zx/kaQ6GppcP0hHx3jpofw/xC4d4mkP295D9PWR/D/ELh+zvIft7yP4ewtGH7O8h+3vI/h7C0Yfs7yH7e4jOHcLRh3D0Ift7CL8conPi5R3CL4fwyyH8cgi/HMIvh/CLeKOH+JlD+OUQfjnEzxziZw7hF/FeOURDDtGQw7zCYfx3mIYcpiGH8d9h/HcY/x2mIYfx32H8dxj/HabDh/HfYfx32J1y2J1y2J1y2J1/2J1/2J1/2J1ymMYd5rcO81uH8fNh/HyYxh3Gz4fx82H8fBg/H8bPh/HzYfx82G4c5hMO4+fDsHfYbhzmEyJgLwL2IuxGBOxFwF4E7EXYjQjYi4C9CNiLgL0I2IuAvQizjYC9CNiLMNsIs42AvQizjTDbCNiLMNsIs40w2wizjTDbCLONcI9GmG2E2UaYbYTZRphthNlGmG2E2UaYbQRuPmK2R8z2CG4+YrZHzPYI/T2Cm4+Y7RH6e4T+HjHbI7TjCP09Qn+P0I4jtOMI7ThCO47QjiO044jeHXHjHaEdR/TuCD99hJ8+ondH+IMjvOoRvTuid0f4gyN6d0TvjtC2I3p3RO+O0LYjendE7yJ5rEi9i9S7SPddpN5F6l2k3kXqXaTeRepdpN5F6l2k3kXqXaTeRepdpN5F6l2k3kXqXaTeRepdpN5F6l2k3kXqXaTeRfJXkfYiUu8i6VokfxWpd5F0LZKuRepdJNxF0rVIvTsKd0fp2lG9Owp3R3mXo3p3FO6Owt1RuDsKd0fh7ijcHYW7o3B3FO6Owt1RuDsKd0fh7ijcHeULjsLdUbg7yhcchbujOO8ozjsKd0dxylGcdxTnHcUpR3HeUZx3FKccxSlHccpRnHIUpxylaVE4JQqnRNG0KJwShVOi7GwUjx9lZ6PsbBTNjbKzUXY2ys5G2dkoOxtlZ6PsbJSdjTLXKJ4gys5GmWsUTxBlZ6PMNcqdFGWuUeYa5QaJMtcoc43i+6LMNcpco8w1ylyjzDXKXKPM9Zi5HjPXY+Z6zE4cM9dj5noM3x0z12PmegzfHTPXY/juGL47Zq7H8N0xfHfMXI/xA8fw3TF8cowfOIbvjuGTYzzfMXxyDJ8c45uP4ZNj+OQYPjmGT47hk2M86TF8cgyfHONJj/Gkx/ipY/zUcX7qOF9/nJ86zk8d5+uP8/XHYe54ePDTx8POvzkOc8dp2XGYOw5zx2nFcZg7DnPH5XYc5o7D3HGYOw5zx+V2HOaOw9xxXuU4zB2X23GYOw5zx+V2HOaOy+04rjsOc8fldhzXHZfbcVx3HNedkNsJXHdCbifkdgLXnZDbCTfHCbmdkNuJkB5OyO1E2PrnE3I7IbcTdPaE3E7QsRNyOyG3E3TshNxO2IcTcjshtxP24YTcTtiHE3I7IbcTcjshtxP24YTcTsjthNxOyO2EfTghtxNyOym3k3I7iYdPyu2k3E7K7aTcTsrtpNxOyu2k3E7K7aTcTsrtpNxOyu2k3E7K7aTcTurbSbmdlNtJuZ2U20l9Oym3k/p2Um4n5XZSbifldlLfTsrtpNxOyu2k3E7q20m5nTTTU3I7JbdT+nZKbqfM9JTcTpnpKbmdktspMz0lt1Nmekpup+DtlJmektspMz0lt1Pwdkpup+DtlJmegrdT8HZKbqfg7ZTcTsHbKXg75R4/BW+n5HYK3k7B2yn+/RS8nbILp+DtlF04bRdOw9tpu3Aax522C6ftwmm7cNounLYLp+3Cabtw2i6ctguneePTduG0PT3NG5+2C6dp62m7cNqenqatp+3paXt62p6etqenaetpe3ranp62p6ft6Wn8e9qenqZdp+3pab7pNO06bU9P61s0HokObe+MDmP/JlqO0TxAdLjnT6LDn74vWq7R9CJaL6PD9/88OkR9LJpuROtpdOj4q+gw8elo+hEt/+jwjr+PDu97IDp8/IvR6oimJdFh+1ejw/HHo9UTjRejQ9fT0WHqO9HqisaP0eGdu6PD+/dFh08cjMaT0WqMDjtPRIeTp6PdUdFqjQ7XkqLDzLloXjFazdHhXTnR4QP50eGTRdFqj+bLosOequhwujZaD6L5s+jQ3RYd5jqj9SKaVkaHdw+qc0Sd4+qcUuecOm9Eh5jb6lyJ1h91bqnzB+r8kTpfUOcv1PmSOl9R56vqfEOdv1fn22L4uZjQ+McxYeBdMTAXg4NjwlvvjQn3/VlM+PD7Y3BxjN2ICd/+SEw49N9icHKMHYkJTf8zJgzdH4ObY+AxJtz1dzHhPf8QQ3tj4DImPPqVmPDdR2NocAx8xoTSJ2NCy7diaHEMnMaEl7bFhLt3xdCVGHiNCV+IiAmPHY2hLzFwGxPSY2NC+dmY0JYYA78xtCYmvJwVE+7JjoHjGJoTE0JpTHi8IgZ/xtCemJDZEBMqm2JgJ4avjQnPXosJv+6JgaEY/jYmfGo8JjwwFQNLMbxGjJ7FhPPLMXoWw3PE6FlMeO75GD2LoZ8xehYT/uqVGD2LoaMxehYT4u6K1bNYehqrZ7Hh5r+N1bNYPBKrZ7F6FqtnsXoWq2exeharZ7F6FqtnsXoWq2exeharZ7F6FqtnsXoWq2ex9jlWz2JD6tdj9SzWXsfqWWzYeCZWz2LpSayexcJZrJ7FwlmsnsXCWayexcJZLG2OhbPYsJUeC2ex7pJYOIuFs1g4i4WzWDiLhbNYOIuFs1g4i4WzWDiLDW/0xsJZLG8RC2ex4aHpWDiLxamxdjA25K/Ehvr1WPwVaxdjwws/ig1vvhCLx2LtZGz47K9jw8OvxeKzWPoeG5LeFmc34/BanN2MCyv3xtnNOPwWZzfjwsf+U5zdjLObcXYzzm7G2c04uxlnN+PsZpzdjAu//nyc3YzDL3F8Slx44J/iwhOPxOGZOH4lLpz/Rly4/H/i8E0c3xIXnvteXHh1exzeEWt/XPirQ2IdieMT4sKBk3EhLjqOrsTxC3FhIDku3EyNw+FxfENcuC9XrII4XC5WeVz49iWxquNwelwovhIXmlri+Jw43B4XXuwWqz+O3xFrLC58flKsmTi+R6xbcSF1KQ6nxrmp4sLUs2I9H4dbxfp5XHj/L8V6OQ7HivXbuLDzzTh+7UzIfvuZUP2OM/z4Gb7tTHj+vjPh9f9wxs11hn87E+7/f8/A2Bk+6QyMnQlnP34Gxs7wS2dg7Ey4/b/PwNgZGDsDY2I9eAbGxPrKGXsp1tfO2EuxnhTr6TMwJtYzZ2BMrF1nYEysg2dgTKyjYp04A2NixZ2BMbGSzsCYWBlinRcrR6z8M+5LscrOhCcrxaoSq06sRrFaxGoXq+tM+PF1sfrEGhJrVKwJsabFmj8TIm6KtSTWqlgbYj0r1g/F+vGZcPfPxHpRrJfF+o1Yr4v1O7H+cCak333WfXA2XPt/zoaZd5/l187yumfDu/70bPjAfzzLt50NX/rQ2fDkfz3r3jrrXj0bcv/HWf06G75w/1n9Oht+/LmzfOZZui/Wg2J9WayHxXpUrK+J9fWz+iXWt8T6jljPiLVNrF1i7RXroFgRYh0V67hYp8/ql1jxYiWJdU6sjLP6JVaOWPliFYlVdpaXEavqrH6J1ShWi1jtYnWddcOJ1SfWkFijYk2cDY/OiDUv1k2xlsRaPQtfYj0r1g/F+rFYPzsLX2K9fBa+xHpdrDfPwlc8LY+Hr3j9ioevePiKh694+IqHr3j4ioevePiKh694+IqHr3gcFg9f8TgsHr7i4SueFxHrwfjw+YfiaaVYj8bTSrG+Hk8r42mlWN+Jp5VibY+nlfGheJ9YB+PDg0fEiooPL56It49ixcXbx3j7KFZqvH0U60K8fYy3j2IVx9tHsS7F28f4kFIv1pV4XiY+THTEh7Wr8W4Psfrjw/uG4/kasSbjwxOz8Tg/ntePx/lircXj/HicH4/z43F+PJ2Mx/nxdFKsV+PpZDz+iqeTCaHwngT8leBOScBfCeHn/z4BfyXgrwT8lYC/EsLjH07AXwn8UAL+SgiVf5ngtkrgixLCs3+dECL/NsGNlRA++I9ifSkhjP1TQnjqnxPCvscSwj1PJIT8byaE+qcS3DUJYelfE8IL30/g5xLcrQnhowcS3K4JfF1CeOZ4Ao1McIcl0MgEfJ9AIxPwfQKNTMD3Cfg+Ad8n4PsEu5iA7xPC3XUJsJUQapsTYCsBthLsYgJsJbhzE2ArAbYS7GICbCXAVgJsJcBWAmwlwFYCbCXgrgTYSoCtBNyVAFsJuCsBthJgKxF3JcJWIu5KpI+JsJVIHxPpYyJ9TKSPieGR/5JIHxP52sSQ8heJofiTiW74RFyfGNY+m8iHJeL6RD4sEdcn4vpEXJ+I6xNxfSKuTwwfeyoR1yeGhe8mugMTQ9SOxHDvnkTePNE9mBgejkx06yfy6IkhKSaRF0508yeGsZREfiKRJ07kJxL5iUR+IpGfSKSNifxEIm1MpI2JtDGRNiaGx7oSaWMibUzUq0TamBg+M5GoV4lhay4RbyXqVSJfn4i3EvUqEW8l2sNEvUrEW4n2MFGvEu1hol4l6lWSPUzSqyS9StKrJL1K0qskvUrSqyS9StKrJL1K0qskvUrSqyS9StKrJL1K0qskvUrSqyS9StKrJL1K0qukEPMvSXqVpFdJoff/JrlfkvQqKby5IwmukvQqKXz2cBJcJelVUog8lQRXSXqVxHslwVWSXiXBVRJcJcFVElwlwVUSXCXBVRJcJcFVElwlwVUSXCXBVRJcqW8oCa6S4CoJZ6lvPgmukmii+taS4CqJJqrv+SS4SqKJ6vul+l5JCg++qr7fqu/3SXxXMt+VzKsm813JvGqyHUy2g8nh/J8l28FkO5jMQyTbwWQ7mGwHk+1gsh1MDnOfSbaDyXYwObw7JNvB5ND2peTw0MPJ7rvk8PJjySHhieTwgSeT3XnJYeTbyfg9OezZlozfk/F7Mn5Pxu/J+D2ZHibj92T8nhyq45PD55OT3TLJ4fmMZHyVHFJzksOHC5LxVTK+SsZXyfgqGV8l46tkfJWMr5LdX8n4Kjm8YyCZR1XfWDKPmsyjJvP16rudzNcn81vq20rmt5L5reRw+qfJ/FZy+Oivkt2OyeGx15PDM79LDm+8lUwLU0L5H6W41VJoYQotTKGFKbQwBben0MIUWpiC21NwewpuT8HtKbg9xX2ZgttTwot/kxLi/i4Ft6e4g1LcQSkwleIOSrF/KTCVAlMp9i/F/qXAVApMpdi/FJhKgakU+5cCUykwlQJTKTCVAlMpMJWCq1JgKgWmUmBKTkUpMJUCUyl0UE51KTCVQgdTwlB7Ckyl0MGUcFe/nIZS3NIpfFYKnyWnhRQ+KyXct5yC1+W0lRIe+UEKXk/B63L6RQpeT8HrcnpNTm+k4PUUvvQcX3rOzXiOLz3nZjwXXn7PObftuZD/vnPhkx84F0b+8zme4VzY89FzPMM5nuEcz3COZzjHM5yjgedo4Dke6xwNPEcDz9HAczTwHA085148x5Oeo4HneNJzPOk5PHWOJz3Hk57DU+f06Vx4+tg5PHUOT8nprJwS5ZQip3Q5ZckpW055ciqSU6mcKuVUJac6OTXKqUVO7XLqklO3nPrlNCSnUTlNymnmnD7J6ZacluW0dk6f5PQDOT0vpxfO6ZOcXpLTK3J67Zw+nQuRb8npban6lKpPqeGhd6fqU6o+pepTKm+VCk+p+pSqT6m8VSo8pepTqj6l8gqp8JQKT6n6lApPqfCUCk+p+pQKT6nwlApPqfCUCk+p8JQKT6nwlApPqfCUCk+pOCqV9qXCUyo8pdK+VNonp3Op8JTq1knlq1L5KjkVpfJVqXxVajhUncq3p4b3X0nl21P59lQ+QU7dqXxCKp+Qau9S7V0qn5DKJ6Tau1R7l2rvUu1dqr1LtXep9i41vPfFVHuXau9S7V0qD5rKg6bauzQeNI2nSuOp0nB5Gk+VxlOl4fI0XJ6Gy9NweRouT8PlaW6cNDdOGi5Pc+OkuXHSeIQ0/JTGI6TxCGk8Qhp+SsNPaTxCGn5Kw09p+CmN/0zDT2n4KQ0/pYWhiDR+Kg0/pYW7otP4qTR+Ko2fSuOn0viptPDWhbRwPjctfKwwLXyuJC0slKeF719Oc0OnuaHTaF6aGzrNPZhG89JoXhrNS6N5aTQvjeal8Qdqu5lG89L4gzQ8nobH1fa82n6ShsfT8HgaHlfbq2p7Iw2Pp/FS6bxUOi+VbufSYSndLZge7vmTdDuXbufSYSk9LH043c6l27l0WEqHpXRYSrdz6XYuHZbSYSkdltJhKR2W0mEpHZbSYSkdltLpXTospcNSOiyl07t0Piqdj0qHpXRYSuej0t3N6Tx6Oiyl8+jpPHo6j56Ow9NxeHq4vzg9TJWl4/B0HJ6Ow9PDh5rSQ0drOg5Px+Hp4dc96SFpID18cCTdzay2KbXNpbuZ00PCYjpfkM4XqO1OOl+Qzhe4Mn6WzkOl81Bq+006D5UeXnwzndZl0LoMWpfBb2bQugxal0HrMvjNjFD/nzJC+M8Z/GZGeOHPM8Lp/54R3vs/MkLtpzLwUoYeZbhlMtwyGXgpAy9l4KUMPcrASxl4KQMvZeClDPuWoUcZepSBlzLsW4Z9y7BvGXqUoUcZepRh3zLsW4YeZehRhh5l6FGGHmXYtww9ytCjDD3K0KMMPcrQoww6l6FHGXqUoUcZepShRxl6lKFHGXqUoUcZepShRxl6lME7ZehRhh5l6FGGHmXoUQY/kMEPZMBRhh5l6lGmHmXqUSZPnglHmXCUqUeZepSpR5lwlAlHmXCUCUeZcJSpR5l6lAlHmXCUCUeZcJQJR5k0LhOOMuEoE44y4SgTjjL5pkx+PJMfz4SjTDjKhKPM8NjRTLdeJi+QyQtk8gKZbr1MXiCTF8jkBTLdLplul0y7lmnXMu1aZoiqyQz3NmSGyqZMu5Zp1zLtWqZdy7RrmXYt065l2rVMu5Zp1zJ5pkyeKTN0bWbi7Uy7lmnXMkPKzzPxdibezsTbmXg7E29nhnffnYW3s/B2Ft7OClv/LosPyOIDsviALDdelhsviw/I4gOywjv/Iou3zOIts/BRFj7KwkdZ+Eicf8zCR1n4KAsfZeGjLHyUxS9luYez3MPiPCPO9qxwdldWeP++LPddlvsuK6xFZYUDJ7PCO2KyQuEZcRLFSckKK2lZPHgWD55F27JoWxZty6JtWTyAOHXiXBGnJYsHyArfuJqFs7NwdhbOzsLZWThbnFlxboizKM5KFs7OCuFOVlh6Livs+XFWuPtnWfx3Fv8tzm/E+a04b4pz13kYOh8+/sfnecrz9uy8PTtvz87D0HkYOg9D52HoPAydh6HzMHTenp2HofMwdB6GzsPQeRgS54viPCTOI+J8VZx/Eeeb52HoPAydh6HzMHQehs6H9+4V54A4EeIcFeeEONHixImTIE7yeXx9Hl+fx9fn8bU4heKUiFMhzmVxasVpFKdZnHZxusTpPs93n6f952n/edovzow4C+LcEmdZnHVxtsR5TpwfifNTcV4U51fnadp5mnaeponzB3HefsF9csF9csF9ciFs//cXwlvvvcBzX+C5L/DcF/DQBTx0AQ9dwEMXwkc/dSF0/68L4bH/fQEPXcBDF/CQOA+K85A4XxHnq+I8Ls43xHlKnP8rzr+K831xdoqz94L+iHNYnKPiHBfntDhx4sSLkyxOqjiZ4lwQJ1ecQnFKxKkQ57I4teI0itN8QX8u6M8F/RGnT5whcUbFmRRnRpwFcW6JsyzOujhb4jwnzo/E+ak4L4rzK3F+I87r4rx5wf120a17EX4uws9F+LkIPxfh56L+XNSfi/pzUX8u6s9F/bmoPxfh5yL8XISfi/BzEX7E+QdxvijOQ+I8Is5XxfmXi/BzMdQ/dTGEb18MS/960T1ykd5fpPcX6f1Fen+R3l8ML564GOKiL4b3nbkYGhMuhgdSLtovcTLFuShOnjiF4pSKUyFOlTh14jSK0yJOuzhXxekWp1+cYXHGxJkSZ/ai/bpovy7ar4vhkxsX6dhFHH0RR1/E0Rdx9EUcfRFHX8TRF3H0RVqfTeuzaX02rc+m9dl8YzbfmM03ZvON2e6QbPyTjX+y8U82/snGP9n4Jxv/ZOOfbPyTjX+y3WvZ7rVs91p2iPhadnjX17ND6ZPZ4f6ns8PUd7LDt7+XHV7dns1bZ/PW2bx1Nm+d7QbJ5hmzaVg2DcumYdk0LJuGZdOwbBqWTeez3WrZbrXs8NylbPycjZ+z8XM2fs7Gz9n4ORs/Z+PnbDdttps2202b7abN5quz+epsvjqbr84OCz/IDt//UXZ484Vsd1o2v5htt7LtVrbdyrZb2XYrx27l2K0cu5Vjt3LsVg7s5MBODuzkwE4O7OTATg7s5MBODuzkwE4O7OTATg7s5MBODuzkwE4O7OTATg7s5MBODuzkwE4O7OTATg7s5MBODuzkwE4O7OTATg7s5MBODuzkwE4Obs7BzTm4OQc35/DTOfx0Dj+dw0/nuGNz6HsOfc+h7zn0PYe+59D3HPqeEx6azglbczkh4mYOn5jDJ+bwiTl8Yg7tyqFdObQrh3bl0K4c2pVDu3JoVw7tynXD5rphc92wuW7YXF46l5fODZffnxs+98Fct36uWz/XrZ8bMj+Ri3dy8U4u3snFO7l4Jxfv5OKdXLyTi3dy8U4u3snFO7l4Jxfv5OKdXLyTi3dy8U4u3snVm1y9ydWbXL3J1ZtcvcnVm1y9ydWbXL3J1ZtcvcmlW7l0K5du5dKtXLqVS7dy3Rq5bo1cN36u3uTqTa7e5OpNrt7k6k2u3uTqTa7e5OpNrt7k6k2u3uTqTa7e5OpNrt7k6k2u3uS5M/LcGXnujDx3Rl44/t68cN+f5elNnt7k6U2e3uTpTZ7e5OlNnt7k6U2e3uTpTR7c5MFNHtzkwU0e3OTBTR7c5MFNHtzkwU0e3OTBTR7c5MFNnt7k0fQ8mp5H0/Noeh5Nz6Ppee7VPPdqnns1z12f5w7Lg5s8uMmDmzy+MI8vzOOd88LDnXnh2Wt5IbI3L7x7MI/nyeN58niePJ4nj+fJ43nyeB41banpB2r6kZpeUNMv1PQrNf1aTa+r6Xdq+kOencq3U/n4OB8f5+PjfHycT8/z6Xk+Pc+n5/n0PJ+e59PzfJ4wPzz46fyw9tn8cODz+eEdf58fCh/I53fy+Z18fief38nnd/L5nXx+Jx/f5OObfHyTj2/y8U0+vsnHN/n4Jh/f5OObfHyTzw/m84P5/GA+P5jPD+bzg/n8YD4/mM8P5ru98t1e+bQqn1bl06p8WpXvjs8P2UP54eNjappU06yaFvJxcT4uzsfF+bg4Hxfn4+J8XJyPi/NxsZpezXd35Ydf/z7fDV/ACxbwggW8YAEvWMALFvCCBW7TArdpgdu0IDz3kYIQ9bGCcO8nCkLlXxaEz/6vgjD3mYLwzOcKYKbAPhXYpwL7VGCfCuxTgX0qsE8F9qkAZgpgpgBmCmCmAGYKYKYAZgrsU4F9KoCZApgpgJkCmCmAmQKYKYCZApgpcEsUuCUK3BIFbokCmCmAmQKYKYCZApgpwMMFeLgADxfg4QI8XICHC/BwAR6Wy3oBDS+g4QU0vICGF9DwAhpeQMPl8lu5vFnAAxbygIXuiEJ3RKE7otAdUUijCmlUIY0qpFGFNKqQRhXSqEIaVehmLwwPf6YwPPvXhSHybwvDu0NhKP/HwvCZLxeGR79S6M4qdGcVurMK3VmF7qxCd1ahO6sQzxTimUI8U8j/FfJ/hfxfIf8nlzNySZBLilzS5JJViGcK8YxciuRSJpdKuVTLpV4uVwpxsFw65XJNLr1yGZTLiFwmCu2SXOblcksuy3JZk8uWXH4glx/J5adyeVEuv5LLb+TyulzelMtdRfpSpC9F+lKkL0X6UuS+KtKXIn0p0pcifSnSlyJ9KdKXIn0p0pcifSnSlyJ9KdKXonDty0X6UqQvRfpSpC9F+lKkL0X4twj/FulLkb4U6UuRvhTBSxG8FOFfuZyRS4JcUorgpQheiuBFLvlyKZJLWRG8FMFLEbwUwYtcWuXSWUS3i+ClCF6K4EUuE3KZKeL5ini+Ip6vCF6K4EUuzxW5GYrcDEVuhiI3Q5GbQS6/LeJpiniaYp6mmKcp5mmKeZpie1Rsj4rdVMVuqmI3VbE9KrZHxfao2B4V26Nie1SMe4vtUbE9KrZHxfao2B4V495i3FuMe4txb7E9Kg5PPlMcXtpW7J4qdk8Vu6eK3VPF4eljxeHXJ4tDUkxx+ODZ4tCWWMzPFPMzxfxMMT9TzM8U45di/FKMX4rxSzF+KQ4fbS7GL8X4pRi/FOOXYvxSzOsV83rFvF4xr1eMX4rd48Xu8WL3eHHY+GFxOPSTYppUTJOKaVIxTSqmScU0qTik311Ck0poUglNKqFJJbxMCS9TwsuU8DIlvEwJ3i3BuyV4twTvloSh+0vwbgneLcG7JXi3BO+W8HklfF4Jn1fC55XweSWh6+mS8Mh3S8Jz3ysJUTtK3OEl7vASN0KJG6HEjVBih0rcUCVuqBI3VEl4Iq3EDpXYoRI7VEKrS2h1iR0qsUMldqjEDpXYoRJYKbFDJXaoxA6pZ1Q9E+qZUc98iR1Sz7J61tWzpZ7nSnCLen6mnhfV87J6fqOe36rn9+p5WymslMJKKc4txbmlsFIKK6U4txTnluLcUlgphZVSOl1Kp0vpdCmdLuXvSvm7UjpdSqdL6XRpWHmkNOx7rDTc80RpyP9mKS0qdXuXur1L3d6l4Z27S2lRKS0qpUWltKg0vHGqNKTHloaPxJfSolJ3U6m7qdTdVOpuKnU3lboLSt0Fpe6CUndBKf9Syr+U8i+l/Espb1fKv5TyL6X8SyleKaXRpTS6lEarZ60Ur5TilVK8UkqjS/FKKV4pxSuleKUU35bi2zK8UoZXyuxPmf0pcxOU4dsy+1Nmf8rsT1n49kfK9KTM/pTZnzL7U6YnZfanzP6U2Z8yPSnTkzLepcz+lOlJmZ6UhU9+qyyMfLtMT8r0pExPykLxvjI9KdOTMj0po89lelKmJ2V6Ukafy/SkTE/K9KRMT8r0pExPyvSkTE/K9KRMT8r0pExPyvSkTE/K9KRMT8r0pExPyvSkTE/KcG2ZnpTpSZmelOHaMj0p05MyOCnDKWV6UqYn5XBSDiflelKuJ+VwUg4n5XpSriflcFIOJ+V6Ug4n5XBSDiflelIOJ+VwUg4n5XpSHh74p3I4KYeTcp6lnGcph5NyOCnnWcp5lnKepRxOysNnD5eHucjy8Mzxcvd1ufu63H1d7r4utzvl7sdy92O5+7Hc7pTbnXI+t9zulNudcrtTbnfK7U653Sm3O+V4ttzulNudcrtTjmfL8Wy53SkP9evlIdwpD0vPlePZcn6lnF8p51fKw8Sr5fxKOb9Szq9U8P8V/H8F/1+BTyp43Aoet4LHrcAnFfikwm1UgU8q8EkFPqnAJxX4pAKfVOCTCndjhbuxAp9U4JOK8PrXKkLq1yvCh/9PBe2poMkVNLmC9lTQngraU0F7KmhPBe2poD0VvEoFr1LBq4iRXhEizleEd+VUhNL8CjdjhZuxws1YgWMrcGwFjhWjvQLHVuDYChxb4Z6uwLEVOLYiPDVXEV6+URESFsVYreD7K/h+MZ6vCFEvVIR7f1ERKl+q4G0reNsK3laMuypD9tsrw8f/uJIeV9LjSnpcaW8q6XElPa6kx5X2pjK8+t8qQ8pfVNqbSntTSXcq7U2lvam0N2J8sdLeVNobMR6rtDeV9kaMb4nxnUp7U2lvxNhdCSOV9kaMyEoYqcQlYsRVwkgljIiRVgkjlTAiRl4ljFTCiBiVYlRXwogYTWK0VsKIGNfF6K2EETFGxZisDDdnxFgQ43Zl+NMVMTbEuFPJ04rxEzF+XhmKfynGK2K8VklzxHhLjLsv0ZxL7udL7udL7udLvP4lXv8Sr38pjPznS+HJ/3opvPTRS/zJJf7kUvirv7rEn1ziTy7xJ5dCehDjwUv8iRhfEeOrl/hZMb4pxlOX6LAYz4ix7RIdFmOfGIcuhYkjYhwT49QlPl+MeDGSLuERMTLFuHAJj4hRKEbpJTwiRpUYdWJcEaNVjA4xronRK8agGKNiTIgxI8aCGLfEWBZjXYw7Yjwnxo/F+NklOyPGK2K8KsYbYrwlxt2X9eMyDb5Mgy/rx2UafJkGX9aPy26fy26fy/pxOZz9+GX9uKwfl8PEpy/rx2X9uMyvifGgGF8W4ytifFWMx8X4hhhPifHty/ohxjYxdomxT4xDYhwR45gYpy7jVTHixUi6TGvEyBTjwmUcIkahGKViVIpRdRk+xLgiRutl+BDjmhi9YgyKMXoZPsSYEWPhMnyIsSLG+mX4EOOHl+FDjJ+L8cvL8CHGa2K8cRk+xLi7yi1YBR9V8FHlFqyCjyr4qAqf/EAVfFTxr1X8axV8VIUP/WUV/1oFH1Xunarwxt9W2RcxHhTjoSr7IsZXq+xLlX0R41tV9kWMZ8TYXmVfxNhfhVOr7IsYx6twqhhxVfxIFT8iRloVPyJGdhXvWsW7ilFWBWZVvKsY9VWhskmMtqrwWFdV+PF1MfqqeDQxxqrwRxWPJsaNKvwhxmoV/qjCH2I8X4U/qvBHldu4Cn+I8XoVP1+FP6rpbjXdrcYf1TSmmu5W05hqGlNNY6ppTDWNqQ5vfqyaxlTTmOrwhfurw+3/XR1e/JvqEPd3YjxQzZ9Vu4ur8Wk1fybG16vxaTV/Vo1Pq/FpNT6txqfV+LTa7VeNT6vDgZPVbr9qfFrNs1aHh85V86zVPGs1z1rtJq7mWavD4xXV4YXL1TS3OuQ2VodPtFTT3GqaW01zq2luNc2tdt9U09xq3qyaN6u2K9W8WTVvVm1XqulLtV2ptivV9KXarlTTl2q7Um1XauxKjV2psSs1dqXGrtTARo1dqYGNGtxRY1dqYKPGrtTARg1s1MBGDWzU4I4a2KiBjRrYqIGNGtiogY0a2KiBjRrYqKG3NbBREyr318BGDWzU8Ko1sFHDq9bARo27psa9VwMbNe6aGtiocQfXuINraEtNiKqpoS01tKUmdLfV0JYa2lIT4vpraEtN+NR4TRibqqEtNSHiZk1411INT1YTujZr+I8a/qOG/6jhP2r4jxr+o4b/qOFTa/jU2vDBP6oNbe+spbW14bv31YbX/0Mtra2ltbW0tpbW1vLutbS2Nrz/k7Wh6X/Whgc/XRue/uva8OvP1+KNWndeLd6oxRu1eKMWb9Ti0Vq8UYs3avFGLd6o5cdq8UYtXanlx2rtSS1dqbUntXSllq7U2pNaulJrT2rpSq09qbUntfak1p7Uhnsbau1JrT2ptSe19qSWztbak1o6W2tPavWils7W6kUtna3Vi9rwyA9q6Wwtf1obMn9Rqxe1/GmtXtTyYrV6UceL1elFHc9epxd1elGnF3V6UacXdXpRx3fU6UUd31GnF3V6UacXdXpRpxd1elGnF3V6UacXdXpRpxd1elHHm9bpRZ1e1OlFnV7U6UWdXtTpRZ1e1OlFnV7U4Yw6vaiDizq9qIOLOr2og4s6vaiDizq9qIOLOriog4s6uKiDizq4qNOLOrio04s6uKjTizq4qNOLOriog4s6uKiDizr3Sx1c1Llf6uCijgerh4t6HqweLup5sHoerJ6e1Lvp6ulJPT2ptyP19KTejtTTk3o7Uk9P6u1IvR2ptyP1dqTejtTbkXo7Um9H6vmNejtSz5PW25H6cO+eejtS756rd8/Vh50n6t1z9W7/erd/Pf9V7/av57/q+a96N249/1Xvxq1349aH07X14b2N9fiiPgy11+OL+nCgpx5fqGNEHRPqmFbHvDpuqWNZHevquKOO59TxY3X8TB2/VMcr6nhNHW+o4y113N1ASxpoSUN44t4GWtIQ7vmThpD/vgbeq4H3auC9GnivBjdLA+/VwJ838OcN/HkD7mzAnQ24swF3NuDOBtzZwIs24M4GXrQBdzaEF77fgDsbQu7ehvCJgw3u/YawFtXg3m9w7zeE8rMN4TNJDXxGQ3g+o4GuNvAZDXS1ge9qoKsNfFcDXW3guxr4roYw19nAdzXQkYbwnqEGOtIQBiYb6EgDHWmgIw10pIGONNiPBvvRYD8a7EeD/WiwHw32o8F+NNiPRvvRaD8a7Uej/Wi0H432oxEmGu1HI0w04opGmGjEFY0w0chjNMJEI4/RCBONPEYjTDTCRCNMNMJEI0w0wkQjTDTCRCNMNMJEI0w0wkQjTDTCRCNP3ggTjTx5I0w08uSNMNFIQxphopGGNMJEIw1ppCGNNKTR3dZIQxrD09caaUgjv9UYykca+a1G/qKRv2jkLxr5i0b+s5G/aAwbP2zkLxpDys8bw4deagyf/bUcXm/kxxvp6RV+/Ao9vUJPr9DTK/T0Cj294ra/4ra/Ehb+y5Xw/T+/Ek7/9yvhvf/jivvkivvkivvkCp64EpL+/gqeuBI+8+UreOJKeP7RK3jiCp64gieu4IkreOIKb3EFT1zhLa7giSv04wr9uEI/5BB3hX7IIeUK/ZBDlhxyrrhN5FB8xW0ih8tX3CZyaJRDixza5XD1it2Qw8AVuyGHCTnMyGFeDreu2A05rF+xG3L4oRx+Ioefy+ElObwih9euhGd+J4c//P99aHKXNOlDk7ukSR+a9KGJr2jShya+okkfmviKJn1o0ocmfWjShyZ3WpM+NLnTmvShSR+a9KFJH5p4ziZ9aNKHJn1o0ocmfWjShyY62qQPTfrQpA9N+iCHBDmkNOEIOWTJIUcO+XIoboIHOVxuwhFyaJRDSxM8yOFqEzzIYaAJHprgQQ4zTfAgh1tN8CCHdTncaYIHOfykCR7k8JIcft0ED3L4XRM8NOtDMzw0u+Gb4aHZDd+sD83w0Bw+98FmeGimG83w0Ew3mulGM91ophvN8NBMN5rtRTPdaHaLNNuL5hDzL832opmfaLYXzfai2V4024tme9FsL5rD7aPN9qLZXjTbi2Z70cxbNduLZt6q2V4081bNobekmbdqDnuqmt0hzeH9V5r57mZ3SDPf3ewua+a7m91lzXx3c3hithk/NId7FpvxQzN+aOYzm/FDM5/ZjB+a8UMzfmjGD800oxk/tNCMFvzQQjNaaEYLzWihGS34oYVmtPBVLTSjha9q4blb+KoWN2oLX9XiRm0J2f/Q4kZtCQ/8U0t46p9bwsuPtfCYLaH0yRYeswVPtvCYLXiyBU+24MkWPNkSnj7Wgidb3GMteLLF/dHi/mhxf7S4T1v4iBb3aQsf0eI+beEjWmhnCx/RQjtbaGcL7WyhnS2hcLiFp2oJD023hK25lvD6zZZw33JLuLzWwl+20IsW/rKFXrTQixZ60UIv1PC7FnrREt7z9lZ60RoG3tVqJ1rd6q1u9VY70cprt9qJVjvRaida7USrnWi1E612ohUWWu1EK25otROtdqKVh2i1E624oRUWWu1EK2/ZCgutvGUrLLTCQiuObIWFVlhohYVWWGiFhVZYaIWFVlhohYVWWGiFhVZYaIWFVlhohYVWN1grLLTCQiutUMOoGibVMKuGG2pYVMOqGjbV8AM1/EgNL6jhRTW8rIbfqOG3avi9Gt7WFsr/qI3HbuOx23jsNvdXG4/d5v5qo5lt7q82mtlGM9toZhvNbHNvtNHMNprZFgofaKOZbeGhh9vCdx9tC69/rS3c94228LGn2kLv/20LS//axke1uUXb+Kg2/NjGR7XxUW14oY2PasMLbXihDT+24YU2vNCGF9rwQhteaKMTbXihjU600Yk2vNBGJ9rcoW10os0d2mYf2uhEW/j5Qpt9aAv5K22hZaPNPrS5u9rsQ5t9aHN3tdmHNvvQZh/a7EO7fWjnodrtQ7t9aHdntNuHdndGuzuj3T60u0HbQ8pftNuH9vDZ/9XON7TrQXu46+/a+YZ2PWjnG9r5hnY9aOcb2sPl/9OuB+3h8X9tD3u2tetBux60u8fb9aBdD9p5yXY9aNeDdl6yXQ/a9aBdD9r1oF0P2vWgHTe260G7HrTjxnY9aNeDdj1o14N2PWjXg3Y9aNeDdj1o14N2PWjXg3ac0K4H7XrQjhPa9aBdD9r1oF0POvSgQw864KBDDzr0oAMOOvSgQw864KADDjr0oAMOOuCgQw869KADDjrgoEMPOuCgAw469KADDjrgoMNt0QEHHXDQQR869KADDjroQwd96ICDDvrQwUN2wEEHfejgFzrsQge/0MEvdNiFDrvQwS902IUOu9CBFzvsQodd6LALHXahwy502IUOu9BhFzrsQgcv3WEXOuxCBy/dEXJf7LALHeHBVzvcmx12ocO92ene7OQfO8PNf9vJP3byj53hA/+xk3/sDFMf6nR7d+KDTrd3Z6j9VCc+6Azf+GwnjezEB534oBMfdOKDTnzQSRs68UEnPuikDZ20oRMfdNKGzvDRA534oJM2dIYXT3S6uzvd3Z3u7s4wc66Td+wMxy908o6dvGMn79jJO3byjp0hpb4TJ3a6rTrdVp04sRMndronOnFiJ07sDN+d78SJnTixk4fu5BM6cWInD93JJ3TSx04+oZNP6KSPnfSxiz520ccu+tgVtv5dF33sCql/2uWu6uIbu9xVXXxjF9/Y5Zbo4hu73BJddKGLLnSF9/xDF13oogtddKGLLnTRhS7+uYt/7qILXfxzV7h7V1d4/76u0HSwK0wc6QrPHuuyB10hPbbLTdVlD7rsgfdZXW7tLnvQZQ+8L++yB132oMseeN/SZQ+67EGXPfB+sMsedNmDLtrYBQPeL3bRxi582AUD3v+oCx924cMuGPD+1S582AUDXTBwFQauwsBVGLgKA1dh4CoMXIWBqzBwFQauwsBVmnAVBq7CwFWacJUmXIWBqzBwlT/w/ivef/UqDFzlD7z/lvffuQoDV0PUjqshc4/3B7yPuBq+EXU1HDjpfYz3Z6+6H666H67SRe8vep93lS5epYveX/K+xvuGq27Kq+EL7d5f9b7nanjHwFVe0fsJ72e8X7jKI13lkbzf8P5Z75+/Gl79ydVw7y+8/5X3v/H+t1fdDt6/7RoeuIYHruGBa3jgGh64hgeu0YNreOAaHriGB67Rg2vho5+6hgeu0YNr4cW/uRbe8ffe/+O10Pala2HmYe8f9f5x7795jU/0/tveP+P9du/3XKOJ3h/2/qj3J7yP8f6s94nen/M+w/sL3ud5X+h9qfeV3ld73+B9k/dt3nd53+39wDW+wPtx76e9n/f+1jVe2ft17+94/0Pvf+L9L7x/yftfe/+69296/7brbqfrvNF1WnBd/dfVf50WXMeD19V/Xf3X1X9d/dfx4HX1X1f/dfVfV7/3D3j/Je8f9v5R7x+/rn7vn/L+294/4/127/dcxwHeH/b+qPcnvI+5rn7vE70/532G9xe8z7tu/t6Xel/pfbX3Dd43Xzd/77u87/Z+wPuR6+Z/3fy9n/f+lvcr3m9cN//r5u/9T7z/hfe/8v43183/Oh3w/m3d5t9t/t3m380PdPMD3ebfbf7d/EC3G7o7RH2sGwd2m393+ML93TiwGwd2w383/HfDv/df8f6r3v9LN/x3w383/Hv/Pe93eL+nG/674b/b/dzNF3of4/1Z75O6+cLu8PPM7nBPtvd53hd5X9YdnrvU7VbqdiN000Hv272/6n1PNx3stv/d9t/7Ge8XvF/stv/d9r/b/nfbf+9f8P5F71/utv/dNKA7RL7VHdLv7rH/Pfa/Jzxxbw9P2MMT9vCEPe6kHp6whyfscR/0uA963Ac97uYed3NPeONve9zNPaH6wZ4w8FBPWHmkB//14L8e/Of90z34rwf/9eC/HvzXwwf08AHeH/P+VA8f0MMH9NDAHhrYQwN7aKD3BT00sIcG9tDAHn6wJxRf6QkdrT1hrrMnPHO9J5zs6wnZQz2hcawnjE318MQ9+L8H//fwxD08cQ/+78H/Pfi/B//3uI963Ec9+L8H//eG993TGz71zt7w0Lt7w3fv63UX9MJ+r7ug113Qywf18kG9PEAv7PfCfi/s98J+Lw/QC/u9sN8L+72w3wv7vbDfS/96Yb8X9nthvxf2e2G/N3whohf39eK+XrPvhf1e3NeL+3pxXy/u6zX7XrPvNftes+/Ffb24rzfUNveafa/Z95p9r9n3mn2v2ffi/l6z7zX7XrPvNftes+81+17630v/e0PTy71m32v2vWbfa/Z97oE+90Cfe6DPjdznNuxzG/aZfZ/bsM9t2Bfu/nhfeP8n+2hfH+3ro319tK/PTdQXGr/YR/v6aF9fiPhaHw/YxwP28YB9/E8f/9PH//S5j/vcx338Tx//0xfuiu5zC/S5BfrcAn3huxl9tL+P9vfhvT5730f7+2h/H+3vw3t9eK/P3vfZ+z5732fv++x9n73vw/t99r7P3vfZ+z5732fv+/i/Pv6vj//rcwf00b0+utdH9/rdAf3ugH6610/3+uleP93rdwv1w30/3PfDfT/c98N9P9z3u4v7Q+Tf9sN9P9z3w30/3PfDfT/c98N9P93v53/7+d9+/ref9+uH+3647+d/+3m/ft6vn/frD2Mp/e6gfndQf7gvtz98rLA/hNJ+tfervT+8s74/fKipn+/p53v6+Z5+vqcf5/fj/H6c34/z+tXer/Z+tfervV/t/Wrvx3n9OK8f5/XjvH6c1+8GGlD7gNoH1D6g9gG1D6h9QO0Dah9Q+4DaB9Q+oPaB8OCnB9Q+oPYBtQ+ofUDtA2ofUPuA2gfUPqD2AbUPqH1A7QNqH+B7B8x9wNwHzH1A7QNqH1D7gNoH1D6g9gG1D6h9QO0Dah8w9wFzHzD3AXMfMPcBcx8w9wFzHzD3AXMfCDG3B/j+Ab5/QO0Dah9Q+4C5D5j7gLkPmPuAuQ+Y+yC+G8R3g/huEN8N4rtBfDcI84MwPwjzgzA/CPODMD8I84MwPwjzgzA/CPOD7p5Bd88gzA/C/CDMD8L8IMwPwvwgzA/C/CDMD7p/B92/g+7fQX53kNYN0rpBWjdI6wZp3SCtG+R1BnmdQfs+aN8H7fugfR+074P2fdC+y31U7pNyn5X7Dbkvyn1V7pty/4HcfyT3n8n9l3J/Re6vyf13g+7/Qff/UPj4Hw+FB/7NUHjq3w3xukO87hCvO8TrDoWlDw+Flz46FN75F0NuviE335B7Z8i9M4TrhnDdEK4bwnVDuG4I1w3huiFcN8TrD9G5ITo3ROeG6NwQnRuic0N0bii8O3YofCR+KHw+eSg8kTYU9mUN8blDfO4QnzvE5w65eYfcOkNunSG3zpC7fwjPD+H5ITw/hOeH8PwQnh/C80N4fojPH+Lzh8KTPxwKh34yFFJ+PsTjDPE4QzzOEI8zROOHafwwjR+m8cM0fpjGD4f89w3zuMM87jCPO8zjDvO4w+ET/3MY3ofhfRjeh+F9GN6H4X0Y3ofhfRjeh+F9GN6H4X0Y3ofhfRjeh+F9GN6H4X0Y3ofx3DCeG8Zzw3huGM8N47lhMx8282EzHzbzYTMfNvNhMx8282EzHzbzYTMfNvNhMx8282EzHzbzYTMfNvNhMx8282EzHzbzYTMfNvPhcPIPw+6bEffNiPtmxH0zEl7/DyPhvj8boW8j9G2Evo3QtxH6NkLfRujbCH0boW8jvN0IbzvC24zw9iO8/Ui454mR8IEnR8L9T4+ER747Er7//ZFweudIyN074rYZcduM0PYR2j5C20do+whtH6HtI7R9hLaPhMsFI6G3ZCQsVYyEl6pGcNwIjhvBcSM4zt/d/h7w98iIPR+x5yP2fMSej9jzEXs+4r4fcd+P8DUjfM0IXzNC20Zo2whtG6Fto7RtlLaN0rZR2jZK20ZhfRTWR2F9FNZHYX0U1kdhfRTWR2F9FNZHYX0U1kdhfRTWR2F9FNZHYX0U1kdhfTS8uWM0vHfvaPjEwdHw4JHR8PSx0RB5atRN5+94fyf7O83fWf7OGeVpRnmaUZ5mlKcZ5WlGeRp/t/m7y9/d/u7397C/x/097e95f9/y94q/N/z9rL+fH8Vvo/htFL/5+1V/v+Hvt/x995i6x9Q9pu4xdY+pe4ymj4XPfXDMPTvmnh1zz465Z8fUPabuMXWPqXtM3WPqHlP3mLrH1D2m7jF1j6l7TN1j6h5T95i6x9Q9pu4xdY+p29/x/k72d5q/s/yd4++CMfMeM+8x8x4z7zHz9nebv7v83e3vfn8P+3vc39P+nh8z7zHzHjPvMfMeM29/v+DvF/39sr9f9fcb/n5rDLeN47Zx3DaO28Zx2zhuGzfvcfMeN+9x8x4373HzHofzcTgfh/NxOB+H8/HwmS+P8/DjPPw4Dz/Ow4/D+Ticj8P5OJyPw/k4nI/D+Ticj8P5OJz7O2Gcno3Ts3F6Nk7PxunZOD0bp2fj9Gycno3Ts3H3y7j7ddz9Oh6SBsZD+ch4uDYxzr+P83DjPNy4/R633+P2e9x+j9vvcfs9br/H7fe4/R633+P86wT/OsG/TvCvE/zrBP864XabcLtNuN0m3C4TbpcJt/uE233C7T7hdp8I7w4T4SMPToTPPzSB1ybw2gRem8BrE3htAq9N4LUJvDaB1yZo2QQtm6BlE7RsgpZN0LIJWjZByyZ41wnedYJ3neBdJ3jXCXfLhLtlwt0yESY6JsKz1ybCG70T4T1DE+HjYxPhgamJ8NTcRIi4OYHPJ/D5BD6fwOcT+HwCn0/g8wl8PsG/TPAvE/zLJP8yyb9M8i+T/Msk/zJJwydp+CQNn6ThkzR8koZP0vBJGj4Zfvy5yXDX302G9z0wGT71pcnw0MOT4buPTobjj0/C+CSMT8L4JIxP0rFJOjZJxyZhfBLGJ2F8EsYnYXwSxidhfBLGJ3HaJE6bhPFJGJ+E8UkYn4TxSd5lkneZxGmTOG0Sp03itEmcJu8FeS9O8uuT/Pokvz7Jr8v7Z/L+pbxfkfdrk2Y9adaTuHzKrKfMesqsp8x6yqynzHrKrKfcqVNmPWXWU2Y9ZdZTZj1Fw6Zo2BQNm6JhU2Y9ZdZTZj3Ft0zxLVN8yxTfMsW3TPEtU270KTf6lBt9yo0+5U6ZcqdMuVOm3KhTbtSp8IH8qXB/8VR4pHwqfP/yFO2eot1TtHuKdk/R7inaPRXeNyzvcXlPy3te3rfkvTyFz6bwmbyfl/cL8v6FvH81Za+n7LW835L33dP4bBqfTdvraXs9ba+n7fW0vZ6219P0a5p+TdOvaXs9ba+n3ebTbvNpt/k0/ZqmX9P0azokPDEdSp+cdptOu02n3abTbtNp+J6m29N0e5puT9Ptafiehu9p+J6G72lebZpXm4bvafiehu9p+J6G7+nQ1DIN39PwPQ3f0/A9Dd/T/Mo0vzLNr0zD9zR8T4eRO9Nh44fT4dWfTPPn0/z5NI86zaNO86jTPOoMjzrDo87g8BkcPoPDZ3D4DA6fUfMMLpvBZTO4bAaHz6h5BpfN4LIZXDaDy2bUPKPmGZo9Q7NncNmMmmfUPKPmGff4jLtkRs0zap5R8wyvMsOrzKh5Rs0zap5R8wyvMqPmGTXPqHlGzTN2ekbNM2qeUfOMmmfUPKPmGTXPqHlGzTNqnlHzjJpn1Dyj5hk1z6h5Rs0zap5R86yaZ815Vs2zap5V86w5z5rzrJpn1Tyr5llznjXnWTXPqnlWzbPmPGvOs2qeVfOsOc+a86w5z6p5Vs2zeGzWnGfNeVbNs3hsFo/NmvOsOc+qedYNPovHZvHYrDnPwvYsbM+G07WzIbdx1pxnYXsWtmdhe5YvnYXtWdiehe1Z2J6F7VnYnoXtWdiehe1ZmjVLs2Zhexa2Z2F7lmbN0aw5mjUH23O82RxvNsebzfFmc7h7Lrz63+bCvZ+YCx/91Jx9nrPPc7h7DnfP4e45+zxnn+fs85x9nrPPc/Z5zj7P2ee5kLJ7LlTun7PPc/Z5Lhw4OReSYuZC+dm5cC1pjhef48XnePE5XnyOF5/jT+b4kzn+ZI4/maPTc3R6jk7P0ek5HDaHw+Zw2BxfNofD5nDYHA6bw2Fz9GoOh83hsDkcNhfmXpsLP/7dXLjrrnl6NR/a3jkfZt49H56/bz689d55PnyeD5/nw+f58Hl357y7c97dOe/mnnd7zbu95t1e826vebw9j7fn8fY83p7H2/N4ex5vz/Mm87zJPG8yj7fnafQ8jZ6n0fM0ep5Gz9PoeRo9T6PnQ33hfBgpnQ8blfPh1ep5HnyeB5/nwefD09fmQ2TvfEgfnA/Vo/O0ap5WzdOq+ZC6NA/X87RqnlbN06p5uJ6H63m39jxcz8P1PFwvwPUCXC/A9QJcL8D1AlwvwPUCXC/grwX8tQDXC3C9EL7x2QX8tYC/FuB6gT4vhCceWQj7HvP26wv0eYE+L9DnBTNewNkLONvbwwtmvICzF3C2t2cXzHgh3ExdwNkLZrxgxgtm7G3FghkvmPGCGS+Y8YIZL5ixtwMLZrxgxgtm7O3CghkvmLG3mws8yYIZL5ixt79cCB2vLJixt28uhLi7boTCe264tW64tW64tW64tW6ED/zHG+H+//dGeOS/3KDNN2jzDdp8gzbfCHOfuUGbb9Bmbx+4wX/e4D+9/aq3/3KDD7sRWr7l7Xdv8GE3+DBv93l76EZ4ONLb495G38BdN3CXt+du4K4buMvbPG+LbuAuby97W3vDHt+wx9523rDHN+yxt8Pejt+wx97Oe3vrBs/t7Ya3z97gPW/wnt6+6O3LN8LEq97+zts/3KDLN+nyTbp8ky7fhOmb4U/fdzN88gM3YfomTN90W950W96E6ZswfTM8+9c3YfomTN+EaW8f9vbRmzDt7Te9/dZNmPb2e97u8Havtwe9PeLtMW9PexvnbcJNmPY2w9sLN92V3hZ5W3bTXeltjbeNN3G1tx3eXruJq70d8nbM2ylv57295e2ytxvePuvt896+4O2L3r7s7avevuHtW96+/Zab8pab8pZ6b/Eht/iQW+q9Fb70oVt8yC313lLvLbf0LfXeUu+t8Mbf3lKvt1/09p+8fdTbx739hrff8vY73n7P2x3e7vX2oLdHvD3m7Slv47xN8DbF2wxvL3ib622Rt2XeXvK2xtvGW+brbYe3126Zr7dD3o7dMl9v5729dct8vd3w9tlb5uvtC96+6O3L3r7q7Rve/sHbt99W723zva3e2+Z723xvq/e2+d4239vqvY2zbpvvbfXexlm3zfe2em/zmt4+fNs95e3j3n7zNjx7+x1vv3cbnr3d6+3B2/Ds7XFvT9+GZ28Tb8OztxneXrgNz94WeVt2G569rfW28TbP5W3n7fDj67fDXf3eDt92S3k77e38bbeUtyu3cfRtHO3tj27b39s42ttXbttfb3/n7V2L9ncRRy/a30X7u2h/F+3vov1dtL+L9nfR/i66HxdDx18t2t9F9+Oi+9HbBxZ5D2+/skiHF3kPb59cpMOLdNjb7y/SYW/3LbonFt0T3p5YxFeLPOYivlrEV95mLuKrRXzlbfEivlrEV4t89SJf7W3bIl+9yFcvuqEW3VDeTiyGJ2YXw74b3i4uhg+vLYbPbS2GpecWw0s/9vbni26JRbfEolti0S3h7duW8PMSr7WEn5fw8xJ+XsLPS/h5CT8v4ecl/LxEg5fCF+5fws9LNHiJBi/x1Es02NtHlkLE15ZC6teXwseeWgrh20vhyWeWwqvbl8K9e5bcEUthKGIprEUtuSOW3BFL9GgpPJCyFJ5KX6JHS/RoiR4t0aMlerQUomqW6NGS3V0KD3Ys0aMlu7vEZy3B8pLdXYLlJVhesrtLsLwEy0uwvATLS7C8BMtLsLyEq5ZgeQmWl3HVMiwv099lWF6mv8v0dxmWl8P3/3yZ/i7j5mXcvOxuWsbNy7h52WyXcfMybl7Gzcu4edlsl/nKZbNdNttlvnLZbJd5rGWzXTbbZbNdNttl98Oy2S6b7bLZLpvtstkum+2y2S6b7bLZLruZls122WyXzXbZbJfD5yeXzXY5vHxjObxradlsl0Pv1rLZLtPeZXfiMu1dpr3LZrtMe5dp74rbYYX2rvBXK26HFbfDCn+1wl+t8Fcr/NWKe2nFvbQSHvz0Snj6r1fcSyvhPf+wEj7+xRU8tRK2/nkFT63gqZVQ/9QKnlrBUyt4agVPrdjbFTy1Ym9X7O0KnlqxtyvhoXMr9nbF3q7Y2xV7u8JPrtjbFXu74lZasbcrYa5zxd6u8FYroXB4he6u0N0V3mqF7q7Q3RW6u0J3V8KeH6+Esz9bCR96aSV89tcr4bHXV8KLb66Ed7xt1U286iZeDU/cuxr2vWcVjlfdDKtwvArHq/zzKhyv8hmrcLwKx6twvArHq3C8Cser4al/XoXjVTheheNVOF4NG8+swvGqe3gVjlf5qlX38CpOXuWrVnHyKk5e5atWcfIqTl7Fyas4edW9sIqTV3HUKk5exVGrNHcVR63iqFWau4qjVnHUKo5axVGrOGoVR63yGKs4apXHWOUxVtW6ymOsqnUtfPCP1niMNff/mvt/LST8yZr7f819tBYe//CaWtfcCmtqXeOp1tS6xlOtqXWNb15T65qdXVPrmlrX1Lqm1jU7u6bWNTu7ptY1O7um1jU7u6bWNTu7ptY1ta6pdU2ta2pdU+uaWtfUuqbWNbWuqXVNrWtqXVPrGj5eU+uaua6pdc1c19S6ptY1ta6pdU2ta2pdU+uaWtfUuq7WdXNdV+u6ua6rdd1c19W6bq7ral0313W1rpvrulrXzXVdrevmuq7WdXNdV+t6uO8b62pdDyPfXjfX9RC1Y91c12nturmu09p1c12H4XVzXYfhdVq7DsPr7sB1GF6nPeswvA7D6zC8DsPrMLwOw+swvA7D6zC8DsPrvOM6DK+H0tV1GF4Pjz+3DsPruHgdhtdx8Xq4/fo6Ll7HxRu4eAMXb+DiDfu6YV837OuGfd2wrxv2dcO+btjXDfu6YV83+IoN+7rBV2zY1w2+YsO+btDZDb5ig85u0NkNOrtBZzf4xg06u8E3bvCNG+6/DfffRng0dcP9txHuyd7ATRu4aQM3beCmDdy0gZs2cNMGbtoIB3o2cJN8R+U7Kd/ZDdwk36WNcHlNvnc23AXy/Yl8fyHfX8n3Vfm+Id+35Pv2TZ5ik4fa5Ck2eahNnmKTp9jEw5s8xSYe3uQpNvHwJo3dxMObNHYTD2/S2E0au0ljN2nsplt3k8Zuugk2w55tm26CTXffpptgM3wjatPdtxneHbsZPhK/GQaSN8NK2maIOL8ZUnM2w8cKN0Mo3aQ5mzRnk+Zs0pxNmrPJP23SnE3+Sb5jm/yTfOc3+eNNu7rJH2/C7yY/sQm/m/zEJvzK97VN+JXvXVvwuwW/W/C7Bb9b8LsFv1vwuwW/W/C7Bb9b9HULfrfcuFvwuxXSwxb8boUH/mkLfrfC61/bwsFbOHgLB2/h4C0cvIWDt3DwFg7ewsFbZrrFO22Z6RbvtGWmW276rfCB/K1wf/FWWCjfMtMtt8+WmW7xEltmukVvtsx0y0y3zHTLTLfMdMtMt8x0y0y3wsYPt8x0y0y3zHTLTLfMdMtMt8z0jpneoa13zPQObb1jpndo6x0zvUNb7/BNd2jrHb7pjpne4ZvuhHf8/Z3wwX+8E659+U64+ZU77rw7IeGJO+68O275O275O+HQ9jtu+TvhowfuhC9E3OEj7uCk/4/hMo9vur7/eNKkuUqTNE1KmqZNUtqkaZp2Tp1z6pzfFzLmlPFDxpChQ4bMY6jMMcbwQkTmgcyxMUREZIioiIgMkSETGSIioiLixaT0vgv0Pn/P/z/vx+d9vo7T6IjTYNJpdMRpMOk0OuI0mHQaTDoNJp0Gk06DSafBpNPc6Wkw6TR3ehpMOs2dngaTTnOnp7nT09zpae70NHd6mjs9jWY6zZ2eRjOd5k5Pw6un4dXT8Go1vFoNr1bDq9XcabXhDVYbW8PVxsFoNfq/2liUrEb/V6OHq9HD1ejhavRwtZE/vhoNUY2GqEZDVKMhqtEQ1exuNRqimt2tRh9W42er2d1q/Gw1u1ttPLqkmt3lz8eq2V3+XFXN7lazu/y5oZrd5c+XqtndanaXP3dVs7v8+Z9qdrcanuHPD6vhGf48Uc3uVoO9/HmmGuzlz5ZqsLcaTuXPvmo4lT/NZ+DUM+DRGfDoDNrwDHh0Bm14Bjw6Ax6dAY/OgEdn8DlnwKMz+Jwz4NEZdP8ZdP8ZdP8ZdP8ZdP8ZfOwZtNIZfOwZtNIZ6jyDVjqDDj6DVjqDbz9Dnfy5jD8fO2NMe5I//8qf/+DPZ/hzA39u4s8t/PnqGePl1/lzF3/u4c99/HmAP9/nzw/582P+/Iw/v+TP//HnGf6s588W/uzgzy7+7OPPIf4011BnDXXWUGcNddZQZw111lBnDXXWUGcNddZQZw111lBnDXXWUGcNddZQZw111jDPGuqsoc4a5llDnTXUWUOdNdRZwzxrqLOGOmuYJ38+xp9P1jBP/vxHDfPkzw38uamGefLnq/y5o4Z58ueeGuZZA5fy5/s1zLMGLuXPEzVwKX/+jz/P1MAv/NlSA7/UsLf82VcDv9Swt7XwSy17W8ve1rK3textLXtby97Wsre17G0te1vL3tayt7XsbS3at5a9rWVva8HcWva2FsytBXNr2dtaMLfW6PxNLZhbC+bWcp+1YG6t0XVfLfdZa2x5pJb7rOU+a7nPWu6zlvus5T5ruc9a7rOW+6zlPmu5z1rusxYereU+a+HRWuP40VrusxZPU4vurcXT1KJ7a9G9tejeWnRvrXGgu9b4ur/WWDhSCw7VGSl7HdxSBw7VwS114FAdOFQHDtWBQ3XgUB04VAcO1RlTvl8HDtWBQ3XGxqvrwKE6Y9qkOuPclDrD9Ys6Y/Mv69BGdeiFOrRRHXqhDr1Qh16oQy/UoXnr0At1aN468LYOzVsH3taBt3XgbR14Wwfe1oG3deBtHRxaB97WwaF1xph368DbOmP/B3XGzGN1xoLjdYb3izpj6zd1eJk6vq3Dy9QZa9rr8DJ1xrW9dfjUOnxqPT61Hg1Yj0+tRwPWwyv1aMB6eKUeXqmHV+rhlXp4pd44cHE9vFKPtq9HK9Sj7evRCvVohXq0Qj1aoR5PXo9WqDfmzq3Hx9Szs/X4mHpus56drcfH1HOb9exsPbdZz23Ws7P17Gw9O1vPztazs/XsbD07W8/O1rOz9exsPTtbD9bWs7P17Gw9WFvPztaDtfVgbT07Ww/W1oO19XiYerC2HqytN1ZmNIC1Dcb4rAbjW0+D0ZfbYKwKNqATGphlAzqhAZ3QwCwb0AkNcEoDs2xglg1wSgOzbGCWDXBKA7NsYJYNzLIBndvALBuYZQM6t4FZNjDLBmbZwCwbmGUDs2xglg3MsoFZNqCHGphlA7NsQA81MMsGZtlgTH+rweh6u4FZkut75HqkgVmS63Fy/YJcTzUwS3KtI9dmcu0g1/Pk2kuuQw1ohEY0QiMaoRHv0ohGaMS7NII/jXiXRmNGSSP40wj+NKL7GsGfRvCnET5pBH8awZ9G+KSRu2wEfxrhk0bushH8aYRPGrnLRu6yET5p5C4buctG7rKRu2zkLhu5y0a0fCN32chdNqJvG7nLRvRtI/q20dj1RiP6ttG4fW+jYdvfiB8l18Pk+lEj+qARfUCuXzeiDxrRB43GoiZybWs00uca8d6NeG9yHW008q1Nxk5Hk3F0TJNxa06TYc1rYl+bjN1FTXiWJva1iX1tQsc3oYOa2Ncm9rUJHdTEvjaxr03saxP72sS+NrGvTXBJE/vaxL42sa9NYGwT+9rEvjaBsU1gbBP72gTGNoGxTYZ3TZOxdV0TnNlkzHqhCexpAnua8CtNYE8T2NME9jSBPU1gTxPY02Tc9WkT2NME9jThuZvQtU1gT5PhbmtCAzWhgZrQQE1ooCZjtaXZuMDRjAZqNuq8zcaSQLNRGGqmxmbjk+JmY16iGV/WTI3N+LJmvEozWq+ZGpvRes1ovWb8djM1NlNjM/q9mZtspsZmamw2Cu5q5iabqbGZGpu5yWZuspkam6mxmRqbuclmbrKZGpupsZmbbDb825qpsZkam6mxGf3TTI3N1NhMjc3gazM1NlNjMzU2U2MzNTZTYzM1NlNjMzU2U2MzNbZQYwtzbKHGFmpsocYWamxhji3U2EKNLdTYwhxbqLGFGluosYU5tjDHFmpsocYWamxhji3MsYUaW6ixhTm2MMcWamyhxhbm2MIcW9A+LdTYQo0tzLGFObbAIS3U2MIcW5hjCxzSwq62UGMLc2wxIgdb2NUWdrWFObYYrpMt7GoLu9rCrragZVvY1RZ2tYVdbWFXW9jVFna1lV1tBVtbwdZWdrWVXW0FW1vB1lbjnrJWdrUVbG0FW1vxYa3ogVawtRUf1ooeaEUPtHKPreiBVvRAK/fYyj22co+t6LtW7rGVe2zlHlu5x1Z0bCv32Mo9tnKPrfjNVvxmK/fYit9sNTJeaTXWv9aKXm81puxuRa+3otdb4Y9W+KMVzGmFP1rhj1b4oxXMaQVzWuGPVvijFcxpBXNawZxWfHUbmNMG5rSBOW1onjY0Txtesw3N04bmaUMLtKEF2tACbWiBNrRAG1qgDf/Vhv9qQ6u34b/a0OptaPU2tHobuNoGrrYZ7nlt4GobuNoGrraBq214kjZwtQ1cbcOTtOEz2/CZbeBqGz6zzeh8sc14fGubkXi9zTjwrzbj67fajIX72gzfgTa8Vxu6rg1d14beaUPXtaF32tA7bXBHG9zRBne0oXfa4I42uKMN7mhHB7SjA9rhjnZ0QDs6oB0d0G5MKm43muLt6IB2Y31Vu3HpRe3Gie+3G/OvaDfGGO3cYrux/5p2fFc7vqsd39XOLbZzi+146Xa8dDu32M4ttrOn7expO3vazi22c4vt7Gk7e9rOnrazp+3cYjt72s6etrOn7expO3vaDqa2s6ft7Gk7e9rOnraDqe1garuR/KadPW1nT9vB1HbD396OBmhHA7SjAdrRAB1ogA40QAfesgPe6IA3OuCNDnijA97ogDc64I0OdGsHM+xghh3wRgd6rgM914Ge62CGHcywgxkS96sO/FYHfquDGXYwww5m2MEMiXugA27sYIYdzLCDGXYwww5m2GFc9hxx/+xghh3MsIMZdjDDDuOmPR1oc+IOEPd+BzPsYIYdzLAD/u+A/zvgf+IaiGvtYIYd8H8HWq4DLdeBluvEU3aCp51gTSeestNYm99pXFzUCZ52gjWdYE0nWNMJ1nSCNZ1gTSdY0wnWdII1nXAGcVOJu4G4mzrBmk50eSe6vJM77OQOiVtE3H3EPdQJL3Zyh53cYSd32MkddnKHxG0kbjNxr3Ryh53cYSc6rhMd1wn3E/cecUeIO0bcZ8R92Qn3dxpHqjuNufWdRkYLcR3EdRHXR9wwcRln0eRn0eRn0eRn0Tdn0Tdn0Tdn0Tdn0apn2dGz7OhZtOpZtOpZo/3ys8ajVxE3gbhriPsZcdcTN524G88aE28+y46eZUfPsqPE3UPcH4m7l7glxD1C3GPErTzLjp5lR8+yo8Q9T9wLxL1M3GvEvUHcbuL2Erf/LLx/1rjig7PGlx8Rd5y4L4j7hrhq4uqIayaug7jzZ8GZs+DMWXDmHN7qHN7qHN7qHJ7jHJ7jHJ7jnDExdg79dg79ds5YU3kO/XYO/XYO/XYO/Ubc1cRdQ9wk4q4nbjpxM4m7mbhbzhlDtxF3J3H3ELeQuHuJW0LcMuIeI+5J4lYRt4a4dcQ9f44bJO4l4rYR9wZxbxK3l7j9xB0k7gPiPiLuOHFfEPcNcdXE1RHXRFw7ceeJ6yVuiDjzeeo7T33nqe889Z2nvvPUd576zlPfeeo7T33nqe889Z2nvvPUR9zVxF1D3CTiriduOnEzibuZuFuIu/088zvP/IhbSNy9xC0hbhlxjxH3JHGriFtD3DrinifuBeJeJu414t44z/zOM7/zzO88PHEeniDuI+KOE/cFcd8QV01cHXHNxHUQd564PuKGiDN3sZ9d7GcX+9nFfnaxn13sZxf72cV+drGfXejvLvazi/3sYj+72E/iJhB3DXE/I+564qYTdyNxNxM3l7g7uuD6Lri+C1/cZcy/r8sY81AX99fF/XVxf13cXxf318X9Efc8cZuJe4W414jbSdxu4t4m7l3i3iPuCHHHiPuMuC+JO9WF9+/C+3fhibvwxF1wRBcc0QVHdMER3XBENxzRjVfsBl+6wZdu8KUbfOkGX7rBl27wpRt86UaTdoMv3eALcT8m7qfETSZuKnE3EHcTcbOJ+w1xvyXubuIWELeo21h4f7fhW9ptbFvebVzzRDfeohtv0Y236IYDu+HAbvCzG/zsBj+7wc9u8LMb/OwGP7vBz278Uzf+qRv/1G1s+KobL9yNF+5Gq3Wj1brRat1otW6jeqAbHdONjulBx/SgY3rQMT14xB5jXEEP/NADP/TADz3wQw/80AM/9MAPPXB8DxzfA8f3wPE9eKcevFMP3qkH79SDD+4xFt3WY/jv7DG2/67HuHZhj9GwuMdY+mCPEVnWY+x5tAd/2IM/7EGL9qBFe+C/Hm6vh9vr4fZ6uL0ebq+H2+vh9nq4vR5ur4fd7GE3e9jNHnazh93sYTd72M0edrOH3exhN3vYzR52s5fd7GU3e9nNXnazl93sZTd72c1edrOX3ewFO3vh9174vRd+74Xfe+H3XrR2Lzq0Fx3aiw7tRYf2wg29cEMv3NALN/TCDb1wQy/c0As39KLReo1Dj/cas//Sa4z8rddY+3QvHr8XX9iLL+zFF/Yam7b3Glf+qxf90ot+6UW/9KJfeuG+XmbXy+x6mV0vs+tldr3MrpfZ9TK7XmbXy+x6mV0vs+tjdn3Mro/Z9TG7PmbXx+z6mF0fs+tjdn3Mro/Z9TG7PmbXx+z6mF0fs+tjdn3Mro/Z9TG7PmbXB272gZt94GYfuNIHrvSBK33gSh+40geu9IErfeBKH7jSB670gSt94EofuNIHrvSBK33gSh+40geu9IErfejPPjxvH563j7vr4+76uLs+7q6Pu+vj7vq4uz7uro+76+fu+rm7fu6un7vr5+76ubt+7q6fu+vn7vq5u37urp+760df9+N3+/G7/fjdfvxuv2Gd1m9smNFvXParfnRLP7qlH93Sj27pR7f0o1v60S39aM9+Y+ef+43JK/qN1qf6Ddc/+o3Nz/QbxoZ+49SmfjxSPx6pH4/Uj0fqxz/0o8v60WX96LJ+dFk/uqwfXdaPLus3Dp7uZy/72ct+9rKfvexnL/vZy372coC9HGAvB9jLAfZygL0cYC8H2MsB9nLAWJYaMGLfGcADDqBZBsCUATBlAEwZAFMGwJQBMGUATBkAUwbAlAEwZcB4/LcDRmL+gHFgwYBx058GjIH7B9BkA2iyATTZAJpsAE02gCYbQJMNoMkGjJ4tA8ZTrw4Y6R0DxuFdA8acfw/g/wbwfwP4vwH83wDeaABvNIA3GkBzDsB3A/DdAHw3AN8NwHcD8N0AfDcI3w3Cd4Pw3SB8NwjfDVLbILUNUtsgNzfIzQ1yc4Pc3CA3N8jNDXJzg9zcILUNUtsgtQ1S2yC1DVLbIHg5CF4OgpeD4OUgeDlIbYPUNkhtg9Q2SG2D1DZIbYPUNmjcs2XQcL86aLz8+iC1DVLbILUNUtsgtQ1S2yC1DVLbILUNUtsgtQ1S2yC1DVLbILUNUtsgtQ1R2xC1DVHbEHMbYm5D1DZEbUPUNkRtQ9Q2RG1D1DbE3IaY2xBzG2JuQ9Q2RG1D1DZEbUPUNkRtQ8xtiLkNMbch5jbE3IaobYjahqhtiNqGjOWrh4xxzwwZ+54bMmZsGmJuQ8xtiLkNUdsQOznETg6xk0Ps5BA7OcRODrGTQ+zkEDs5xE4OsZND7OQQOznETg6xk0Ps5DA7OWyMzxrGCw3jhYbxQsN4oWG80DBeaJidHObehrm3Ye5t2Fj4w2H87DB+dhg/O4yfHebehrm3Ye5tmHsb5t6Gubdh7m2Yexs25iweNkwPDhvrHh42Lnl02Di+Yti466/D3Nsw9zYMDwzDA8PwwDA8MAwPDMMDw/DAMFhCju8NgyXDYMkwWDIMlgyjoYfR0ORYT44tw2DJMFgyDJYMgyXDYMkIHmEEjzCCRxgxlgRGjMLQiLG7aMSYOm4Erz5iuNMjxssXjBgTvjdiVP9gBA80ggcaASdHwMkRcHIEnBwBJ0fAyRFwcgScHAEnR8DJEXByBJwcASdHwMkR9PMI+nnE6Fs1YqxaM2JUPTuCPhnBH4zgD0aM2PYRY+/OEWP6WyNG19sjxsp3yfEQOX5Ijh+T4wly/Ioc/zcCB5BjIzm2keNZcuwhxwFyHB3B343i70bxd6P4u1H83Sj+btQ4GB01ZpWOGkPJUbTlKNpyFG05ivYaRXuNor1G0V6jaK9RtNco/DYKv43Cb6Pw2yj8Ngq/jXJro9zaKLc2ijYZRZuMok1G2cdRbm2UWxvl1ka5tVFubZR9HGUfR9nHUW5tlFsb5dZG2cdR9nGUfRxlH0fZR3I8Pco+jrKPo+zjKPs4yj6S49Aot2bSVItJGzNN6rSbdIXLpKNjTCrwmHRrjkm7ck2y5pk0JWhSdcikqkKT7ouYdCRmUn6JSVviJvWUmTQ+ZdJTaZO+rTIp/V2T9l5kkusSk6ZfatLmy0zqusKkpT8y6RPDpMjVJs37sUl7fmKS41qT1kwyqW6ySRdeb9KSn5t07Bcm3TTDpK0zTRq4yaSJN5u0+tcmlc416Z5bTdp/u0nueSbNvMuk1vkmXfp7k5b/waQTfzRp3GKT5t9nkulBkyY9ZNK6h01qesSkSx416dDjJvmfNGn2X0za/leTRv5m0op/mPT10yYl15m0cL1JBzfQj3/Sjxfox4v042WTHt9KP16jH6/Tjzfoxy76sZt+7KEfb9OP/9CP/fTjv/TjPfrxPv04Qj+O0o9jJt31Kf34jH6cpB9fmtTwtUkX/49+nKYfZ+hHnUnbGkwaajLpmlb60U4/Ok1acN6kA90mefvoxwD9GDLpslGTHjWbddJiVqnNrJ0OszKyzJqcbdZ6j1mtOWYt9pt1OM+ssflmzSkwa0ehWUbUrJXFZp0qMSuVMGtP0ixHhVnTKs3a9B2zzn3XrCUXm3XsErMKf2DW7ZebNfBDsyZeZdZqmVVztVkXTDRr/zVmua8za+bPzHr5/8y6dKpZy6eZdWK6WeN+adb8G80yzTJr0myz1s0xq2muWYtuM+vQHWb57zRr9t1mbf+dWVcuMGvFQrO+XmRW8l6zdt9vlm2JWVOXmrVxGX/92awHHjPr6BNmFaw069anzOpbZdaE1WatWmNW9Vr+etasfc+ZNWajWTM28ddmsy55yaxlr5h1/FX+2s5fO8wa2WnWtW/y11v8tdeshfvMOviOWb4D/HXQrM5DZl3xgVmPf8hfx/jrE7N2HTfL+jl/fcFfX5lVdcqs+77lrzP8VWvWlnqzehr5q4W/2syKdZp11zn+6uKvXrPW9pvVMMhfI/xlypDPkqFZmRncWAY3lqHHx2ToS3cGN5bBjWVwYxncWAY3lsGNZXBjGdxYhmaUZHBjGdxYBjeWoePpDMW+k6G7vpvBjWXo2ksytPbSDDVclqGLf5ihgz/iL/HX1Rna9mP+uoa/ruWvSfz1f/x1PX9N46/p/DWDv27kr1/x1838NYe/5vLXrfx1B3/N46+7+et3/PV7/lrIX4v4a3GGFt7PXw/y11L+WkZdy/nrMf56gr+e5K+n+GsVf63OYF78tZa/nuWv5zKYF39t4q/N/LUlg3nx16v8tT2DeWUwL/56k7/eymBe/LWPv97hrwMZzIu/DvHXBxk6+mEG8+KvT/jreIYmfM5fX/DXVxmafypD+77lrzP8VZuhpvoMXdLEXy381Zah2Z38dY6/ujK0ojdDX/fz1xB/jWTIZraAiRYw0aILHBY94LKAiRYw0aKXcyzqy7VoQp5FJ4IWjSuwaH6hRaaoRZOKLVpXYlFT3KJFSYsOpSzyV1q4Lwv3ZdGVF1u04hIL92Xhviza/UML92XhvizcF39NtHBfFu7Lwn1Z1Pp/Fu7Lwn1ZNPYGi+b80qIdN/LXLItWzrbo1ByLUr+xaM9tFjl+a9G0Oy2qu9uiC++xaMkCi44ttOimP1m09V6LBu636NElFp1calHpIxbt/LNFGY9bNHmFRd+utCj9V4sW/82iw6stmv60RZufsajrWYuWbrDok40WRV6waNuLFg29ZNE1Wy36cptFidctWvCGRQf+ZQEPLdqwx6L2vRbw0AIeWsBDC3hoAQ8t4KFFx49aFPvYAh5aNPKZRdeetGjtlxbw0KKF/7Po4GmLfDX0vc6izgaLrmim7630vcOiW8/S9/P0vceiVX30fZC+D1u0b5S+Z1i1zmpVk82qRU6rDmVZ5Xdbtclr1TmfVVcGrDo21qrCkFW3h60aKLJqYsyq1eOsqim16p4yq/aXW+VOW7W+yqrWC6y69CKrDn/PqrGXWjXnMiv8ZZXxI6tWGlb4ywp/WeEvq6651gp/WeEvqxZcb9WBn1vlnW7VhhlWtc+06rJfWbktq/LnWDV3rpXbsnJbVj01z8ptWbktK7dl5bas3JYVLLRyW1ZuywoWWsFCK7dlBQutYKEVLLTq5aesYKEVLLTqxBqrxj1jBQutMm2watJGerHJqtSL9OIlevGKVdO20Yvt9GKHVUv+RS/epBd7rNq6l17soxf7rTp5wKrS96za+b5VGUesmnzUCndZlf7UqsWfWeEuK9xl1eavrXCXFe6ywl1Wzaqzwl1WuMuqx1ut+rLdyqys2nXeKmuPlVlZVT1gVdWwlVlZNSYjUzOsmcwqU5c4M7UsK5NZZWq2N5NZZTKrTK0Ym8msMplVpnYXZTKrTGaVyawymVUms8rU5HQms8pkVplafFEms8pkVplojUxmlcmsMtEamcwqExzM1NBPMplVJjiYqcT/ZTKrTHAwExzMBAczwcFMcDBTY2aT35xMcJD8biO/O8jvTvK7OxPeIr8F5LcwE94iv3vJ737yW0J+S8lvGfn9mfwey5R7BfmtJL+nyO9v5Lea/J4mv2fI71ny20B+G8nvBfJ7kfxeIr+t5LeN/F7PRGeQ3y7y201+e8jvbfL7D/m9S37/pX/vkd9h8jtCfh+R38f071PyO0F+J+nfV+T3Dfn9j/yqya8mU6X15NdIfs30r438OjKVPkd+XeTXk6np/eQ3mKmLRzK11GTTJxk2OMumbXYbnGWDs2xwlg3OssFZNjDQplVBG5xlAwNt2hexgYE2MNAGBtrAQBsYaENj2MBAGxhoQ2PY0Bg23fQDm7ZebkNj2PToVTadlE1zJ9i0c6JNGT+16anrbPr2ZzbdNcWmvVNtcv3CprU32NTwS5sW3mTTwVk2+X5t08ZbbOr8jU0P3G7T0d/aVHCXTS/Pt6nvHhua0IYmtGnOYpt23GdDE9q08iGbTj1s07zlNu151CbHEzatedKmur/YtGCVTQf+btOUNTZtWGtT+zobfGXTkedt8JUNvrLBVzb4ygZf2dAXNvjKpiv/ZdOKN23oC5tu32vT7n02bsqm1Qdsqjlo0z3v27T/Axs3ZdP6YzZuysZN2XT4cxs3ZeOmbNyUjZuiphp6XkfPG+h5Mz1vpaYOen6Wms7T8x563mcD/+j5MDWZ7OCfXaesdqXsdvDPLscYu6a57arz2nVhrl0HAnZ5g3bdFLKrPWzXZRE72sKOfrejLexoC7uWpexoCzvawq7t37Vr5CI7XGXX15fa4So7XGWX7So7XGWHq+y6Z6IdrrJr8nV2rf+ZXekpdi2eatfhaXZNv8Guzb+06+Kb7Fo6y86c7Jp1i5052XXF7XY9/ls7c7Lr1vl25mTXhD/YmZMd7W5nTnbmRE0PUdPD1LTczpyo6Qk7c6Kmv9iZEzX9nZrW2JkTNa2zMydqet7OnKhpsx0dSE2v2OXfZmdO1LTDzpyo6U072EdNe+1gn5052cE+O9hnB/vsYJ8d3W4H+6jpUzu63Q722eEpOzxlh6fs8JRdU2vs8JRdFzTa9UCzXe42u2Z22PXyWbsu7bJreY9dY/vtmjNoV9ewXYbJwT05FMl0cE8ODTkd3JODe3JwTw7uyYEGdHBPDu7JwT05uCcH9+Tgnhxodgf35ECzO7gnh+q+49CFFzp04GKHvN93aMMPHGq/3KHLrnToyFUO5Y93aMsEh3omOrTspw4dv86h2ZMd2j7FoSt/7tCKXzhUOMOh22c68FgOPJZDJ3/twGM5tPNWhzLucMBRDn17lwOOcsBRDrkWOuAoB/rPAUc54CgHHOWAoxzodQcc5QD3HJq50gHuOXTp3xzgngPcc4B7DnDPgZ6gDxsdmvUCfXjRgb+iD1sd+Cv68LpDfW84NGGXQyd2OzTu3w7teNsh0zsOrXzXoVP/dWjeIYf2HHbomg8dWvORQ4lPHFpwnN597tCUL+jdVw60Or371oH2o3e1DrQfvWty6FALvWt3aFMnvTvv0JJuetfnwFvRuyF6N0rvzE7lW53aYnOqx+GEn5w6nu2En5za7nPCT074yQk/OeEnJ1rCCT85dXKcU6Vxp3aWOZWRcuKFnXhhJzrdiU53otOd6HSnkpc7tfCHTm7JqalycktOdJ+TW3Ki+5zckhPd5+SWnNySk1tycktObsnJLTm5JSe35OSWnNySE8xz4oOdYJ4TH+wE85wau8gJ5jnVdZ9TxoNOffKQU5FlTm1b7tTQo040uhON7kSjO9HoTnSEE43uREc40RFOdIQTHeHUqU1OdIRTe15ywk1OrdnmhJucaD4n3OSEm5xwkxNucmrff5xwk1Pr/uuEm5xadNipQ0ecmvaRU5s+durC404dOOGU9wunNnzlVPs3TvyUU0eqnehz+l3vRJ/T7xan/O30u9Opc+fod7dTx3qdzMiJ/3UyIyf+18WMXJprczEjl8ZnuZiRSzGvixm5NOJ3MSMXM3IxIxczcjEjFzNyMSMXM3IxIxczcjEjFzMi5iIXM3KBdy5m5ALvXMzIBd65mJELvHMxIxd4R8zPXOCdC15ywUsueMkFL7ngJRe85NLUXxNzi0sX3ErM7S6557m0/i6XWue7tPj3Lh3+g0vTF7m0ebFLF99PzIMufJSLO3Kh9VzckQut5+KOXGg9F3dEzGoXd0TMMy7uyMUdubgjF3dEzIsu7oiYrS7uiJjXXdyRS8t3ubgjl+b8m5i3XTLeIeZdlyIHXdp2yKWhwy48LzHHXHgoYo678FDEfOHSuK9d2nGKmNMurTxDTJ1L8xqIaXLpmlYXOs+lxFkXOo+YHhecRMygC05ywUlZWpmRBSdlaZ49S3ucWbpmTJbWuLOUyMkC67LAuiywLgusywLrssC6LLCOmJIssI6YZBZYR0xlFliXpQUXEvO9LE35PjE/yFLVFcRcSYyRpXXjiflxlhb9hJhrszRtEjGTibk+Cz1OzPQs9DgxNxLzqyw0HjFzstQ0l5jbsnToDmLuJObuLLwTMQuy5P0jMX8i5r4s3fcAMQ9lacbDxDxCzKPEPE7Mk1na9BdiVhHzd2LWELM2Cz4i5rks+IiYTcRszoKPiHklCz4iZjsxb2ShxYnZnaWb9hCzl5j/ELOfmP9m4ZuIOUzMEWI+IubjLPQdMSeI+YKYr4j5JkuXfUtMNTG1xNQT00RMCzHtxHQSc46YbmL6iBkgZoiYUWLMY9DhY8C5MejwMeDcGHT4GDzTGHT4GC0JjMEzjUEzjEEzjEEzjEEzEFNCTJyYJDEpYiqJ+Q4x3yXmYmIuIeYHxFxOzJXEXEXMeGImEPMTYn5KzCRiJhMzhZifE/MLYmYQM5OYXxFzMzFziJlLzG3E3EHMncTcTczviFkwhvkQ8ydi7iXmAWKWEPMwMY8Q8+gY5kPMk8T8hZi/EvN3YtYQs5aYdWOYDzHPE7NpDPMh5iViXiFmGzHbxzAfYv5FzO4x+Fpi9hLzH2L2E/NfYt4j5jAxR8aAccR8TMzxMWAcMV8Q8xUx3xDz7Rh4iJhaYurHwEPEtBDTPkZ1ncScJ6Z7jKb0ETMwBp9EzCgxGdl42mx8UjaaLhtNl42my0bTZWtBbjaaLltTgtncT7aqCrO5n2zuh5iSbO6HmCQxFdncDzHfIebCbO6HmO8T84Nszb+CmCuJMbJ1ajwxP87Gz2bjkYiZlI1Hytau64mZlq1V07M17pfE3Jgt0yxiZhMzJ1vzfkPMbcT8Nltf3knMfGLuyUbPEfNHYhZno+eIeTAb3Z0NBxGzPBsOyoaDiHkyGw7KxssSszobL5utOc8Q82w2/igbfCPmhWx0Qjb4RszWbPAtG3wj5o1s8C1bY98i5t/Z4Fu2lr5DzLvZmnUwW52HiPkgW0c/zNbMY8R8kq1LP8tGcxPzZTaaOxvNTczpbDR3NlqOmIZstFw2Wo6Yjmy1ns3GG2XL1ZuNN8pWw2C2Fo5k66DJrakWt2oy3brA4dZ+l1uTs91a73Er7XNrr98t11i31ua7lQy7tbDILVvMjYclptSNh3XDP274xw3/uOEfN/zjhn/c8I8bve2Gf9yaeJUbX+RW6QQ3vsit8T8l5jq3YpPd6Dg3Os6NjnOj49zaOtONjnPr0Zvdyp/j1ty5bvXc6uZ23Do+z41/dXM7bm7HrWML3dyOm9txcztubsfN7bi5HTe34+Z23NyOm9txg21usM3N7bjBNreqnnVzO26N2ejWuk1ubsetRS+55djqRh+4VbfdjT5wow/c6AM3+sCt+W+70XBuTXrXjYZzo+HcaDg3Gs6tLz9yo+Hc2nXcDfe44R433OOGe9xwjxvuccM9bvyQGz/kxg+58UNudLYbP+RGZ7vR2W58qxud7ca3euSzePCtHnXaPXrA5ZE726OZHo9aczxa7PfocJ5H0/M9aijwMBuPDkY9mjrOw2w8uqDMo/3lHk1Oe5iNR+nvetBvHmbjQb950AYeZuNhNh60gYfZeJiNh9l4mI2H2XiYjUcjUz3MxsNsPMzGw2w8zMbDbDzgmofZeJiNB1zzMBsPs/EwGw+45mE2HmbjgXc88I6H2XjgHQ+842E2HnjHgw/y4IM8zMaDX/Woeq0H7ebRvuc8aDcP2s2jeS960G4etJtHX27zoN082vWGB33tQRd40Nce9LUHXeDhbjzoAg+6wMPdeLgbD7rAw914uBt69rmHu/FwNx7uhp6dps81Hu6GnjXSs2b63ObR+g56do6edXm4G3rWT8+G6NmIRzazV6stXpXavNrp8Cojy6unsr3oNi+6zYtu86LbvOg2r7aGveg2rx6NefGpXjjHi0/1wjleOMcL53jhHC+c48X/ePE/XjjHq/uu9GqM4UUTeNU0wYsm8KIJvGCaF03gRRN4wTQvmOZV9QwvmOYF07xaOduryC1eMM2rodu8eFQvHtWLR/XiUb3oai+62ouu9qKrvVr6oBfN5tWsZV40mxfN5sX7eLV+pRfv49Xiv3nl+odXa5/2quEZrxau98r2PPX/06uaF7y6Zwv1v0L9r1L/dq/u2kH9O6n/Terf48WfUv8+6t9P/f+l/veo/33qP0L9H1H/x9T/KfWfoP4vqP8rL76H+r+l/jPUX+tVqoH6m6i/lfrbveg1L3qN+nuov8+LXvNqxzD1m3LQazl40xy8aY6ucOXgTXNU4MnRyzk5utSfw83kaGx+jjYX5OjiohxuJke+cTnaWJrDzeRwMzncTI7WV+VwMzncTA43kwOe5XAzOdxMDjeTA57laO6EHG4mh5vJwZfm4EtzuJkc8CwHLZCDFshBC+SgBXLQAjlogRy0Wg5aLQetloNWy0Gr5WjBPTmy/iFHU/6Yo+o/5Wj+fTlwDbU8lKNTD+fANTlwDbU8QS0rc+CaHLgmR8tXU8vT1PJMDlo6By1NLf+klheoZQu1vJwj96vU8hq17KCWndTyZo7WvkUte6llH7Xsp5YDOSp9j1rep5Yj1HKUWj6mlk+p5QS1nKSWr6jlmxzmQi3V1FJLLfXU0pTDXKilnVo6qeU8tfTkMBdqGaCWYWox+ZiLj7n4mItPQ04fc/ExFx9z8TEXn5bn+ZiLj7n4mIuPufjAMh9z8TEXH3PxMRcfWOaDZ3zMxcdcfMzFB8/4NPBDnx69ysdcfMzFp56JPjSaD43mYy4+NJoPjeaTd7oPDe1DQ/t03698aGgfGtqn1G98aAAfGsCnNXf60AA+NIAPDeDTiT/6uBcfGsCHD/XhQ33ci4978XEvPjyOD4/j41583IuPe/FxLz4l1/m4Fx/34uNefCrd7NPOLT6Nf8XHvfi4F5+27/Dpyn/5dOxNH/rZp617fbrsPz70mQ995kOf+fCgPjk+9KHPfKr72KcFx32yfu7Tqi98cIxP80/5ZDpNj8/Q4zp63OCDY8irlR530OOz9LjLp8M9PvjfB//T4xF6bMqF/3Ph/1zd48gFx3LBsVx968nVXb5ccCwXHMsFx3LBsVy0cy44lguO5YJjuWjnXB1K5WpaZS7aLFcXXpirAxfnos1y0Wa5aLNcmX6Uq5VGLtosV/N+nKuhn+Tq8WtzVfCzXL38f7m6dGquDk/L1dgbcrX5l7m6+KZcvCd5/Zq8biGvW3PxnrmaPI+87iKv35HX78lrIXn9ibzuzdXA/eS1hLweJq9HyOtR8nqcvJ4kr7+Q1yry+jt5rSGvteT1LHltIK+N5LWJvF4kr5fIayt5vUZer5PXTvLalavpb5HXv8lrH3m9Q14HyOsgeb1Pv47Qr6PkdYy8PiWvz8jrJHl9RV7f0K9vc7kV8qolr3ryaiKvFvJqJ6/OXG4ll1vJ5VbIa4C8hsnL5OdW/NyKn1vxg2F+HR3jh/f93IqfW/GDYX543w/v++F9P5rMjybzqzTuR5P50WR+NJlfse/4tf27fl15sR8/48fP+OEWP9zix8/48TN+uMUPt/jhFj/c4kcv+9HLfk2Y5odb/Ohlv3bc6Jcxy69PZvs16xa/On/j1wO3++We59f6u/xqne/X4t/75Vro19pFfiXv9Wv3/X5NXOLXyaV+zX3Er54/+7Xscb+Or/Br9l/8eBk/XsaPHvOjx/zoMT+c74fz/czEz0z8cL4fzvfD+X7d+rofrexHK/vRyn5m4mcmfmbiZyZ+bTzo1wXv+7X/A78mH/UzEz8z8TMTPzPxMxM/M/EzE2qv9jMTPzPxMxM/M/EzEz8z8TMTPzOh9j5qH6T2YWo3BZhJgJkEmEmAmQSYSYCZBNBiAbRYAJ0cQCcH0MkB7S4KaGIswEwCzCSgnWUBjU8FdDwd0OzvBOD7AHwfgO8D8H1AVVcE8DABPEyAOwngYQJ4mAAeJqAvJwV06/8F1Hd9QMunBbiTAHcS4E4C3EmAOwlwJwHuJKCMOwJ6al6AOwlwJwHuJMCdBLiTAHcSQCMH0MgBdFgAHRZAhwXkeCKgNU8GlHgqoF2rAviXgFatCWjcMwH8SwD/EsC/BDTrhYA6XwzogZcDcEoATgnAKQE4JQCnBPT1WwG4PgDXB+D6AFwf0Nz3AnB9AK4PwPUBuD6AtwzgLQOa8kVA1V8FwK4A2EV/z9DfOvrbQH+b6W8r/e2gv2fpbxf97aW//QGwK4B3CaDB8tBgeWiwPDRYnsZn5el4dp5me/Pw/Xn4/jx5g3naEMrDV+bhK/PwlXk6VZKneYk8DSXz9HhFngqq8vTyBXm69KI8Hf5ensZemqfNl+Xp4h/m6eCP8jRVeaq5Ok/3TMxTxk/z0MZ5aOM8eD4Pns+D5/Pg+Tx4Pg8+yYNP8uCTPPgkDz7Jg0/y8JR56K889Fce+os/FvHHYv64nz8e5I+l/LGMP/6cp/2P5Wnyijx9uzJPd/01TyN/y9OKf+SpcG2etq7L02XP5eH38/D7eXiWPDxLHp4lD8+Shy7OQxfnoYvz0MV5+Mk8/GQefjJPvgN53EgeN8IfH/DHUf44xh+f8sdn/HGSP77ij2/441v+qOaPWv6o548m/mjlj3b+OMsf5/mjhz/6+GOQP4b5wzQWvzJWGzPH4iXH4iXH4iXHwiVj4ZKxcMlYuGQsXDIWLhkLl4zVkdhYzSgZq6b4WHz+WHz+WHz+WCUuGKtdF47VhO+N1Ynvj9Wcy8aq64qxWvoj/hB/XM0fE/njGv64jj9+xh9T+GMqf/yCP2bwx0z++BV/3Mwfc/hjLn/cxh+/5Y87+WM+f9zDH3/gjz/yx2L+uI8/HuSPpfyxjD/+zB+P8ccK/ljJH3/lj7/xxz/4Yy1/rOOP5/jjef7YxB+b+eMl/tjKH9v443X+eIM/dvHHbv74N3+8zR/v8McB/jjIH+/zxwf8cZQ/jvHHp/zxGX+c5I+v+OMb/viWP6r5o5Y/6vmjiT9a+aOdP87yx3n+6OGPPv4Y5I9h/jAFmUeQeQSZR5B5BOH2IB4liEcJ6spAUMfGBnVTKKj2cFD3RYIaUxzUupKgUomg9iSDuqYiqC8rg7r1gqD6Lgxq+feC3EeQ+whyH0HuI8h9BLmPIPcR5D744zr+mMwfU/jj5/zxC/6YwR8z+eNXQU2aHdSpOUH8SRB/EsSfBPEnQb08P6hLfx/U4T8ENX1RUA2Lg1p4f1C2JUGtXhpU6SNB7fxzUOMfD8IhQTgkCIcE4ZAgHBKEQ4JwSBBeD8LrQUVeCGrbi0Fd8XJQR7cGNfO1oFpfD2rxzqBcbwbRwEE0cBANHEQDB9HAQfAqCF4FwasgeBUEr4LgVRCtFURrBdFaQfx8ED8f1CdngppVF1RnQ1APNAfxjEE8YxDPGMQzBnVtb1Bf9wd1+1BQAyNBPWrO1wxrvpps+VrkzJdjTL7WuPOVyMnXrtx8TcjL14lgvuYU5KurMF9Lo/n4knz0bz76Nx/9mw+n58Pp+XB6PpyeD6fnw+n5cHo+nJ6PX8zHL+bDH/nwRz78kQ9/5MMf+eisfHRWvqbfkK+GX+Zr4U35st2cr9W/zlfp3HztvDVf4+/I1/F5+fj4fHx8Pj4+H0+SjyfJx5Pk40ny8ST5iizL17bl+brisXy0bz7aNx/tm4/2zUf75uvrp/N1+7p8DazP16PP5yt/U762bM7XJS/l69Ar+Zq2LV912/O14I18WXfla9Vu6v43db9N3e9Q9wHqPkjd71P3B/ncRj63kc9t5HMb+dwGdX9F3d9Q97fUfYa6a6m7gbqbqLuVutup+2y++s5Tdw9191P3IHWPULc5BHeE4I4Q3BGCO0JwRwjuCOnC3JAOBEKaEgypOhTS/MKQTNGQVhaHFCkNaVsipCvKQ3KnQ3jEEB4xhBcJ4UVCeJEQXiSEFwnhRULKHx9CX4XQVyH0VQh9FUJfhdBXIfRVSCemhzTnlyF13RiCy0NweQguD8HlIbg8BJeHFLs7pO2/C+nKBSF5/xjShj+FVHVfSPseCGnSQyH8YQh/GMIfhvCHIfxhiFmEmEWIWYTwISF8SEi714c08fmQTv4zpLmbQ8wixCxCzCLELELMIsQsQswipHH/Jqe3Q8wixCxCzCLELELMIsQsQswixCzI6UQIbxhiFiFmEWIWIWYRYhYhZkFOTeTUSk4dITxICA8SYhYhZhFiFuQ0Qk7mAp20FGiurUA9jgItyyqQ312gTd4CLcgtkDWvQKuCBRpXUKAdhQUyogX6pLhAs0oLuIsC7qIAX1iALyzAFxZo5KICrbikgLso4C4KuIsC7qKAuyjgLgq4iwLuogD/UYD/KOAuCriLAu6igLso4C4KNPFmcvo1Oc0lp1vJ6Q5yupOc7iane8jpD+T0R3JaTE73kdOD5PRQAZxBTn8mp8fIaQU5rSSnv5LT3wp07B/ktJac1pHTc+S0kZw2kdOLBXiPArwHOb1GTq+T005y2kVObxWAUQVgFDntJ6cD5PQeOb1foENHCvCDBfhBcjpOTp+T0xfk9HWBuk4VaOnpAvlqyKmOnBrJqblAT7UVKNZZoO3nCnRlNzn1ktMAOQ0VaN9ogSZlhHXKGtY8exiPHsajh9G4YTRuGI0bRuOG0bhhNG5YA0VhvGAYLxjGC4bxgmG8YBj+DsPfYfg7DH+H4e8w/B2GL8LwRRi+CMMXYfgiDF+Edfy6MP48jD8P48/D+PMw/jys+TeGZZoV1srZYUVuCWvbb8K64vYwniOM5wgr/buw9v4+rGsXhvX1ojD6Noy+DaNvw+jbMPo2rD2PhnXNE2F9+WRYtz4VVt+qsJavDmv602E1PBPGm4fx5mG8eZibCKtnS1jLXgnLvy2sTdvDuvCNMDcR5ibC3ERYO94Oy3gnzE2EuYkwNxHmJsLcRJibCGv7p2FuIsxNhLmJMDcR1r5vw5p0hr7W0tcG+toURtvS1w76epa+dtHXXvraH4Yr6OsIfTUXKt9aqC22QriiEK4ohCsK4YpCuKJQy/MKNTa/UJsLCnVxUaEORgvxGoV4jUK8RiFeoxCvUahN3ynEkxfiyQvx5IV48kLtuKJQxo8K9YlRqFlXF6rzx4XoqEJ0VCE6qhAdVYiOKoS3C+HtQni7EN4uRNcWwtuF8HYhvF0IbxfC24V4v0K8XyHerxDvV4j3K8SPF+LHqeFhaniEGh6lhieo4UlqeIoaVlHDamp4mhqeoYb11LCBGv5JDZupYQs1vFLIHKhhOzW8QQ3/oobdhcyBGt6mhneo4V1qOFjIHKjhA2o4Sg3HCplDIXOghpPU8BU1fFPIHAqZAzXUUkNDIR6jkDkUMgdqOEsNXYVwdiGcXcgcqGGkUEfMRXB2EZxdxByKdM2YIn3pLtKtOUXqyy1iDkX48CJ8eBE+vAgfXqST44o0N16knrIiLUsVyV9ZpLrvFGnBhUWyfq9Iq75fxD0UoWeL0LNF6Nki7qGIeyjiHorQT0XcQxH3UMQ9FHEPRdxDEfdQxD0UcQ9F3EMRHrwID17EPRRxD0X4vSL8XhF+rwi/V6T2e4t03wNFGvNQkdY9XARHFMERRXBEERxRBEcUwRFFcEQRHFEEXxfB10XwdRF8Tc2bqfmlIrRsEVqWml+n5jeoeVcR/pua/03N+6h5f5FWH6Dm96j5fWo+Qs0fUfPH1Hycmj+n5i+o+WtqPkXNp6m5hprrqLmRmluouY2aO6n5HDV3U3NfkaoHqHmYmk0RvHdEszIj6rRH9IArInd2BF8RwVdE8BURdGwEHRtBx0bQsRF8XgSfF8HnRfB5ER2tiGhmVUStF0S0+KIIXB2BqyNwdQSujujIVRHNGB+BqyPwQwR+iKCbIuimCPwQgR8i8EMEfoho900R+CECP0S0ZW5El9wW0aE7Ipp2ZwRPEcFTRPAUETxFBI8XweNF8HgRNGwEDRtBw0bQsBH5n4xo018iunBVRNbVETx3BM8dwXNHtHRDRL5/RrTxhYgu2BJRxisRPfVqRLHtEZ3bEdGSf0Xk3R3Rhj0RzX87ItM79OhdenSQHh2iRx/Qo6P06Bg9+pQefUaPTtKjr+jRN/ToW3p0hh7V0qOGCLdAj1rpUQc9OhtBv9KjXnrUH9HWoYguG6VH5qjWWaNK2aPa44xyC1EVeKJ6OSeqS/1RuCEKN0Thhqh2F0XhhijcEIUboni7KN4uCjdE8RJRvEQULxHFS0TVcFlUC38Yle2qqE4qqrkTouqZGNWhn0Y1bVJUdZOjWnB9FL0URS9F0UtRXXxTFL0URS9F0a5RtGsU7RqFo6NwdFQX3hPVgQVRODoKR0fh6Ci+Loqvi8LRUXx2VBmPR/XUiig+IoqPiOIjoviIqKrXRjX/2Sg+IqpPNkY164WoOl+Mav/LUU1+NapvX4tq+46orvxXVMfejDKDqKrejmrff6LMIKrIwai2HYrqig+izCCq9ceiSn8aZQZRdGsUTxdlBlFmEEUrRZlBlBlE4YUoM4gygygziDKDKDOIMoMoM4gygygziDGDGDOIMYMY/BxjBjFmEIOfY8wgxgxiuj0cg59jzCCGv47hr2PMIIafi+HnYswgpksviunw92KafmlMyctj2v3DmCZeFUOzxrRlQkyX/CSGZo2hWWNo1pj6ro9p+bSYxt4Q4w5i6KQY/iHGHcTQSTF0Uow7iHEHMdXdHeMOYtxBjDuIcQcx7iDGHcS4gxh3EOMOYlr2eIw7iHEHMS1YFeMOYtxBTHOeianr2Rh3ENPUf8ZU80JM92yJwQkxHX+V99tjcEIMTuD97hicEIMTeP9ODG6Owc28fz+mjCMxPXU0ptkfx3Tu05iWnIhpyhcxVX8V0/xTMXxcDB/H+7oYGimGRuJ9WwyNFEMj8b47BhbFtGGA98MxsKgYLCoGi4rBomI8dbEmZxeDRcV46mI8dTFYVKwNoWJVFRZrX4T3xcX4Bt4nivVAeTG+gfdVxWjVYrQq7y8pRqsWo1V5f2WxJhm8v7pY235crCuu4f11xVr/s2Klp/B+arFW/IL3M3g/sxhe5v3sYni5GF7m/e3FOvpb3t/F+98Vo494v7AYPihGH/H+gWL4oBg+4P3yYviA908U49+K4QPe/61Y1/6D92t5v65Ylz3H+42831SMTuX9S8XoVN6/xvvXi/HSvH+zWF+/Vazb9/L+P8U6sp/3/+X9oWLtOcz7D4tVcIz3n/D+s2K5TvL+S95/U6yB//G+ulgzannfwPumYrwb7zuK8Qu87+J9bzHaiPdDvB/hvXkcnDwOTh7HDYwDh8ZxA+O4gXHg0DhuYBw3MA4cGscNjOMGeF/C+/g4boD3FeO4Ad5fwPuLxnEDvL+U95fz/oe8v2ocN8D7Cbz/Ce+v5f2kcXAB76fyfhrvb+D9zHFwAe9v5v0c3s/l/W28/y3v7+T9fN7/nvd/4P0i3t/L+/t5v4T3D/P+Ed4/Og5dxPsnef8U7//G+9Xj0Ke8X8f79bx/nvebeL+Z9y/xfivvt/H+dd7v5P0u3r/F+72838f7/bz/L+/f4/1h3n/I+494/wnvP+P957z/kvff8P5/vK/mfS3v63nfxPtW3rfz/izvu3jfw/t+3g/xfoT35hK0aQn9L0ETlaBNS9BEJWiiEvpfosN5JfS/hP6XwAMl9J/3JbyP8z5ZQv95X8n7C3h/Ee+/x/tLeX95Cf3n/VW8H8/7Cbz/Ce+v5f2kErwa76eWyPUL3t/A+5m8v4n3N5doxhzezy3Rntt4/1ve38n7+bz/Pe8X8n5RiW6/l/f3l+APeP8w7x/h/aO8f6IEPcT7p0rQQ7z/R4m+fpr363i/nvfP835TCfvP+5dK2H/ev1bC/vN+J+/f5P1bvN9bwv7zfn8J+8/7QyUaOsz7D0s08xjvP+H9ZyW69iTvvyzR1m94/20JHMD72hI4gPdNvG/lfQfvz5bAAbzvLVHhAO+HSnTfKO8zSvFopXi0Ul3hKtXRMaV4tFKlfaXa6y/VirGlKgyVooVK0UKlaCHel5RqW4L35aXgT6nWV/H+u6XgD+8vKQV/eH95KfjDe6MU/OH9j0v1wDW8v64UX1CKL+D91FJ8Ae9nlKrqRt7/qhQ9yvtbStGjvL+9VJPn8f6uUm3/XamuXFAq7x9LteFPpZp/X6lMD5bik0s1axnvl5fik3m/olSxv/D+r6VwMO/XlMLBvH+2VMYG3m8sRQeVooNK0UGl6KBSzd5eig4qBf9L8QSl4H8p+F8K/peC/7w/WAr+8/5IqY4f5f3HpbrwOO9PlKJFef91KVqU96dLNbWmFC1aqp2NpRrfUip/e6k2dZZqwflSWXtKdaKvVHMGS3XxSKkOmuJabYmr1BZXjyOuZVlxTXPHVeeN48vimpAXx5fF8WVx/EAcPxDHD8TxA3H8cRx/HEcDxfHHcTRQHA0Uh3/jaKA4/BuHf+Psfhz+jbP7cfg3zu7HwZ44ux8He+Lsfpzdj7P7cXY/zu7H2f04ux9n9+N4sji7H8eTxdn9ON44zu7H8cZxdj8O9seVWh4H++N4gTjYHwf742B/HOyPg/1xsD+u+56Lg/1xndoU17wX47ri5biObo1r/WtxpXfENbIzrhVvxnXTnrja98bRP3FNejeO/omjf+Jo0Dj6J44GjaNB4/ixOBo0rg1fxeHeuEyn43BvXLPq4nBvHO6Nw71xuDeOD4jDvXFN6YvjA+LaMRyXYUrIZ0loY2ZC9zgSyshK6Hh2QrO9CV2Ym9CBQEKrggnNKUioqzCBJ05o6rgEnjiBJ07gxRJ4sQReLIEXS2jC9xI68f2ENl+W0MU/TKA/E1qtBPozgfZJoD8TaJ8E2ieB9kmgfRJ4gATaJwHuJ/AACXA/gQdIgPsJOX6bAHcS9D4B7iTofQLcSdD7BLiToPcJcCdB7xPgToLeJ8CdBL1P0PsEvU/Q+wS9T9D7BL1P0PsEvU/Q+wS9T9D7hO7akaD3CbRngt4n0J4Jep9AeybofQL9n6D3CbxwQrGPE3jhBLonIe8XCXRPgt4n0D0Jek8v6+hlI71soZdt9LKTXp6nl930si+hcYP0cphemso01VLG3pdpp6OMvS+T313G3pdpQW4Ze1/G3pex92XsfRl7X8bel7H3Zex9GXtfxt6Xgfll7H0ZmF/G3peB+WXsfRmYX4b/KgPzy/BfZWB+mQp+Vgbml2nx1DIwv0xf31CmrTPLdNmvyjRmdpnWzSlD85Rp6LYyNE8ZmqcMzVOGBy5D85Tppj+V4YHLtO+BMq18qEyRZWVgTpkeeKwMzCnTtyvLwJwyMKcMzCkDc8rAnDIwpwzMKQNzytCcZWBOGZqzDMwpQ3OWgTllaM4yzfl3mbreLtPBd+jNAXrzXhn+l94cKdO0j+jNx2XadZzefE5vvixTw9f05n9lmlhNb2rKtKW+DL4tg2/L4Ft6c7YMvqU3PWXonTL0Thl6pwy9k0TvJNH8SQ05k2j+JHifVGtOErxPgvdJ8D4J3ifB+yR4nwTvk+B9Er2ZBO+T6M0kejOpKy9Oyvv9pDb8IKn5VyRl+lFSnxhJbbw6qQsmJpXx06Seui6p2ZOTuvD6pA78PKlV05Ma98ukum5M4rmSeK4kniuJ50pq2R1J9H4SvZ9E7yfR+0mNXZRUw+KkFt6f1MQlSZ1cmtSWR5JonSRaJ4nWSaJ1kmidJFyb1Nqnk3BtEq2ZhGuTaE1qfZFaX0qy89T6WhK8odad1Ppmkp2n1r1Jdp5a302y80l2nlo/SLLz1Hosyc4n2Xlq/SLJzie141SSnU/KV0OtdUl2PgnWJ9n5JFifBOuTYH0SrE+C9UmwPimbuRysL9dcWzlYX65DWeVa4y5XIqdcfbnl6JxyTc8vR+eUo3PK0Tnl6MxydE659iTL9XhFuQqqytV6QbkWX1Suay8pV+EPyrX18nLdd2U5PFuuU+PL4dlydH45PFsOz5bDs+W68ufl8k4v14YZ5Zp/Y7mMWeX6ZHa5Nt5SrgtuLVfGHeU6Pq9cs+8ux+uWy/qHcrxuueYsLlfXfeX4LHJfWo7PIvc/k/vj5Zr2JLk/Re6ryrV8Nbk/Te7ryH09uT9fjsYk983k/lK5rtlK7q+R++vkvpPc3yT3PeS+l9z/Q+7vkvt/yf0QuX9A7kfJ/Ri5f0ruJ8j9C3L/itxPkftpcj9D7nXl9J3cW8i9rZy+k/t5cu8h9z5yHyyn7+RuStH3FH1P0fcUfU/R9xR9T9H3FH1P0fcUfU+h71P0PUXfU0olUvQ9Rd9TmlmVou8p7b0ohb5J0fcU+iaFvknR9xT6JkXfU+iblCZfl6LvKW2fktKSn6foe0rVM1LacWOKvqfk+3VKNbekdM+tKY2/IyX/nSltujulBfek2PcU/jaFv02x7ynZlqTY9xT7ntIlj6bY9xT7nmLfU+x7in1Pse8p9j3FvqfA+BT7ngLjU2B8in1PgfEpMD4FxqfA+JQ27EmB8SmZ3knpk3dTmnUwpQveT6FtUnjbFNomhbZJoW1SaJuU5nydQtukdPA0faxJqbSePjbSx5aUprXTx7P08Tx97KGP/fRxiD6O0EdzBThTAc5U4KsqwJkKcKYCnKkAZyrAmQpwpgKcqcDXVuBrK/C1FfjaCu0vr9DkdIVi36nQue9WaMnFFZry/QqNu6xCO66o0NIfVWiqKlRzdYV2TqzQsp9WaNqkCtVNrtCu6yvg1gqNvaECbq2AWyvg1gq4tQJdQy63VaBrKtA15DK/Al1ToWsXksufKvC0FXjaCk16iFyWVWjb8grwnVxWVIDvFeA7ufy9AnyvAN/J5Vly2VAh3z/J5QVy2VKh8a9UyL+NXLZXaMEbFZqwi1zeIpd/V2jhPnLZTy7/rdCW9yrwU+TyIbkcq9DLn5DLZ+RysgI9Ty7fkMu35HKmQqdqyaWBXJor5G4jlw5yOUcu3eTSRy4D5DJcgaZJo2nSqslMw6tpjc9Kw6tpeDUNr6bh1TS8mlZDQRpeTWtiLI2XSmtLPI2XSuOl0mBMGi+bBmPSYEyaXU+DMWkwJs2up8GYNLueZtfT7HqaXU+z62l2Pa0p09PseppdT2vpLHL5NbncQi63psF2crmTXO5Og+1pLf8DuSwil8VpfCy5LCGXh9P4qDR6hlyeIJeVafRMGj1DLv8gl7Vpta9La99z5LIxrcgLaXW+mNb+l8nl1bRi29PoeHL5F7nsTqPj03AqubyThlPTcGoaTiWXI2k4Na3EJ2n1HSeXz9N42DQeNq2B/6XxsGnNqE0r1ZDGQ6XxUGk8VFrpc2mNdKW1ojetmwbSqhpOy2Sq1MqMSs3KrNQFjkp0ZKWeyq5ER1aiIytlzatER1aiIyt1cVElWqZSq8dVomUq0TKVclRUomUq0TKV+NdKuS6pxL9W6vbLK3XZlZUaY1Rq3fhKzftxJbheCa5Xav3PKsH1SnC9EnypBNcrwfVK8KWSnleC65XgSyX4UknPK+l5JfhSCb5U0vNKel4JvlTS80p6XknPK+HTSnpeSc8r6Xkl3rWSnlfS80p6XknPK+l5JT2vpOeV9LySnlfS80p6XomOqaTnlfS8kp5XomOo80AlPa+k55U6dIQ6P6qk55X0vFKHP6fOL6nzm0p6Xqkj1dRZS50NlfS8UkdbqbODOs9RZ3eljvVS5wB1DlOnqUqfZFSh3avQ7lXseRV7XqVN3ir2vIo9r2LPq9CPVex5FXtexZ5XwaVV7HkVe17FnleB6VVgehV7XsWeV4HpVWB6FXteBaZXqfPHVdp/TRUapkqxyVU6N6UKDVOFhqnSnF9WoWGq0DBVWv3rKs2dW6VLbqvSoTuqtObOKt06vwrdXvX/DJd9eBPk2cURGTqHjJe5OcaYOqbOMda0afqRNEnpSdKmCWka2jRt0zRN0wJt0rRN0zZlqMiUoWPK2NAhY4iIiIiIDJGhkyEiQ4aIiIiIiOiYiIgMFRHf3//nej7Odd/ng9yeQ27PIbfn0JlyNOqOHB35TY6S83JkvTtHoxfkoC05Sv0hR/Y/5aAtOWhLDtqSQ3bMQVty0JYctCVHdz7OP9floC052vR0juZtylHo2RzdsjVHm5/P0fxtOWp4MUeTdubo4q4c3fNKjsJ7czT5tRxdej2HvpSjyFs5yjmSQ1+Cw/fg8EQOfSkHH83BR+HwDBx+loOP5pBf4PArOLwEh5cZNG6EQatHGpT9tkGVowwa/10Dem7QrGsM8l5rQM8N6LkBPTeQGw3ouQE9N6DnBi2cbFDMYEDPDdpuMmhRkUFxi4GuZNCOUgNdyUBXMtCVDPRUAz3VQE810FMN5HUDed1AXjdodrOBvG7QkbhB66YbdFuHQf6kQUdTBq3vNWhOxqDAoEETZxnILgbNvd2gmrkGsouB7GIguxj0wO8NZBcD2cWgXYsNeKgBDzXgoQYyowEPNeChBjzUoNFPcPaTBjzUIPvfDBqz2aBjWwza8Bxnv2DQ2O0GHd9h0MaXDeiKAV3h7H0GsroBXTGgKwZ0xcCMc/YxA7piQFcMzLiBGTcw45x9lrP/Z2DGDcy4gRk3MOO5aHkuWp7LjOcy47nMeC5anqtN38vVvB/kklty0fJc8mIuuSWX3JJLbsnVxVtyyS255JZcTc7L1aX8XO0tzCWn55LTc8npueT0XHI6Z1dwtoezfZztz1VmWq5cwVz8k7MbOTvC2S2cHc/FP3PxT85OcHaKs3s5u4+zB3LpR7nKmc3Zt3P2HZx9J2f/lrPvydX+BblaeR9nL+LsxZz9Z85+kLOX5arioVyyImev4uzHOHstZz/J2Rs4e2MuGZ2zt3D2c5z9Amf/k7N3cPbLuWQWzt7D2a9y9n7OfoOzD3H2Yc5+h7OPcfb7nP0BZ5/k7FOc/Qlnn+Xsc5z9OWdf4OyvOXtYHpqSh6bkwXcefOdp/9V5aEoempKHpuShKXnwnQffefCdh6bkoSl55MQ8+M6D7zz4zoPvPPjOU8ScpxxrHnxzdhlnOzm7grM9efCdB9+cPY2zg5xdz9mNnB3h7JY8+M7TpOl59FHOTnB2irN7ObuPswfytHwoTz2z81R2e57GzuXsOzn7t5x9D2f/nrPvy9OmRXlk8zyyeR7ZnLOXcfZDnL2Ssx/l7MfyyIh5ZMQ85juP+c5jvjl7C2c/x9kvcPb2POY7j/nOY77zmO885jsPDefsNzj7EGe/ncd85zHfeWh4HhqeJ+t/88gqeWSVPLIKZ/+Ps7/II6vkkVXyNHeYUTWXG3XjSCO53EguN5LLjeRyI7ncSC43ask4ozp+bJTlOqNG/dRIDzXSQ430UCP50Eg+NGp9npF8aCQfGsmHRp2zGtETI3piRE+M6IkRPTGiJ0b0xIieGNETI3piRE+M6IlRvphR17UZdWa6Uds6jFqYNNKFjHQho7ZnjHQhI13IKNOtRjK5kUxuJJMb8UwjnmnEM414ppGcYtSC+414phHPNOKZRt27wqjoI0blrjbS/Y10f6NWrjeSDY1kQyPZ0Eg2NKLfRrKhkWxo1MmXjNqyy4h+G9FvI/ptRL+N6LeRHmSkBxnpQUb6p1HHTxi18T9G+qdR15w26sQZozZ9ZtS880byuJE8biSPG+n9+Vo6Il/JK/JlvSpfo6/O19Hv5mv92HzN+X6+xvwwX8d+lK8NE/I19/p81UzM14035ev8z/O1c1I+GSWfjJJPRskno+TrcHE+uTCfXJiPX+bjl/n4ZT65MJ9cmI9f5uOX+fhlPn6Zj1/myxTJ18iWfB1szdfq9nxlZ+aTxfPJ4vlk8Xxt7cvXgoF8tCQfLclHS/LRknxF78xX7m/zNfyefLQkHy3JR0vy0ZJ8tCQfLclntvOZ7XxmO5/Zzme285ntfGY7n9nOZ7b542b+uIU/PscfX+CP2/njS/zx5XxmO5/Zzme285ntfPJJPvkkn3ySL8vRfI16L58cnk8O54//5Y8f88cz/PEsf/wff/yCP37FHy/xx8tMOni5Ca804ZUmvNKEV5rwShPdx0T3MSnyI5NyJpg07HqT9v3UpOiNJuX+3KThk0zaP9mklQaTMkaTXAUmXVts0ocWkzbbTJo/xaQGh0mTyk266DZpj9dEHjSRB03kQRN50EQGN5HBTWRwk2paTbqx3aTzM0xkExPZxEQ2MZFNTGQTkw5nTfQeE73HRO8x0XtMOjPPpG13m7RwgUmx+0wyLjJpxGKTDjxg0qoHTRpYZkK3Tei2Cd02odsmdNuEbpvQbRO6baJrmtAREzpiQkdM6IgJHTGhIya4NsG1Ca5NcG2CaxNcm+DaBNcmuDbBtQmuTXBtgmsTXJvg2gTXJrg2wbUJrk1wXQDXBXBdANcFcF0A1wVwXQDXBXBdANcFcF0A1wVwXaAVNxYo/fMCOSYV6JpfFeiEoUCbjAWaV1CgUHGBbikp0AVbgXZPKSB7F5C9C8jeBWTvAvpOAX2ngL5TQN8p0MTGAnJgATmwgBxYQA4sIAcW6MpEgQ51FWhNTwEds4COWUDHLNDpXxfo+dsKdO8dBcx1AXNdwFwXMNcFzHUBc13AXBcw1wXMdQFzXcBcFzDXBcx1AXNdwFwXMNcFzHUBc13AXBcw1wXMdQFzXcBc846XeMcu3vEK7/g379jHO17nHQd5x1u8423ecZR3vMc7TvCO//COj3jHx7zjDO/4jHec5x1f8o6veMcl3nFZIZ2+kE5fqIvfLtSeUYVa9t1CpcYWyv79QjSkEA0pREMKteP6QnpOIT2nkJ5TSM8p1KFfFdItC+mWhWTuQjJ3IZm7kMxdqHvLChV1Fiq3olDDPYXaP7VQK/2F+GMh/liIPxbij4X4YyH+yDvihUpOL5S1o1Cjk4Xkv0LyXyH5r5D8V0j+KyT/8Y7becdc3nEX75jPO37HO37POxbyjj/yjvt5xxLesbRQw5YXat+KQq14pFDp1YV0+ULydiF5u5C8XUjeLiRvF5K3C3Xh+ULt3laopS/yjp2841+8Yw/v2Fuos68VavuBQi16s1Dxw4UyvVOokccKdfB4oVZ/UKjsyUJVnirU+E8KderTQm09V0gWKSSLFJJFeMewIrJfEdmviB5fpDu/U6Tg6CK8sQhvLMIbi/DGIryxCG8swhuL8MYivLEIbywiaxeRtYtkNBZpREGRDhQVaZWlSAO2IlVMKdI4R5FOuoq0xV2ke7xFClcVaXKgCP0oQj+K0I8i9KMI/ShCP4rQjyL0owj9KEI/itCPIvSjCP0oYqaLmOkiZrqImS5ipouY6SJmuoiZLmKmi5jpIma6iJkuIocU6cKyInJ2ETm7iJxdRM4uImcXkbOLtH5DEf29iC5ZRJcskun5Io3cVqSD24u0+qUiZXcVqfKVIo3fW6RT+4q09fUiLThYRK8pwheL8EW4Ow53J+DuP3D3EdydhrtP4e4zuDsPd18Wae3FIs3+pki+4cW67lvFOnNFsbZdVUx3L6a7F9Pdi+nuxWS+YjJfMZmvmMxXTMYuJmMXk7GLteeXxVqWU6xUXjEZpJgMUkwGKSaDFJNBiskgxWSQYjJIMRmkmAxSrFPVxdpaU6wFdcWKNBQrp6lYw6LF2hcrprcX09uLdWdnsYJdxbq5p1hfpIu1q7+YDllMhyymQxbTIYvpkLx5Hm++mzcv4M338eZFvHlxMTpdjE7z5mW8+SHevJI3P8qbH+PNa3nzk7x5QzHawZs38+a/8+bnePMLvHk7b36JN+/iza8UwzNv3sebX+fNB3nzW7z5CG9+lze/x5tPFMMzb/6IN5/mzZ/y5s9483ne/CVvvlgMz8XwbIZnMzyb4dkMz2Z4NsOzmWxthmczPJvh2QzPZng2w7NZ1l+YNXqyWUdzzGQ9Mzyb4dkMz2Z4NmvkFLMOyqzVLrOybrMqvWaNrzLDs1mXaszaW2fW8gazeprMKouaNbbVrONtZm2cYWaezcyzmXk2M89m5tmMH5rxQzPzbGaezcyzmXk2M89m5tnMPJvJ1WZytZlcbWaezcyzmXk2M89mrXvUrNvWmOV/wqwb1pt1doNZ2/9m1oHNZq36u1kDz5vJeWZynpmcZybnmbXnFbOW7TUr9ZpZ9gNmjXnTrGNvmbXhiFk73jVr8XGz2j8wq/CkWVeeMuvQaf73qRndMKMbZnTDjG6Y0Q0LHcaCbljQDQu6YUE3LOiGBd2w6KprLTo8zqK1P7Zo9nUWOrqFjm4hd1jIHRZyh4XcYSF3WMgdFrzQghda8EILXmjBCy14oYWMZyHjWch4FjKehYxnIeNZtKrRooGIRRUtFo2LW+iLFvqiRXsSFi1LWZTqtciesWjMoEXHhizoswV9tqDPFvTZgj5b0GcLedpCnraQpy3kaYsiSyzK+YtFZcstGvsw/3uE/63mf49b9MA6i2Y8ZVHxRv73DP97lv9ttej5f1h07z8tiu7gfy/zv90WXfNvi068aqGbW+gu/O8Q/3vbQuawkDksZA4LmYP//deihR9bFDtjkfEzi0act+jAF/zvKws+aMEHS/DBEnywBB8sIUuXkKVLyNIlZOkSBX5Yovj4Epl+UqKRN5To4MQSrb6phJ5YQk8soSeW0BNL6Ikl9MQSHTOXaIO1RHNLS1SjEt3oKkEzStCMEjSjRGuqSzSrpgTNKEEzStCMEjSjBM0oYZZLmOUSNKMEzShBM0qY5RJmuYRZLmGWS8h2JcxyCbNcwiyXMMslzHIJHbGEWS5hlkuY5RJ1LC2R5a8lGrWiREdWljDLJdq2pkQLnyhRbH2JjE+XaMSmEjpLCZ2lhM5Sovnb4OLFEjywBA+Eiz1wsbcEDyzBA0vwQLg4DBfvlNDHS+jjJfRxuDgJF6dKtOyTEqXOltAPS+iHJZr4VYnOfV2iHcOsWny5Ve0jreQ6K7nOSq6zkuusunSNVXuvtWr5j6zqmWBV2fVW+oqVvmKlr1jpK1ayhpWsYSVrWMkaVrKGlS5upYtb6eJWurhVGyusutNjVdBn1c3VVn0xzUo3tNINrXRDK93QqntjVkXbrMqdYdXwTquu6bLqRLdVm9JWzeu3KpS1ostWdNmKLlvRZSu6bEWXreiyFV224n9W/M+K/1nJdFb0wopeWNELK/5nxf+s6IUVvbCiF1b0wopeWNELK3phRS+scGzVpJ1WXdxlRS+scGzV+tesmnPAqsCbVji2wrGVnGElZ1jh2ArHVji2KvyJFY6tcGyFYysd3ArHVji2wbENjm1wbINjGxzb4NgGxzY4tsGxDY5tdEIbHNvg2AbHNvKcDY5tcGyDY5sWFNoUMdvg2AbHNo2VTcedNji2wbFND/hs9G8b/dsGxzZNaLDpdNim55ttcGzD+2x4n02OThtzbGOObXifDe+zMcc25tjGHNvoKDbm2MYc25hjG3NsY45tzLGNObZpyZ9tzLGNObYxxzZd94hNZx61Mcc25thG97bRvW10bxtzbCPL2chyNrKcTUdetGndTptu+5dN/j02xV61ybjfphFv2HTgTZs+PGzT5ndsmn/MpqXv25T80Cbrf20a/bGNfmKjn9joJ2C/sKEVNg1csqniMjtaYUcr7GiFHa2woxV2tMKOVti16Id2tMKOVtjRCrvG/cyukzfZ0Qo7+cJOvrCTL+yym+z4nh3fs+N7YKfY8T07vgfWbSfH2clxdnIc2Fo7Oc5OjgPbZKeb2OkmdrqJnc5tp3Pb6dxge+261GfX3gG7lg/ZtWG2XXNvt6tmLti77OixHT0Ge68dPbajx3b0GOwSu3r+YkePwT5s142r7Dq/Guxauw6ts2vNU3bN2gj2GbsiW+zKeQ7sC3Y6oJ0OCPZlu3butuuBf9s1Yx/Y1+30Eju9BOwRO9nCTrYAe8JOtrCTLcCeBvupXcXn7Lrqc7AX7Dp90a7nvwE7vFQrvlWq9JWleF4pnleK55Wq+JpSPK8UzyvV6R+X6vnrSnXvT0vp2mB/Xkr/K6X/gc0t1RfGUu0qAFtcqrUlpZptB1sG1llKJwHrAesr1Qk/2Glgg6VaUg82DLa5VL5Yqa5rAzujFJ0o1f4k2O5SdKIUnQCbLUUnStEJsHeAvbMUnQB7D9gFpeQKsIvALi5Fi8EuBfvXUmYY7CNgHy1lhsE+AXZ9KTMMdhPYZ0uZYbD/APvPUmYY7E6w/yrVwj1gXwW7v1SuN8AeAvt2qS68A/Y9sO+X4ndg/wv241L8DuxnYM+X0vvAXgR7qVS7L5uiIyOmaN0VU3TbVVPIblPIblPIblPIblPIblPIblN04SdTtPsGsD8DezPYX4CdDNYA1gi2AGwxWAtYG9gpU8gUYMvBVk4hU4D1g502RSOCYOvBNoKNgG0BGwc7HWwH2CTYbrBpsP1gs2BnTdHmW8HOAfubKUrOA3s32AVg7wO7COxisH8G+yDYZWAfArsS7KNg14B9Aux6sE+D3QT2WbB/B/s82G1gXwS7E+y/wO4B+yrY/WDfAHsI7GGw74A9BvZ9sB+C/S/Yj8GeAfsZ2PNgvwT7FdhLYC8r09IRZfBbBr9l8l9dBr9l8FtGBymD3zL4LYPfMvgF+zOwN4P9BdjJYA1gjWXwC7YYrAWsDewUsA6w5WAry7RwKlg/2Glgg2DrwTaCjYBtKdORONjpYDvAJsF2lymTBtsPNlumW34N9lawc8D+Buy8MnwO7AKw94FdBHZxGfMLdinYZWXML9iVZcwv2DVgnyhjfsE+Xcb8gn0W7NYy5hfsP8G+CHYn2H+Vaf8esK+C3Q/2DbCHytTxNtijYN8r03UnwH5YpuEfgf0Y7JkybfoM7PkyugfYi2C/KaN7iO4h5V4pDf+OtP9q6cQYadP3RJcWXVp0aZGJRSYW+gD250IfhD6ANQh9AFsg9EHoA1i70AewTildAdYD1idyBNhpwuPA1oMNC48DGxMeB3aGyGrC48D2iKwGdkD0aNGjwd4m7bsD7J3Sxt+CvUd64PfSjIVg/yh57we7RORhadhysCtEHga7Wtr5ONh1Qn+F/oJ9Rugv2OeE/gr9lW58Segv2N3SoX+D3Se6neh20vK3RIcG+65UcxzsB6JziM4hjf9EdA6w56S9n4O9IG34Wpo7zEGGcJAhHCr8toMM4SBDODR5rIMM4dCYHzp07EcObZjg0I7rwU50kIUdyt7iIAs7yMIO/M2Bv4EtcuBvDvzNgb858DeHTroc+JtDe7wOLasCG3BoTq1DgZBD8UaHTBEHfcNB3wDb7tDFmWATDh1NObS+16HtGYcWDTq0apZDA7c6NH+OQw2/cWjSPIesdzs0eoFDN9zn0Nk/ONAGB93ZgTY40AawDznQBgfa4EAbHGiDA21woA0O8oMDbXAwuw7ygwNtcDC7DvKDg9l1oL0OZtfB7DqYXQez62B2Hcyug9l1MLsOZtfB7DqYXYdOnHEwuw56s4PZdWjtRQe92aF7hzsV/ZaT2XXK8R2nrhntxNuc9Dkn3ubE25x4mxNvc2rfT51acaNTG3/u1J2TnHrgV07NyHWqON9JBnaSgZ3kMyf5zEk+c5LPnDpf4dROj5Oe4aRnOLW1xknPcNKZnXRmp+Yy4DWtTt3Y7lThTKeuTDjJDk6d6nGSHZxkByddzkl2cNLlnHQ5p1bf5VR2vlP3/M6p8L1Opf7glP1PTgUecGrig06Zljk18iGnxq106uQqp7Y85tSetU4te9Kp9RucmvM3pxZtdir+dyf510n+dZJ/neRfJx3DScdw6oZXnXQMJ7rrJJs50V0nuutEd53orhNfc6K7TnzNie468TUnvuZU6EsnvuZEF5waNdyFLrh05goXuuBCF1zoggtdcKELLnTBRVd2oQsucoMLXXCRG1zogkvBX7nIDS64demqQhfcunS6xAW3LvqFC25dZF8X3LrIvi64ddHhXHDrosO54NalsqgLbl1w64JbF9y64NYFty64dcGtC25dcOuCWxfcuuDWBbcuuHXBrQtuXXDrglsX3Lrg1gW3Lrh1wa1LFx9zwa1LR590wa2LbuGCWxfdwgW3LvqbC25deJoLbl14mgtuXXiai8zgwtNcZAYXmcHF3LrIDPD1oYvMAF8fu9Bc+PrMhebC15cuNBe+vnGhueXMbTlzW87cljO35cxtOXNbztyWa8KPypnbcg27vpy5LdfxG8uZ23K6WzlzW06vKKdXlNMryukV5eqxlqustJx+XE4/Lqcfl9OPyzW+qpzMW65LNeVk3nIybzmZt5zMW66DreVa3V6uLTPLdU+iXMtS5Ur1lmtOphxNKFd8VjmaUK6KOeVoQjmaUI4mlKMJ5WhCOZpQjiaUownlaEI5flZOXijHz8rpxuX4WTl+Vo6fleNn5fhZOX5Wro6t5fhZuXz/hIMdcPAyHOyGg3/DwT442A8HB8t1+BAcvA0H78LBe3BwAg7+AwcfwcFpOPgUDs7BwedwcAEOvi5HbytUc3kFeluB3lagtxXobQV6W4HeVqC3FZo4vkLnJlTQJyp0cGIFfaKCPlFBn6igT1RofV6FtpsqtKioQqssFRqwVWj+lAo1OCqULK8gK1SQxSrIChVkhQqyQgVZoUK3hCvIChUaFasg61bozPQKsm4FWbeCrFtB1q2gr1XQ1yroaxV4WYXuvaMCL6tQ+rcVeFkFXlaBl1Vo1h8r8LIKRZZU4GUVdAn+9XAFXYJ/PVZBl+BfT1bo1FP8ayP/2lyhY1v413MV2vEC/9peodUv8a9d/OsV/rWXf71WQR/mX29W0If51zv86xj/ep9/fVhBV+NfH1fQ1fjXZ/zrPP/6kn9d5F+X+NdwN3rgRg/c6IEbPXCjB270wI0euNFaN3rgRmvd6IEbrXUzs2601s3MutFaNzPrZmbdzKybmXUzs25m1s3MuplZtyq9bmbWzcy6mVk3M+vWxEY3M+vWyBY3M+vGx9z4mBsfc+NjbnzMjY+5dWDQjY+5ybhufMxNxnWTwdxkXDcZzE0Gc5PB3HQINxnMTYdw0yHc8q1wK/qIW7mr3XI87tY169y6+Sm3ije6ddUzbk3Y4tbprW4Ne8FNRnDT0dxkBDcZwU1GcOvUPjcZwa29B91kBLc2HHFrx7tuLT7u1uoP3Npy0q17Trm17BO3UmfdmvM/txZ94Vb8Kzcd2E0HrqQDVyp5RaWsV1WSbyt1w5hK8m0l/aGSfFupW35cKct1lRr100pdd2OlztxcqeGTKslfleSvSvJXJfmrkvxVic5W6nl7JTpbic5WorOV6GwlOluJzlbiYZXobCUeVqkNTZV4WCX9t5L+W0n/rUQLKhVOVaIFlWhBpQKDlWhBpUy3VqIFvPU3lWgBb72bty7grffx1kWVaAFv/TNvXVqJFvDWFbz1Ed76KG99nLeu463reevTvHUTb32Wt27lrf/grf/krTt468u8dXclvPLWfbz1dd56kLe+xVuP8NZ3eevxSnjlrSd566lKeOWtZ3nr/3jrF7z1q0p45a2XeeDVA68eePXAq4fe4IFXD7x6FBrngVcPvHrg1QOvHnKtB1498OrBvzzw6sG/PPiXB149+JeHbOCBVw/ZwIPGesgGHp2q9jCvHu2t86CxHnj1oLEe5tWDxnrQWA/z6kFjPcyrh3n1oLEe5tXDvHqYVw/z6mFePcyrh3n10Hk9zKuHefVoyZ89zKtHs//q0b0rPMyrR+nVHt35uEfBdR7NeMpDpvWQaT1kWo96nvOQaT2q2e5R+0seFe7yqPIVj8J7PZr8mkf2Ax4F3vRo4mGPTO94VHHMo3HvezTpQ7j6r0ejP/agA3D1mYc+5kEH4OqiBx2Aq+FedMCLDnjRAS/e5UUHvHiXF+/yogNevMuLd3nxLi/e5dX5n3vxLq8O/cqrU7lebc33am+hV8fMXm2werWj1Eue9Wq1y0ue9ZJnvTpa5dX6gFfba706EPJqVaNXmyNeupiXruuli3m1rcNLF/NqZbcXffVqXr9XS7Je9NWr2bd50Vcv+uqlK3jRVy/66tWahV701asF93u1fIlXPX/xau5yrxY/7FX7Kq+yj3l1z1ovecur1AYvectLJvCSt7xkAi+ZwEsm8JIJvPRcL5nAS8/1kmW5/w0vWdZLluX+o1753vMqesKr9H+8cnzkVfC0VzM+5f5zXnk/9+Jb3P+1V2XDpuJbU/GtqfjWVHxrqsLfnarU2Kmyf3+qAj+cqvj4qTL9ZKoqbpiqhp9N1aSbp8r6i6l03Kl03Kl03Kl03KkKFU/VLSVTZbFPla9sKh1sqnIrptLBpirom0oHm6rimqny1k0la01VTtNUshb3t04la3H/TO5PcH9qqib3cn+G+wenauIs7r+V++dw/2+4fx733839C6aiAdy/iPsXc/+fuX8p9/+V+1dMRQO4fzX3P87967j/Ke7fyP3PcP8W7n+O+1/g/u3c/xL37+L+V7h/L/e/xv0HuP9N7j/M/e9w/zHuf5/7P+T+/3L/x/z/DPd/xv3nuf/LqeQs7v+G+4f7yFk+cpaPnOVTcLRPM/7Pp2LKqPdanyI/8qlngk9l1/tUM9Gn9pt8dC+fKn/po3v56F4+updPgSKf4hYfWcCniik+soCPLOAjC/jIAj6ygE+ZaT7NC/oUqvepI+zT7GYfvZb723z0Wh+91qcHuri/x6dZfT4tGPBp+RD3z/Zp7u0+8quP/Mr9833kV5+W3cv9f/Bpzp98WvSAT6se5P5lPnqXj97lI2Nx/xofGctHxvJp09M+dNWnJc/6tHarD131oas+rdjhQ1d96KoPXfWhqz501Ydf+XTsLR+66sOvfDp43KeTH/jwK5/2nPLp6Cc+nT3r0/b/+XTgC58+/MrH/vu0+7IqHRlRxf5Xsf9V5IAq9r+K/a9i/6vIrlXsfxX7X6WxE6t0401V7H+VrvxllcbnVGlyXpUu5VfRZ6vos1Uy2aros1Ua56jSpPIqWSur4LRKN/iryFdV5KsqOK0iX1XJ0lwlX6wKTqvgtEqOzioFu6rgtApOq+QdqFJkqApOq+C0SjVzq9R+VxWcVsFpFZxWwWkVnFbBaRWcVsFpFZxWwWkVnFaRW6vgtApOq+C0Ck6r8KoqOK2C0yo4rcKrquC0Ck6r4LSKDMCfXq+C0yo4rdK5I/zpWBWcVsFplS6erEJT+dOZKjitQlOr0FT+dJE/fVOFpvrRVD9z6mdO/cypnz7gZ079zKmfOfUzp37m1M+c+plTP3PqZ079zKmfOfVrjslPZvUzp37m1E9m9Wupw6915X7m1K+FU/1a6fdr0zS/dgX9WlLv19qwX883+7Uv5tfxNr82zvBrZ6dfh7r89Cw/PctPz/LTs/w6N9uvkXP8GvcbP7vv18X5frqAn933s/t+dt+P//vZfT+772f3/fgUf1rNnx7nT+v8+JQfn+JPz/CnLfzpOb/mvuDX4u1+8ip/2uXXPa/4yat+8qpf2w/wpzf9WnXYT3/101/9dCz+9KGfjuWnY/l14oxfX3zm11Wf+3X4S79OX/Rr2LBqjb28WjeOrNb5K6t15ahqekA1PaAaPa1GT6vpAdXoaTV6Wo2eVit5c7Vu+0U1elqNnlYrY6zWvIJqLSmuVkdJtWbbq3VvWbVWOKvJVNVkqmoyVTWZqppMVY33V+P91WTVary/Gu+vJqtWk1WrNTpZrRu6q3W2t1oj+qt1bbZat/y6WpbbquW7o1rX3Vmt3N9Wy3FPtYK/r6YDVONR1XSAajpANR5VjUdV41HVWr2qGo+qxqOq8ahqems1vbVaBzZX68O/V2vz89Xava1aR16s1pmd1Rq+u5puVa0Tr1bTrarpVtWa8Fa1co5Uq+zdatUch6cPqlV4slqVp6oV/qSaPFVNnoKnL6rJU9XkqWrNvyygpSMCWndFQNuuCmjh1QGtHBMg/wfI/wF8P8DeB8j/AXw/gO8H2PsAex9g7wPsfYC9D7D3AfY+wN4H0NIAWhpASwPsfYC9D6ClAbQ0gJYGmNEAMxpASwNoaUAr2gLMaIAZDTCjAWaUM/sCzGiAGQ0wowFmNMCMBphRzrw7wIwGmNEAMxpgRgP4U4AsxZl/DTCjAWY0QJYKkKUCemBdQGueCmjrRs58JqDlWwLa8FyAThWgUwV08qWALu7izD2c+WpAZ18LaMQbAV17KKBb3g7IcpQz3+PME5z5nwCeH8DzA3h+AM8P0FU58wJnfs2Zw6Zp8eXTtHrkNG359jTtGTVNR787TWfHTtOIH0wj90/Th+On6cJPppFPp5FPp5FPp8kxaZqCv5pGn5pGn5omb+E0+tQ0+tQ0zS3lTHGmizPdnOnlzKpp5Khp5Khp5CjObOTMCGfGOLONM2dwZuc0XdM1TTf3TFNxH2cOcOYQZ87mzNs5cy5n3jUNHZ2Gjk5DRznzD5z5J858gDMf5MxlnLmCMx+ZRuafRubnzHWc+RRnbuTMZzhzC2c+x5kvcOb2aWRTztzFma9w5l7OfI0zD3Dmm5x5mDPf4cz3prHznPkhZ37Emac581POPMeZn3PmBc78mjOH1cBnDRmqRtlv1+ieUTVa9t0arR9bo+3fr9GBH9bAZw181sBnDXzW0KNqyPs15P0a8n6NivNr4LMGPmvgswY+OZOGutrFmW7O9HJmFWcGOLOWM0Oc2ciZEc6McWZbDXzWwGcNvsSZPZzZx5kDnDnEmbM583bOnMuZd9Voy/wa7fldjY7eW6Ozf+DMP3HmA5z5IGcu48wVnPkIZ67mzMc5c10NGlqDhtZowTM1zGcN88mZL3Dmds58iTN3ceYrnLmXM1+rYT5rmM8a5rOG+axhPmuYzxrms0Z3fsSZpznzU848x5mfc+YFzvy6hvms1cHLa3VyZK0ufrtWo6+upZfW0p9q6U+19Kdadfy4lv5UK99PaxW9sVbpn9fS92vp+7Vak1tLzq8l59eS82t1zlqLz9fi87X4fC37Xsu+17Lvtew7ZwY5s54zw7Xsey37Xsu+17Lvtex7Lftey77Xsu+1GjNYSx6tJY/WkkdryaO1Ss6rpTvV0p1q6U6cuaiW7lRLd6rV2qW1ev6vtdq3olbHH6nV+dW1unJtrcY/WavJG2pl/1utAptryfi1ZPxaMn6tlr5Yq3U7a7XtX7Xav6cW/axFP2vRz1odPlSr02/Xati7tRp7vBb9rEU/a9HPWvSzFv2sRT9r6fm1WvVVrTZfqiU3BclNQXJTkNwUpDcF8fggHh/E44N4fBCPD2ru9UEtnhjU6puC2nJLUHt+GdTRnKDO5gW13RTUgaKgPrQEdcEW1KiyoK5zBsn3QfJ9kHwf1IzqoGbVBOn4QTp+kC4axI+C+FEQPwriR0H8KIgfBWVMB+XqDyqUDarj10E6U5DOFKQzBelMQe28J6hDvw/q1MKgLv0xqDEPBDXxwaBMy4KqeCiohpVBJR8NkkODZKYgmSlIZgqSmYJkpiD9PqhhLwQ1dnuQbB8k2wfJ9kGyfVCp14KacyCIvwfx96AG3glq/rGglr4fxN+D+HsQfw/i70H8PYi/BzXhQlA5XwfpS3X0pTp2vY5dr2PX69j1Ona9jl2vY9fr2PU6dr2OXa9j1+vQzjq0sw7trEM769DOOi0orNNycx0dtI4OWkcHrdNJV50uuus0emodGbSODFrHbNYxm3XMZh2zWcds1jGbdcxmHbNZx2zWMZt1zGYds1mn+Kw6DdxaR6+vo9fX0evrtO3uOu1fUKcT99Xpi0V1uur+Ok1YUqecv9SpbDn/eZj/rOI/j/GftfznSf6zgf/8jf9s5j9/5z/P859/8p8d/Odl/rOb//yb/+zjP6/zn4P85y3+c4T/vMt/jvOfD/jPSf7zMf85w38+4z/n+c+X/Oci//mG/wwPacW3Qtp4ZUg7vxPSodEhnfq/kC5dE9KYH4bISiGyUkjzbwhp6c9CWndzSNt+EdL+ySGdMIT0hTGkqwpDmmAOKccaUllpCNUMqd0VQjdD6GYI3QyhmyF0M4RuhtDNELoZQjdD6GYI3QyhmyF0M0SeD5HnQ3SkEB0ppA2zQ/h6CF8P4eshfD1E7wwpdl+IPQ+x5yH2PMSeh9jzEHseYs9D7HmIPQ+x5yH2PMSeh9jzEHseYs/5zzb+82KInBQiJ4XISSHdvC+k4tdD8h4MKfJWSD1HQpr7bkiLj4e0+oMQ/ShEPwrRj0Jk+RBZPkSWD5HlQ2T5EJ2zHi7r4bIeLuvhsh4u6+GyHi7r4bIeLuvJnfXkznpyZz25s14LJ9drpaFem4z12lVQr8PF9XBZD5f1cFkPl/VwWQ+X9XBZD5f1cFkPl/VwWQ+X9XBZD5f1cFkPl/X0zXqt6anX1r56MlI9GamejFQPl/VwWQ+X9XBZD5f1cFkPl/VwWQ+X9Tq9tF7Dltdr7MP1unFVvQofq1fl2nqFn6xXakO95vytXos212vV3+vJnPVkTu7ewd0vc/fueuaynrmsZy7rmct65rKeuaxnLuuZy3rmsp655O6PufsMd3/G3ee5+8t6rb1Yr+e/qde+4Q06/q0GMnwDGb6BDN+g1NgGzfl+gxb9sEGrxjdo808atPuGBh35WQN+3oCfN+DnDfh5A37ewI43sOMN7HgDO97Ajjew4w3seAM73sCON7DjDex4A3mzgbzZQCdqoBNxdxt3z+DuBHenGjS5t0H2TIMCg9w9i7tv5e453P0b7p7H3fdw9++5eyF3/7GB/M7dS7j7L9y9nLsf5u5V3P0Ydz/B3eu5+2nu3sTdz3L3Vu7+B3f/k7t3cPfL3P0Kd+/l7te4+wD/fpO7D3P3O9x9jLvf5+4Pufsj7j7N3Z824OX8+3PuvsDdX3P3sEa8vBEvb8TLG/HyRsXGNCrzvUbN+0Gjloxr1NofN5LdG8nujWT3RrJ7I/2ykX7ZSL9spF820i8btcrSqM22Ru2e0oj3NOI9jXhPI97TiPc04j2NeE8j3tOI9zRqZEujxsUbNWl6o6wdjfInububu9Pc3d+ow9lGnf51o4bd3qixcxt1412NKpzP3b/j7nsbyZmN5KJGclEjuaiRXNRILuLuR7h7dSO5vZHc3khubyS3N5LbG3VsS6POPdeoim2NanixUcmdjbrtX41auKdRK19t1Kb9jdr1RiM9qJEe1EgPaqQHNar9g0ZlTzbqnlON7Hcj+93Ifjey343sdyP73ch+h9nvMPsdZr/D7HeY/Q6z32H2O6z4+LAGfhJGK8NoZRitDKOVYbQyzEyGmckwGTNMxgyTMcNkzDAZM8xMhpnJMDMZZibDzGSYmQzjO2FmMsxMhpnJMDMZZibDzGRY4VRYqd6w5mTCWjQYZibDzGSYmQzTKcN0yjCdMkynDNMpw3TKsPbeH9axJWGd+0tYIx8Ka9zKsCY9GpZ1TRgPD+PhYTw8jIeH8fAwHh5W2Qth1WwPk9fD5PUweT1MXg+TL8PkyzD5Mky+DJMvw+RL+DkBP/+Bn4/g5zT8fAo/58L0Sfj5Cn4uwc9lTfTJJvpkE3moiTzURB5qIg81kYeayENN2jChSTuub9LBiU06eVOTLt7SpNGTm+jnTfTzJvp5E/28SWtLmvS8vUlj1aQbXU0qdDep0tukcFUTOtmETjahk03oZBM62YRONina1qT0jCbd2dmETjahk03oZBP+3US2bCJbNpEtm8iWvHFeE/7dhH834d9N+DdvvJ83LmmimzfRzZvo5k10c974GG98oondbmK3m9ht3vgsb9zKG//RxG43sdu8cRdvfIU37m0iCzWRhZrYbd54mDe+wxvfa9J1J5qU+x/e+BFvPM0bP+WN55q093Pe+BVvvMQbL4uoYUREySsi9PKI9l8d0YkxEX3xvYiuujYCjxFyZYRcGSFXRsiVEXiMwGNENxgiMhojchVE4DECjxF4jGhfWUTHnRF4jMBjBB4jSgUimlMbgccIPEbgMQKPEfwmAo8ReIzAYwQeI+SgCDxG4DECjxF4jJCDIvDIG+/mjQt4430RNDICj7xxCW/8C29cHkEjI2gkb3yMNz4RUWx9RJmnI5q3iTc+yxu3RsiUETJlhEzJG3dFmMcI8xihP0boj7zxzQjzGGEeI8xjhL4TYR4jzGOEeYwwj7zxXIR5jDCPEeYxwjw2k8+byefNzGMz89jMPDZr1jXNWnBts5b/qJl5bNbIG5o17mfNmnRzs6y/aMa3m/HtZny7Gd9uxreb8e1mfLsZ327Gt5vp4s108Wa6eLPOBprZ62b2upk82UyebCZPNrPXzex1M3vdjNc0s9fN7HUze93MXjfrwq3NGnVHM3vdzF436857mvXA75u1ZmGztv6xmWzeTDZvJps3k82btXRls9Y92qxta5q1/4lmnVjfTA9vpoc308Ob6eHN2vFCsw5ub9bJl5p1cVez/HuaFXu1WZn9zZr3Bn851EzPaabnNNNz+MsHzehjM/rYrGWf8JezzehjM/rYjD7yl2/4y/Ao+hhFH6N4dhTPjmry2CieHcWzo3h2FM+Oksuj5PIouTxKLo/SGaN0xiidMUpnjGqiJSqTLaqKKVE1OKJaVx7Vtsqo9k+N6oQ/quKaqLx1UUUaouppitJxonScKB0nis9E8ZkoPhPFZ6La1R/FZ6L4TBSfiapmblTtd0WVnR+lf0fp31H6d1QjFkcV+nNUHUujmv3XqO5dESVHRsmR/GUtf3kySvbhL3/jL5ujZPIomZy//JO/7Igq/XJUd+7mL/+O6tS+qC69HtWYN/nL4Sj9Jkq/idJv+MuHUfw6il9H8esofh3Fr6P4dRS/jmrkZS0aN6JFk65o0W1XtWjh1S1aOaZFm77Xwk63aMKPWpQzoYWdbmGnW9jpFrpiCzvdwk63sNMtaGMLO93CTrew0y1oYwva2MJOt5AhW8iQLWhjC9rYomvrW3RLuEWW5hZmsYVu00K3aWEWW5jFFnJPC7mnhVlsYRZb8JgWZrGFWWxhFlvwmBZmsYVZbGEWW5jFFmaxhVls0fyHWpjFFmaxhVls0TXrWnTzUy3MYosWPNOi5VtatOG5Fo3cxp9f5M87W2T9F3/ew59f5c/7+fNB/vwWfz7Cn9/lz8f58wct5Ef+/DF/PsOfP+PP5/nzl/z5YouGDYtp7OUx3TgyRkeM0RFjdMSYzo6NacQPYrp2XEwdP45p9nUx3fvTmFbcGCPzxHTlL2ManxMj88TIPDEyT4y+HaNvx+jbMUWdMaUrYrrTE9MhX0ynqmO6VBNTIBRTvDGmgUhMu1tiOhKP6cz0mIZ3xug0MTpNjE4TI4fHyOExcngMXYzhLzEl58XQxRi6GEMXY+hiDF2MoYsxsmOM7BhDF2P4dAyfjsn/RAyfjuHTMXw6pglbYsp5LoZPx7R4e0yrX4ppy66YRu+J6YZXYzLuj7HPMS05FNPat2PsM9wch5sP4OYk3JyCm0/g5izcnIebL+HmItx8AzfDW8ngrWTwVva5VeHvtpLBW9nnVnp2Kz27lZ7dKt9PWxW9sVXpn7dq56RWHfpVqybntcpualWgqJXc2EpubCU3tpIbW8mNreTGVj3ga9Wa6lZtrWnVmFCrJja2yhRp1fyWVi2Nt2rd9FY4bNU1Xa26uacVDlvpha1w2AqHrXSZVjhshcNW3XZ3Kxy2wmErHt0Kh61w2Iq3tMJhKxy24i2tcNgKh61w2AqHrXDYCoetcNgKh61w2AqHrXDYCoetcNiKJrbCYSsctqKJrXDYCoetaGIrHLbCYSuZsRUOW+nXrfTrVjhspce00mPicBhX4bfjqhwVh8O41o+Na/v348xhXLf8OC7LdXHmMM4cxrXx53HmMM4cxpnDOHMYZw7jzGGcOYwzh3HmMM4cxrXTE2cO48xhXPbaOHMYZw7j2hyJM4dx/DlOH4zTB+P4cxx/jpNz4vhzHH+Oa+DWuObPiePPcTpMnA4TJy/GyYtx8mKcvBgnL8bJi3F8Ja6GlXF2Oc4ux/GVOLscZ5fj7HKcXY6zy3F2Oc4ux9nlOLk7zi7HdeLVuL7YH2eX4/TqOL06TheM0wXjdMG4rP+N0wXjWnkmrk2fxbXrfFwTLsSV83Vcc4e1afHlbVo9so3+0kZ/aaO/tNFf2ugvbTo8rk2nf9ymsuvbVDOxTe03taGHbdrzyzb0sA09bCPjtKGHbehhm4aVtqGHbehhG526DT1sw5vb8OY2jQi24c1teHMbmbuNzN2GN7epcGabKhNtWpZq0/reNm3PtOnabJtu+XWbZt/WpnvvaNOKO9t0/rdtuvJ3bXSXNqX+AO5PbXSXNrpLmyx/bZNvBbhH2rRxdZt2Pt6Gp7Rp8oY2PKUNT2mjT7fhKW14SpuiO9rwFHC723To3214ShsdsE2BN8EdbqMDttEB28iJbeTENnJiGzkR3Kdt5Js2jfmijXzTRr4Bd1k7+aZduVe2y/GddgVHt2vN/7Vr6zXt9JZ2TRzfTm9pp7e001va6dLtdGlwv2rXjFxw+e34cruOmdvx5XZ8GZyjHV8G52nXNb523VzdTv9rp/+Ba2jXuSZwLe1qiLcrOb1d2zratT8JrqddxX3gBtq1fAjc7Hb2uF3jfgNuXjt7DG5BO3sM7o/t7HE7e9yOFrazx+BWtqOF4Na001nArW/XF0+366pnwG1pJ9uAe6GdbANuZzt+Am5PO37Sjp+AO9iOn4A70o6fgDvezgyC+287M9iu2Blwn7Uzg+AutDOD4IZNZwan06GnM4PT5b96OjM4nRmcrl0/mM4MTseTpzOD4CZOx5PB3TIdTwZnAGecjieDK56u0yXgSqeTD8G5ppMPwU2dTu8DNw1cEFw9uPB0DYuCa52u9nZwM6drTwJc93QZ0+D6p2tJFtyvwd0Obi64u6aTa8D9bjq5Btyi6XItBvfn6Vq7FNzy6Rr7MLhV4B4Dtxbck+CeBrcJ3LPgtk6nq4DbPp2MDW7XdDI2uL3T6Xzg3piu0CFwb4M7Cu44uA/AnQR3Ctwn4M6COw/uS3AXwX0zHR2cgR/PQAdn4Mcz8OMZ+PEM/HiGQuNm4Mcz9Px1M7Tvp+BuAncLuF+CywGXB64AXDG4EnB2cGXgXODc4LzgqsAFwAXB1YMLg2sGFwPXDm4muAS4FLhecP0z2GFwv57BDoO7Y4aO3wlu/gxV/g7cvTO0/g/gFoP7M7il4P4KbgW4R8A9Bm4tuCfBbQC3Cdyz4LaC+we4f4LbAW4XuFfA7QX3Grg3wB0C9za4o+DeA3cC3Elwp8B9Au4suPP840twF/nHN+CGz4S/mfA3E/5mwt9M+JsJfzPhbyb8zYS/mfAH7iZwt4D7JbgccHngCsAVgysBZwdXBs4Fzg3OC64KXABcEFw9uDC4ZnAxcO3gZoJLzNTRFLjemXL1g8vO1Npfg7ttpsbOBXfXTOYP3O/A3QvuD+AWg/szuKXg/gruYXCrwD0Gbi24J2cyf+A2zWT+wG2dSccDt32m2l8Ct2um9rwCbi+4/eDeAHcI3Nvg3gV3HNwHM7XlJLhTM8mD4D6bSR4E9+VMnb4IbliHai7vUPvIDm35dof2jOrQDWM6ZPxeBx7Swf524CEd7C+4iR3sL7hbOthfcIYO9hdcAbjiDvoduNIOLRY4V4cuusFN7VDMD25ah3YFwdWDawIXBdfaQS8BN7ODXgKuu0Ob0uD6OzRhCNzsDs29vUMH54K7q0PWu8Et6NDK+8At6tBV94Nb0kGOAbcc3MMd6B+4NR3oH7j1HegfuGc60D9wz3Wgfx14MLidHXgwuD0deDC4/R3yHuzQ8rc6tOFIh0YeA/d+h5Ifgvtvh/Z/DO5Mh4rPddBJwF3o0LmvwV3WqYYRnUpe0altV3XSjzvpx5304076caeO/ahT5yZ0quIGcD/r1LqbO/EPcL/qxD/A5XfiH+DMnfhHp+ZP6cQ/OnWmHJynU0EfuOpOcmAnObCTHNhJlgbX0kmWBje9kwzTSYbpJMN06lIfuMFOxWd10kc6tXtOJ32kkz7SSTcG9/tOnVrYKfufOhV4oFOrHgS3rFOjVoB7pFPp1Z34b6cOrevEf8H9rRP/7aTTdeK/nfL9sxP/7dTGl8Ht7tT4vZ1KvdapOQc6deBNcIc7ZTnaqXvf69SKE506/59OXXmqU+FPOtndTm3/Xyc5upNe3EmOBjc8QQZMsLsJMmCC3U2QARPsboLdTbC7CXY3we4m2N2Esrck2N2EjuYk2N0E+SVBfkmQXxLklwT5JaF2VwLvSGiPN4F3JGSclsA7EsxeAu9IMHsJvCOh1e0JZi+h0ckEs5egEyeYvQSzl2D2EsxeQovnJpi9BLOXYPYSzF6C2Uswewm8N8HsJfDeBLOXYPYSeG+C2UvgvQnyX0LeZxLkvwT5L0H+S6jhxYSSOxPa9q+E9u9J6OZ9Cc16PaEFBxM69lZCpncSqjiWoA8n6MMJ+nBCwdMJzfg0oa3nEtr7eUITv0qQXRKaf1mS7JIkuyTJLkk9MDpJdknq0jVJBX6YVHx8Upt/ktSonyZ13Y1JOkhSd05K0kGSdJAkHSRJfk6Sn5Pk56R8ZUnyc1IbK5K60pvU+KqkUoEkXTipA6EkXThJF07ShZNkv6TOz0iS/ZL4RpLsl8Q3kvhGEt9IontJfCOJ7iXRvSS6l0T3kvhuEt1L4rtJdC+J7yZV83AS301qy2NJjX4iqRvWJ5V5Okn/SOrws0n6R5L+kaR/JHXypaQu7krKvydJbkmSW5LkliTZOUluSZKdk+xtUpM+TLK3SS38OMneJtnbpLyfJ9nbJHubZG+72Nsurbuii73tYm+7NOP/utjbLu29tovc1yXTT7rIfV3kvi5yX5cck7rIfV1ak9ulS/ldGlPUpbili/7WRX/ror910T266MBddI8uTQ500T26tCjUpQ8bu3Qh0iVfrEsr2rq0cUaXrkx0KZzqUqq3i9zcBXdd5OYuPLcL7rrw3C48twvuuvDcLjyjC8/twjO64K4Lz+jCM7rgrgvP6CKzdMFdF57RpXmbuuCuS6e3dsFdF9x10d264K4L7roUe7UL7rrgrovM1wV3XXDXBXddcNcFd11oXhfcdcFdF5rXBXddcNelistScJeCu5SGfycFdym4S5GZU3CXgrsUmTkFdykd+VlKuT9PwV1KD/wqpVO5KbhL0X1TdN8U3KXobSnmLsXcpehtKeYuxdylNKc2xdylmLsUc5di7lLMXYq5SzF3KeYuxdylmLsUfpti7lLMXQq/TZH3UsxdiryX0g33pZi7lOYtTunwn1M6vTSlsuUpLX44pdWrUrr4WIrem8IvUvTeFH6Rwi9S+EUKv0jhFyn8IoVfpNjZFH6RUvHrKXY2xc6mdO5Iip1NsbNw8iGcfJRiZ+HkUzg5l6JvpOgbcHIpRd/o1nXf6mZnu3Xnd7p1aHS3Tv1ft+zf79aiH3brw/HduvCTbvl+2k3n7abzdtN5uxXO6db6vG5tN3Xr2uJuskq3Ztu7ySrdZJVu+lo3WaWbvtaN3nXLFezWkvpu9K6brNyN3nWjd93oXTd6143edeO13ehdN3rXrZ7Z3dpxezde261J87rpGt10jW66Rjddo1sL7u/W8iXd9N1u+m63lq7spu92a/jj3Qqu69aMp7q1dWO3xmzuVvzv3Rp4vlu7t/HXHfz1Zf66m7/+u1uTX+OvB/jrm/z1cDdewV/f468nuvEK/nqKv37CX892k/P465f89WI3Oa9bYy/vIef1KPvtHnJKj45+t4ec0kNO6SGn9JBTesgpPfSMHp28qYee0SP/5B6tNPToC2OPrirsUcTcow3WHo2c0qNxjh4ly3u0rbJH+6f20NN66Gk92lvXQ0/rkSnSg8/24LM9+GwPPtuDz/boVE8PPtujwGCPVs3q0YVbezTqjh5F7+zRxt/20HN7NP7eHnpuDz23h4zco1uW9pCRe8jI/GFVDxm5h4zHH57kD0/3kPF6yHj8YSt/eKFHNdt72Ff+sIs/7OlhX3vYV/5wkD+81cO+9rCv/OF9/vBhD/vKHz7mD5/yh3M97Ct/uMAfLvGHy3q1dESvzlzRi0/04hO9+EQvPtGLT/Rq1fhefKIXn+hV9MZeZq5XOyf1anxOr1J5vcxcLzPXq1tKepm5Xmaul5nrJR/3MnO9zFwvM9fLzPUyc73MXC8e28vM9TJzvcxcL/muVyu7e5m5Xl010KvIUK82zO5l5nrpt730215tu7tX1/y+Vzcv7NWsP/Zq7/29mvhgr0zLejX/oV4dWdmr3NX84XH+sK5Xp57qJZ/0kk/4w997ySe95JNerdjBH17u1ZWv9Cq8t5du0Uu34A+HeukWvXSzXrIxf/igl27WSzbuJRv3KvNZL9m4V4e/7KXb9tJt0zp4eZpum5b1qrQWXp3WiTFpffG9tLzXprX8R2myXZpslybbpcl2abJdGo9I4xFpbc1P4xFpPCKNzqXRuTQekcYj0uhcGp1L4xFpdC6NzqXRubRmN6fRuTQ6l6ZXpOkVaXpFml6Rplek6bVpem1aZben6bVprb4rrYvz02STNNkkTTZJk03SZJO0NvwlrZEPpTVuZVrJR9Patiata9al2dW0Zm1Ma+8zaU38e5pdTbOraR15Mc2uptnVNLvK217jbQfS7GqaXU2zq7ztPd52Is2upulkaToZbzvL286n6WRpOm2aTtFHp+jT6pF9dIo+jb66T7Exfdr0vT5ddW2fIj/qU8+EPu24vk/jftan5M192vaLPu2f3Kebc/vIxH1k4j5NtPRpwNZHJu7TEUefciv68NY+vLVPp6r78NY+vLUPb+3DH/rgrQ9v7cMf+vCHPvyhD9764K0Pf+ijj/Vp2O28bS5vu4u3zedtC3jbfbxtEW+7n7ct4W1/4W3LedtK3vYob1vTB2+87SnetpG3PcPb/s7bnu+DN972Im97mbft5m3/7oO3PnjjbW/ytsO87Shve68P3vrosrztFG/7hLed5W3n++hifXQx3jYsA28ZeMvo4rcz8l+d0coxGeYtA28ZeMtow4SMRt6QYd4yzFsG3jJ0iQxdIsO8ZZi3DPOWYd4yZJIM85Zh3jLMW4Z5y+CrGeYtw7xlmLcM85ahx2bosRllZ2aYtwzzlpExndG8/owOZzNk4QxZOEMWzpCFM2ThjBYuyOANGbwhI+/9Gbwhgzdk8IYM3pDRmUcz7GkGb8hozVMZXdqYUWBzhj3NsKcZ9jTDnmbY0wx7mmFPM+xphj3NKHQoQ4fNsKcZ9jRDh83QYTMa/XFGsTMZbfoso13nM5pwIaOerzPaMaxf40b008H6yXL95JF+Olg/Wa6fPNJPHuknj/Rr9w395OB+8kg/ObifHNxPDu7XHFO/DhT1o2/96Fu/7i3r13FnP/rWj771o2/96Fs/HaKfDtGPvvWjb/301376a7+sHf1amOzXie5+Fff1a8FAv5YP9evc7H5VzOnX0t/068y8fjnu6ad/9dO/+nXpj/30r376V78uLOuXb0W/VjzSr/Or+1W5tl/LnuzX+g39GrGpX6Fn++n+/XT/fnyhH1/oxxf6NXpPP77Qjy/04wv9+EI/3bWf7tqvhvf7ySL9ZBH4ON1PFukni/STRfrJIv3afKlfo4YPKPqtAW28ckA7vzOg8d8dUGrsgLZ/f0DXjhugew3QvQY0duKA2m8aoPcPaM8vB+j9A/T+Ae0qGNAE84B6rAPaUTqAnw7gpwP46QB+OoCfDuCnA/jpAL11gN46oN0tA7qubUDpGdzZOaBDXQOa3DugOZkBHRgcIP8OkH8HyL8DdIcBMhx3/o477xsgww2Q4QbIcAPK+csAnX+A3jVA7xqgd3HnE9z5FHduHNCCZwZ0bMuATM8PaP62AXZ0gB0dYEe589/c+Rp3HuDON7nz7QF2dIAdHWBHB9jRAd1zakBHP+HOz7jzPHd+yZ1fc+ewQTxhUJOuGMQTBvGEQTxhUMXXDNL3B+n7g/SGQbLvINl3kFkbZNYGmbVBZm2QzjVI5xqkcw3KYh9k1gaZtUFmbZBZG2TWBpm1QWZtkFkbVE7ToOZGB5m1QWaNOzu4M8md3dzZx50D3DnEnbdy5xzu/A13/pY77+HO33PnHwY150/c+QB3Psidf+XOFdz5CHc+xp1rufNJ7nyaOzdx57Pc+Rx3vsA/t/PPnYPkXu7cw52vcufr3HmQO9/izne48xh3vs+d/+HOj7jzNHee5c7/DerAF4P0/EF6/qD2Dc+S3bJkt6zuGZUlu2XJblmyW5bsllXOhKzmXp/VwYlZTbo5q9t+kcUPsvhBFj/I4gdZ/CCLH2TRtSy6lkXXsuhaFl3LomtZdC2LrmXRtSy6lkXXuLOdO2dmtSeR1Q3dWTp+lsybJfNmybxZ8keW/JElf2TJH1nyR1YzFma19Y9ZjXkgq/iDWW1eltWoFVlFH8lq42rufJw7n+TODVlt/1tW1z6bVcfWrJ7/R1Zjt2fV/lJWW3Zl2c8s+5llP7PsZ5b9zLKfWfYzy35m2c8s+5mlK2S15tOsLp3LKvBFVqu+yurCpax8w4e04ltDOn/lkCpHDWnZd4d0duyQXD8Y0pJxQ+TdIfLuEHl3iLw7RN4dIu8OkXeHyLtD8hYOabl5SOesQ6qYMqSljiGdKR+SwzOkB3xDeOgQHjqEhw7hoUN46BAeOkT2GCJ7DOEFQ3jBEF4whBcM4QVDeMEQXjBETxiiJwzRE4boCUNktiEy2xCZbYjMNqSBZUPa/dCQrntkSOnVQ3A2BGdDcDYEZ0NwNgRnQ3A2BGdDcDYEZ0NwNgRnQ3A2BGdDcDYEZ0NwNgRnQ3A2BGdDcDYEZ0NwNgRnQ3A2BGdDcDYLzmbB2Sw4mwVns+BsFpzNgrNZcDYLzmbB2Sw4myXrL2Zp4eRZOmGYpeL8WVpQOEvHzLNkss0id8wid8wid/w/w+UeLwO9tXHJkSRJSpIkSZLjSJJXcvJIjiRJkiRJkpIkpD0ze899z83c7zN77rMlSZIkKUmOI0mSJEmSlCRJkvR+/1+ftZ71/J7fWs+qwXfU4Dtq8Gs16KwGndWgsxp0VoPOatBZDTqrQWc16KwGndWgsxp0VoPOatBZDTqrQWc16KwGndWgsxp0VoPOatBZDTqrYQ+AvwL+ReBfAv5XwL8c/CvB/yb414D/XfCvB/8H4P8f+LeA/2Pwfwr+neD/AvxfgX8f+L8F//fg/xH8R8B/DPy/gf8k+E+D/2/wNzXwNw38TQN3lUFd2hg09yKDNl1iUKfLDHg1A57DgOcw4DkMeFwDHteAxzVwyxu45Q3c8gadutWgUUMMKt5u0InhBo0YaVDD3QYdG2PgNjBwGxjYnQZ2p4F5ZmCeGZhnBuaZgXlmYJ4ZtHW+QV1rDJpvMmiz2aDOdoPm1Bu00WPgpjJwUxm4qQzcVAbNyBi0NmdQ25JB06oGrX7RoNYvGzRlmYE73sAdb+CON2j52wYNX2dQ5n2Djm40aOhmgxIfGXR4m4Fb1IBPM+DTDOwAAzvAwA4wsAMM7AADO8DADjCwAwzsAAM7wIDfMOI3jPgNI37DiN8wavqFRq1pZ1SbS42a2tHIPWXknjJyTxm5p4zc8EZueCM3vFHDbjIqNcCoI7cYNeTfRsVk1KFhRg0aYVTwLqMOjDZqwFijfPcbuUON3KFG7lAjd6hRfaYb2ZtGdZxl1KxnjVo/16j2C4yaYTBqba1Rba1GTXMY8bZGvK0Rb2vE2xrxtkY8mhGPZsSjGfFoRjyaEY9m5JYycksZuaWM3FJGHXzLqIHvGOV/z6huHxi1YJNRWz40qsvHRs3dbtSmz4zq9IWRG9TIDQoX38LFQbj4AS6OGPmXRv6lkX9p5F8a+ZdG/qWJf2niX5r4lyb+pYl/aeJfmpj/Jua/iflvYv6bmP8m5r+J+W9i/puY/ybmv4n5b8LXmrijTJp8u0krhpvUYqRJE+82adkYk5qNM2n8AyYtmWhSk8kmNGZCYyY0ZkJjJjRmQmMmdqaJnWliZ5rYmSY0ZkJjJjRmQmMmNGZCYyY0ZkJjJjRmQmMmLaqadPpFk0a/bFJ5mUknXzNp5Bsm5VebdPxtExozoTETPsOEzzDhM0z4DBM+w4TPMOEzTDLuNWnbNyY8rQlPa8LTmvC0JjytSS1/N2nSKZOW/2VS87NqNaFZLTd7LTd7LTd7rQ5fWKvBF9cqfGmtDnas1cDOtdp2Va26XVOrBT1q8Wa1eLNavFkt3qwWb1aLN6tV89vINbRWS++oVdM7azVuVK0W31OrM2NrNWY8uR4k18O1zP5aZn8ts7+W2V/L7K9l9tcy+8n1ArmMtcyxWuZYLXOsljlWyxyrZY6RK0KuRC1+thY/W8scq2WO1TLHaplj5HqFXK+Ra2UtHqMWj1GLx6jFY5BrI7n+R66PyLWtVms+rVWbz2s1dXetVn1Frm/IdYBc35PrcC23Uy23Uy23E7n+INdftRrSpE6Hz6pT7Ow6Df5HHTd7Hb62TpNa1qlFqzotP79OEy+oU/ML67SsbR23QZ26XVLHfVCnBR3quBHqtOXyOu6EOvYDubqQqyu5upHrmjqFr61jV5DrenL1IldvcvUh1w11mnBjnZrdRK7+5BpAroHkuoVct9apy7/r8CvkErluJ9cwcg0n14g6HbyTXHeR625y3UOuMeQaS65xdVp6P7keINeD5JpIrknkmkyuR8j1KLkeI9c0ck0n1wxyPUmumeSaRa7Z5HqWXM+Rax655pNrAblqyGUgl4lcdeQyk8tKLju5HOSqJ5ebXB5y+cjlJ1eQXCFyRcgVo8c4uZLkSpMrQ64GcuXhq0CuErkq5KqSaxHcL4avJeR6mVyvkOtVci2H+xVwv5Jcb5DrTXK9Ra41dUqshft3ybWOXOvJtaFOLTfyjv8l1//I9SG5tpBra526b6vTtk/I9Sm5PiPXzjqldtVp6O46HfmSXF+R62ty7avTyv11mnyAXAfJ9T25fqhTj8N12v5TnYw/k+sXch0j1/E6NFWno7+T6w9y/Umu03XcSnWa0sTMvWTWyrPN3Exm/L9ZO1qYVdvSrB6tzNp+vpmZZtbwC83MNbMy7czMNjP7wKzVHczsBLNadzKzF8zMObN6XWVm1pll7kau7uS61qz8dWaNuN6s473I1dvMTW9W275m7nqzpt1ErpvN2j3ALPtAs3oPMmvXreT6t5mda9ZJmdm7Zo28w8zuNXODmTVjpFntRpm19m5y3WPmrjBrz1gzt4VZfcaT6wGzqg+aNfohs05NMqs8mVxTzOow1az1j5k183Gz2j9h1r4ZZuaBWf2eNjMTzHLNNmvsHLPOPGfWonlmjXnerNMLzNpYY2ZGmNWx1sycMMtvMWuAzaz9drN8TrP6u8xq6jFridescQvNahIwa3PQrLlhszpHzdoUM2tOwqxBKTO3ilnBrJl7xazmBbOWFc2aUDarWdWspY1mLXjRrK4vmbVliVnzl5o1ZJmZHWZW7DUze8zM7jdrxSoz+9+sFmvMeACzjO+Y1X2dWdveM6vmfd7nAzN+wKzUJjOegPfZwvt8ZMZ/8taf8NbbeZ8dvM9O3udz3voL3udL3mcP77OXt97H++znfb7lfb7jfb6H00O8z4+8z0+8zxE4PQqnx3ifX3mf33if3+H0D97nFO9zmvc5A6d/w+lZFvU926I9zSxa1NyiMS0sOn2uRdXzLJp9voXb3KINbSzc5xZuTYv2X2zh3rSofweLmna0aMnlFo27wqImV1q0uYtFc7ta1LmbRZuusTC7LMwuiw72tOB1LcwuC7PLwuyyMLss6naThdllYXZZmF0WfIlFiVsteBOLDt9m0UpZ2LcWtbzDoh3DLaodYVGPkRZufAv+zqLh91jweBZlxlo0bZxFbcZbtPoBi6Y+aOF+tWjXJAs3rEW9plh08lGLio9ZNPJxC9qyaN0Mi2Y8ZVG7py1oy4K24GEOPDwHD/Pg4Xl4WAAPNfBghIdaeKizoC14sMGDHR6cFo13wYMHHrzwsNCiLgF4CMJD2KLBUYsOxeAhAQ8pi1pkLFqehYccPBQs2la0qKYMD1ULnsii1IsWfBE8LLFo1VILftKiVsst2vmaRebXLer5BjyssrD3LRqxxsLut3DHWDR9nYVbxqI171vk/MCCD7Bo9yawb7Zo9BaLTn1kUflj3vATizp8atH6HWDfyRvusuDZLfJ8CfaveMOvLVq8D+z7ecMDvOF3Fs35Huw/8IY/8oY/gf1nsP/CGx4D+3Gwn+ANf+cN/wD7n2A/zRueAXsTK3PLytyyyvwPK3PLytyyMres+DCrjp9vZW5Z8a9Wtb3Iioe1cpNb1edSK77MKntHq0Z3surUFVaVr7Rq1lVWdbjaqvXdrPJ1t6p/D6v2XWeV53orN4FVTf5l5S6w4kGs6tzPig+xKnyzVYP+z6qDA61aPsiqiYOteBKrlg2xqmaoVd2GWbX1DqtS/7Fym1p1ZKRVq0ZZNWU02MdYtfNesN8H9vutOjHeqvwEsE+0qt0kq9Y+DPZHwP6oFX8M9mlgn27V6Sesqj4J9plWvLJVG54B+7NW/J9V++eCfb5V4xdY1bTGqiUGKzvRyk60shOt7EQrO9HKTrRqRb1Vk9xWtfBauXOtMvqt3LpWHQtZlYlYNSxm1dG4VauTVm44q1pnrdrVYJU1b1WvolUnS1Z8kFUjG61q/6JV6xZbNWOJVf2WWvFEVrletWrsa1adWWHVopVWzVllVafVVm18y6rg21Z8uFUH3oWr96ya8D5cfQBXG614crjaDFcfWrll4OpjuPqEd94OVzvgaifv/DlcfQFXX/LOe+BqL1ztg6v9cPUtXH0HV9/D1SG4+hGufoKrn+HqKFwdg6vjcPUbXP0OV3/A1Z9WbTkNV2fgqokNv2XDb9nwWza1PMeG37Lht2zsQxv70CbjBTb2oY19aGMf2jTtEhv70IaubOjKhue3oSsburJp1FU2dGVDVzbN7G5DVzZ0ZUNXNnRlQ1c2be5jQ1c2dGXToZts6MqGrmxqcYsNXdnQlU3db7Np2xDqDbVp2DCbjt5h0+r/2DT1Tpta32XjhrfJOtrGHW/TyXttKt5Hvfttav+ATesmUG+ijXvLpr0P27T4EZvGPkq9x2zaNM2mOdOpN8OG17JxT1Bvlg2vRb1nbap5zqZu86g336bUApuG1lDPaNMqE/XqqGexaaeVenabRjptOlFPPbdNM7zUW0g9v02uIPXCNry0TYti1EvY1ClFvTT1sjZ2IfUKNnYh9crUq9q0tZF6L1LvJRvzinpLbcwr6i2n3ms25hX13qDeKuqtpt4am9qtpd471FtnU9/11Hufeh9Q77/U+59NGzdTbwv1tlJvG/U+sWnCp9T7jHo7qbeLerup9yX1vqLe19T7hnr7qXeAegep9z31fqDeYeodod7P1PuF/n6l3nHqnaDeSeqdor8/qfcX9f6m3ll2LWtqV00zu7o1t2vrOXalzrVzA9nV+ny7VrW2a0obu3q1tWvnRXYVL7ZrZHu7Tlxq17rL7JpxuV39rrBrb2e7Fnexa2xXu85cbWcP2jXnWjt70M4etLMH7exBO3vQrm03UO9G6t1k19H+1Btg19SB1Btkx2PZ8VjUG2LHY1Hvdrtm3mFX+/9Qb4RdnpHUG2VXk9HUu8euuffa1fk+6o2zKzyeehPsajHRruUP2WV82K7uj1Bvil2ZqXYNm2ZXm+l2rX6Cek/a1Xsm9Z62q/yMXaOetavDc3bue+rNt6v/Ajs3q51ZZdc4k51ZZWdWUc9qZ1bZmVV2ZpWdWWVXD6+dWUU9v13Dg3ZmlV1rInZNi9nVJ2HX7qSdO82u0Vk7t5pdG/J2zSraNaBs1/6KHX9l1/gX7Wr6kh1/Zcdf2fFXdvyVXStfs2vy63Z2oJ0daFftajs70M4OtLMD7exAO5qya8/7djRl15j/2nV6kx1N2TV7ix1N2XXgY974EzuagvPPeOOddi3YxRvvtqMp3vgr3vhrOP+GN94P5wd444O88fdw/gNvfBjOj/DGP8P5L7zxr3D+G5yfgPOTcH6KN/4Tzv/ijf+G87Mc2tbUoUwzh4Y1d6hNC4dWn+uQ/TyHep/v0K7WDpXbODSqrUMd2jm0/mIH3sqBt3LgrRx4Kwd3oUNdrnRwFzq4Cx3chQ617O7Qimsdqr3OoR7XO/DtDny7A9/uwLc7tOdGh5w3OTTmZodOD3Bo40AH97hDHQc7dODfDvmHOLjLHWo2zMH+c2jBfxzsPwf7z8H+c7D/HMwpB/vPwZxyaOT9DuaUgznl0IyJDuaUgznlYE45mFMO5pSDOeXgJnQwpxxq8ZSDm9Ah4yyHus926NizcPCcQ9PmwcHzDu1eAAc1Do02OnTK5MBXOTTL4sBXOfBVcOB04KvgwOPQFi8cLHRoSAAOgg6tDDs0OepQz7hDOxIO5VMOjcg41K7BobU5h1wFh/qWHDpTdmhR1aE5ixzqtNihgy85FHzZwT3o4B7kXZY7uAd5l5UOHX2Dd3nToalv8S5v8y5reZd3eZf3eJf3eZcNYNrIu2wC02be5UMwfcS7fAymbbzLdjDt4F12gulz3uULMH3Ju+wB017eZR+Y9vMu34LpO97lezD9wLv8CKafHBr4M5h+ceCpwHTcgacC0+8ObkEw/elQ67/AdMYhaxOnRjV16uTZTq3/h1Mzz3Gq/7lO7Wvp1JJWTo1r7VSXNk5tvtCp2EVODb7YqZbtnVpxqVO1lznV43KnjndyqqGzU9O7ONW2q1N7rnbKeY1TY651qtN1Tm3s6WRGOTWwt5MZ5cSrO5lRTmaUkxnlZEY5mVFOZpSTGeVkRoFpCJgEptvBdAeY/gOmEWAaCaZRYBoNpnvAdK9Tk+8D0/1O7RgPpglO/BSYHnLip8D0iFN9HwXTVKcWTQPTdDDNANOTYJoJpllgmu1k74HpOaeGzQPTfKdWLwBTjVO9jWAyOVWuA5PFqQ42MNmd6AlMLid6cqInJ3pyoicnenKiJzBFnegJTAknegJTxomewJRzoienxpac6MmpTVUnenJq0GInenJq+ctO9ORU91fBtNypzAqnpq10qs0qp3a/6ZT9LadGv+3UqbVObXjXqVnvOTXgfaf2b3Bq6UYnXsqprpudeCknXsqJl3LipZzaud2Jl3Jq5E6n2u9yat0XTjy6U/2+cuLRnXh0Jx7diUd36tB3vO/3Tk36gfc97NT2n3jfn50a/gvv+6tTa47zvifg8qRTp/+Ayz+dmv0XXP7t1IEm9ey8ek1oVs/Oq9fRc+rZefWael49O6+e+VQva5t65lM986me+VTPfKpnPtUzn+qZT/XMp3rmUz3zqV4ru9Zrcrd69exerx3X1it/Xb1GXF+vdv+s197e9XL1qdfYvvU6c2M9/rxec26ux0fV46Pq8VH1Mg6ux0fV69iQenxUvaYNq1ef4fXa/Z96Ve+s1+i76tXx7nptGF0v/xhwj61Xs3H12np/vRY8UK+hD4L7oXqtmgTuyfXcffXcffXcffWa+Ti4n6jXvhngfqpe454G9zPgnl2v2Bxwz61Xy/ngfr5etS+A2wBuU73W1oLbXK++VnDbwO0Adz243fU66AG3r14T/eAOgjsE7gi4Y/VqkwB3EtxpcGfBnQN3HtxFcJfBXQV3I7hfBPdL4H4Z3EvBvQzcy8H9Gny/Du43wP0muFeDew18rwX3u+BeB+714N4A3xvB/V/4/h+4PwT3R/C9Fdzb4Hs7uD8F92f1Cn8O7i/g+0tw74HvvfUavg/c39Rrzbfg/g6+v6/Hl4P7x3rN/gncP9frwFF0cgzcx9HJCXTyOzr5A538Ce6/0MmZepWbuJhNLnVo5mI2ueQ7x6Xx57rU9DyXtrRyaX5rl4a0calVW5dWXuSS+WIX/smFf3Lhn1z4Jxf+yaUmV7rwTy7N7epi17l06BoXu86lSde52HUudp2LXedi17nYdS52nUuLbnKx61zq9H8ubj2XgoNceHIXt54LT+5CSy48uUtthrvQkkv2O11oyYWWXGjJhZZcGjDWhZZcaMmFllxoyYWWXGjJhZZcaMmFlujtMRdacqElenvShZbo7Wl6e8aFluhtjgstudRzPr0971L+BXoz0JvJpb219GamN6tLne305nApXE9vbnrzuvBO9OantyC9hektQm8xekvQW4re0vSWpbccvRXorUhvZXqr0tsienuR3l6it5fp7RV6W0Zvy12asILeVtLbGy6l3qS3t+jtbXpbS2/v8m7v0dt6etvAu22kt030tpl3+5DePqK3j3m3T+htO++2g3fbSW+f825fuJhL9PYV7/a1S5v30dt+3u2ASy0P8m7fu1T7g0sjDvNuP7m09mcXXtylvr+68OL0dsKFF3fhm+jtTxe+ySXj3y58k1vHmrq1pplb05q71aeFW6fPdat6nluzz3dr4AVuHWjj1rK2btW0c6vbJW4dbe/W6g5uTe3o5r5zc9+5teFKt2Zd5daAq91qdo1bS7u7taCHW0N7unXkerdW/dMt67/c6nWDWyf7urW+n1sz+7vVf4BbTQe6teQWt+bf6taQf7t1+Da3Vsot8+1u9bzDrRPD3fhwt2aMdOPD3fhwNz7cjQ93a/B9bh0a59aK8W52nJsd52bHudlxbrkecbPj3Doz1Y1ncnPbufFMbjyTG8/kxjO5NXw2/T9L/8+55Zzn1pjn6X+BWxtr3Aoa6b/WreZmt7ZZ6N/m1jCHW23q6d/llt3j1mgf/S+k/4Bb/pBbEyL0H3Nra9ytVJL+0261zrq1q4H+826NKrrVoezGg7vla3Tjwd3q+pIbD+5WYqmbu86tVsvd3HVuFV+Hozfcav+mm5kER2vcGrfWzUyCo3VuZpKbmQRHG+Hov25mEhx9CEcfuZlJcLQNjrbD0Q44+gyOPoejL9zq8SUc7YGjvW78Ehzth6Nv4eg7OPoejn6Ao8Nw9BMc/QxHv7jZb3B0HI5OwNFJOPoDjv6Eo7/c+G84OsuD//bgvz34bw/+26Pd53rQkUejz/eo4wUedORBRx5NaOdBRx505FGqgwcdedCRBx15VL7Sg4486Mij/d086MiDjjzoyIOOPOjIg448GnWDBx150JFHvv4edORBRx5tucWjxK0edORRqyEe7ZSHe86jkXd4uOc8eCUP95wHr+TBK3l0+B4PXsmDV/Ko5/0enRjvUX6CB+/twXt71GSyB+/t0dxHPRr8mEeHpnm0YrpHtTM8GvGUR8dnerR2lkeu2R6NnePRmec82jTPo/DzHk16waMWBo+2Gz1qqPVoutmjtlaP9tg8WuTwsNs86uT2sNs87DYPt5yH3eZht3m45Txyxjzcch6dTnq0Me3R7KxHA3Me5hFcFz2qKcN1Fa4XwfWLHuYRXL8M16/A9TIP8wiuV8D1Srh+w4Pvhuu34PptuF7rwSfB9Xtw/b5HzT7waOtGuN4E15s9ar3Fo10fwfXHcP2JRx0+5T12wPVOj8bv8qjrbt7jS7j+ysMd5+GO4z32w/UBj2Ye5D0O8R4/8h6HPZp/hPc4ynsc4z1+9cj8G+/xO+/xB+9xivc4zXuc4T2aeHX4LK9iZ3s1+R9e9TzHqxMtvFrX0qsZrbzq19qrJm28eG6v5l7kxXN78dxe7bjUi+f2asTlXrW7wqu9nb3sNa/GdvWqczcve83LXvOy17zsNS97zau1vb14JK/69vXikbx4JK/CN3vxSF48klfbB3nVMNir6bd51VZe7Rnq1aJhXs0ZTswIrw7e6dXyu7wy3u3V8Hu8OjbGqzVjvXKO82rMeK86TfBq44NeBR/yauLDXnV/xKttU7zKTPVq2jSv+kz36vQTXlWf9Gr2TC9+24vfJuZZL37bi9/2cr95ud+IqfFyv3nVsdarA3VeLbMQY/Oqm8Oro04vs8jLLCLG52UWeZlFXmaRl1nkZRZ5mUVeZpFXU9Ne9c56mUVelfNezSp6NaBMTNWrpY1e/JEXf+TFHxGzlJhlXo1a7lWHFV7tf52YN4h506uub3l1ZI2XneZlpxHznped5mWnedlpXo3fRMxmLzvNi9f24rW96vUJMdu9Ku7wauZOr/rv8qrpbmK+JOYrr4Z87VWrb7zauZ+YA8Qc9Kr9Ia/2/eDVksNeNETMUfTxi1crf/WiIS8aIuYPYk550ZAXDXnRkA8N+bTybB8a8qEhHxryoSGfPK183G0+NORDQz7uNmIuJqY9MZf6lL/Mhzfy4Y2IuZKYLj68kQ9v5FPL7j58NjHXEXO9D5/tw2f7tLgPMX2J6UdMf59W3OxT7f/5NOIWYm4lZjAxt/k0Vj51vt2nQ8OIGU7MCGJG+nT8Lp/W3u2T6x5i7iXmPmLG+RQe79OkCT71mEjMQ8Q8TMwjPvaZj33mY58RM52YGcQ85dP2mT41zPJp+mxi5hDzHDHziHnep0Ev+JhDxBiJqSXGTIzVxxzyMYd8zCFi3MR4ifER4/dpeNCHLyImQkyMmAQxKR++yKflWZ+MOWIKxJSIKRNT9WnMIh/3PzEvEfMyMa8Q8yoxr/m0ZoVPzpXErCJmNTFvEfM2Me/41H2dT8feI+Z9Yj4g5r/E/I+YzT4Ft/g0cSsx24j5hJhPifmMmM99Or3Lp427idlDzF5i9hHzDTHfEvOdD39NzCFifiTmJ2J+JuYXYo75lDnu07QTxJwk5g9i/iTmL2L+JuasheyyheyyhXiihXiihXiihdp43kIFz1+oiRcsVPMLiWlLTDtiLiHmUmI6ENORmE4LNbAzMV2IuYqYq4m5hphrielBTM+Fmt2LmN7E9CHmBmJuJOYmYm4mZsBCVQcSM4iYwcTcRswQYoYSM4yY4cT8h5g7ibmLmLuJuYeYMcSMJWYcMeOJeYCYB4l5iJiHiXmEmCnETCVmGjHTiXmCmCeJmUnMLGJmE/MsMc8RM4+Y54lZQEwNMUZiaokxE2MhxkaMg5h6Ylz05SHGR4yfmCAxIWIixMSISRCTJCYNP1licsQUiCkSUyamSswiYl4k5iViXobnV4h5lZjlxKwgZiUxq4h5k5i3iHmbmHcWop+F6IeY94n5gJj/ErOJmM3EbCFmKzHbiPlkIfpZiH4Woh9idhGzm5g9xOwlZh8x3xDzLTHfEfP9QnX6YaEO/kjMT8T8TMwvxBwj5jgxJ4g5ScwpYv5ciKdeiKdeqOFn+dX2bD+e2i9nc7/GtPCrU0u/Dp7n1/Lz/TJe4NfwC4m5yK897fxadIlfcy71a9BlxHQkphMxnYnpQkxXYq4m5hpiriXmOr9aXO/X9l5+bjM/t5mfHUbMjcTcRMzNxPwfMbcQM4iYwcTcRoz8OjPUr03D/AoP92vSCL96jPQzf/zMH2LuIeZeYsYSM46Y8cRMIGYiMQ8R87Cf+ePX2Ef96vyYHx/kxwf58UF+fJBf7Z4mZhYxs4mZQ8xcYuYR8zwxLxBjIMbk5y7zc5f5ucv8Gmz3q6XTrx31fuXdfs3w+tVvITF+YoLEhImJEhMnJkFMipgMMQ1+Ncn7tbngV6zk1+SKXz0b/TqxyK91i/3yLPFr3FK/uizz6/Crfq18zS/z68S8QcwqYlYTs4aYtcS8S8w6YtYTs8GvkRv9ar/Jr33/82vJh35uMj83mZ+bzK+d2/3sLz/7y8/+8rO//OwvP/vLjwfy44H8eCC/1h8g5iAxh4j5kZjDxBwh5igxx4j5lZjf/PL97tf4P/zq+qdfR077teqMX9YmAW77ALd9QPv/EdDScwJacG5AQ88LqPX5Ae1qHVC5TUCz2gY0oF1AzS4JaGv7AD46gI8O4KMD+OgA91hA/qsCmnB1QN2uCeho94BW9wjI3pOYXsT8k5h/EXMDMTcScxMx/YkZQMzAgEYPCqjj4IAO/DugZUMCqhka4K4PcNcHuOsDzJ4AsyfA7AkwewLMngCzJ8DsCTB7AsyeAP4ngP8J4H8C+J+Ajk0JaM3UgJzTAhozPaBOMwI6+GSAWyzALRbgFguo7ZyA9jwX0KJ5Ac15PsDuCrC7AuyuALsrwO4KsLsCOmMLaJMjwE0f4KYPcNMHdNwX0Fp/QK5gQGPDAXWOBnQoFtCKREC1qYBGZAJq1xDQ3lxAiwsBzS0FNLgSUMvGgHYsCii/OKAZSwLqtzSgJssC2vxqQLHXApr8egDtBNBOAO0E0E4A7QTQTgDtBNBOAO0E0E4A7QTQTgDtBNBOAO0E0E4A7QTQTgDtBNBOAO0E0E4A7QTQTgDtBNBOAO0E5DvImx/izX/kzX/izY/w5kd582O8+XHe/ARv/jtv/gdv/ifv+RfveYb3bBKUv2lQE5oF1a15UEfPCWr1uUHZzwtygwW5wYLcYEFusCC3fFDDLgmqzaVB7e4QVLVjULM7BdlbQfZWkL0VZG8F2VtB9laQvRVkbwUV7BWUsXdQw/sE1bZvkLkTZO4EmTtB5k6QuRNk7gSZO0HmTpC5E2TuBJk7QeZOkLkTZO4EmTtB5k4Q3xPE9wTxPUF8T5A7PsgdH+SOD6rdpCD3V1CbHwkq9mhQkx8LqufjQZ2YHtS6GUF5ngpq3NNBdXkmqMOzg1o5Jyjz3KBGzg+q/YKg9r0Q1BJDUPNNQQ2pC6qVJaid1qCK9qB8zqDGu4Lq6gnqiDeoVQuDsgaCGhUKqkMkqP3RoJbGg1qQDHLDB7nhg/jmIL45iG8O4puD+OagtjbC8Ytw/BIcvwzHr8DxMjheDscr4HglHK+C4zfh+C04fhuO34HjdXD8Hhy/H8TzBPE8QTxPEM8T1PItcLwVjrfB8XY4/hSOP4Pjz+H4Czj+Eo73wPFeON4Hf/vh7wD8fQd/38PfD/B3GP6OBLX356AW/xLU3F+DGvxbUC1/D2rHyaDyp+DvNPydgb8mITxzCM8ckvkfIY08J6T254a0r2VIS1qFNL91SEPahNSqbUgnLwpp/cUh+dqHNL5DSF07hnTk8pBWXRGS9cqQRl0VUoerQ9zuIW73ELd7SFN7hpg5IWZOiJkTYuaEmDkhZk6ImRNi5oSYOSFmToiZE8LvhPA7IfxOCL8Twu+E8DshbbwzpOBdIU28O6Tu94S4uULaMzakReNCmjM+pEETQmoxMaTtD4XU8HBI0x8J4ZdD+OUQfjnEvgqxr0LsqxD7KqS9s0JaPDukuXNCGjw3pJbzQ9rxfEjrXgjJYwhpnCmkLnVwY4YbK9zY4cYJNy64cYe0xRtSYmFIUwIh9QrBTRhuonATh5sk3KThJhNCNyF0E0I3IXQTQjchdBNS6kW4eQluXqbvV0LoJoRuQugmhG5C6CaEbkLoJoRu6Psd+l5H3++F8MohdBNCNyF0E0I3IXRD31vpext9b6fvT+n7s5DCn4c06YuQenwZ0vE99L2XvvfR9376PkDfB+n7+5DyP4Q04zB9H6Hvo/T9C33/St+/0ffv9P0HfZ+i79P0fYa+m4TVq2lYJ88Oa/0/wvKdE9b4c8PsqjC7KsyuCrOrwuyqMLsqzK4Ks6vCWt0hLHvHsEZ3Cqtj57AOXBnWsqvCqrk6rGHXhJk3YeZNmHkTZt6ENbF3WN37hHXshjDzJsy8CTNvwsybMPMmzLwJM2/CzJswd1aYOyvMnRXmzgpzZ4W5s8JqNyqsJqPD2nxPWLF7w5p8X1g97w/rxPiw1k0Ia8nEsOZPCmvI5LBaTQlr56NhFR8La+bj9PREWF2fDOvIU2Gtejos6zNhjXo2rA7P0dM8epofVmpBWFNrwuptDOuUKawNdfRkoScbPTnCalMf1m5XWFUPPfnoyU9PQXoKhbUmEpYzFtaYBD2l6ClDT1l6ytFTIay+JXqq0FOVnhbR02J6WkJPS+lpGT29Sk+v0dPr9PQGPa2ip9X0tIae1tLTu/T0Hj2tp6cNvNNGetpET5vp6UN6+oiePuadPuGdPqWnz+hpJz3toqfdvNMe3mkv7/Q1PX1DT9/S03e80/e80yHe6Ud6+omefqanX8Jq+yvvdJx3OsE7naSnU/R0Oqzjf4W19u+wXGdFNPbsiDr/I6KW50S0o0VE+ZYRzWgVUb/WEe7ziA5fGNHKiyIyXxzRyPYRte8QUdOOEW25PKLEFRFNuTKiXldFdLJrhFkTYdZEmDURDe0ZUeteEWZNhFkTYdZEmDURZk2EWRPR7gERbqsIt1WE2yrCrIno2JCI1gyNyDksojHDI+o0IqKDd0a0/a6IGu6O4I0jeOMI3jjCjoqwoyLsqAg7KsKOAu/kCDsqwo6KsKMi7CjwPhHRvhkRLXkqovlPRzTkGfA+C945Ea2fG5FvfkTjF4C3BrzGiHaZIirXRTTLAl4beB3gdUa02hWR3QNeH3j94A1GuKsi3FXgjYE3Ad4UeNMR7nLw5sBbAG8JvOWINlXBuwi8i8G7BLxLI9r7CnhfBe9r4H0dvG+A903wrgbvGvCuBe+74H0PvOvBuwG8G8G7CbybwbsFvB+B92PwfgLeT8H7GXh3gncX/O4G7x7w7gXvPvB+A7/fgvc78H4P3h8ianEYfn8C78/g/QW8v6KH3+D3BHhPgvcUejiNHs7Ab5OoNp8VVezsKPspyn6Ksp+i7KeotrSKKtE6qiltourVNsp+imr/xVEtbR/Vgg5RDe0YxRNH8cRRPHEUTxxlzkSZM1G1uTaq3T2iqvaMMmeizJkocybKnIkyZ6LMmShzJsqciarHLVEdHxTV2sFRuW6Laq6iGnx7VC3viGrH8KjWjYjKMzKqcaOi6jI6qsP3RLXz3qiK90U18/6o+j8QVdcHozoyMapVk6KyTo5q1pSoBkyNqtm0qLY+HtXqJ6KyPxnV6JlRdZwV5RaPcotHucWj3OJRjXk+qk4vRHWwJqrlxih+OIofjuKHo/jhqA45olpRH1WtO6oR3ii3VFRNAnAXhLsw3EXhLg53SbhLwV0G7hrgLg93xag6lOGuAneNcPdilN0Edy/D3VK4WxZlN8HdCrhbGeUOj3KHR7nD4e7tqIzvRDV8XVRt18Pd+1Ft+iCq8H+jmvQ/uPswqnYfRbV3a1SLt8Hd9qgm74iq586oTnwOli+iWvJlVPO/imrI12D5hnfcH8ULR/HCYDnEO/4YxQtH8cJgOco7HotqwnGwnOAdT/KOf/COf4LlL97xb97xrBg3eEx7msW0qHlMc1rENKllTD1axXT8/JjWXhDT4gtjmntRTIMvjqln+5hOXBrTusti8lwe0/wrYhpyZUytrooxY2Ja3y0mX/eYxveIMWNizJiYdv0zpvK/YsyYGDMmxoyJqc3NMWZMjBkTY8bENHFwTN1vizFjwDIULMPAMhwsI8AyEix3geVusNwDlnvBch9Y7gfLeLBMAMtEsEwCy2SwTAHLo2B5DCyPg+UJsDwJlplgeTqmDc+A5VmwPBfTsHlgeR4sC8BSE1PQCJZasJjhxQoWG1gcMe4nsLjB4gWLL8btDZYgWMIxTY6CJQ6WRAy9xLQkA5YGsORj6AUsJbBUYuglhl7A8lIMvcTQC1iWxdBLDL2AZWUMvcTQSwy9gOXtGHqJoRewrI/pzPsx9AKW/8ZU+7+YRnwYQy8xNfk4ps3bYoptj8m8I6aRO2NqvwssX8S4nWLcTjFup5hGfRNTh29j2n8gpq0HY0odimnqjzGN/immjj/HdOBoTNuOxZQ5HtO0EzGNORlTp1MxHfwzpu1/xdTwd0zTz4qzk+LspLgONY+zk+LspDg7Kc5OiqtLmzg7Kc5Oiqt4cVwz28fVv0Mc/xvH/8bxv3GVr4xr1lVxDbg6zs0d5+aOc3PHmS9xze4V18DeceZLnPkS15ob48yXOPMlznyJM1/izJc48yWuxbfFmS9x5ktcPe+I68TwOPMlriUj45o/Kq4po+PqNSauk/fGtf++uJbeH9eCB+Ka+mBcvR+K69SkuA5MjmvZlLhqpsY1bVpcfabHdfqJOPd2nHs7zr0d1/TZcfWdE9eZ5+h5Xlwrno+r9gV6NtCzKa4mdfRspmcrPdvp2UnPLnr20LOXnhfSc4CeQ/QcoecYPcfpOUnPaXrO0nOOngv0XIxrT5meq/S8KK5Ji+l5CT2/HGcf0fOr9PxanH1Ez2/Q86o4+4ie18SVWEvP79Lze3F1eJ+eN9DzxrhSm+h5Mz1viavjVnr+OK5tn8SV+ZSeP4trzOdxdfqCnnfHuZfi3Ev0vI933s87H4jje3nn73nnH+LyHI7je3nno3G1OhbXzl/jWv9bXL7f4xr/R1xD/4yr9V9x7ToT585OcGcnVNMsoWHNE2rTIqHT5ya08byEgucnZLwgoeEXJtT3ooTOtEto0yUJrbg0odrLEhpxeUL9rkioyZUJHe6S0MquCZm7JTSze0L9eyTUtWdCR65PaNU/E8yWhGbdkNCAGxPMlgT+JcFsSTBbEsyWBLMlwWxJqK0SzJYEsyXBjZ1gtiSYLQk8b0J7707geRN43gSeN6GR9yfU/oGEmj6Y0JaJCSUmJdhFCY2aQp2pCXZRgl2UYBcl2EXUmZnQwFkJdlFCx55NaM1zCTnnJTTn+YQGvUAdQ0LHjQmtrU1osTmhuVbq2BPq6UzoRH2COymhJV7qLExwJyW4kxLc1wnua+rEE0olqZNOaHQ2oY456hQS2lakTpk61YTGLKLO4oRaLKHOy9R5JSHXq9R5LaHBr1PnDeqsSuB3qbMmgXehzrvUeS+Bd6HOhgRaoc6mBFqhzhbqbE2gFep8kkAr1PmMOp8n0Ap1vkygFerspc4+6uynzoEEWqHO99T5gTqHqXMkoSFHqXOMOr9S5zfq/E6dP6jzZ0K9/6LO39RpktS2pkllmiXlbJ7UmBZJdWqZVItWSW0/P8keSsp1YZI9lGQPJdWyfZI9lGQPJbXk8iR7KInXTeJ1k+yhJF43iddNKtUjyV2d1OheSXXsndSBf1HnBurcSJ2bqHNzkrlCnVuoM4g6g6lzG3VEnduTzBXqDE9q3wjqjKTOKOqMps6YpDqMpc59SW29nzoPUOdB6jxEnYeTav4IdaYktWYqdaYlNWc6dWZQ56mkjs+kzqwkNzV15iQ1eS515ifVfgF1XqCOIamEiTp1SY2yUMeWVDMHdZxJfG4Sn5vE5ybxudQJJrmNqBNJalGMOomkJqWS6pFJql1DUntzSW0uJBUrUaeS1MhG6ryYVNOXktqyJKlVS5OyLktq1vKkBqxIqtvKpI6+QZ03k9zT1Hk7yT2d5J5OsoOSeJYkOyjJDkqyg5LsoKT6fZRkB1FnW1IrtyfZQUnN3JlU/11Jdd2d1JEvk9r1VVLlr5Pyf5PUhG+T3EVJtfk+yV2U5C5KchclZfw5qeG/JPG4SZ05nsTjJvG4SeVPJfG4SY07k1SXJim1aprSzrNT3NIpbumUFpyb4pZOqff5KZ1qndKGNikta5tSTbuUpl2SUp9LU+p0WUoHO6a0vVNKDZ1TcnVJaWzXlAZ3S6ll95ROXJvSuutSWnJ9SvP/mdKUf6XU64aUOtyY0v5+KW3tn1JqQEr2gSmNHpRSx8EpbqKUtg1JcROluIlS+JWUBo1IMVNS+JUUMyWFX0kxU1LMlBQzJcVMSTFTUsyUFP42xUxJ4W9TzJSUuk1L6ejjKe1+IqXqkykFZ6Y0cVZKw2en1HZOiv2T0qZ5KfZPiv2TYv+k2D8pdalLsX/gxJpi/8CJM6XxLjjxpNTaBycL4SQAJyE4icBJDE4ScJKCkzScZOEkBycFOCnBSQVOGuFkEZwshpMlcLIUTpbByXI4WQEnr8PJG3DyJpy8BSdvpzTwHThZl9Kx9+Dk/ZQWfQAn/03hbeHkwxReBU62ptAJnGxPoRM42ZlCJyl0kkInKXSSQicpdJJCJyl0kkInKXSSQicpLf8phU5S3EIpdJLiFkqhk5R2nEyhk5Q8p1PoJKUhTdLoJK2TZ6fRSVpLz0krdW5aU89La/T5aXW8IK3mF6a1rW1aa9ql5bwkrTmXpjXosrR6XJ7W8U5p7e2c1uIuacW6pjW5W1oju6fVvkdaTXum2T1pdk+a3ZNm96TxtWl2Txpfm2b3pLVxYFrBQWkZB6c1/La0+iqtM0PTOjQszR2UVn5EmjsozR2U1pDRYB0D1nvBeh9Y70/jU8D6YBqfAtaHwfoIWKeAdSpYp4F1OlhngPUpsM4E6yywzgbrnLTMc8E6P63+C8BaA1YDWE1grQOrBaw2sDrAWp/WaRdYPWkt94HVn9b0IFjDaXWOgjUG1gRYU2DNpPG0YM2n8bRgLaW5gcDaCK8vgvUleH05rYGvgPXVtI4tB+uKtBatBOuqtCatBuuatNqtTavJu2ltXpfWyvVg3ZDWzI1g3ZRW181pbuY0N3NaGz5Oy/9JWjWfpjXss7T6fA7WXWk8Spq9k8ajpNk7aTxKmr2TZu+k2Ttp7fshzd5JK3EkrSlH0xp1LK0Ox9NqdiKto7+ntfqPNPdPWrP/SnP/pLl/Mtw/GZ1pltGm5hmtaJFRbcsMfjaDn83gZzNq1TajnRdltP7ijHztM9zLGe7lDPdyRh07Z3Tgyoy2XZVR5uqMnNdkNObajAZdl1GP6zM63iujvb0zWtwno1jfjMz9MhrZP6P+AzJqOjCjI7dktOrWjMr/zsg/JKMJQzMaNiyjNsMzOv2fjA7emdHyuzJquDuj6fdkNPbejDrfl1HL+zPcPhlun4yWTMxw+2Q0ZXIGf5JRh6kZ/EkGf5LBn2SYJRn8SYZZklH32fQ7h36fo9959Ps8/b5Av4aMxpnot45+LfRrpV87/Trp15XRVA/9+ujXT78B+g1l2Dn0G8uwc+g3Rb+ZDDuHfnMZdg79lui3ktHMRvp9MaOuL2XU+uWMdi3NcPfQ7/IMd09G01ZmuHsy6rSaft/KaPvbGa19JyPXuozmrs9o8IaMem7MqP2mjPb9L6MtH2aU+Cgj68cZzfokowGfZtTtMzj7PKPduzLauDuj4J6MjHvhbF9GfffD2YGMDn2XwcfC2Q8ZfCycHYGzoxm8CZwdz+BN4Ox3OPsjI/ufcPZXRgP/hrOzsmgky42cRSNZNJJFI1k0kkUjWTSSRSNZNJJFI1ktbZ9FI1lN7ZhFI1k0klXzLlk0ktWaq7NadE1Wc67NatJ1WTSSVbt/ZtXkX1lt7pPVyr5ZFftlNbN/VuMHZNV1YFatB2V16tasNvw7q2VDssoMzWrasKzGDM+yb7JqMTLLvslyH2fZN1n2TZZ9k2XfZNX/gSz7JqsjE7PaNSmr8uSs/FOymjA1q2HTstw7We6dLPdOVttnZtUwKyvX7Cy+JKvBc7P4kiy+JIsvyWqLIYsvycpal2WOZDXAlmWOZJkjWe12ZZkjWeZIljmSZY5kNTacZY5k1TKe5TbOal0qy22cZY5kNSWf1ahiVh3KWTWrZnW0MavVL2ZVfSmr4MtZTXwlq+GvZtX3tazOrMjq0MqsdqzKKr86K88acqzNasi7WfwrOd7P4l+z2rqRHJuysm/OavYWcmzNqvs23m47OT7l7T7j7T7n7b7g7b7MatxXvN3XvN03WZ3cz9sd4O0OZrmLebsfs9zFWQ38mbf7Jatjx3j/47zdiazCJ8lxKqsRp3n/M+Ro0qDDZzXgSRrYNQ14kgY8SQO7pgFP0sCuaWDXNOhY2wZ2TYMWXdKg8KUNmnRZA3dOA3dOA3cOObqQo2uDit3I0Z0cPRo0tCc5epGjdwPetQHvSo4bG/CuDdzE5Pi/Bm7iBrW7lRz/btDm2xq0UuS4vUEz72jQ+P+Q405y3NWgU6PIMZocYxqUGUuOceQY36BBE8gxkRyTGrT3YXI8Qo5HG2R+jByPk+MJcjzZoNYzyfE0OZ5p0LJnyfEcOeY1aMzz5HiBHIYGbhxy1JLDTA4rOezkcJLD1cA9TA4fORY24EfIESJHpAE/Qo4EOVLkyJAjS44cOQoNzBByVMjR2MAMIcdL5HiZHEvJsYwcy8mxghwrybGKHKvJsYYcb5PjHXKsI8d6cmwgx0ZybCLHZnJsIcdH5PiYHJ+Q41NyfEaOz8nxBTm+JMcecuwlxz5y7CfHAXIcpJdD5PiRHD+R4wg5jpLjGDmOw8cJcpwkxylynCbHX+T4mxxn5bTy7JzM/8hp5jk5jT83p67n5dT6/ByeNacDbXJ41pwy7XJ4kZzGXJrDi+TwIjm1uyKHF8lpcxdydM2hD3J0J0ePHPogRy9y/JMc/8qhD3LcSI6bcugjhz7IcQs5bs2hD3LcRg6R4/acfHeQ4z/kuDOHPnLqeDc5RpNjTE5rxua0aBw5xpNjQk4jJpJjEjkm53T4kZx2PkqOx8jxeE4Lnshp6pPkmEmOWTlu4Bw3MDmeI8e8nMLP59gx5DDk8Ks5dkyOHUMOa44dk9NSJzlc5PDkNNqX464hR5AcoZz2RHLaFCNHghypnGZkchrXQI48OYo5fEgOH0KOxhw+JCf7SznNfpkcr+TU/dWc2r6WY36QY2VOK1blmB855gc51uaYHznmR475QY4NOeZHjvmRU3VzTsEtOeZHTsO35dR3e06dd+R06LOcdnye07ovclryZU7zv8ppytc5jfompwHf5tTsu5yOHsxp96EcXpUcP+Xwqjm8ak5jfyXHbzm1/D2nEydz2ncqpy2nc0qcycnaJK9ZTfOa0Cyvbs3zatMir9Pn5nXwvLyWn59XwwV5bt88t29eky/Oq2f7vNp3yKtpx7yOXJ7XqivyKl+Zl/+qvGquzmvYNXn1uTavTtfl1eL6PB4kr7W983iQPB4kjwfJ40HyeJA8+yXPfsmzX/Lslzz7Jc9+yXPP5NkvefZLnnsmr3aj8moyOq/N9+S18t68ivfl5bs/j0/Na+iDeXxqHp+ax6fm8al5fGpei6blFZ6eV+2MvEY8lVe/p/Pq8kxerZ7N6+ScvNbPzWvp/LxSC/Ky1+Q12pjXwNq8upvzamvN64wtr02OvFbU55V35+Xx5jV/YV5DAnn1CuXVIZJXs1heR+N5rU7mVU3nFczmZczlNb2QV99SXp0reW6ZPLdMXvsW57ll8koszXPzwvlyOF8B5yvhfBWcvwnnb+XxH3D+Dpyvg/P1cL4BvjbC+SY43wznH+bxqPD1MZx/Auef5pkd8PU5fH0B51/C+Z48swO+9sHXfjg/kGd25Jkd8PUjfP0EXz/ndeAofB2Dr+PwdQK+TuY16RR8nYavM/DVpMAdU2C3FNgtBe6YAndMQfbzCpp9fkEDLyio+4UFtb2ooDPtCjp0SUErLi0of1lBnssLmn9FQVOuLGjUVQV1uLqgZtcUdLR7Qbt7FLSxZ0HLexVk7F3Q9D4Fje1b0OB+BfXsX9CJmwva938FbbmlgD8t4E8L+NMC/rSAPy2oz/CCOo0o4D0KeI8C3qOA9yjgPQoy31fQzPsLGv9AQV0fLKj1QwWdmlTQgckFtFFAGwVumAI3TEGTZhTQRgFtFNBGQYdn0+scep1Lr/PpdQG91hTQBr3W0quZXq30aqNXB73W06ubXr30upBeA/QaotcIvcboNU6vSXpN02u2wJ1LrwV6LdFrhV4bC2r/YkFNX6LXJfS6lF6X0evyAt60wF4psFfodTW9rqHXtwvslQJ7pcD9UlBxA71upNdNBQ3dXFDvLQV13FpQ820FHfuEXj8taNFnBYU/L+A7CviOAr6DXr/mXb8p4DsK2n+goK0HC1p9qKDqjwXmRkETfy5o+C8FbtwCc6PA3OBNTvImpwpacrrA3CgwN4rMjSJzo6hhzYvq06LI3CgyN4rafn5Ray8oavGFRcUuKsp8cVEz2xfVv0NRXTsW1bpTUaeuKHK7FPGlRXxpkduliC8t4kuLGnF9Uf3+WVSXfxXV6oaiTvYtan2/opb2Lyo1oCj7wKJmDypq4uAi922R+7bIfVvkvi1y3xa1bkRRS0YWlRhVlHU0OMcUNWBsUd3GFdVmPDgfAOeD4HwInA+D85Gi5j5a1OTHihr5ODifAOeT4JwJzqfB+Qw4ny3iOcA5D5zPg/MFcBrAaQJnHTgt4LSC0w5OJzhd4PSA0wdOPziD4AwX8aTgjIEzAc4UODPgbABnHpxF+CzDZxWci8D5IjhfAufL4HwFnK/C52vw+Tp8vlHU+DfB+RY43wbnWnC+C8734PP9ohZ9UFT4v0XV/q+oGR+C8yNwfgzOT8C5vaj9O4raurOo1buKqu4ucrMUuVnAuQ+c+8F5oMhdW+SuLXLXFrXlcFGrjhRVPlqU/1hRNcfBeYJ3P1lUp1NFtThdxG8U8RtF/EYJv1FS8R8l/GgJP1rS0PNK+NESfrSEHy3hR0va066kTZeUmBklZkaJmVFiZpSYGSX1uqrEzCgxM0rMjBIzo8TMKDEzSmroXZKrT0lz+5Y0uV+JfVJin5S4aUvctCXturXEPimxT0rskxL7pKQ5w0uaNKKkESNL6jeqpC6jS2o1pqSd95a0/r6Slt5fUuqBkuwPljT7oZImPlzS8EdK6vtoSZ0fK6nl4yWdmF7SvhklbXmqpMTTJVmfKWnWsyVNeK6kYfNK6vN8SZ1eKKmFoYQXLeFFS3hRuLDChR0unHDhKuE14MIHF364CMJFCC4icBGDiwRcpOAiAxcNcJEvcauUNKBcUrdqCV2U0AVcvAQXL8PFK3DxKly8Bhevw8UbcPFmCV2U0EUJXZTQRQldlNBFCV2U0EUJXZTQRUnjPoKLj+HikxK6KKGLEroooYsSuiihixK6KHHLljR2f0mDD5TU82BJ7Q/B94/wfRi+j8D3Ufg+Bt/H4fsEfJ8s4UNL+NCS2p0pqUmTMndKmV1SZpeU2SVldkmZXVJml5Q18YKyhl9YVt+Lyup8cVkt25d14tKy9l1W1pbLy/iMMj6jjM8o4zPKmnZNWWOuLWvQdWXu2DI+o6y9vcvcsWXu2DJ3bFm+/mUtGFDW1IFljR5U1sDBZXW/ray2KjMvysyLMvOizLwoMy/KzIsy86LMvChrwtiyho0rq8/4sjpNKKvFRGo8RI2HqfEINR6lxmPUeJwaT1DjSWrMpMYsasymxhxqPEeNedR4vqz8C2V5DGXNN5U1pa6sUZYyN2yZG7bMDVvWaVdZBz1lbfeVtdZf1uJgWbFwWeZoWTPjZY1PljU0XVbvbFkdc2U1L5R1rFjWnnJZm6plrVhEjcXUWEKNpdRYRo3l1FhBjZXUWEWNN6nxFjXepsY71FhHjfXU2ECNjdTYRI3N1NhCja3U2EaNT6jxKTU+o8bn1PiCGl9S4ytqfE2Nb6jxLTW+o8b31DhEjR+p8RM1fqbGL9T4lRq/UeN3avxBjT+p8Rc1/qbGWRUda1rRnmYVbWpe0YoWFeVbVuRpVdH81hVNaVPRqLYVDWhXUbdLKmpzaUWnO1R0sGNF2ztVtLZzRYu7VBTrWpG5W4XbpMJtUuE2qXC7VrhdK2rehxo3UONGatxEjZsrWvd/FS25paLErRVZ/13RrCEV/EUFf1HBX1TwFxX8RQV/UdHeuyt4zwres4L3rOA9K3jPiqY+WNHohyoa+HBF3R+pqO2jFZ2ZWtGhaRXtmE6NGdR4ihpPU+MZajxLjeeoMY8az1PjBWoYqGGkRi01zNSwUsNeYYdU2CEVdkiFHVJhh1TYIRV2SIUdUlHLeEUnEhXtS1W0JVPRqoaKyvmK/MWKasoVTatWNGZRRYMWV9RjSUXtllbUZFlFh1+taOdrFa1/nRpvUOPNiqpvVRR8uyLjOxVNX1fR2PUVDd5QUc+NFXxnBd9ZwXdW8J0VfGeFm7XCzVqR87OK5nxe0aQvKhrxZUX9vqrgLSp4iwreosJNUuEmqXCTVLhJKlr+U0UNP1fk+qWiub9WNPm3ikb+XlH/Pyrq+mdFrf+q6NSZig40qWpb06rWNKtqUfMqmqiiiSqaqKKJKpqoookqmqiiiSqaqKKJKpqoookqmqiiiSqaqKKJKpqoakGPqqb2rGp0r6oG9q6qe5+q2vat6syNVR26qaodN1fRRBVNVNFEFU1U0UQVTVQ1bViVe6TKPVLlHqlyj1S5R6o6fE+V/VFlf1TZH1X2R5X9UWV/VNkfVfZHVWMfrWrwY1X1fLyq9k9U1fTJqo48VdWup6va8ExVy56t4iuq+IoqvqKKr6hqhqGqcaaqhtRV1ctSVQdbVc0cVR11VrXbVdVGT1XLfVU1+KtyBekzTJ9R+oxXmRNV5kSVOVFlTlSZE1XmRJU5UWVOwOUi+lxMn0vocyl9LqPP5fS5oqphK6vqs6qK36ziN6v4zSp+kz7X0ed6+txAnxvpcxN9bqbPLfS5lT63VblT6XMHfe6kz130uZs+v6TPr+jza/r8hj6/pc/v6PP7qmp/oM/D9HmEPo/S5zH6PE6fJ+jzd/r8gz7/5D3/4j3/5j3PalTs7EaZ/9Gomec0avy5jXiKRjxFI3dII3dII3dII3dII3dIo3Zc2qh1lzVqyeWNSlzRKOuVjeyORnZHI7ujkd3RyO5oZHc0qt0/G9XkX4063KcRr9mo/f0atbV/o1YPaFR1YKOCgxplHNyo6bc1aqwaNfn2Ro28o/H/GS7/OJnr7Y9LkiRJbpIkyXV9XUmSJLl5SZIkSZLrSpKUK0mSJElyJUlJSJLs/J7Z3fm1M7Pzc2dmd37szOzMJEmSJPmRJEnS9/n363HO55zX+Zz3eb008J4Kdb+3Qm3vq9CZMRU6MLZChXEV2jO+Qg0TKuScWKGtkyq0anKFFkyp0LSpFRozrUKTpldoxIwK9ZtZoS6zKtTqmQqdnF2hvXMqlJ5bIfe8CjxIBR6kAg9SgQep0NzFFZq8pEIjl1ao/7IKDV1eod4rKtRxZYWar6rQsbcqtOvtCsXfoYZ3KxR4r0KG9RVat6FCSzZWaNbmCk3YUqFhW6lhWwV6ogI9UYGeqEBPVKAzK9CZ1GCnhkpqqK7QNleFVnsqtLCmQtP9FRpbSw0haohQQ6xCXeMVap2s0Kn6Cu1LUUOGGhqpIV/BG1HBG1HBG1HBG0ENX1LDV9TwNTV8U6E+31ao03cVvBHU8AM1HKKGw9RwtIK7UcHdYN6/UMOv1PAbNfxODX9Qw5/M+y/mfZ5B/c83qOsFBrW+0KBTrQza19qgbBuDdrU1KN7OIEd7gzZ3MGjFFQbNu9KgKVcZNOtqgyZcY9Cwaw1oTAMa04DGNKjdPww628ugg70NKvYxKNjXIFM/A1rCgJYwoCUMaAkDWsKAljCgJQx4D2oQNdxFDXdTw0hqGGXQsdHUMIYaxlLDOGoYTw0TDFo30aAlk6hhMjVMoYap1DDNoEHTDeoxgxpmUsNT1PA0Ncw28D8Y+B+oYR41zKeGBQb+BwP/g4H/wcD/QA1LqWGZgf/BwP9g4H8w8D9Qw1vU8LZBB94x8D8Y+B8M/A/UsIEaNhrQlwb0pQF9aeB/oIbtBnyHQf0MBnUxGdTKYtBJKzXYDdwMAzfDwM0wcDOoocbAzTBwMwzcDAM3w8DNMGhq3KDRSYMGNhjUPW1Q26xBZxoN6AgDOsKAjjCgIwzoCIMiXxpk+cqgDV8btOwbg+Z8a9Ci7wya8b1B434waMiPBvU6YlCHYwZ1O25QmxMGnf7FoP2/GpT7zcD7YOB9MKjqT4O2/GXQyvOMvA9G3gcj74OR98HI+2DU2EuMvA9G3gcj74OR98GItjSiLY1oSyPa0oi2NCp+rVGO64zafL0RL2rEixq15P+MmvVPoybcYNSwG40ac5NRg242qsctRrW71aizg4xqdbtRJ4cYtXeoUek7jXLLqNhdRtnuNmrjPUYtv9eoufcZtfh+o2Y+YNT4B40a+pBRox82auAjRnV/1Ki2/zbqzBSjWj5m1IlpRu2ZblTDDKOcM41oCCMawoiGMKIhjFrznFGLnjdqxgtGjXvRqCEvGfGhRnyoER9qxIcauRdG7oWRe2HkXhi5F0Z0pRFdaURXwtM6o7a9b9TqD4xa+KFR0zfB00dGTf7YqJGfGNX/U6O6fmZU7wqjOhqNam426pjFqF02ow44jCpUGRVwGmVwU6PXqK0+o1YFjFoQpMawUXOiRk2qM2pEwqh+9dSYMqpXxqgOjUY1y1NjkxGvYcRrGPEa1LiLGncbVbXHqC17qXEfNe5nlgeY5UFqPESNh6nxKLP8iVn+TI2/UOOvzPI3ZnmaGv+gxrPUeI5ZNjOhH0zoBxP6waR1rUzoBxP6wYR+MKEfTJrT3qRJHUwacYVJ/a40achVJvW62qQO15jU7FqT2lxn0unuJu3vYVKupwn/acJ/mvCfJvynibfBpPX9TVo6wKTZA028DSbeBhNvg4m3wcTbYOJtMPE2mHgbTOp4j0nN7zXxNpi4FSZuBTWOo8bxJm6FiVtBjZOocbJJG6aYtGwqNU6jxukmzZhh0riZ1DiLGp8xacB/Ter2LDU+Z1Kn501q8YJJxxdQ40KTDi4yqbjYpOASalxqQk+a0JMmvCc1rjShJ03oSRN60qSZa00av86koe+b1PsDkwZ+aFL3TSa1/Ygat5jQDia0gwntYNKhHSaVDSa0gwntYJLXZtJ2h0lrqkxa5DRphdukeV6TpvhMmhUwaULQpGFhk/pETRpUZ1KPhEnt6k3qkjKpVcakk1mT9uZMOlIwaWfRpFgZnnea8J0mfKcJ3wnPe01auc+k+fvh+QA8HzRp4iGThh+G56Pw/JOJfwGef4HnX+H5NxP/Ajz/Ac9nTfwL8NzMzL9g5l8w8y+Y0ZJm/gUz/4JZG9qataydmX/BrEUdzJpxhVnjrjTzL5g16mqzBlxjVrdrzdwJM3fCzJ0w63hPM3fCzJ0wcyfMeE4zntPMnTArNsAs20CzNg4yoxvM6AYzusGMbjBrvszoBjO6wayJ95g1/F6z+t5n1uD7zer5gFntHzTr3HizWj9s1qmJZu2bZNaxyWbtmmJWfCo9TKOH6fQwgx5m0sMsenjGrAX/pYdn6eE5M96CHl6ghxfp4SV6eJkeXqGHV+nhNXp4nR7eMOM36WElPawy6+RqelhDD2vpYR09vE8PH9DDh/SwiR4+ooePzVr5CT18Sg+fmTW7gh6M9GA2a6yVHuz0UGlW/2qzurrowWNWxxqzmvvpIWDWmaBZB8L0EDVrT51ZDQl6qDcrkjLLkmEOjWZtz5u1pok5lMxoBjOawYyvMKMZzGgGM5rBjNc04zXNeE2z+v1gVpcfzWp1xMyNMKvZcbOO/GzmRpi5EWZuhJkbYeZGmLkRZjSkGQ1p4UZYtO0Ci1ZfaNHCiyxafrFFcy+xaPKlFs28zKLxl1s09G8Wje5o0cBOFnXvbFHfLhZ17mpRy24Wte9u0bnrLTr0d4tO/cOiff9nUfafFu26waL4jRY5brIocLNFhlss+EyLtt5m0arbLXgKC57CgqewaNFwC57CgqewaMooi0aNtmjAGIuGjbWozziLOo23qMcEi9pNtKjLJItaTbbo5L8tajbVoiOPWbTzcYv2P2FR7kmLfE9ZlHzaoqrZFm2ZY5FpLj3Oo8f59LiAHhfS4yJ6XEyPS+hxKT0uo8fl9LiCHldaNHwVPa6mxzUW9VxLj+vo8T0LHpMeN9DjRouObabHLRYd2GpRYRs9brfgJ+jRQI8mC28CPdosvAkW3gR6dFp4Eyy8CfTos/AmWHgT6DFs0ZiohTfBwn2wcB/oMWXhPli4D/SYt3AfLNwHi1p8btHxnRbug0UHd1tU3GPR3r0WpfdZ5N5vUeyARbaDFm08ZNGOwxatPQoHP1nwlxb8pUVLf7Vo9m8WTfzdgna0oB3h4C+LRp5nRTtaNfQCq3pfaNXAi6zqfrFVbS+xqvOlVrW8zIpWsKIVrHgJK1rBilawohWs2nWNFa1gVeE6qwLXW2X4u1XOf1i19f+ssvzTqg03WLXsRqvW3GTVoputWnGLVfNutWrKbVbNut2qCXdYNe1fVo0ZZtWg4VaNGGFVv5FWvKUVb2nFW1rVbaxVbcZZ+Q+sajHBquMPW3X2EasOPmrlP7Bq73+sSj9m5T+wKvaElf/Ayn9g1Y6nrfwHVv4DK/+Blf/AqqXzrfwHVv4DK/+Blf/Ayn9g5T+w8h9YNXW5lf8ADlZa+Q+s/AdWDV5j5T+Ao3VWdX3fyn9gVccPrWq+CY4+snIbrPwHVm6DldsARzus3AY4MsGRxcptgCOHVY4qOHLCkduqdV448lnRCXAUhKMwHEXhqM6qGQk4qoejFBxl4KgRjvJw1ARHJTj6HI6+gKMv4egrOPoajr6Bo2/h6Ds4+t6Kh4CjQ3B0GI6OwtFPVt4DOPrFynsAR7/B0e9W3gM4+tPKewBH59nkPt/Ge2CT7UKbNl5k4z2wae0lNi2+1KaVl9k0/3Kblv7NptkdbZrYyabpnW0a28WmyV1tGtnNpvHdbRraw6bRPW0a2Mum7r1t6tvHps59berZz6b2/W3qOsCm1gNtOnWrTc0H23TsdpvO3GHTgX/ZdGKYTXuG23RohE3lkTZFRtmUHW2Td4wN/2DDP9jQCDYZJtjQCDY0gg2NYEMj2NAINq2ZZtOi6TatmGHTvJk2LZll06xnbNwFm6Y9a9OY52zcBZtGvGDjLti4Czbugo27YNOwV23cBZsGvW5Tjzds3AWbuvzPplZv2dThbZuavWNTm3dtOr3OphbrbTr+gU1nP7Tp4CabTn5k096PbUp/YtPOT22KfWZTrsImn9GmpNmmKqtNQbtNpko4roZjFxx74LgGjv1wXAvHITiOwHEMjuNwnLRpYQMcp22am4XjnE0zC3BctGlqGY53MoNdNg3fDcd7bBq8F4732dR/PxwfsKn3QZs6HmIGh21qe5QZ/GRTy5+ZwS82nTvJDH5jBqeZwR/M4CwzOMcMmtnRB3btaWFXQ0u7yq3sirS24yPt8ra14yPt+Ei7Ah3sMlxhl/NKu7ZeZZflars2XGPX9mvtWnOdHd9gxzfYte4fdnyDXav+adeCG+y8BXbNucnOW2DXjFvsvAV23gI7b4Gdt8DOW2DnLbBr0nA7b4Gdt8DOW2DnLbBzE+y8BXZugp23wM5NsHMT7NwEOzfBrg5T7NwEu9pMs+v043a1mGHX8SfteEg7HtKuk7PteEi7jsy1a+c8u/bPtyu3wI5OtCu5yI5OtKMT7UovtaMT7Yott8u2wi7fSrt2rLKrarVdW9bY8Qx2PIMdz2DHM9jRBnYt32RHG9jRBna0Afindi39DLzCroVGcLNdc63gdrtmVto1v9quqS67Znvsmlhj13S/XWNr7ZocsmtkxI5/tGto3I5/tOMf7Rqetqtv1q7BObt6FuzqX7Sra9mu3jvt6rjLru677Wq7x67Oe+1quc+u9vvtOvedXa0Pgh+yq/lh8KN2nTkG/rNdJ06An7Tr0Ck7/4Bd+87Y+QfsaEQ7/4CDf8DBP+DgH3DwDzj4Bxz8Aw7tauvgHwBv7+AfAL/CwT8AfpWDf8CBd3TwDzjwjg7+AQf3wME/4OAeOPgHHNwD8Bsd3APwmx3cA/BbHVpyG/jtDi24w4EucKALHOgCB7rAoXkjwUc5NGs0+BiHpo0FH+fQpPHgExwaN9GhKZMcGjXZoQlTHBo21aEx08CnOzRiBvhMB14B/BkHXgH8WYf6POfQoOcd6vGCQ/1eBH/JoV4vg7/iQB+Cv+ZAH4K/4eAdcPAOOHgHHLwD4O84eAfA33PwDoBvcPAOgG928A441Gwr+DaHTn8KvsOh4xXgRocOmsGtDu21O3SkErzaof0ucI9Du2vA/Q4Va8FDDqUjDu2MgccdyiXBGxxKpsGzDgVz4AXwogOfAL7TgU8A3+3AM4LvBd/nQBOAH3CgCcAPOdAE4EcdaAKHTD+D/+LQtl/Bf3No4+/gfzi09k/wv8DPq0QbVnILKtGGldyCSm5BJbegUlsureQWgF9eyS0A71iphZ3AO4N3qdTiruDdKjW/O3gP8J7gvcB7V2puH/C+lZrZD7w/+IBK/CL4oEr8IvgQ8KHgd4KrEo8AfnclHgH8XvD7KjX5fvAHKjX+QfCHwB8GfwT80UqN/Tf4fyo18jHwx8GfqNToJ8GfqtTwp8Fng88Bnws+r1JD54MvAF8Ivgh8caUGLwFfCr4MfDn4ikr0APgq8NXga8DXVqIHwN8H/wD8Q/BNler7EfjH4J+Afwr+WaV6V4Abwc3gVnB7Jf4AvBrcBe4Br6lUdz94LXgIPAIeq1TXOHgSvAE8DZ6tVOcceAG8CF4G31nJGwC+G3wP+F7wfeD7wQ+AHwQ/BH4Y/Cj4T+A/V3IHwH8F/w38d/A/wP8E/wv8vCq1P79KXS+oQhNWqeNFVWjCKvW9pApNWKWel4FfDv438I7gncA7V6ltF/Cu4N3Au4P3AO8J3gu8N3gf8L7g/cD7gw8AHwg+CHww+BDwoeB3ggv8LvC7we8Bv5fv3wd+P/gD4A+CPwT+MPgj4I+C/xv8P+CPVan/4+BPgD8J/hT40+CzweeAzwWfBz4ffEGVBi4EXwS+GHwJ+FLwZeDLwVeArwRfBb66ivmDrwVfV8X8wT8A/xB8E/hH4B+DfwL+Kfhn4BXgxirmD24Ft1dpZCV4NbirSqM94DXgfvBa8BB4BDwGHgdPgjeAp6s0NgueAy9UoQPAy+A7q9AB4LvB91Rp8l7wfeD7qzT1APhB8ENVmn4Y/Cj4T1Wa+TP4L+C/VuEJwH8H/6NKc/8E/wv8vGrNP79aUy+o1uwLq/GG1Zp+cTXesBotWI03BL+8mv0H7wjeqZr9B+8C3rWa/QfvDt6jmv0H7wXeu1pr+4D3Be9XrfX9wQeAD6zWxkHgg8GHVGvLUPA7wVWtbXeB3w1+T7V23At+H/j91TI9AP4g+EPVsj0M/gj4o9Wq+jf4f8Afq5b78Wr8APiT1fiBanwh+OxqBedUKz0XfB74/Go0APhC8EXVaADwJeBLq7VzWbX2LwdfUa3dK6t1cBX46mrtXVOtI2vB14G/X40OBP8QfFM17z/4x+CfVPP+V/P+g1dU8/5Xq5UF3FqtZo5qtakCrwZ3V6udt1pdfOCBanUIVqtbGDxarU511eqRAK8HT1XjCas1oBE8X60+TdV4AfDPq/EC1XgB8K/Av67WsG+qNeZb8O+qNeL7ao37AfzHao06Uq0Jx8CPg5+o1qST1ZpxCvx0taacqdass+DnqjWtmVNzmju1qIVTM1o6Na+VU0taOzWrjVML2jq1rJ1Ta9qDd3BqxRVOrbsS/CqnVl3tRAM6uf/g1zm5/07uP/g/nNx/J37QKe8N4Dc65bjJqcDN4Lc45bzVqchtTmVvB7/Dqfi/nCoMc+IDnGoY4cQHOLVvFPhop3aNcerAWKdOjAMf79ShCU6dmgg+yaljk506M8Wplo+BT3Pq3HSnWj/pZPedav60U21nO9l9J7vvVPt5Tnbfye6DL3Sy+05238nbD77Uye47efudvP1Odt/J2+/k7Xdq8honb79T49c5NfV98A+cmvihU9M3OTX3I/CPnZr5iVPzP3Wi/5yaXeFE/znRf06ttTrRf06trHRqfbUTD+DUao8TD+DUDr9TVbVObQk5ZYo45Y45FYs7ZUs65WtwcvvBs05uv5Pb7+T2g5ed3H6ndu9y6uBup4p7nNq716kj+5w6vd+p/QecOn7QiQ90qtURJz7QqWbHnWpzwqlOJ51qccqpdqed6nLGqV5nnRpwzqluzVzq09ylQS1cGtHSpX6tXBrS2qVRbVya0NalYe1cGtPepUkdXJpxhUvjrnRpylUuzbrapQXXuDTtWpfmXOfSoutd6H+X5v3Dhf53of1caD8Xs3eh/VxoPxezdzF7l7be5pLldhezdzF7lxzDXAoMdzF7F7N34QFdzN7F7F3M3sXsXczexexdzN6l5o+6mL2L2buYvUvtH3fx7ruYvYvZu3j3Xbz7LmbvYvYu3n0Xd9/F3Xfx7ru4+y7uvkuTl7i4+y7uvktTl7s0e4VLC1e6NH2VS3NXu7R4jUsr17o0f51LS993of1daH+Xdmxyof1d2vKxS6ZPXHJ/6tK2z1yyVbjwfy78n0tFqwv/51K60qWd1S50nwvd50L3udB9Lp2sdalZ2MXeu3Q65lKLhIu9d7H3LrXKuNSh0cXeM5smZlNysffM5gtm8yWz+YrZfM1svmE23zKb75jN93D/A7P5kdkcYTbHXFp2HO5PMJuTzOaUS+tOw/0ZuD/LbM4xm2ZuOZq7FWjhRve75WzlRve70f1udL9bB9q50f1u7eng1qEr3Dp1pVvNO7t17Gq3zlzjVstubm6+m5vv5ua7uflubr4b/+/W4L5ujeznVv/+bg0d4NbogW5NHORG87k1dohbk4e60XxuNJ9bS+9y8+a7tfAet5bf6+bNd/Pmu3nz3bz5bt58N2++W75H3Eo+6ubNdyv4H7fSj7m183G39j/hxve5tfspN77Pje9zq9mzbrV5zq1Oz7vV4gW32r3oVpeX3Gh+N5rfjeZ3o/ndeH+3Rrzh1rg33ZryP7dGveXWhLfdmvaOW3PedWvRe26tWO/WvA1uLdno1qrNbm3Y4tb2rXC3za3N290y7IA7A9yZ4M4Cdza34g64q4I7J9y54c4Ld364C8BdEO4icBeDuzjcJeGuAe7ScJeFuxzcFdzce7grw91OuNsFd7vdmrvHrcV74W4f3O2HuwNwd9CtjYfc6H24OQp3P8Hdz270vluxX93K/QY3v8PdH24V/3Rr719uHTnPo9Pne9SipUftWnl09iKPWrXxqENbj7q186hPe48GdfCoxxUe9bvSoyFXeTTqao8mXONh5z3svEeTrvdoxt897LyHnfew8x523sPOe9h5DzvvYec97LyH997De+/Rrjs87LyH997De+/RoREenRrpUfN7PWp7n0dnxnjU8gEPWs+D1vOg9Twa+IhHwx/1oPU9GvwfD1rfg9b3oPU9mv2kRwuf8mj50x7Nne3R4jkerZzr0fp5Hm2b75FtgYdb7+HWe1S12MOt93DrPdx6D7feo+Mr6H2lh1vv0cnVHjV7x4PX8+D16H09vW+g940e9drs0YAtHg3b6tGYbfS+nd530LuB3k0ezbJ4tMDm0TIHvVfRu5Pe3fTupXcfvQc88gbpPUzvUXqvo/cEvdfTe5res/TeSO8Fei/Se5ned9L7LnrfTe97POg8et9H7/vp/QC9H6T3Q/R+2KO1Rz3M3cPc6f0Xev+V3n+j99/p/Q8Pc/cwdw9z9zJ3r/Zf4NXxC73M3cvcvczdy9y9zN3L3L0acYWXt97L3L3M3cvcvczdy9y9vPVe3novd97Lnfdy573M3cvcvdx5L3feq4ZbvCrf6tW+27w6drtXZ+7wquWdXp0Y5tW54V61vtuLxvei8b1ofK8G3+/VyAe8eDwvHs+Lx/Pi8bx4PK/m/turxf/xauVjXq1/3KttT3jReF40nheN51VxtheN50XjebVzHr3Np7cF9LaQ3l6mt1fo7VV6e43eXqe3N7zq9ya9/Y/e3qK3t+ntHXp7l97eo7f19LaB3jbS22avvFvobSu9baO37fS2g94M9GaiNwu92eit0qv21V51dXnxd170Pb356a2W3kL0FqG3GL3F6S3p1cIGr5anvVqb9WpLzitTwSt30cuNp7ed9LaL3nbT2x4vN97LjWdu+71q8b1X7X7wqsuPXvU64tWAY170nRd950XfedF3zO20F33nRd95teCcV8ua1WhN8xptblEjQ8sa3vka3vka3vka3vka3vkanWhfo3MdatS6Yw3vfA3vfA3ergZvV4O3q1H/7jUa2qNGo3vWaGKvGk3vXYO3r0Hb16Dta9D2Ndo2oEa2gTXyDapRcnCNikNqFBxao/SdNdqpGu2/q0bH767R2Xtq1Gp0jTqMqVG3sTXqM65Gg8bXaMSEGo2bWKMpk2o0a3KNFkyp0bKp1D6N2qdT+wxqn1mjrbNqZHmmRt7/1ij+bI0Kz9Voz/M1OvQCtb9I7YuofTG1L6H2pdS+jNqXU/sKal9J7auofTW1r6H2tdS+jtrfp/YPqP1Dat9E7R/VoOup/RNq/5TaP6P2Cmo3UruF2m3U7qD2Kmp3Urub2r3U7qP2ALUHqT1M7VFqr6P2BLXXw3sK3jPw3gjveXhvgvcSvO+swdPX4Olr8PQ1Gry3hl2vYddr2PUadr2GXa9h12vYdWr/idp/pvZfqP1Xav+N2n+n9j+o/U9q/6uGXfex6z7eeB9vvE9dWvvUq41PA9r60HU+dJ0PXedD1/k070ofmt6Hpveh6X1oep8c1/kUuN6nhr/7VP6HT/v+z6dj//TpzA0+teznw8/78PM+/LxPAwf5NHywj9vu47b7uO0+bruP2+7jtvvwcz78nE9V9/kUvN+n9AM+7XzQp/0P+XT8YZ/OPuJTq8k+dZjiU7epPvWZ5tOg6T6NmOHTuJk+TZnl06xnfFrwX5+WPevTmud82vy8T4YXfHK+6FPkJZ+yL/u06xWfDrzq04nXfDr3uk+tV/jUcaUPL+/Dy/vw8j70vA8970PP+zT7A58WfujT8k0+NJ0PTedD0/nQdD7FPvMpV+HTbqNPB80+vJwPL+fDy/nUyelTD7dP/bw+DfH5NCrg04SgT9PCPs2J+rSozqcVCWqrp7YUtWWorZHa8tTWRG0lattJbbuobTe17aG2vdS2j9r2U9sBajtIbYeo7TC1HaW2n6jtZ2r7hdp+pbbfqO13avuD2v6ktmZ+tWnuV6cWfvVo6UfL+9HyfrS8Hy3v17R2fs1p78fH+WW4wi/nlX5FrvIre7Vfu67x68C1fp24zq9z1/vVuqcfPedHz/nRc370nB8959f4/n5NHeDX7IF+LRzkx8P78fB+PLxfpjv9qDm/Ynf5lbvbr933+HXwXj977mfP/ey5nz33s+d+9tzPnvvZcz977mfP/ey5nz2nthnUNpPaZlHbM9T2X2p7ltqeo7bnqW2BHx3vR8f70fF+dLxfM5f6NX+ZX0uX+7V6hV8bV/q1Y5VfVav9Cq7xK73Wj3/349/9+He/zn7oV6vN1LbFz033c9P93HQ/N93PTfdz0/1aZfFrg82v7Q6/HFV+BZx+Nbj9Knv92ufzo+X8aDk/Ws6v/jG/hsb9Gp30a2KDX9PTfs3N+rU459fKgl/ri35tK/t52/287X7edj9vu5+3nZl9y8y+Y2bfM7MfmNmPzOwIMzvGzI4zsxPM7KQfDe9Hw/vR8H40PLycg5dmAZ1oHtC5FgG1vjCgjhcF1P3igPpeEtDgSwMaeVlA4y8PaOrfAprdMaCNnQLa0Tmgqi4BBbsGlO4W0M7uAe3vEdDxngGd7RVQq38G1OGGgLrdGNCYmwKadHNAM24JaN6tAS25LaBVtwe04Y6Atv8rgHcL4N0CeLcA3i2Ajgug4wLqfH9APR8IqP+DAQ19KKDRDwe45wHueYB7HuCeB2R6LCD34wHFnggo92QA/R5AvwfQ7wH0ewD9HkC/B9TjhYDGvRjQlJcCmvVyQAteCWjZqwGteS2gza8HZHgjIOebAUX+F9CxtwI683ZALdcG1H5dQF3fD6j3BwEN/DCg4ZsCGvtRAM8e0MpPAlr/aQDfFsC3BfBtAXxbAN8W0F57QEcqAzpdzbfdAXY8wI4H2PEAOx5gxwPseIAdD7DjfLueb6cC7HiAHQ+w48ykiZmUmMlOZrKLb+/m23v49t4A2j2Adg+g3QNod2ZyiJkc5ttH+fZPfPtnvv1LAL8ewK8H8OsB/DrfPse3m9VqTvNaLWpRqxUta7WuVa22tq6VpU2tvG1rueW13PJabnktt7xWHTvVqnvnWvXtUqvBXWs1s1ut5nev1dIetVrds1Ybe9VqR+9aVfWpVbBvrY70q9Xp/rVqcUut2t1aqy631arX7bUacEetpv2Lbw/j28P59gi+PZJvj+Lbo/n2GL49lm+P49vj+fbDfPsRvv0o3/53rSb/h28/xrcf59tP8O0n+fZTfPtpvj27Vnvn8O25fHse336Bb7/It1/i2y/XasIrfPtVvv0a336db7/Bt9/k2/+rVfatWu16m2+/w7ff5dvv8e0P+PaHtcy7lnnz7Y/59id8+1O+/Rnfrqhl3rXMu5Z58207367k29W1zLuWedcy71rmzbeDfDvMt6O13PFa7ngt865l3nw7w7cba9HstWj2WjR7LZq9Fs3Ot3fz7T21eLVardxXq/X7a7XtQK1sB/n2oVodPFyrk0dr1ex4rdqcqFWnk3z7VC3arRbtVot2q0W71aLdgmi3IB49iEcPqtwqqH2tgzrWJqgzbYPqeVlQ/S8PaujfghrdMaiJnYKa3jmotV2C2tI1KFO3oNzdg4r1CCrXM8h+B9nvIPsdZL+D6nNTUINuDrLfQfY7yH4H2e8g+x1kv4P4tCA+LYhPC+LTgux3EL0eRK8H0etB9HoQvR5Erwe18ZGgdjwaxJ8H8edB/HlQpx8PqsWMoNrNDKrLrKB6PRPUgP8GNe3ZoOY8F9Si54Na8UJQ614McsOD3PAgNzzIDQ9yw4Pc8KB6rwhq4Mqghq8KauzqoCavCaLbgui2ILotiG4LotuCOrgpqJMfBdVsa1BttgXVaXtQI3YENc4Q1BRTEI8WxKMF8WhB3nM4dcKpG069cOoLqm1tUJ1DcBqB0xicxukrGUSrB9HqcJqF0xx9FYLaWQxqfzmo4zvhdBd9fUVfXwc17Jugxnwb1KTv6Ot7+vohqK0/BmU5Ql/H6Os4fZ2gr5NBtf6Nvn6nrz/o60/6+iuomeeFtP78kLZdEJLtwpB8F4WUvDikk5eE1KxdSG3ah9SpQwhfHsKfhTTlqpBmXR3SgmtCaLYQmi2EZguh2UJotpCa9w6pbZ+QOvcNqWe/EPc7xP0Ocb9D3O8Q9zukqiEhdHoInR5Cp4fQ6SG1GxlSl1Eh9Rod0oAxIU0bG9KccSEtGh/SigkhrZsYUmRSSNnJIe2aEtKBqSG1fzykrk+E1PvJkAY+FdL0p0N48hCePIQnp695IcXmh5RbENLuhSEdXBTCm4XwZiG8WQhvFtKMN0Ka92ZIS/4X0qq3Qtrwdkjxd0IqvBvSnvdCOrQ+xG6H1H1TSH0/CmnwxyF2O8Ruh9jtELsNZ0Y4M4fY7RC7HWK34cwJZ+4Qux1it+EsAGfBEBo9hEaHszo4S8BZfUj7UnCWhbMcnBVC6l+EszKc7YSzXXC2G872wNleONsHZ/tD+DI4+wHOfoSzIyFuN5wdh7MTcHYyJMOpkJyn4ewMnJ0N6cy5kFqeF1b788PqekFYoy8Ma+JFYU2/OKy5l4S15dKwTJeF5b48rNjfwjreMayzncJqdXVYHa4Ja9i1YY25LqxJ14c14+9hvHgYLx7Gi4e164awDtwY1ombwjp3cxh9Hkafh9HnYfR5WIuHhrXyzrDWK6xtd4XRamG0WhitRu4xYbRaGK0WRquRe0JY8yaGtWRSWKsmh+WdElZ8aliFaWHtmR5W6yfD6vhUWN2fJvfssCbPCWvm3LDmzyP3/LBsC8LyLQwruSisk4vDavZqWG1eI/frYXx4WOPeDGvK/8j9VphZh7X9HXK/S+73wsw6rFMbyL0pzKzDzDqskZ+Q+9Mwsw4za3IbyW0OM+swsyZ3VZhZh5k1ub3k9oWZdZhZkzscliMaZtbkTpC7Pqzm6TCzJneO3IWwxhfJXSb3zrA27iL3bnLvIffeMB6c3N+R+/swOo3cP5L7CLmPhbXsOLlPkPtkWA2nyH2a3H+Q+09y/0Xu8yIaf35EUy+IaPWFEW28KKIdF0dUvCSivZdGdOSyCHsdYa8j6ndlREOuirDXEfY6omXXRtjrCHsdYa8jOvWPCHsdYa8j7HUEXU7u/uQeQO6B5B5E7sHkHkLuoeS+k9zDyT2C3CPJPYrco8k9htxjyT2O3OPJPYHcE8n9KLn/HdHg/5D7MXI/HuFmk/tJcj8VUfJpcs8m9xxyzyX38+R+gdwvRtBo5H6Z3K9EtP1Vcr9G7tcjOvQGud8k96oIPozca8i9NqL568j9Prk/iPCGk3sTuT+K8IZHeMPJvT3CGx7hDSe3KYImj6DJye2IqFAV0R4nud0RdayJqLuf3LXkDkU0M0LuGLnjEdmS5G4gdzqik1ly58ndFNGgErk/J/cXES35ktxfReT9OqL4N+T+NqJz30XU+iC5D0U0/HBEY49GNPmnCL47gu+O4LsjeLAIHiyCB4uow7mIujWLqk/zqCa1iGpGy6jmtYqiz6Losyj6LIo+i6LPouizqHp3jGpgp6iGd45qbpeoFneNamW3KPc6yr2Oosej3Oso9zqqATdENezGKHo8qkU3R7XilqjW3RpV5LaosrdHteuOqFreGVV7RdX1rqhG3x3VxHuiWn5vVGvvi2rL/VE8dxTPHcVzR9VuYlRdJkXVa3JUE6ZENW1qVHOmRfFfUfxXVOWZUe2bFdWxZ6LqPCeqnnOj6j8vqqnzo5q9IKqFC6PasSiqqsVR7V0S1ZGlUZ1eFlWPN6Lq92ZUQ/4X1ay3olrwdlTL3onK8W5Ugfei7HSUnY6q+aYoOx1lp6PsdJSdjrLTUbR4lJ2OstNR/HYUvx1lp6Ma5IxqhBs+vVEt8UW1KgCfwaji4agKUfisi6p1Ej4b4DMd1dgsfObgsxDFe8FnOarcTvjcBZ9fRdXha/j8Bj6/ZVbfwef38PkDfP4In0fg8xh8/gyfv0Q19Ff4/A0+f4fPP+DzT/j8Cz7Pi2nn+TG1aBlTu1YxdWkdw2vH8NoxLWsX05r2MW3uEFPDFTGVr4ypeeeY2naJqXPXmEZ2i2l895im9oihw2Po8JiSvWMq9olpb9+Y2twUU6ebYxpxS0zjbo1pym0xdFkMXRZT/F8xdFkMXRZT67tj6nhPTMPvjWnsfTFNvj+mlQ/EtP7BmGIPxZR7OKbdj8TUanJMHabENGxqTGOmxTRpekwrZsS0bmYMnx3DZ8fw2TG1nBtT+3kxDZ0f0+gFMeYc0/JFMa1dHFNwSUzppTHmTM9v0PObMeZMz2/FmDM9v0PP78aYMz2vjzFnet4UY84x5kzPn8SYc4w5x5hzjDnTsznGnGPMOaY+VTHmHNMMd4w5x5hzTJZAjDnHdCAc04lojDnH1DsZY84xPHYMjx1Dk8VkKsTkLsbQZDE0GbP4MoYmYxZfxzTtm5jmfMssvovJ8D2z+CGmfT8yi6PM4qeYev7MLH5hFr8yi9+Yxe/U9Qez+JNZ/MUsmtepU4s6jWhZp3Gt6rSkdZ1WtanThrZ1irerU6F9Hftch9+qY5/r2Oc6je1Sxz7Xsc917HMd+1zHPtexz3Xq9c869rmOfa7TnJvq2Oc6GW6pk/PWOu27rU7Hbq/TmTvq1PPOOvVXnabeVafZd9dp4z112nFvnYr31Wnv/XU68gB1ja9TjwnUNbFOUyZR12TqmkJdU6lrGnVNp64n67jR1PU0dc2mrjnUNZe65lHXfOpaQF0L69TqZep6hbpepa7XqOt16nqDut6krv9R11t16ryGutZS1zrqep+6PqCuD6lrE3V9RF0f1/FuU9d2+NpBXQb4MlGXhbps1OWgrirqclKXB75qqMtfp7m11BWqkylCXbE67Y9TV5K6GuArQ12NdZqWp66mOm0uUdfndSp/QV1f1qntHuraW6eR++o0fn8dvroOX12Hz6pT8jB1Ha3DZ1HXiToNOkldp+o07zR1namT5WydvOfqdKBZXCeax9FicfW+MI4Wi6PF4lp7SRwtFlf6srh2Xh7X/r/F1e7KuLpcFdeoq+OacE2c+xzXmuvi3Oc49znOfY5zn+Pq2yeuwX3jmtkvrvn949o2IC7bwLh2D4rr4OC4OtwRV7d/xTVmWFyThsfx1HE8dVyRUXFlR8d1ZkxcLR+Iq/+DcQ19KI7HimvhI3E8VhyPFcdjxXXksTgeK64eM+LqNzOuKbPimvVMXBv+G9f2Z+MqPBfXnufjar0gro4L4xq+KK6xi+NavCSulUvjci+LK7Y8ruMr4jq7Mq5eb8U14O24pr0T15x349r8XlyG9XGVN8S1b2NcbT+Kq/PHcXY5rvGfxtnlODoszi7H2eU4uxxnl+PscpxdjrPLcXY5rq0+egrEtStIT5G42sfoKR7X6CQ9NcTxV/SUpaccPRXoqUhPn9PTF/T0JT19RU9f09M39PQtPX1HTwfp6RA9Haano/T0Ez39TE+/0NOv9PQbPf1OT2fp6Rw9NUtoTvOENrdI4KUTeOmEml+cUNtLEhp8aUIjL0to/uUJLf1bQraOCfk6JXSwc0InuyTU7dqE+lyXQG8n0NsJ9HYCvZ1Q9p8J9HZCLfsl1L9/QkMHJPBWCbxVAg2WwFsl0GAJNFgCDZZAgyU0bmRCU0YltGp0QhvGJBQfm1BhXELnxifU++GEBj6S0PRHE5r774S2/Cch02MJ7Xw8of1PJPDRCXx0QqOeSWjCfxNa9mxCjucSCjyf0KEXEjr1YkLdFyXUd3FCk5ckNHNpQuuXJbRteUK5FQntXplQq7cSzDihYe/Ax7sJLXovwYwTcm5IMOOEjm1OMOOEen6SYMbw8VmCGcOHMcGM4cOaYMbwUZVgxvDhhg8vfPjgIwAfQfiIJJgxfMQTzBg+GuAjDR9Z+MjBRwE+SvDxOXx8AR9fwsdXCfQXfHyT0Ilv4eM7+DgIH4fg4zB8HIWPnxJK/wwfvyTU4hR8nE5oyBn4OJvQgnPw0SwpR/Ok9rRI6lDLpDpelFT3i5Mae0lSky9NauVlSTxVEk+VxFMl8VRJ9bo6qQHXJDXt2iR7nNTm65PscRL/nGSPk+jsJHucZI+T7HGSPU6yx0n2OMkeJ9njpIb9K8keJ7VoeJI9Tso5MskeJ3VsdFKd70+q5wNJjX8wqakPJbX64aQ2PpJU8tGkTv47qWZTk+ozLalB05OaMSPJTU5q66wkNznJTU5yk5Pc5CQ3OYn2SnKTk2ivJNorifZK4qeS6vR6Ej+VxE8l8c5J/FRS3reTOvBOUifeTarr+0n1/iCpiR8mtXxTUms/Sir4cVLpT5I6/WlSPXYk1c+QRGMnNcuS5K1O8lYneauTvNVJ3uokb3VS0/1J3uqktoSSvNVJ7YwleauTalef1JBUUqMySS1oTGpZnjk0MYcSc/icOexiDruZw56kFu9lDvuYw37mcIA5HEzim5nDkSS+mdjjzOFEEi/FHE4l8VLE/pFU3z+Z4V/M4bx6rT+/XrEL6pW7sF5nL6pXqzb1GtC2XtPa1WtO+3p0V70MV9Sju+rRXfXornoN7lqvmd3qNb97vbb1qJetZ7129yL2n/XqcEM997gefV3PPSb2lnrucT33mNgh9eo8tF4j76zXeNVr6V3E3l0v3z31eOZ6nbyvHs9M7Lh6TRpfrxUTiJ1Yr8ikeh2bXK8zU+rV8zFiH6/X1Cfq8VHEPlWPjyJ2dr2aPVuvPs8R+3y9ZrxQr3UvEvtSvbIvE/tKvVourVf/ZcQur9fsFfXauJLYVfUqrib2HWLfrdeg94hdX695G+q1dSOxm+u1awuxnxD7ab2GfkZsBbHGeu0wE2utxy/Xo62JddajrYn1EuurR3MRGyQ2Us8OExuvZ4fr2WFi0/XsMLE5Ypvq2WFiPyf2i3o8FLFfEft1vQ58Q+z+enU9QOxBYg/Va/lhYo8S+1O9jvxM7EliT9Vr3GlizxB7tp5bTGyzBrU/v4Fb3KDRFzZo4UUNWn5xg6ouaVDw0ga8cgNeuQGv3KBxVzZoyVUNWnV1g7zXNOjAtQ06cR2xPYjt2aCJvYjtTWwfYvsS24/Ym4m9hdhbib2N2NuJvYPYfxE7jNi7iL2b2HuIvZfY+4i9n9gHiB1P7ARiJxI7idjJxE4hdiqx04h9gtgniX2K2KeJnU3sHGLnEvs8sS8Q+yKxLxH7MrGvEPsqsa8Ru5zYFcSuJHYVsauJXUPsWmLfI3Y9sRuI3UjsZmK3ELuV2G3EfkZsBVwZiTUTa21gvsRWEutsYL7Eeon1NTBfYoPEhuE5Rmyc2CSxDcSmic0Sm2tgvsSWiP28gfkS+yWxXzUwX2K/IXZ/g4YeIPYgsYcatOMwsUeJ/YnYEw1oLWJPEXu6QVvPEHuW2HMNanleivmmNPSClGZfmGK+Ke24OKXiJSk1a5dSm/YpDeqQ0owrUpp3ZUpbr0ope3VKu65JqWW3lPp3T+GbiO2Zwjel8E3E9iH2xpT63ETszcTeksIfp/DHxN6eQk+n0NPEiti7Ulp9d4r9JfbeFPubYn+JHZdif1Psb4r9JXZSiv1NqfN/iH0sxf6mtPQJYp8k9qmUDj6dUof/EvtsSmOeS2nR88S+QOyLKe17KaW2i4ldktLIpSnNX5biBqdkW5HiBqe4wcS+neIGp7jBKXRWihucQmel8EzEfpTCM6U085OU1n9K7Gcp5SpSOmsk1pLSAFtK0xwpraki1plSgzulU96UuvtT6lub0uRQSisjxMZSisVTaOmUuqRSaOmUJjSmeJ9TvM8pBUop3ucU73NKw3eneJ9TvM8pmfaleJ9T2n8gpXY/pDTkx5RGHUlpwbGUth9PqXAipT0nU2r9W0oDf09p+h8pzf0zhS9O4YvT+OI0vjitfq3SmtI6rVlt0vilNH4prRPt0/iltHp3TGtip7SWd05rbZe0gl3TOtItrU7Xp9Xj72mN+0daS/4vLcs/0/LekNaBG9Nq3z+Nxkpr9MA0GiuNxkqrOCSNxkqrzbC0Bg1Pa8aItOaNTGvrqDQ6Oo2OTqOj0+joNPc3zf1Nc3/T3N809zetblPT3N80njiNJ07LOTONJ07r2DNpdZ6T1si5aY2fl9bS+WnZFqS1e2FaBxel1eGVNF4pjVdK45XSeKW0ym+m1XxVWn1XpzV4TVoz16a1fl1asffTyn2Q1tkP0+q1Oa0JW9KatjWtNdvSCmxP69COtE4Z0upuTmusNa3F9rRMlWm5q9Pa70qrnTetIb60RgXSWhBMa3s4rUI0rT11abVOpvHDafwwPGbT+OG00oU0GhoeP2cGXzCDL9PoK3j8Gh6/YQbfpnmb4fEgPB5iBofT7C48/gSPJ+DxZJrdhcfT8HgGHs+m2V14PC+j/udnNPWCjFZfmNHGizJKXpzRyUsy6tYuozHtM5rUIaMVV2TkvDKjfVdldOzqjDp3zWhktwy3N8PtzXB7M9zeDLc3gxfOaNqNGbxwRptvzqjhloxO3ZpR98EZ9R2S0eShGa28MyO3MordldHxuzPqMiqjUaMzWjAmo2VjM3KMy2jP+IxaP5xBP2c0/NEM+jmDfs4o/VgGj5RRixkZPFIGj5TRqmcy8v43o/izGZ14LqOu8zMavSCDtspo+aIM2iqDtsqgrTIa9HoGbZXRvDcz2vq/jLJvZXTm7YxaroWLdXDxPlx8kJHvw4wOboKLj+BiK1xsy2jR9owMO+DCABemjNpaMxpsz2hmJVxUw4Uro5wno7M1GfUKwEUQLsIZrYlmFKjL6FAio44NcJHOaGw2o8W5jEyFjHYWM9pfzqjdFxkN+TKDP8rgj+jnmwz+KIN2zqCdM5p4iH4OZ7T2aEbBnzLc3Qx3l35O0c/pDHc3w7ucYbb0c16W2WaZbZZ3Octss8w2y2yzzDbLbLPMNstss8w2y2yz6KosuirLbLPMNstss8r1zOpsryyzzTLbLLPNas1NWQVuzurQLVlmm2W2WY0dktXioVmZ7sxqp7JqMSKrdiOzGjIqq1mjs3ijLN4oqxPjsnijLN4oq4mPZLX80Sz+N6u9/8nif7PqND2rETOymjczi27Oopuz6OYsupl+5tHP/KxWL8jKtzDL3tLPYvp5lX5ey7K3WfY2y97Sz//oZzX9rMmyt1n2NsveZnX8A/r5MMveZtnbrJZtzcqxLas927NqXZFVR2NWw81ZzbVmtcWeVboyq9PVWfVwZ9XPm9UUX1arAllubpabm+XmZtFUWW5ulpubRVNlVcxm1SyfVZ8mOC5lNePzrNZ9kVXky6yOfZVV571wvA+O92e19EBWtoNZ7T4Ex0fg+BgcH4fjE3B8MotmhuPTcPwHHP8Jx3/B8XmNvMmN2n9Bo9q1atSQ1o28yY28yY28yY28yY3q+rdG3uRG3uRG3uRGVXVp1N6ujWpzXaMGXd+I723UvH804nsb8b2NOnNDo3r2a9T4/o1aOqART9Qo36BGPFEjnqgRT9SoOcMatXl4oxpGNOrUyEY1v7dRfe9r1OT7G7XygUa5H6Smh6hpIjVNoqbJjVowpVHbpzaqMK1R56ZT05PU9BQ1PU1Ns6lpTiN6qhE91agRL1DTi9T0EjW9TE2vUNNSalrWiF5u1OoV1LSSmlZR09vU9A41vUtN71HT+kbuLTVtoqaPqOljavqEmj6lps+oyUBNJmqyUJONmhzUVEVNTmryUFMNNfmpqZaaQvAUpaY6akpQUz01pagpQ02N1FSgpiI8leFpJzXtoqbd1PQ1NX1DTd9S03fU9D08/dCo7ocbNfZooxb/RE0/U9Mv1PQrNZ2mpjPUdJbZnWN2zXI60TyHVs6hlXOaeFEOrZxDK+e099IcWiqHlsqhpXJad2VOkatyvMc53uMcO5vT+O45Le2R4z3O8R7n2NkcO5tjZ3PsbI6dzbGzOXUclNPwwTl2NsfO5tjZHDubY2dz6jcypymjclo1OifvmJwOjM2p/YM5DX0op9kP57i1Oe14NKfiv3N43Ry3NsetzXFrc9zanPbNyqnt7JwGz8lp5tyc1s/LKTY/p+MLcjq7MKdeL+c04ZWclr2ak+O1nPa8nlPrFTkNXJnT9FU5rV2dQyfn0Mk5dHJOI9bn8EE5dHJOls05fFAOH5TDB+U09bOcVlfk5DPmdNCcUwdbTsMcOc2pyqGjcuioHDoqh46i19ocOiqHjsrJHcvhc3P43Bw+N6dZmZw2NOYUz8N/E/yX4X9nTgt30etuet1Dr9/Q67f0+h29fg//P8D/j/B/BP5/gv+fc5r/S07bfs0p9xu9/k6vZ+n1HL02y8vRPK89LfJqfWFeAy/Ka/rFea29JI8HyuOB8nigvEZckccD5fFAeVmuzqOR82jkPBo5j0bOa3XPvHy98jrYO4/HzeNx89zZPHc2z53N8xbneYvzzDXPXPPMNc9c88w1z1zzzDXPXPPMNc9c88w1r64P5TX64bwWPpJnrnnmmmeueeaaZ6555ppnrnnmmmeueeaaZ6555ppnrnnmmleXl/Ia9XJeC17Ja/ureRVey+vc63n1XpHH/+TxP3n8T1571+TV5t08/jaPv81r3Ya8IhvzOrY5r84f5zXyk7zmf5pHH+fRx3n0cV69LHlNsOW1zAGHVXkFnHkdcufVsSav4f685tbmtSWUVzqS1+lYXj0ScFgPhyk4zMBhIxwW4LAIh2U43AmHu+BwNxx+DYffwOG3cPgdHH4Phz/A4WE4PAqHP8Hhz3D4CxyegsPTcHgGDs/C4Tk4bFbA+xTwPgVubIEbW+DGFrixBW5sgRtb0KIOBRmuKKh8ZUHNOxfUt0tBk7sWtLJbQe7uBe3vUVC7fxQ05P8KmvXPgjbcUFD8xoJO3FRQ1wEFtHEBbVxAGxfQxgU1+1dBfYYVNGl4QStGFOQcWdC+UQW1va+gwfcXNPOBgtY/WFDsoYKOP1xQl0kFjZpc4B0u8A4XeIfJ+wR5nyTvU+R9mryzyfsseZ8j7/PkfYG8L5L3JfIuJu8S8i4l7zLyLifvCvL+j7xvkfdt8r5D3ncLOvdeQb0/KGjihwUt31RQ1UcF7f24oDbbChq0vaAZOwpaZygoYiromKWgzvaCRlYW0E4FtFMB7VRAOxXQTgVNCBa0LFyQI0reOvImydtA3jR5s+TNkbeJvCXyfk7eL8j7JXm/Iu9e8u4j737yHiDvQfIeIu8R8h4j73HynijgeQp4ngKep4DnKWjtnwUF/yJv8yYNatGkGS2btK5VkyKtm3SsTZM6X9qkkZc1af7lTdr2tyblOjbpbKcm9bq6SROuadKya5vkuK5Je65vUuueTRrYq0nTezdpbZ8mBfs2qc1N5L2ZvLeQ91by3kbe28k7lLx3klfkvYu8d5P3HvKOJu8Y8o4l7zjyjifvw+R9pAnd1IRuakI3kXcaeaeTdwZ5Z5J3FnmfIe8c8s4l7zzyzifvAvIuJO/L5H2liV1tYleb2NUmdrWJXSXvKvKuJu8a8r5L3vfIu568G8i7kbybyftxE162CS/bpNhnTTpe0aQupiaNsjRxW8nrIG8VeZ3k9ZC3hrx+8tY2qVm4SX2iTZpU16QViSY565u0L9WkttkmDc6Rt0DeInnL5N1J3i/J+1UTergJPdyE12nC6zThdZrwOk3acbhJxaPkPU7eE+Q9Sd5TTSqfblLzP5rU988mTf6rSSvPK8p9fhHNVEQzFdFMRTRTEc1URDMV1f7yoob+rajZHYva2KmoZOeiTnYpqtu1RY25rqhF1xdl+HtR5X8U1b13UWP7FLW4b1GmfkXt7F9Ui1uK6ndrUVNuK2rV7UV57yjqwL+K6q+ipt5V1Oq7i/LdU9TBe4vqMKaoYWOLmjOuqM3ji2qYUFTHR4r4nCI+p4jPKeJziviconrMKGrczKKWzCrK8kxRZ/5bVM+5RTxsEQ9bxMMW8bBFtXq5qAGvFDXt1aLWvFbkrha5q0XuapG7WuSuFrmrRe5qkbta5K4WmWmRmRaZaZGZFnl/i7y/Rd7fIu9vkfe3yEyLzLTITIvMtMhMi8y0yEyLzLTITIvMtMhMi8y0yEyLzLTITIvMtMhMi8wU7otwX4b7L+D+S7j/Cu6/hvtviswU7g/A/UG4PwT3h+H+KNwfh/sTcH8Sjk4V0cFw/wfc/wn3f8H9eSV0cEktWpY0rlVJS1qXZGlT0q62JbW8rKT+l5c09W8lre5Y0u5OJbW6uqQB15Q07dqS1lxXUuD6kg79vcSeltjTEntaYk9LOtKvpE43lzTilpLm3VpiT0vsaYk9LbGnJfa0xJ6W2NMS3rWEdy3hXUvaPrakwrgS/qaEvylxU0vc1BI3tcRNLXFTS9zUEje1pPLMkpo/XVLf2SVNnlPSyrklueeVtH9+Sf1eLGnKSyWterkk7yslHXi1pPbLShq6nF5WlNDAJTRwCQ1cQgOX0MAlNDC9rC+p44clDd9U0tyPStrycUnpT+hlO73soBdDSVtNJWUtJZ2xldSzkl6q6cVFL54Sb2+Jt7fE20svYXqJ0ksdvSRLvL0l3l56ydJLnl6a6KVEL5+X5PyCXnbTyx562Usv++hlP70coJcf6OVHejlCL8fo5Ti9/MJcfqWX3+jld3r5g17O0UuzstY0LyvQoqxDLcvqeFFZwy8ua+4lZXRSGZ1URieV0UllzbuyrK1XldG/ZfRvGf1bxrOW8axlPGtZXf6vrFH/LGvBDWVtv7Gswk1l7mmZe1rmnpa5p2XuaZl7WtaYYWUtGl6WYURZ5ZFlfE0ZX1PW4vvLMj1Q1s4Hy2oxoax+E8taMqksy+Sydk0pq+VjZfV/vKylT5Rle7Ks3U+V1eqZsgb8t6xpz5bleK6sPc+X1XpBWQMXljV9UVlVi8vau6SsNq+VNej1sma8UZbzzTJ+tYxfLeNXy/jVMn61rP3vl9VuQ1lDNpY1a3NZG7aUdWBrWe0/LWvoZ2XNrihro7GM9i2jfcto3zLat4z2hT83/NXAnx/+astopP9nuPzjZa6zPz6/kuRrJZu1VpIkK0my1lopr/daSbKSJFlrraQkSbJWkiRJkpIkSZIkSZIkJUmSJLkz9975fbl3Zu7cOzN35s4v8+P7fNw/X/d83q9zzpxzXi/qd4j6fUv9vqN+31O/H6jfj9TvJPU7Rf1OU78zZ9i71K+K+rmpn/cMM3qGGaV+56hfHfULn2FGzzCjZ5hR6tdE/VJnmNEzzOgZZvQMM0r9ymd03FqhrL1C3VtUMKMVzGiFTrSuUL5NhXpcUqGxl1ZwSyu4pRXc0gpuaQW3tEJbrqjQqSsrVLqqQr16VGh+zwpt7VWh070rZLm+Qr1vqNCCGyu07U8VOvPnCtkGVajP4Ap0bwW6twLdW4Hu5c3hvDmiQjtGVqhyFG/+gzfvrNDiuyq08+4KVd/DmxN5c1KFlkyu0K4pvDmVN++vwKdW4FMr8Km8+QhvPlqBPqpAH/HmE7y5gDcXVmjiIt5czJtLePPZCvV9rkKTnufNF3jzxQq1WF2hfmt481XefI03X69Qyw28uZE3N/Hm5gp5tvDme7z5Pm9+wJsf8uYu3tzNm3t4c2+F9uzjzS9480ve/KoCL8Obh3nzO978njd/4M0fefMn3jzFm6d58wxvOnmzkjfdvOnlTT9vBnnzLG/W8WaYN+t5s4E347zZxJsp3kyTZ5Y3z/NmkTfL5Gl1snOd7Fyn+rZ00k8nO9fJznWyc53006nFv3VqZwcn/XTSTyf9dKKNnPTTST+d9NOp8T2d9NNJP53000k/nfTTST+d9NNJP534GCf9dNJP3uSv+zAn/eTNEU6dGOlUfpSTfvLmnU5tvgsHezdv3sObE53oXSd6lzenONG7TvSuE73Lmw86lZrpVNdHnBr1KG8+5tSxx51KP+FUtwVOzV7o1MZFTh1f7FR2iVPDnnVqznNObXqeN19wqtMqp4avdmruGqcOv+pU/DWnOq93asQGJ/Pp1JFNTjVtdjKfTubTyXw6dfQDJ/PpZD6dzKeT+XQyn07m08l8OrX6S6cOfuVkPp3Mp1PTvnNqzfdOHfrByQ11ckOd3FAnN9TJDXVyQ53cUKdWuJ3a53XqnN+pfjVOTT7n1Mo6p/aHnWoZdap/o1NT4k60rhOt60TrOtG6Ti0979TuolO+MnW3uTTB4dKyFi6daemS7WKX+vyfSxN/49L2S1xyXuqS4zIXvtSFL3XhS13KX+5Sj64uje3m0uLuLvatS4WeLvW81sW+dbFvXexbF/vWxb51sW9d7FuXUoNd6nqzi33r0gbj0rFhLqWHu2Ruc2n27S5tvMOl6D9c6jjWpWHjXFoz3qVDE1xqnOhSp3+6NP1fLq39t0uH/+NS2+kuDZ7h0oyHXNr3sEvnHnGp3RyXJs91aeU8l/bPd6GJXGgiF5rIhSZyoYlcaCIXmsiFznWhc13oXJd6v0wNXqEGa6nBOmrwBjV406WFb1GDt6nBOy5130oNtlGD7S7uJzXYSQ0+dnE/XdxPavCZS533uzTiADU46NKRr11q+oYaHHFp5lGX1h9z6ehxl9r/5NLQn12a9YtLB351KVzhUodKalDt0mqPSwd91CDg0sCzLk2rdWlPyKVAxKU2DfQk5tLyhEt7k/Qk7cKPuvCj9KTgUmXJpRbWSo21V2rxBZXaeWGlChdVqmfrSo1rU6ktbSt1ql2lSu0rNbJDpeZ3rNTWTpVo3Eo0biUat1IbrqrUsasrlb6mUqZXpWb3rtTGPpXooUr0UCV6qBLfUokeqkQPVWrQkEpNv6VSe1Wpmr9Vqu3wSk0aUakVIyu1b1SlWvyjUv3urNTku+BzdyW7tlItJ8JnUiW7tpJdC5+plexa+DwAnwcr8aLweQQ+j1Yym/B5HD5PVDKb8FkIn0WVzCZ8noHPs/B5Dj7Pw+cF+KyCz+pKbid8XoXPukpuJ3w2wGcjfN6GzzvweRc+78HnffjsgM9O+OyCz2747IHPZ/D5HD5fwOdL+HwNn2/g8y18voPP99TnOHxOwOck9TkFn1/hUwEfF3yqKtXGAx8ffALUpwY+5+AToj4R+EQrVdkInwR8kvSrGT4Z+OToVwE+JfplqdIpW5VKjiqNvLBK8y+q0tGLq5T6vyp1bVulWe2qtKF9lY5dVqUOHatkOlVpdecqHexSpWjXKg28qkrTrq7SnmuqFPhjldr0rtLEPlVa3rdKe/tV4Veq8CtVWvSXKu34a5Uqb6pSj1uqNFZVaNsqtG0VHrQKbVuFtq3SkdFVahpTpS53VWnm3VVaf0+V6u6tUvtJVRo6uUqrplTpwNQqtbq/SgMeqNLUB6u4m1XyzariblZxN6u4m1XczSruZpVGL6zSwkVV3M0q9myVuj9bxZ6tYs9WsWer2LNV7NkqelnFnq1iz1bRyyp0UBW9rEIHVaGDquhllVa+V0Uvq+hllfrvrKKXVfSS2u2popdVeJUqellFL6nd11X0ktp9S+2+q6KX1O54Fb2kdiep3akqekntKqroJbWronYeauejdgFqV0PtaqldiNpFqF2U2jVSuwS1S1K7ZmqXqVLnPLUrULsStbNUq8lWrSEXVGvmhdXaf1G16i6uVvs21ZrStlqr2lXL075arTpUa3zHai3tVK3dnatluaJava+sxntW4z2rmctqvGc13rOauazW8b7VzGU1c1nNXFYzl9XMZTVzWc1cVjOX1cxltfoOr2Yuq5nLajRQNXNZzc2sRgNVczOruZnVGjGxmptZzc2E65RqbiZc76/W+gfg+iBcH67W0Efg+mi1DjwG13nVaFq4LoDrQrg+BdenqzXhGbg+W60zz8F1BVxXwnUVXFfD9RW4rq3WnHVwXQ/XDXB9C65vw/UduL4L121w3V6tHTvguhOuH8P1E7h+CtfP4Po5XA/A9WA1Oxau31DXI3A9CtdjcD0O15+o689w/YW6/gpXJ3WthGt1tU574OqHa5C6noVrLXUNwbW+WrMb4BqrVjQB11S1pqWpa7ZagXy12hThWq7Wcqtbe+1u9I8b/eNG/7jRP270rBs969bcS93oWbfiHdzq/Hu3ZvzBrXWXu3XkCrfadXNrSHe3VvZwa39Pt1pe61b/69xacr1bu25wq3SjW70GuLmXbu6lm3vp5l66NWuom3vpVniYWx1udXMv3Vp9u1sH73Cr9Ri3Bo51a9k4t/aMd8t2r1t97nNr4T/d2v4vt7L/dqv7NLfmTHdr0wy3Gh9yq9Mst6bPdmvtHDd+0622T7jxm278pluVT7rVYrFbY5e4tXipWyeXuVVY7lbPF9ya96JbW15yq+llt7q86tbM19xa/7pbdW+41X6jW1M2ubVqsxst61ar99xoWTda1q3TH7rRsm6N2u3Wgj1uHdvrVnofeXzhxpuQx1dutA95fOtG+5DH924FfiCPE25NPEkep9xyniaPCrfGuMijyq0TbvLwuTU8QB41bh0+Rx4htwZHyCPqxmuSR8LNfiWPZjf7lTxy5FEgjxJ5WDzMpEddLvAwkx6tv8jDTHqYSQ8z6WEmPcykh5n0MJMeZtKj0509zKSHW+nhVnq4lR516OnhVnq0urdHB/t41PoGjwbe6NGyP3m0588edKwHX+JBx3rQsR5l5UHHejRnuEebRnjUONKjTnd4NP0fHq2906OauzxqO96jSRM8WjHRg8/0qMe/PBr7b482/8ejk/d71HmGRyMe8mjdwx4decSD7vFoyFwPuseD7vGgezzoHo+WPOXRrqc9Kj3jUa9lHs1f7tHRFR6lVno09CWPZr3s0YFXPAqv9WjA6x5NfcOj3W965HvLo96bPZqwxaNtWz06s82jbh94NPpDjzZ+5FH0Y4867vFo2l6P1uzzKLDfozZfevAkHjyJB0/iwZN4NOZ7jxb94NGJH8nxpAePSY6nPTp8hhxdHjQsObo9aFiPWgQ8aFiPFp8jxzqPCmFyjHo0r5Ec4/SqiRyb6VWGHHP06jw5lsjR4tUum5c76VWvC73cSa+2XuzlTnq5k17upFcH2nsVvsyrAR29mtrJy271ytfFy271asJVXnarV2eu8bJbvWgeL7vVi+bxslu9mvYnL7vVq8BfvPTRq4lDvPTRixvx0kcvfsRLH734ES999NJHL3300kcvffTSRy999NJHr1r8y0sfvfTRSx+99NFLH7300UsfvfTRi3710kevqud76aNX45700kevTj3tVZelXo1c5tX65V766FX7F7300atVL3vlecWrVq95Nf51r5a+4dXpN72ybPJq1GavNmzx6thWrzq875X5wKvVH3p18COvWu8m/z1evCX57/PiLb0a/SX5f+XV8UPk/61Xw74j/++9eBEvXoT8T3q1/BT5n/bKUUH+LvKvIn83+fu8zCP513iZR/IPkX+E/KPk30j+CfJPkn8z+WfIP0/+BfIveXXO4lM7u0+TL/Bp5YU+VV/kU8vWPrSrD+3qQ7v61OW3PrSrT+s7+lTXyaf2l/s05QqfVl3pk+cqH77Sh6/04St9+Eqful7v06wbfNpwo0/hP/nUYaBPUwf5tHuwT74hPvUe6tME49O2YT58iE/dbvPhQ3z4EB8+xMde9WnaOB971afABB971cde9bFXfexVH3vVx1716dAMH3vVp0GzfFo+26e9c3xyPO5T3yd8WvRfn078z6f8kz4NX+zT3CU+HV7qU9vnfBr8vE8rXvBp34s+tVjt09g1Pi1+1aeTr/nwlD48pQ9P6cNTUpt3qM271OY9avM+tdlBbXZSm13UZje1+dSnmZ9Rm8+pzRfU5iC1+dqnXd9Qm2+pzVGf5h+jNsd9Sp2gNj9Tm198eBBqU+HTgEof95HaeHzcR2oT9HEffTpWS21CPpl6n1Y3+HQw5lPrJmqT8mlZ2qczWZ9s530aXaRuZZ+OW/3q6PBrWgu/1rT0K9DKrzb/58dP+vGTfvykX90v82vO7/za9Hu/Gv/gV6cufk3v6tfebn7VdPer7zV+LfqjXzuu9St/nV/D+/o1t59fh/v71fbPfg3+i18r/urXvpv8anGLH83q1+K/+dGsfnUe4Uez+rVulF/nRvvV7k4//sOP//DjP/zqOdGP//Cjc/zoHD86x4/O8Wv/A350jl/9H/ZrySN+7XrUr9Jjfo2c59f8+X4dXeBX+yf9GvqUHy/px0v68ZJ+jV/u19YVfp1e6VfXl/wa9bJfG17xs1P96vC6n53qZ6f62al+dqpfC7b42al+pbf5mUW/Zn/oZxb9zKJfA/f4mUU/s+hnFv3Mop9Z9DOL1PRbavodNf2emv7g5zZS05PU9JRf2dPUtIKauvx4D2rq9uM9/OhValrjR6/6NSZETSN+nYhS7xg1Tfi1Nkm9m6lp1o+PpN4FPz7Srx7WgObaA9p8QUDxCwMa3CqgGa0D2tcmoBaXBNTv0oAW/zagkx0CaJyARvwhgMYJ6NwVATROQJO7B7SzR0DVPQPqeW1A864LaMv1ATXdENCQ/gHNHBDQ/oEBtfxrQP1vCmjJzQGdGhpQyQQ08u8Brb81oLrbAmo/KqApowPaNSYgz9iAet0d0Px7Atp6b0Cp+wL4joBmTQngOwL4jgC+I6ClDwbwkAE8ZAAPGdCGxwIKPx5Qh/kBTV0QQKsG5FsUQKsGtOCZAFo1oPRzAZkVAa1eGdDBVQG1fjmgCa8EtGxtQGfWBdTtjYBGvxnQxrcCir4d0MAtAU3bGtCebQHZPgioz4cBLfwooOMfB5T9JKBhewPcxQB3McBdDHAXA9p+KMBdDKj7dwHN+T7APg2o8ceABp0MsE8D2ns6wD4NsE8DWlQVYJ8G2KcB/GOAfRrAPwbwHAH2aQDPEVC+MUAP6VMyoMPNAXpIn/IBrSgE6GGAHgY11h6kh0F6GFTnVkF6GKSHQXoYpIdBehikh0EVOgbpYZAeBulhkB4G6WGQHoL1DNLDID0M6sj1QXoYpIdBrRwQVPXAID0MatxNQW25OUgPg+ryt6Bm/j2o/bcG6WFQ/UcFtWQ02JigSmODGnl3EO8Y1NF7g3jHoKZMDmrXlKA8U4PqdX9Q8x8AezCo1MwgfiOI3wB7LIjfCGr8/KC2Lgjq9MKguj4V1KyngzrwTFDhZ4MasDyopSvAVgZleSnIHAaZQ7C1QeYwyBwGmUOwTUHmMMgcBrmJYO8HmcMgNzEo30dgu4PcxKC27Q2iUYPq9kUQjRpEowbV+psgGjWoZd8FdeZ7sONBjT4R1MaTQXwj2K9BfGNQe1xB2arBPEEt9AV1PBBUx7NgtUGtCQUViATVpwEsFtT2RFDZZFDD0mBZsHwQrxHUxDKYtUZZe426t6jRnJY1OtSqhl1ao0G/qdHyS2rYpWCX1WjM72rYpTXsUrAuNezSGnZpjRxXg11Twy6t0Ylra9SpD1hfsH41qulfg/8H+wvYX2uUv6lGw2+p0VqB/a1GbYfX4BlrtGMk2Ciwf9Ro7p01OnwX2HiwCTXomhp0TQ36FOzfNeiaGsXvr9HgGWAPgT1coxazazR2DthcsHk16vzfGs34X432PQm2GGxJDT6jBp8B9jzYCzVa92KNzr1Uo35rwF4Fe61GhddruIdgG8E21XAPa7iHNdr5Htj7YDtqNG9njY7sAvsE7FOwz2pU/XmNeh4AOwj2dQ1+sQa/WKOVR8GOgf1Yo3E/1WjLz2C/gJ0Bc9Zof2WNWrrBvGB+sGCNupyr0cw6sDBYFKyxRkviNTrVBNYMlqnR+lwN2rQGbQpmOatTtrNo07MaeeFZPMZZPMZZ9W9zFo9xVrvagbUH6wDW8ayOdjqLpgG7AuxKsKvAepzV/J5gvcCuA7se7Iaz8tx4Fq8INhBsENhNZzX05rNaNRTMgP0d7Naz2nrbWaVuBxsNNgZs7Fm1uvusxt8Ddi/YfWCTwaacZY+C3Q/2ANiDYDPPskfPatajYI+BzQObD7bgLDMI9hTY02DPgC07ywyeZQbBVoK9BPYy2CtnmUGw18HeAHsTbNNZdOlZdCnYVrD3wT4A+/AsPhFsN9gesL1gn4N9cVa7vwT7GuwbsG/BvgM7dlZTj4OdAPsZ7BewX8EqzqpDJVg1mAfMDxYEO3sWPQMWBqsHawCLgzWd1YIUWBosB3YerAhmOafetnNa4DinYy3OqcNF5zT14nPa/X/n5PsNWDuw9mCXgXUE6wTWGawL2JVgV4FdDdYTrNc5PCJYH7AbwG4E+xPYQLBBYIPBhoANBTNgw8BuPYfXB7sd7A6wMWBjwcaB3QN2L9h9YP8EmwI2FWwa2ANgD4LNBJsF9ijYY2CPg80HWwC2EGwR2NNgz4A9C7YcbAXYSrBVYC+DvQK2Fux1eL4B9ibYW2CbwbaAbQV7H+wDsA/BPgLbDbYHbC/Y52BfUJcvwb4C+wbsW7DvwI6BHQc7AXYS7BewX8EqwCrBqsE85+gfWBDsLFgtWBisHqwBLH6O/p3ThhRYGiwHdh6sCGap1ShbrTY4ahVuUUv/aulfLf2rlaUtWDuw9mCX1eINwTqBdQa7AuxKsKvArgbrWaulvWrxFGDXg90AdiPYn8AGgg0CG1yrrjfXatZQMAM2DOxWsNvAbgcbDTamVgfG1jJ/tcwf2L1g94FNBpsCNhXsfrAHapm/WuYP7BGwR8EeA5sHNh9sAdjCWrRoLVq0Fi0KtgxsOdgKsJVgL4G9DPZKrXq9Vqv5r9fq6Bu1ar8RbBPYZrAtYO+BvQ/2AdjOWk3ZVatdu2tV2lOrkZ+BfQ72BdhBsK/BvgH7FuxordYfq1Xd8Vr1/6lWS34G+wXsVzAnWCVYNZgXzF+rU8Fa9mct+7OW/VnL/gRrBIuDNYE1g2XAcmCFWo0r1WqLpU5NtjoNuaAOT1iHJ6zDE9bhCevwhGDtwH4L1gGsY516/qFO8y6v05Er6tAwdWiYOjQMWE+wa8GuA7serB9Yf7ABdSoMrNOIv9Zp3U11OndznfqpDi9Rh5eow0uAjQQbBTYa7E6wu8DuBptQpxkT67RvUh2+vg5fX8f9q+P+1XH/6rh/ddw/sNlgc8Dmgs0D+y/Y/8CerFOPxXX4wTr8YB1+sE6Tnq/TjhfqlH+xTsNX12ntmjrVvAq2Dmw92AawjWBvg70D9m6d+m6r06LtdTqxo06dPqrT9I/rtPeTOjn21mnMvjpt2l+nxgN1GvRVnZYfqkODgn0H9j3YD2A/gp0EOwV2ug4fUYePqMNH1KmNp04TfXXaHqhTtqZOw2rr0C916Jc69Esd+qVOxxN16piq07R0nfZkwfJgRbAymDWEFwzhBUPa0zIk28Uhjf6/kDb+JqToJSENbB/SsstCOvO7kLp1Cml255AOdgmp9ZUhTbgqpG1Xh5S+JiTTK8TuDLE7Q+zOELszxO4MsTtD7M4Qfj4ky81gQ8EM2DCwW8FuA7sdbHRIo8aEtGFsSOFxIQ24J8TshZi9ELMXYvZCzF6I2QsxeyFmL8TshdCfIfRnCP0ZUq95IXxgCB8YwgeGNOWpkHY9HVLpmZBGLgtp/fKQ6laE1P/FkJa8FNKpl0Pq8mpIM18Laf/rIbXcENK4jSFt2RRS0+aQhrwbwsuH8PIh9dwRQruE0C4htEsI7RJCu4RU+DykEQdCWncwpHNfh9TvcEiLj4R08mhInX8IacaPIe37KaQWp0IaezqkzWdCijtDGlwV0gp3SJXekHoEQppbE9LhcyG1DYXwDyH8Qwj/EMI/hPCAITxgSH2zIS3Kh3SiEFKnckjTrWHttYflaBHWmJZhbWoVVmPrMNozjPYMoz3DaM8wPj6sQ78Pq03nsCZ2CWt717Cy3cIadnVYa64JK/DHsPr0Dmthn7CO9w2r441hTftTWHv+HJZtUFijB4e1cUhY0VvCGmjCWjYsrDPDw+p2W1izbw/r4B1htR4T1oSxYW0bF1Z6fJi7F+buhbl7Ye5emLsX5u6FuXthTX0wrN0zw7I8Esb/hfF/YfxfWAPmh7V0QRjdEka3hNEtYXRLmL0ZZm+G2Zth9maYvRnWrpfDKr0S1sjXwlr/elh1b4TVf2NYSzaFdWpzWF3eDWvme2Htfz+sljvCGrczrC27wmraHdaQT8Na+VkY3RlGd4bRnWF0Z1jtDoc1+UhYO4+GVTgW1ogfw1r3U1jnfg6r3+mwFp8J66QzTO/C9C5M78L0LkzvwvQuTO/C9C5M78L0LkzvwvQuTO/C9C5M78L0LkzvwvQuQu8i9C5C7yL0LkLvIpr4m4i2XxJR9tKIhl0W0ZrfRRT4fUR9Oke0sEtEx7tG1PGqiKZdHdGeayKy9YpodO+INvaJKNo3ooE3RrTsTxGd+XNE3QZF0CwRNEuEuYswdxHmLsLcRZi7CHMXYe4izF2EuYswdxHmLsLcRZi7CHMXYe4izF0E3xfB90XwfRG1fziiKY9EtOvRiEqPRTRyXkTr50dUtyCi/k9GtOSpiE49HVGXpRHNXBZR9fKIer4Q0bwXIzryUkTt1kQ0+dWIdr4WwTNE8AwRPEMEzxBRv3ciWvxuRCffi6jz9ohW7IiocmdEPT6OaO4nER3+NKK2+yKatD+iHQciyh+MaPihiNYejqjmSER9v6eWP1DLHyPszAg7M8LOjLAzI+zMCDszws6kzj7qHKDONdS5llqGqGU9tWygljFqmaCWKWqZppZZank+otnFiA6WI2ptq0dv1qM369Er9eiVevRKPXqlHr1Sj16pR6/Uo1fqtbRTvVKd6zX0inqturJenqvq1atHPX6hHr9Qj1+oxy/U4xfqVbqxXjMH1Gv/wHo8ez2evR7PXq+mofUa8rd6rfx7vapvrVfPkfWaN6qee1fPvavn3tVz7+q5d/Xcu3ruXT33rp57V8+9q1fb6fWaNKNeOx6qV/7heg2fXa+1c+pVM7defZ+o16L/1qvxf/UatKheyxfXy7mkXt2frdec5+p16Pl6tVlZr4mr6rV9db06vlKvaWvrtWddvWxv1Gv0m/Xa+Fa9om/Xa+CWei3bWq/0tnr8ej1asx6tWY/WpF57qNde6vU59fqiXqe/rFfXr+s165t6Hfi2Xq2O1mv8sXptPU69TlCTn6nJL9Tk13q0Sj1apR6tUo9WqUerUJMgNTlHTeqoSZiaRKlJY72OxOvVLlmvyc3UJENN8tSkQE1K1MQa1Vh7VJsviCp+YVSTWkW1o3VU+TZRDb8kqrWXRlXz26j6/i6KV4/i1aN49aiWd43K2S2q7ldHNeeaqA79Mcq+jLIvo+zLKPsyyr6Msi+j7MuoZg+O6uCQqFoPjWqCiWrbsKjSw6P4hCg+IcrMRZm5KDMXZeaizFyUmYsyc1F8XhSfF5VnapSZizJzUWYuysxFteSRqE49GlWXuVHNnBfV/vlRtfxfVOOejOrIU1G1WxLV5KVR7VwWVWF5VCNeiOLTo2qxmrzXkPer5P1aVIPXR7ViA3lvJO+3yfsd8n6XvLdF0SlRdAp5f0TeH5P3J+S9l7z3kfd+8v6SvL8i70Pk/S15f0fe35P3cfI+Qd4nyfsX8v6VvCvI2xXFI0TxCOTtJ+8geZ8l79qoxoej2lofVaqBvOPk3UTeqahGZqJ49CgePYpHJ29LAx69AY3ZgMZsQGM2qGfrBs1r06AjbRvU79IGLf5tg052aFDn3zdoxh8atO/yBvXo2qC53Rp0uHuD2l7ToEl/bNCOaxvUqU+Dpvdt0N5+DXL8qUFj/tygTX9pUJvBDZo4pEHbb2lQVg0aNqxBe4Y3yHZbg0bf3qCNdzQo+o8GDRzbwJ1r4M41cOcauHMN3LkGjZrSoA1TGxSe1qABDzRo6YMNOj2zAY3SgEZpQKM0oFEa0CgN7MoGdmUDu5Lcnm5gVzawK8ltObm9QG4vkttLDexKcnuV3F4jt/XktoHcNpLb2+T2Drm9S27byG17A30jt4/I7WNy+4Tc9jbQtwb6Rm5fkttX5Haogb410Ddy+57cjpPbiQb61kDfGugbuVWQm6uBvjXQtwb6Rm5BcjvboFZ1DfStgb410DdyizdoV1ODSqkG+tZA38jtfAPeoAFv0Ig3aKRvjfStUYWLGjWidaPWtWnUubaN9K1Rm3/bqHiHRg3+faNW/KFR+csbNbxro9Z2a1RN90b1vaZRm/7YqMZrGzWoT6OW922Us1+jhv2pUWv+3KjAXxrVZ3Aj+qQRfdKIPmlEnzSiTxqZt0bmrRFf3ogvb8SXNzJvjcxbI/PWyLw1Mm+NzFsj89bIvDUyb42qe7BR/R9uZN4amTf4z4X/vEZVz29Uz//B/0n4PwX/JY1avLRRJ5fB/3n4v9Coyhcb1WM1/NfA/1X4r2vUovWNOrEB/m/B/234v9Oo7lvhvw3+2+H/YaMWfgT/j+G/B/574b8P/l/A/0v4fwX/b+D/Lfy/g/8x+B+H/wn4/wz/X+D/K/ydjexJ+FfD3wt/P/UPwv8c/OvgH6b+Ufg3wj8O/yT1b6b+Gfjn4V+g/iXqb41prT2mmgtiaJMY2iSGNomhK2NokxjaJIY2iaFNYrJ1iml055g2dokp2jWGJ4jhCWJ4ghieIKbdvWP48Rh+PIYfj6nVgJjGD4xp66CYUoNjmnJzTLuGxlQyMY38e0z7b42p5ciYxo2KacvomNrdGdPku2LaeXdMhXti3LcY9y3GfYtp7r9jOvyfGPctxn2L6cRDMXWaFdP02THtnRNT98djmvNETIf+G1ObhTEtXBTT8cUxdXwmpmXPxnTmuZi6rYhp9sqYfKti6v1yTAteienY2pgGvB7T0jdiOv1mDC8ew4vH8OIxvHhM69+Pqe6DmPrvjGnJrhiaMoamjKEp4fh5DD8Qww/E8AMxjT0c0+YjMcWPxjT4h5h2/BhT/qeYhp+C4+mYHBXU2EWNq+DoiaFLqHEAjmdjmlYbQ5dQ43o4NsR0MBZT6yY4puCYjqlDLqap5+FYjKmrJa5Ztrg8jrh6XRjX/IviOnpxXP3bxLWkbVyn2sXx4XF8eBwfHseHx7Xu8rjOXRFXv25xbe4eV7xHXIP/GGdHxpW/Lq7hfeNa2y/OjoyzI+PsyDg7Ms6OjLMj4+po4po2LM6OjLMj43iBOF4gjheIM2txHRsXV4d74sxanFmLoyfhOAWOU+F4PxwfiDNrcHwYjo/E1fQoHOfCcR4c58c14n9wfBKOT8U1dgkcl8JxWRwPDscX4PhiXNNXx7V3DRzXxjVnXVyH1sPxTTi+Fdfxt+G4BY5b4zqzLa5uH8DxwziaJI4mgeOeuMJ74xrwORy/iCv1ZVxDv45r1Tdw/DaukUfjWn8MjsfjGvdTXFt+huMvcU0+E9dOZ1yFyrhmuOPa542rRSCOD4jjA+L4gLgWReI6EY2rUyyu5Ym4nMm4uqfjWpON47/j+O+4NpbjiloTGuhIaFuLhNItEzIXJ9CSCbRkAi2Z0IH2CbXqkND4jgkd7ZRQ+8sTmnJFQqeuTKhL94Rm9kioumdCPa9NaN51CZ27PqF+/RJa3D+h+ICEBv8loRV/TSh/U0LDb0lorRJyDEtozPCENo1IqM3tCU28I6Ht/0io49iEpo1LaM/4hLrdm9Ds+xI6+M8E/i2Bf0vg3xLctQR3LcFdS3DXEty1BHctgQdI4AES3LUEeiShLU8l0CMJ9EgCPZJQ5+cTmvFCQvteTLAfE5q7JqHDrybYjwn2Y4L9mGA/JtiPCfZjQsO2JtiPCdk+SGj0hwlt/Cih1rsTmrCHWu1NoCMT6Ehq9WUCHZlAR1KrbxPqdTSh+cfgcTyh/j8ltOTnBD1LaMiZhFY6E/QsoRHuhNZ5E/QsobE18DiXoGcJvBs8ogl6ltD0BDySCXqW0Jxsgp4l6Bk8ygl61kTPmuhZEz1romdN9KyJnjVpVrsmetZEz5o0v2MTPWuiZ01ackUTPWuiZ01a2aOJnjVpxLVNWnddEz1r0th+Tdrcv0lt/9ykSX9p0o6/NqnTkCZNv6VJe9Wk7sOaNGd4kwIjmtTn9iYtvKMJLQKPsU1aNg4e4+FxLzzug8fkJrQIPKbC4354PACPB+HxMDwegcej8JgLj3nwmA+P/8HjSXg8BY8l8FgKj+fg8Tw8XoDHKnishscaeKyFxzp4rIfHm/B4Cx5vw2ML9dgKj23w+AAeH8JjF/XYDY898PgMHp/D44sm9T8Ij6/h8U2ThhyBx9Em/DY8foTHT01qcQoep5t0+Aw8XPCoatIJNzx8TVoeaJKzBh61TVoTgkekCc/WhGeDR6JJE1LwSDexG5vYjfAoNrEbk+zGJLsxyW5Mav1FSdVdnGQ3JrWlbVJN7ZKa/NukdnZIqtAxiX5Moh+T6Mck+jGJfkyiQ5Ja9MckOiSJDklqe9+ksv2S6JAkuj+J7k+i+5Po/iS6P4nXTuK1kxpwa1JLb0sqdXtSQ0cntWpMUqWxSY28O6n99yTVcmJS8yYldWRyUu3+ndTi/yR18v6kBs9IasVDSfxaEr+WxK8l5Xg8qTFPJLlnSe5ZknuW5J4luWdJ7lmSe5aUWZHU6pVJWV5KatTLSW14JalWryU1/vWkjr6RVPuNSS3ZlNSpzUl1eTeple8lVf1+UiN2JLVuZ1ItPk5q7CdJbf40ic9O4rOTOnEgqU5fJbX8UFLOw+T8XVJrvk8q8EMS7ZjUxpPk/EsS7UjOFUl1qCTn6qROe5Lq6ifnILU/S8511D5MztGkxjWSc5yck9S+mZwzSbwaOReSqiyRszWFBknJ0SKFBkmhQVJq838pTfxNSscvSalj+5SWXZbSmd+lZDqltLpzSpYrUhp1ZUobrkqpVY+UxvdM4bFTeOyUllyf0qkbUhrSP6WVA1IqDExpxF9TWndTSi1uSWmsUjr8t5TaDk9p0YiUToxMadAdKS3/R0rZO1MaNi7FXkzJdm9Ko+9LsRdTaj0lxV5MsRdT7MUUezGl1MwUezGlXY+mVHoshU9L4dNS+LSU5j2Zwqel0I0pdGOKW5ZCN6aYsRS3LMWMpZixFDOWYsZSzFiKGUvhr1PMWEoTtqSYsRQzltLUD1LMWEpdd6WYsZQ8e1Lq9VlK6z9Pqe6LlMYdTGnL1ym1O5zS5CMpnTyaUucfUlrxY0qVP6XQH9T3NPWtoL6ulA5VUV8P9fVR3wD1PUt9a6lviPrWU98G6hunvk0pHUhR30xK83PU93wKj0Z9Lc1o/Wa0frN2XtiM1m/WjNbN2temWT0uadbcS5vx1s1462a8dTPeulkTuzRre9dmdbyqWdOubtaZa5rVrVezVvdulq9PM5qxGc3YjGZsRjM26+igZrW/qVlLbm7WqaG89bdmrfw7b93arBEjeWtUs1r8g7fubNbhu3hrfLMWTeCtic0a9E/e+lezsv/mrWnN2jOdtx5s1uyZvDWrWb0f5a3HmhV+nLfmN2vrAt56sllTnuKtp5vxZ7y1rBl/xlsvNOOreWt1M76at15tVtt1vLW+mTvGW281c8d4651m7hhvbWvmjvHWh806+BFv7eatPby1l7c+560veOsgb33NW9/w1hHeOspbx3jrR976ibdO8dZp3jrDWy7equItN2/5eCvAWzW8VctbIfKq560G8orxVhNvpXgrzVs53jrPWyXesqTx1Gl1uSCNN0vjqdN4szTeLK0Wl6Q19tK0Dv82Tb/SWvT7NP1Ka1CXNP1KK9stTb/S2nNNmn6lNbt3mn6l1fuGNP1K0680/UrTrzT9StMv3hqapl+89fc0/eKtkWn6xVv/SNOvtGru4q3xaW2awFsT05r4T976V1odp/LWtLTOTOetB9NaPTMtyyNpjXo0rQOP8da8NH6atxak8dO89VRaTU/z1tI0uiON7kijO9L4sjS6I40v461X0xqzjrfWp9GKaW5YGq2Y5oaltWxrmvlKc8PSzBdv7UozX2nmK818pZmvNPOVZr7SzFea+UozX2nmK42+TzNfafR9mvlKo+/TzFdac1xp5iutPp60NvrSigbSmnA2rW21aXUIpzW1Pq3TDWm8dFqrmtJ46TReOq39ubRaFtKaV0rrnCWjfvaMNl+QUfzCjCa1ymhH64w6/Saj5Zdk5Lw0gyfL4MkyeLIMniyjg10y6n1lRguuyih8dUYDema0tVdGqd4ZTbk+wz7MqEv/DPswo+qBGfZhhn2YYR9mNFcZ9mFGfYdn2IcZNY7MsA8z6MQMOjGDTszozPgMOjGj1fdl0BwZNEcGzZFBc2TQHBk0RwZtn9GWRzJo+4wmz81o57yMOv83oxX/y6jyyYyGL85o7ZKMHM9mNOe5jA49n1GflRktXJVRdHVGA1/JaNvajDq8ntHUNzL4sYy6bsrgxzIqbclo5HsZ7X8/o5Y7Mpq3M6Nzu6jTJ9TpU+r0GXXan+F+UaevqNMh6nSYOn2X0Z7vqdPxjGafoE4nqdMvGW34lTpVZDS+kjpVZ9Tem8FDU6dgBg9NneoyKoQzmhHNaF9jRj0S1CmZUU1zRmOyGW3KZ9SmmNHEckbHrVk0YlbLWmTRiFlNvTiLRsyqa9ssGjErT/usRnbIan3HrFr+Iatxl2d15IosXiyrxd2zeLEsXiyLF8uqU5+spvfNytkvi97Ias2fs+iNrEYPzqI3suo9NIveyCo8LKvxt2a19bas2o/KasrorE6NyWrIXVmtvDuLf85qxMQs/jmrHv/K4p+zqvlPVmOmZ7VpRlZtZmY1cVZWx2fD/TG4Pw73J+C+AO4L4f4U3J+G+zNwXwb35XB/Iat5L8L9JbivyWrzq3B/LatJ6+G+Ae5vZdmFcH8H7luz7EK4f5BlF2bxYXDfnWUXwn0v3D/Pog/hfjCLPsyq6Ru4H8lq59EstyurGT9muV1wP5XldmWZLbi7ssxWltnKaqEvy2xlma0ss5VltrJaWp9ltrLMVpbZyjJbWc3MZJmtrHoWslpXyjJbOY2153T4gpzatsxpUaucGlvnNOg3OW2/JIfWyGnaZTm0Rk7dOuXQGjm0Rg6tkdOBq3Lq1SOn+T1zquuV07jrctpyfU7t+uXwYDmdHJDDg+XQ8zk8WA49n5NTOfR8TmuG5/DNOY2+PYdvzqn3mBy+OafwuJzG35PT1ntzaj8ppyWTczo1Jach/8lp5/05FR7IacZDOVU+nFOP2Tm0YQ5tmEMb5tCGOfVZmEMb5hRdnNOEZ3La9mxOHZbntHRFTqdX5jT0pZx2vZxT6ZWcZr6WU/XrOfXckNO6jTm1eJtavEMt3s2p7zZqsZ1a7Mhp4kfU4mNqsSenZXupxb6czBc5/Be1+DqH/8rhmanF0RyeOaeWP1KLn3I68nNO/U5TizM5xZ05tHyOu5VDy+e4WznuVo67leNuUdv6HHcrx92itk057lYOnUFtczl0Rg6dQW0tebWz5zX5grxOXpjX4FZ5rWidV75NXtMvyWvvpXl1vyzPHswr8Ps8ezDPHsyr9ZV59mCePZhHF+bZg3l0YR5dmGcP5tGFee0ckEcX5jXjr3lV3pTHL+fxy3n8ch7vldehEXm8V14b78jjvfKaMDavY+PyGnBPXkvvzSt1X15TJue1a0peXf6T18r786p+IK8RD+W17+E8vcpr7py8aubm6VVem/6bR8fn6VUeHZ/XwGfy9CpPr/KauiJPr/L0Kq9VL+fpVZ5e8b3X8/QqT6/y9CpPr/L0Kk+v+N72PL3K0yu+93GeXuXpVV7pfXzvizy9yuOV+d43eXqV18ijee0/xvd+zGveT3md+5nvnc5r85k8GiOPxuB77jwaI6/tAb53lu/V5tGEeTQh32vIownzmtXE91J8L5PX+lyem8X3SnzPcp6bdZ6bdZ65Os/NOq8Trc8zV+eZq/PKXnqeuTrPXJ1Hw59nrs4zV+c168rzzNV55uq81vc8r5bXnmeuzuvI9XyvH9/rf17xAXzvL3zvr3xvyHktv4Xvie8N43vDz6vbbXzvdr43+rxGjeF7Y/ne3XzvnvOqu5fvTeJ7k/nev8/jufje/XxvBt976Lw6zeJ7s/neHL73+HnteYLvLeB7C/neU3zvab73DN9bxveW870VfO9FvvcS31vD917le6/xvfV8bwPfe4vvvc333uF7W/neNr73Ad/7kO/t4nu7+d4evvcZ3/uc733B9w7yva/53mG+d4TvHeV7P/C9H/neSb53iu+d5nsV5Ovie9V8z8P3/NQvyPfO8r06vhemflG+18j34nwvSf2a+V6G7+X5XoH6lfmetaCsvaBpLQo607Igc3FBq/+vIEvbAveqwL0qqFeHAveqwL0qaN7lBe5VgXtV0ObuBbW9poA/LujEtQX8cQF/XFDHG/nen/jen/neoIJ2Dy6o6818byjfMwWN/HtB+2/leyP53qiCzo0uaOydBbQ73xvP9yYU0IIFtCDf+xffm1rQsmkFpacXNPVBvjeT7z1S0KpHC3itAl6L780vqOf/Clr3ZEEtFvO9JXxvaUF9nyto0/MFtVnJ91YVdHx1AW1RQFsU0BZ8740C2qKgoZsK2rW5gDfme+8V8MYFvHFB+3byvY8LmvtJQTWfFjRmX0GH9vO9Lwta+FVB0UMFTfi2oGPf8b1jBS09XlDqREFTfi7o1C9870xBK50FFSoLmuEuqNJbUI9AQWtrCnLUFjQnVFAgUlCfhoI2xgpq3VTQglQB3V7QgFwB3V5AtxfwWUV8VhGfVcRnFdW5VZH9V2T/Fdl/RfZfkf1XZP8V0YFFze5cZP8V0YFFfHERX1zkVhXxxUX1v67IrSpyq4rcqiIzVeRWFblVRXUaUmSmisxUUcOGFbVneJGZKjJTRWaqqFljisxUkZkqMlNFtZxY1LxJRWaqyEwVtfk/RbWdXtSiGUU1PlTUoFlFbZ9dVMfHiuiKIrqiKLOgiK4ooiuKWvV0UaVnipq5rKj9y4vq+UIRj1XEYxU1d00RzV5U33VFNHsRzV5EsxfxxEU8cRFPXFSH94ta+kFRqQ+LmrKrqFO7i+ryaVErPyuq8HlRMw4UVXmwqOGHilp7uCjHd0XN+b6owA9FjT5BjU4W1fqXohb8WkQDFtGA1KiaGnmLaEBqHixq8rmiTtZRowg1ilKjGDVPFOVMUqM0NcpSo/PUqFiUr1zUKFtJBxwl9bqwpPUXldSydUnz2pR0pG1J/S4tafNvS2r7uxL+qoS/KuGvSvirEn64pGVXl5S+pqSpvUo63bukrteXtOqGkko3ljRzQAm9XkKvl7TvphJ6vYReL6nmbyWNGV7iTpW4UyXuVIk7VeJOlbhTJe5UCU1RQlOU0BQlNEUJTVFCU5TUeUZJKx4qKf9wSdNnl7R3TkndHy9pzRMl2RaUNHthSb5FJXZfSRueKanVspLmLy+x+0rsPnJ6iZzWkNOrJXZfid1XYveR01vk9DY5bSGnreS0rYS3KuGtyGkXOe0mpz3k9Bk5fU5OB0pad5CcDpHTYXI6Qk7fk9MP5HSCnE6S0yly+pWcKsipkpyqyclLTv4SfSKnc+RUR04RcoqSUyM5JUr0qUSfyClLTufJqUhOZXKylelTmT6V6VOZPpU1rk2ZPpXpU5k+lelTmT6V6VNZE7uUdbxrmT6V6VOZPpXpU5k+lTX0+rJ23VDGV5XxVWX6VKZPZfpUVo9byuiJMnqijJ4oKzCijPYro/3Kaj2mjPYro/3KaL+yjt5bVv9JZW2ZXFa7f5e5UWVuVFmDZ5S146EyN6rMjSpzo8rcqLLOPFFmnsrMU5l5KqPTy+j0Mjq9zDyVmacy81RmnsrMU5l5KuOByzq0vsw8lZmnMvNUZp7KOra1rAHvl7X1g7La7yxrya6ymnaXNfnTsnZ+Vlbn/WWtOFBW/mBZ0w+V8VRlPFUZT1VWt+NlrT5RluVnOPxCXX+lrk7qWkld3WXN85Z1zl/W2JqyDp8rq2+orE0RODTAIUZdE2UNTJW1LV1Wh1xZS8+XlSryfxaLmW61mE02i3HaLabNBRYzrIXFLLzQYva0tJjqiyym3cUWM6K1xSz+P4vZ18Zi4r+xmB6XWMykdhaz9lKLOdHeYhyXWcygDhYz53cWs72jxZz6vcW0/IPFDOlsMfMut5idXSzm3BUW0/lKixnbzWJWXGUxh7tbTP5qi+l7DRx6wuGPcOhlMaVrLab/dRYzs4/FbLkeDn3h0A8ON8KhPxz+BIcBcBgIh7/AYRAc/gqHm+AwBA43W8z6W+AwFA4GDn+DwzA4/B0Ow+EwAg63wWEkHG6Hwyg4jIbDP+AwBg53Uoe7qMM46nA3HMbD4R443AuHiXC4Dw6T4PBPOPwLDlPg8G84TIXDNDjcD4fp1OEBiwnMsJiOD1nM6JkWs+xhizk4y2LSj1hM70fhMAcOj8FhLhweh8MTcJgPh//CYQEcFsLhSTgsohdPWUx0scV0W2IxE56xmNVLLebYsxZjec5iBiy3mFnPW8zWFRbjecFi2r9oMSNXWcySlyxm/2qLaXrZYnq+YjGTX4XDWji8Bod1cFhvMVPfsJgNGyzm9JsW0+otixm6yWLmv20xuzZbTN07FtPlXYsZt9ViVr5nMUe2WUzhfYvp94HFzNhhMZs/tJjKnRbTdpfFDP/YYhbttpi9n1hM4x6L6b7XYiZ+ZjFr9lnM8c8txvaFxQw8YDGzv7SYbQctxveVxXQ4ZDGjvrGYpYct5sC3FpM6YjG9jlrMlO/p3zH69wP9+5H+nbCYaT9ZzMaTFnPmZ4tp/YvFmNMWs+BXi9l9xmLCFRbT1WUx4ystZlWVxRyt5jfk5jfk5Tfko39++hegfzX07yz9O0f/aulfHf0L078I/aunf1H610j/YvQvTv8S9K+J/qXoXzO1S1O7DLXLUrs8tTtP7QrUrkjtytTOYjXzrVazy2Y1dXar6XKB1YxrYTUrL7SaIy2tpnCR1fS72GpmtLaazf9nNZVtrKZtW6sZfonVLGpnNXsvtZrG9lbT/TKrmdjBatb8zmqOd7QaWyerGfgHq5nd2Wq2XW41vi5W06Gr1Yy60mrWdrOaE1dZjeNqqxnUw2rmXGM123taTeCPVtPxWqsZ3dtqll1nNQf7WE36eqvpfYPVTO1nNRtutJrT/a2m1QCrGfpneA+E91/gPQjeg+F9E7yHwPtmeN8Cb8HbwPtv8B4G7+HwvhXeI+B9G7xHwnsUvO+A92h4/wPed8J7LLzvgvc4eN8N73vgPQHe98J7Irwnwfuf8J4M73/Bewq8p8L7P/CeBu/74T0d3jPg/SC8H4L3THjPgvcj8J4N70fhPQfec+H9OLznwfsJeM+H9wJ4/w/eC60m/KTVdH3KasYvtppVT1vN0SVWU3rGavo/azUzl1nNluespnq51bRbYTUjXrCaxSutZt+LVhNfZTU9VlvNpJfhvQber8B7Lbxfg/c6q9n/utU0rbeanhusZvKbVrNuo9WcfMtqWrxtNYM3W83cd6xmxxarqXnXajq9ZzVjtlnN8vet5tB2q8l+YDV9PrSaaTutZuNHVnNul9V03m01Yz+xmhV7rObwp1aT32s1ffdZzfTPrWbTfqtxfmE1bb60mmEHrWbhV1az52uriR6ymm6HrWbCt+R6hB59R4++p0fH6NEP9Og4PfqRHv1Ej07So5/p0Sl6dJoe/UqPztCjCnJ1kmsluVaRazW5usnVS64+cvXTowA9CtKjs/ToHD2qpUd15Bom1wi51pNrlFwbyDVGrnFyTZBrE7kmybWZXNPkmrGaM1lyzZPreXItkGuRXEvkarFxk2zcJBs3ycZNsnGTbNwkG3NkY45szJGNObIxRzbmyMYc2ZgjG3NkY45szJGNObKZmR1sZsvvbKa6o82062QzI/5gM4s728y+y20m3sVmenS1mUlX2pgjm/FcZTPtr7aZkT1sZsk1NrO/p800/dFmel5rM5N728y662zmZB+badHXZkbdYDNL+9nMgRttJtXfZnoNsJkpf7aZ9QNt5tRfbKblX21myGCbWXaTzRwcYjPpm22m91CbmSqb2WBs5vTfbKbV321m6HCbmX+rzRwaYTPZ22ymz+02M22UzWy8w2bOjLaZ1mNsxtxpMwvG2szhu2wmP85m+o6nPvdQnwnU517qcx/1mUR9/mkzeyZTn39Rn39Tn6nU5z/UZxr1mU59HqA+M6jPgzZTeshm+j9MfWZRn0eoz2zqM4f6PEZ95trMscdtxvKEzQyYbzOz/mszWxdQn/9RnyepzyLq85TNHF9sM7YlNjPwGZuZvdRmtj1rM75lNtNhOfV5npqusJkTL9iM40WbGbTKZua8ZDPbV9tM4GWb6fgKNX2Vmq6lpq9R09dtZvB6m5n7hs3s2GAzNW9S07eo6SZq+jY13UxNt1DTd21m3lab2fkeNd1GTbdT0w+o6Q5q+iE1/Yia7rKZ5R9T093U9BNq+ik13UtNP6Om+6jpfpsZ+4XNrDhATb+kpgep6dfU9BA1/cZm6g7bTJcjNjPuO5tZeZTf3PfU9Bg1PU4ffrSZ3SdsJvyTzXT92WbGn7KZVb/YzNHT9OEMfaigD0764LKZaKXNdKu2mQlu+uChD1764KcPAfoQpA81/E7P0oda+lBHH0L0IUwf6ulD1GZWN9CHRvoQpw8J+tBEH5L0IcVvO20zEzM2syZLH3L04Tx9KNC7Ir/tEr/tMr9tq91MstnNWrvdeBx2076F3Yy80G6WtLSb/RfZTVMru+nZ2m5m/5/dbGtjN77f2E2HS+xmVDu7WXqpHV1nR9fZ0XV2dJ0dXWc3gd8T8we7mdzZbtZdbjcnu9hNi652M/hKYrrZzYGr7CbV3W569bCbKdfYzfqexPzRzi2yc4vs3CI7t8jOLSLmBruZ289udtxoNzX97abTAGL+TMxAOzNkZ4bszJDdzLuJmCHE3GxnhuzMkJ0ZsjNDxPzdbsYMt5vlt9qZITszRMztxIyym5132M250XbTeYzdjL2TmLHE3GU3re62m6Hj7Wb+PcRMIOZeu+lzn91Mm2Q3G/9JzGRiphDzb7tZMdVuDv/HbvLTiJlOzAN2s2uG3dQ9aDddZhLzMDGz7ObMI3bT+lG7MXOIeYyYucQ8bkfT2dF0xPyXmAXELLSbcU/azcpFxDxFzNPELLGbBc/Yze6lxDxLzHPELLebTc/bjXMFMSuJeZGYVXZz5CW7KawmZg0xrxDzqt2E19pN13XEvE7MemLesJs2b9rNsI3EvEXMJmLetpt+79jNjC3EvEvMVmK22c349+1m1XZiPiDmQ2J22s3Cj+xmzy5iPibmE2L22M3mT4nZS8w+Yj4nZr/dHP2CmC+JOUjMV8R8becOEXOYmG+JOWLnDhHzPTHHiPmBmON2U/qRmJ+IOUnMz8ScIuY0Mb8Sc4aYCrtp6yKmkpgqYqqJcRPjJcZHjJ+YgN10qyHmLDHniKklJkRMmJgIMfXERIlpJCZGTJyYBDFJYlLENBOTJiZLTI6YPDHniSkQUyKmTIzFYaJWh+lmd5gZDofZfIHDVLZwmLYtHWb8RQ6zqpXDHL3YYUqtHWZYG4dZ+BuH2dOWmEscpt+lxLQn5rfEXOYwXX9HTEdifk9MJ4dp05mYy4npQswVDlPoSkw3Yq4ipjsxVxNzDTE9ifkjMb2I6U3MdcT0IeZ6YvoS04+YG4np7zDhPxHzZ2IGEvMXh3EOImYwMTc50HIOtBwxtxAjh1lgHGb334gZRsxwh5l+q8NsGkHMbcTc7jDjRhFzBzGjifmHgxtEzFhi7iJmnIMbRMw9xEwg5l6H6XIfMZOI+afDnJnsMK2nEPNvYqY6mB8H80PMdGIecDA/DuaHmJnEPOxgfoh5hJhHHXgiB/NDzFxiHneYoU84zPz5xPyXmAUO02ehw0x7kphFDnPuKYfp/DQxS4h5xmFOL3WYVsuIeY6Y5Q5z6HmHya4gZqXDzHvRYXauIuYlYl52mKlrHGbDK8S86jCdXnOYMescZvnrxKx3mJYbHGbIm8RsJOYth0lvcpjem4l5x4GOc6DjiHmPmG0Os/59hzm1nZgdDjP6Q4dZttNhDn7kMC0+dpjBux1m7ifE7HGY1KcO0+szh5myz2G2f+4wgf0O0/EAMV86zLqDDnPyK2IOOfBDDvyQAz9EzBGHGXTUYeZ8T8wxh2n6wWF6/ugwk084zLafHMZ30mE6nCLmF4dZe9phTvzqMI4KhxnpdJglLofZX+kwtmqHGeh2mNkeYrwOE/c5TI+Aw0wKOszWGofxnHWY9rUOM7HOYdaEHOZ4mJh6B/fHYRY3OMy+Rgf3x8H9cXB/HGZv0mEaUw7uj8PMzDjMlqzDVOccpt15h5lQcJjVRYc5VmJGLBeY4dYLzKL/p7jM43Qu3y8+ybPv+zPP/owkSZIkX0l0kqSJoSFJQpoUkoSGkJAkWRLSNJaExj4hSUn2LGNomoaYJNSkIWSZ9Hv/Xp//zh/3da5zzv25r6uWQTtuNOh6bYOaGg3McAYVmw2qshiY4QzMcAZmOIPOOA1Kuw3q5jFoqtegMp9BzoBBbYMGTQkZtC1sUE2mQYoalB8zaE3coKsJgxqnDMpLG7Qqy6BTdQxK1jWo380GFdQz6PAtBsVvNahLA4Mm32ZQaUODrI0ManOHQZMaG7TlToMuNzGoVVODht1t0IpmBl26x6CG/zOobwuDiu416ERLg6KtDOp9v0FzWxtU0sYgswzq+KBBE9satPkhg4wPG9SyvUHjHzFoUweDLjxqUIvHDBrS0aBlnQw6n2NQ/S4G9XrcwB5kYA8ysAcZ1LO7gT3IwB5kkL+nQR2eNmhcL4P2PGNQrT4GNe9r0NhnDdrQz6Dq5wxq9rxBg/obtPgFg86+aFDdgQb1GGRgfjMwvxmY3wzq/opB04YamN8Mcg/HgxHo+Roe5OPBSPR8HQ9G48EY9ByLB+Pw4E30HI8HE/DgLfScZODtwYPJ6DnFwNuDnlPR8z2D7NPRcwZ6zjRo6/vo+QF6zjZoxBz0nIueHxrU6CP0LEDPj9GzED0XoOdC9FyEnp+g56fouQQ9l6LnMoMyi9BzuUGzVxi0fyV6rjYoew16rkXPYoNqr0PP9ei5waCNX6DnRrTZZNDgr9BzM9p8bVC9Lej5LdpsNejod2izHW12GDRjJ9rsQps9BrX/Hm32os0+tDmANiXk8yDalKLNIfL5A9qUoc2PaFOONhVocwRtjqLNz2hzHG0q0eYXsnYCbU6izW9ocwptTqPN72jzB9pUkbU/0eYvtKkma+fQ5jy5uUDWLqLNJXLzD9pcRpurBg29hjY15OZfgxr8hzYZRi27wajKWkbVr21UL4NRs41GHTMZFbIY1dNq1CybUXvtRvmdRnVwGTXDbdQej1G1fEa19xs1NmDUhqBRGWGjmmUaNTpi1LqoUWdjRjVNGDUgaeTdMaoqbVSdOkbeHSPvjlFnbjby7hh5d4wqvNWosgZGJRsalXu7UVMaGXX4DqPsdxrVpYlRk+8yqrSpUdZmRrW5x6hJzY3a8j8jc5uRuc3I3GZkbjMytxnVso1RQx8wqkhGXXjQqAYPGTWkHX0+TJ/t6bMDfT5q1JJs+nzMqHqd6DOHPjsbdbQLfeYa1aMrfXajzyeM8j5Jnz2MmvaUUbt6GuXuZVS7Z+izt1E7+hh1va9RbfsZNeo5+swzquZ5o5q8YFT+i0atGWDU1YFGNX7JqLzBRq162ahTQ4xqNNSofq8atWKYUSeHGxV/zai++UbNG2nUiVFGRUcb1XuMUXPHGlXyhlGZbxrVcTzeTDBq/0S8mWRk7zFq/GS8ecfI3oM3U40a9x6cp+HNDKOaz8Sb9/FmFt7Mxps5cJ6LNx/izTy8KcCbj+FciDfz4bwQbxbB+RO8WYw3S+C8FG+WwfkzvFkO5xVGFazEm1VwXoM3a+FcjDefw3m9UTkb4PwFnDfizSY4f2XUxM1w/trImwPnb+G8Fc7fwXk7nHfAeadRG3fBeQ+cv4fzXjjvg/MBOJfA+SCcS+F8CM4/wLkMzj/CuRzOFXA+AuejcP4ZnY/DuRLOv8D5BJxPwvk3OJ9C59Nw/h2d/4BzFTr/Cee/0LkazufgfB6dL8D5IjpfgvM/6HwFzlfJxjU415CN63D+j2xkmLTnBpNq3WhS+9omjTWYtMtoUobZpHYWk0ZbTcxrJuY1E/OaiXnNpG1uk2o8JslnUr7fpK0Bk64GTWocNmlEpkmrIiZdjprUKG7SsIRJK5ImXUqZ1DDLpKF1TCq6ycS+Y2LfMWnILSYtq2/S+VtNqn+bSYMbmrTkdpOqG5lUr7FJg+40aXETk47eZVLdu03q0cykRfeYVNHcpDotTOp+r0kLWppUfp9J6ftN6tbapMI2JpU9YFLyQZNy25pU8JBJh9uZFG9vUpdHTJrXwaTSR02KPmZSTkeT5nYyqSTHpMwuJnV83KTZuSbt72rivTEpu7uJ98bEe2PivTHx3pg0oxeaPWOStw+a9TVp2rNo1s8kdx6aPW/S1P5o9oJJzgFoNtCkKYPQ7CUTsxqaDTExq6HZUJOsw0zMaiZNGmHSltdMMo80qdUokya+btLm0SYZx5rU8g2Txo8zadObJtWeYFKLiSaNe8ukjZPwbLJJzd/BsykmbXgXz94zqdk0PJtu0roZeDbTpKaz8OwDk4pn49kck5p8iGfzTFrzEZ4V4Fkhns3HswV4thDPPsGzxXj2KZ4twbNlePYZnhXh2XI8W4lnq6i/Gs/WUL8Yzz6n/jo8W0/9L/BsI/W/NOnsJupvNmnA19T/xsSeQ/2tJvYc6m8z6cx26u80KW8X9XdTfw/191J/H/X3U/8A9Q9Sv5T6h6h/mPpl1P+RzJRT/ycyc4T6R8nMz9Q/Rv1K6v9C/RPU/5X6v1H/FPVPU/8M9f+gfhX1/6T+WepXU/8c9c9T/2/qX6T+Jer/Q/3L1L9K/WvUr6H+v9T/j/oZZm28wazztcxqXtuswQazNhjNqjaZ1cxi1iCrWetsZp21m9XUaebOmNlxzNwZMzuOmTtj1pqAmTtj5s6YuTNm7oyZO2NWq7iZO2PW5qSZO2NWyywzd8asTTeZuTNmtahn1rhbqF/frFoNqH+bWWMbUv92szLuoH5js0bfadaOJmZdv8ustndTv5lZ2+6hfnOz1IL695q1taVZ1lZmtbnfrEmtzdrSxqz//1o9aGZGo/5DZmY0s7Lbm5nRzNrbwaza2WZ1eIz6Hc3a08ksb2ez2ncxa9rjZu3KNcvdzax2T5g1tbuZ/cYs51Nm9hsz+42Z/cbMfmNWlz5mzetrVumzZkWfMysnz6y5z5tV0t+szBfN6jXArNkDzTo2yKzQYLN6vmzWrCFmHX3FrLqvmtVjmFmLhptVMcKsOvlm9R9p1oJRZp153az0GLPyxppV+IZZp8aZ1Wi8Wf0mmLViolkn3zKr4dtm9Z1sVtE7aDnFrAZTzRrynlnLpuHldLSciZfvo+UsvPwALeeg5Vy8/BAt5+FlAVp+jJeFaDkfLRei5SK0/AQvF6PlErRcipbLULIILZej5Qoz8xlarkbLNWi5Fi2LzfKvQ8v1Zs3YgJZfoOWXZnXfhJZfmVW+GS2/MavbFnr5Fi23mpXchpbbzSrYQS87zYrvppc9aPm9WSf20st+s3ofoJcSsyoPmlX/EL0cNmvJD/RSZla9cnL5E71UkMsj9PKzWQOO0ctxeqkklyfo5VdyeZJefqOX0+TyDL38Ti9V9PInvZwlF3/Ryzl6OU8vf9PLBXJxiV7+oZfL9HKFXq7RSw29/Esv1+klw6JuN1hUWMuishstShosyjVaVGCy6KTZorjVor42i4rsFp1wWNTAZVFvt0XLPBad91pU32/R4ICF2cyi6pCF2cyiQRELs5lF12MWZjOLRiUt2payqCZtkepYlH+TRVvrWmStZ1GbWyyaVN+iklstMt9mUceGFs2+3aL9jSwKNbYo+06LZjWx8MZY5L/bwhtj4Y2x8MZYeGMs6n+vhTfGojP3WXhjLMprbdGqNhadesCiRg9aNKytRSsesuhSOws7jUVDH7Gw01jYaSzsNBbui0UbO1lUq7OF+2LR2Mct3BcL98XCfbFwX9DlSQv3BV16WrgvFu4LuvS2cF8s3Bd0edbCfUGXPHR53qLK/ujyIroMsGjJQHQZhC6D0eVldBmCLq+gy6voMgxdhqPLCHTJR5eR6DIKXUajyxh0GYsub6DLm+gyHl0moMtEdJlkUc+30WUyurxjUd130WUqurxnUdU0dJmBLjMtWvM+usyyqPFsC/sMusy1sM9Y1OojdCmwaPPHFhnno8sCi8YvtGjvIotqL7aow6cWzVhi0Z6lFnk/s6h7kUXTlltUvgKNV5GX1eRlDRqvJS+fW9RvHRqvJy8bLGq4EY2/JC+b0PgrNP7aoiHfoPEWNN5qUfPv0HgbGm+3KGMnGu9C491ovAeN96LxPrK3H40PoPFBsleKxofQ+DDZK0PjH9G4nOz9hMZH0Pgo2fsZjY+hcaVFo39B4xNo/KtFbX/Dr1NofNrCLoNff1jYZSzsMvj1l0U51RZmMvw6b2Ems6jXRfy6ZNGxfyyqdwW/rnLWNYvO1uDXdfz6z6LiDKtqbrBKN1qVX9uqrQarrCarcsxWTbJYVWK1KtNuVUeHVbOdVh1zWRXyWNXTa9Vin1Vn/VbVDVo1IGRVcdiqqkyrmkQ5K2bVmrhVVxNWtUlxVtqqLVlWmW/irLpWTbzZqv31OKu+Vdm3WjWrgVVHb+Os263q0ciqRXdwVmOr6jSxqv9dnNWUs+62qvE9Vo1ozln/s+pyCyt7DGfdx1mtrDK25qw2nPWAVXtllb8tZz3EWe2sqniYsx7hrA5WLXjUqjPZnNWRszpZtSqHszpz1uNWDcu1anNXznqCs7pbNf5JzurBWT2tzGNW5jHOeoaz+ljVvS9nPctZ/Tgrz6q85zmrP2e9YFWjAZw1kLMGcdZgq1q+zFlDOOsVznqVs4Zx1nDOGmGVN5+zRnLWKM563crbwlljOesNzhrHWeM5awJnTeSsSZz1NmdN5qx3rOwwnDWVs97jrGmcNYOzZnLW+5w1i7Nmc9YczprLWR9y1kecVcBZH3PWfM5awFkLOWsRvBZz1qectYSzltLjZ5xVxFnLOWsFPa7irNWctYaz1nLW55y1jrPWc9YXnLWRs77krE2ctZmzvuasbzhrC2dt5azvOGsbZ23nrJ1ov4uzdnPWHrTfi4/7OGs/Z5Wg/UF8LOWsQ5z1Az6W4eOPnFXOWRX4eIRMHOWsnznrOGdVkolfOOsEZ53krN/IxCnOOsNZv3PWH+Srinyd5ay/OKuafJ0jq39z1gXOuki+LpHVy5x1hbOuktUasvovZ13nrP/I6g029axl0+IbbTpa26a6RpsGmGwqNttUZbGpic2mfLtNWx02WV02tXHbNMljU4nXpky/TR0DNs0O2nQsZFO9TBvvCmdFbez8Nt4VG+8KZ6VsvCs23hWbJt9kU2ldzqpnU84tNs2tb1PlrZx1m029GtrYXWzsLjbmMM6606Z1TWzMYTbmMJumNLMxh9lk/59NXVrYNO9ezmppU7SVTb3vt2lZa5vOt7Gpvmwa/KBNG9ralNHOpnYP2zS6vU07HrHJ+ahNudk2FTxm0+GONsVzbOrb2aaiLjadeNymBl1tGtLNpo1P2FTrSZua97Bp7FM29n0b+75N3Z6xaWpvm8r62JR81qZ+/Wxa8ZxNJ/NsatjfpqEv2LTpRZtqD7SpxSCbxr1k057BNnmH2NT9FZumDbWp/FWb0sNtyhth06rXbLqcb1OjUTYNe93G3mJjb7Ep+w0be4tNe9+0yT/Bph4TbVr0lk0Vk2yqM9mm/u/YtGaKTVfftanxezaNmGbTluk2mWfiyft4Msum/R/YFJqDv3Px5EM8mYe/Bfj7MZ4U4sl8PFmIJ4vw9xM8+RRPluDJUjxZhidFeLIcT1bgyUo8WY2Oa/BkLZ4U48k6PFmPjhvwZCOefIknm9DxK3T8Gh2/wZMtePItOn6HjtvQcTs67sSTXei4Gx33oONedNyHjvvR8QA6HkTHUnQ8hI4/2NShDB1/RMdydKxAxyM2LThq456g43F0rETHX9DxhI17YuOeoOMpdDyDjr/buCdku4rez6LjX+hYTbbPke2/yfYFer9I7/+Q7ctk+wrZvkrvNfT+L71fJ9v/ke0b7BpUy651N9p1vbZdbY12jTLZtc1sl91qVxebXfPsduYvO/OXnfnLzvxlZ/6yq7nfrrEBu3YF7XKH7WqXadfUiF1lUbuScbv6Jezs+Hb2FTs7vp19xc6+Ylftm+3qUM+uGbfYVVHfLm8Du7rfZteChnadud2uxnfYNaKxXVvutOtyE7taNbVr4t127W9mV6i5XT3/Z9fiFnYdvdeuuvfZNaCVXcX321XT2i49YNdk2bX1QbusD9mV086uuQ/bVdnervod7Br8qF0bsu2qfsyuZp3sGp1j147Odjkftys3166Crnad7GZXvLtdfZ+0q6iHXReesqvF03aN62Vnv7erVh87+72d/d6u8n52pfPsvCd23hP4vmDnPbHznth5T+y8J3Zlv2xnV4HvK/B9Fb7D7OwqdlWNsKtJvp3ZC76j4DsavmPgO9bO7GVX5pt29Rpv15IJ8J0I30nwfRu+k+E7Ba/etWvKVLsOvwff6fCdAd+Z8H0fvh/Ad7ZdG+fA90P4zoPvR/AtgG8hfOfDdwF8F8L3E/guhu+n8F0K32Xw/Qy+RfBdAd+V6LsKvqvhuxa+xfD9HL7r4bsBvl+g70b03YS+X8F3M3y/hu8W+H4L363w3Ya+29F3B/ruJA+74bsHvt/Ddy9898P3APqWkIdS8nCIPBwmDz+Qhx/hWw7fn+BbQR6OkoefycMx8lBJHn4hDyfs7PV29nr4noLvafJwhjz8QR6q7MxdduYu8ltNfs+R3/Pk9wL5vUgeLtmVcZn8XiG/V8nvNfL7L/m9Tn7/I78ZDrWs5dD4Gx3aW9uh2kaHOpgcmmF2qMLi4PfvUH+7Q2scDl11OnhLHLwlDt4SB2+JQ70CDi0JOnhLHLwlDt4SBzuKgx3FobYJh6YkHTqcciie5VDfOg4V3eRgp3ew0zvY6R3s9A52eofa3+bQtIYOld/uUPoOh/IaO7TqTgd3xMEdcXBHHNwRB3fEwR1xcEcc3BEHd8TBHXFwRxzcEQd3xMEdcaj0QYeiDznUu51Dyx526Hx7h5p3cGjsow7tynbI3dGhbp0cmprjUFlnh5KPO9Qv16EVXR261A1NuqPJk2jSw8HM5VCPpx1a1MuhqmccatLHofy+Dm191iHrcw72eQf7vIP9BE1eRJMBaDLQwX7iYD9xaPTLDu0Y4pBzqEO5rzpUMMyhk8MdaviaQ0PzHdo0Et1fR/fR6D4G3cei+zh0fxPdx6P7BIcav+XQiEkObXnbIfM7DnWc4tDsd9F9KrpPQ/fp6D4D3Wei+yx0/wDdZ6P7XHT/EN3noftH6P4xuhc6tGe+Q96FDnVf5NCCTxw6s5gaS6ixlBrLqFFEjeXovgLdV6L7anRfg+5rHTpb7FDTdQ6NWu/Qtg0O3hEH74iDd8TBO+LgHXHwjuDtFrzdirff4e02vN2Otzvxdhfe7sbbPXi7lxr7qLGfGiXUOEiNUmocosYP1Cijxo/U+IkaFdQ4Qo2j1DhGjePUqKTGCWr8So2T1PiNGqepcYYav1PjD2r8SY2z1PiLGucc7PEOzfqb/FwgP5fIzz/k5zL5uUJ+rpGfGvLzL/n5j/xkOLXsBqfO13KqeW2nxhqc2mV0ym12qpvFqUKrU6dsTjVyODXM6dRml1NGj1PZXqdm+Zw66neylzjZS5zsJU7VZDqlqFOTY06Vxp2KJp3qnaJGmhpZ1LiJGnWpcTM1bqFGfWrcSo0G1Gjo1MTbnezwTnZ4p3re6dTiJk6dvcuppnc7NaqZk1nLyazlZNZyMms5daKlUw1aOTXkfqc2tnaq1gNOtZdT0x50qrytU+l2TuU97NSq9k5dfsSpVo9SI5saj1GjEzVyqNGZGl2okUuNrtToRo3u1HiSGj2o8RQ1nqZGL2o8Q40+1OhLjWep0Y8aedR4nhr9qfECNQZQYyA1BlFjsJP93cn+7mR/d6rtq05NGebU4eFOxV9zqm++U0UjnbowyqkWo50aN8apPWOd8o5zqvubTi0Y79SZCU7uh5P74eR+OLkfTu6Hk/vh5H44uR/UmE6NGdSYSY1Z1PjAqZOznWo416mhHzq1aZ5TtQuc6vCxUzMKnaqY71SdhU71X+TUmk+currYqTZLnJq01KmSZU7mLCdzlpM5y8mc5WTOcjJnObVjrZPd3cnu7mR3d+rSBif7iJN9xMk+4mQfcarH104t+sapqi1ONdnqVP53Tm3d5pR1h1M5O52au8upyt1O1f/eqcF7ycI+snCALJSQhYNkoZQsHCZvP5C3MvJWTt5+Im8V5O0IefuZvB0jb8fJWyV5O4FPv+LTSXw6hU+n8ekMPv2BT1X49Cc+ncWnanw6h0/n8elvfLqIT5fQ8B80vIKGV9HwGhrWoOF1NPwPnzJcitdyqe+NLhXVdumCwaUWJpfGmV28Hy7eDxfvh4v3w8X74eL9cPF+uHg/XLwfLt4PF++HS9Uhl5plujQ64mLGcjFjuZixXMxYLmYsl1pmuTS+jkt7b3LJf7NLPeq5tOgWl6rqu8Twpsm3uVTa0KVoI5d63+HSssYunb/TpeZ3uTS2qUu77nbJfY9L3Zq7tOp/LnZ2Fzu7i53dxc7uUqi1Sz3buLT4AZfOyqWmbV0a9ZBLh9vRX3v6e4T+OtDfo/T3GP11dGlPJ5e8nV3q3sWlBY/TXy79daO/J+ivO/31oL+n6K8n/T1Nf8/QX2/660N/z9JfP/p7jv7y6K8//b1Afy/S30D6G+RS8Usu1QymvyH09wr9DaW/YfQ3nP5G0N9r9DfSpWmjXCp/3cW+7mJfp7836G8c/Y2nvwn0N9GlepNcGvS2S+smu3T9HRfzlYv5iv7eo7/p9DfDpU0zXao9y6UOH7g0Yzb+zcG/D/FvHv59RH8FLuUUujR3vkuVC1yqv8ilwZ+4tGGxSxlLXGq31KXCZS6d+sylRstdGrbCpc0rXTKudil7jUuz1qJtMdquQ9v1Lt4OF2+Hi7fDxdvh4u1w8Xag7TdouwVtt6Ltd2i7zcWu7mJXR9tdaLsbbb9H271ouw9t96NtCdoeRNtStD2Mtj+gbRna/oi2P6FtBdoecXE3XNwNtD2OtpVoewJtf0Xbk9Q+5eJuuLgbLu6Gi7uBtn+i7VlqV7s04pxLW867ZL7gUseLLs2+5OJuUPsKta+6tOOaS85/Xcq97lLBfy6dzHAzW7mZrdzMVm75jW71MLm1yOxmT3dLNrcm290qdbgVdbnZP9zsH272D7fa+92aFnCrPOhWOuxWXqZbqyJumWNudYy7NTvh1rGkW/XSbg3KcmtdHbecdd3KvdmtgnpunbzFrYa3ujW0AbVvo/bt1G5E7Tuo3ditJk3cyr+L2k2p3Yza91C7ObX/51bze6ndktr3Uft+aremdhu3Lj9A7Qep3ZbaD1H7YWq3p/Yj1H6U2tnUfozaHamdQ+3O1O5C7Vxqd6V2N2o/Qe0n6bsHtZ+i9tPU7kXtZ6jdm777UvtZavejdh61n3drS3/6fpHaA6g9kNqDqD3YzVzlZq6i9lBqv0rtYdQejuavoXk+tUdS+3Vqj3areIxbNWPRfBy136T2eGpPdGvIW25tnORWrcnUfofaU9w6866b/dzNfk7t6dSeSe333Voyy63qD9xqNofac6n9oVvJj9zqV+DWio/dulRI7QVuzVro1tFFbtVd7NaAT6m9xC37Mre6fObWvCK3Tix3q8FKt8atcmvPare8a93qXuzWgs/durrOrTYb3Jr0hVslG93K3ORWr6/c2rDZrYxv3Gq3xa2p37pVttWtRtvcGrbdrc073DLucqvnbrcW73Hr7PduNd3n1qj9bh0+4Fb8oFt9S90qOuTWhcNudnO3ZvzoVkW5W3Uq3Op/xK2tR92yHnMr57hbcyvdqvyFHPzq1tiTbu36zS33abe6nSEHv5ODP9zMVG5mKrz4Cy/OkYPz5OBvt65fwItLePEPXlwmB1fJwTW8qMGL63jxHznI8KjmBo90o0eTa3tUavAoavJoiNmjjRaPatk8am/3aIHDozNOjxq7PRrh8WiL18Ob4eHN8PBmeHgzPOzlHvZyD2+GhzfDw5vh0eakR8a0R9lZHs2q49HZmzxqerNHo+p5tO0Wj+K3etS3gUdFt3l0oaFHLRp5NOMOjyoae1SniUf97/Joa1OPrM08yrnHo7nNPdwLD/fCo7EtPdp1n4d74eFeeLgXHu6FR60e9HAvPNwLD/fCw73waMcjHu6Fh3vh4V54dKmjRy1zPBrf2cO98KhurkcDunpU3A09nvAwT3mYpzzMUx7mKQ87uYed3CNvH4+69/VozbMeXe3nUZs8jyY972Hf8Kj+ix4NHuDRhoEeuV/yqNtgjwpf9ujUEDgN9Wjiqx7tH+ZRaAScXvNoXb5H10d61PZ1OI326OQYjxq+4dHQcXB60yP/BI96TPRo0VtwmoRHk/HoHTyaAqepePQeHk3DoxlwmolH7+PRLDjNhtMcj0rm4tE8OH0EpwKPMgrxaD6cFsBpoYd93MM+DqdP4bTUo57L4PQZnIrgtMKjKSvhtApOa+C01qNNxXBaB6f1cNrgUdUXcPoSTpvg9BWcvobTN3DaAqetcPoOTtvgtJ3c7ITTLjjthtP3cNoLp31wOgCnEjgdhFMpnA6j0w9wKoNTOZx+glMFnI7A6Wd0Ogan43D6BU4n0OlXOP0Gp1N4dxqdzsDpDzhV4d2fcPoLTtV4dw7v/obTBThdxLtL6HQZTlfw7ire1cDpXzhdx7sMr7rd4FVhLa8u3+hVK4NXE41e7Td5Vc/i1SCrV+tsXjkdXuU6vSpweXXJ7VVLr1fjfV7t9XvZM7zsGV72DK/sEa+6RL2aF/PqQtyrFkmvxqW82pP2qk4dr/rf5NWaul5Z63mVc4tXc+t7df5Wr5rf5tXYhl72cC97uJc93Mse7pX5Lq86NvVq9t1eVTfzqllzr0b/z6uyFl4lW3rV7z6vNrfyytjaq+w2Xs16wMsc5WWO8jJHeZmjvMxRXuYorzZ18Kp2tlcdHvNqUUevqjp51aSzV5O7eFX6uFfRrl717ubVxie8qvWkV+17eLXgKa/O9PSqcS+vJj3jVUlvrzL7ejX4Wa829PMqIw/9nke//l6degH9BqDfQPQbhH6D0e9l9BuCfkPR71X0G4Z+w9HvNfTL9+roSPR7Hf1Ge7VtDPq9gX7jvCp6E/3Go99Er2a85VXFJPSb7FX+O15tnYJ+U+H6nlfLpqHfdLjO9Gra++g3C66zvRoxx6stc+E6z6teH3m1pACuhV7uhFdTF8B1oZc74eVOwPVTL3fCy52A62de7oSXOwHXlV7uhJc7Ade1eF3s5U7AdT1eb/Cq5gu4fonXm7zMUHD9Gq+/westcN2K19/BdRtcd+D1TrjugutuvP4ernvhug+vD8C1BK4H8foQXA/D9Qe8LoNrOVx/gmsFXI/C9We4HoNrJVx/gesJuP4K19/gegqup+H6O1z/gGsVup6F619wrUbX83D9G64X0PUiXP+B62V0vQLXa+haA9d/4fofumb42L197N4+ta/t0zSDT+VGnxqbfRph8anE6lOm3adeDp82OH3KcPvUzuNTodenUz6fWgV8mhj0aX/Ip3qZPg2K+LQu6pMz7lNuwsdu4WO38LFb+HgnfDp6k091b/bxTvh4J3y8Ez7eCR/vhE+1b/epQyMf74SP+cnH/OTT5Lt8zE8+5iefhtzj08bmPtVq4VP3e31a0NKnq/f51OZ+nya19qmyjU/15dPYB33a1dYndzsfe7ePvdsncwefOj7q0+xsn6of86lZJ59G5/hU1tmn5OM+Dcv1aXNXn4xP+NSzu0+Ln/Tpeg+f2vb0acrTPp3s5VPD3j6N7+PT3r4++fv5NOA5n4rzfLL396nLCz7Ne9GnCwN8ajGIHl7yqWKwT3WG+JT/ik9bh9LDMB97BXqPoId89B5JD6N8OvM6eo+hh7Ho/QY9vOnT4PHoPYEe3vKp2yR6eNuny5PRewo9vOtj56aHafQw3acdM+jhfZ/6zaKHD+hhjk/Zc+nhQ5/OzqOHAnr4mB4K6WGBT0MX0sMielhMD5/SwxKfapbSw2f0UEQPy+lhpY/ZiR5W08Naeiimh8/pYT09bKCHL+jhS3rYRA9f0cNmfPiGHrbQw7f08B09bMOH7fSwkx520cNuetiDD3vpYR8+7KeHEno4iA+l9HAYH36ghzIfbwQ+/EQPFfhwhB5+9vFG0MNxsvQLPpygh1/J0m/0cIosncaH38nSH2SpiiydJUt/4UM1WTpHlv4mSxfI0kWfGvxDli6TpSs+ea+RpRqf1vxLlq77lJPh19wb/NwHv5rX9muswc998Ctt9nMf/Npi9XMf/NwHv5Y4/dwHP/fBz33wcx/83Ac/98GvYyE/98HPffBrR9TPffAzN/m5D37mJj9zk1+L6/iZm/xqe7NfU+r5dfgWP/uEn33Czz7hZ5/wa0Ajv4rv8Mt+p19dmvhVdJdfF5r61aKZXzPu8auiuV9NWviVf69fpS39irbya8j9fm1s7Zf3Ab+6y68FD/p1ta1fbdrR28N+Vbantw709ii9ZdNbR3rrRG859NaF3h6nt1x660ZvT9Bbd3p7kt6eoree9PY0vT3jZ8+mtz5+9mx66+fX5ufo7Xl6609vL9Dbi/Q2kN4G+XXyJXp72a/xQ+jtFb/qvkpvw/zaNpzeXvOrbz69jfSr9ut+dRjt16IxflWNpbdxfnYJehvvV4OJ9PaWX3sm0dtkv/q/49eaKX7eB79y3vPzPuDbdD/vg5/3wc/M5Od98DMz+ZmZ/Ko/z8/M5NeuAr/chX7lzfdr1QK/zIv86vgJPS/2q/pTv5ot9WvqMr/KPvOzY/vZsf3av9Kv0Gr8XOPXurX4+blfuevwc71flzbQ80a/Zn1Jz5v8arqZnr/Gz2/o+Vv83ErP3+HndnregZ876Xk3fu6h5+/xcy8978fPA/RcQs+l9HyIng/Tcxk9/0jP5fRcQc9H6PkoPR+j5+P0XEnPv9Dzr/R8kp5/o+fT9HyGnn+n5yp6/pOez9JzNT2fo+fz9HyBni/S8yV6/gefr9DzVXy+Rs//4vN1fP4Pn28IaHStgHbcGFDSEFA/Y0CbTQEZLQH1tAa02BbQdXtAbZ0B5qWATroDzEsB5qWAjvoDzEsBjQoFtC0cUDwSUN9oQJtiAdVOBNQjGdCiVEA16YBUJ6B5NwV0oW5ALeoFNOOWgCrqB9SkQUD5twVU2jCgaKOAhtwR0MbGAXmbBNT9roDWNA3o6t0BdogAO0SAHSKg9vcG2K0DOnNfQI3vD/A2BFTSJsDbENDgBwO8DQHehgBvQ4C3IcDbEOBtCGhJdoC3IaB2nQIqzAnoVOeAWj0e0MTcgI51DajeE2jRHS2eRIun0KInWjyNFs+gRe+A1vVBi74B5fZDi+cCupSHFv0DmvUCWrwYUNOBaDEooMMvBbgLAQ0dEuAuBOR/NcBdCKh4eIC7EFCX/AB3AS1GBbgLaDQmwF1Ao3EB7kJAJ8YHuAsBjXsrwF0IMCuh0TsBZiU0mhpgVkKjaQH2BzSaGWB/QKNZaDQbjeag0dyAms9Do48CKi9Ao8KARsxHowVotAiNPkGjxWi0BI2WotEyNCpCo+VotCKgjFVotBqN1qDRWjT6HI3WodH6gJp9gUYbAyr7Eo2+CmjYZjT6OqDQloAGfYtGWwNybkOj7QGt2IFGOwPK3k2O9gTYqcnRvoCm7CdHB9DoIDkqRbtD5OgHtCsjRz+So5/IUQU5OoJ2P5OjY2h3nBxVot0JcvQr2p1Eu1Pk6DTanSFHf6BdFTn6E+3+QrtqtDuHdn8H1P8C2l1Eu3/Q7jLaXUG7a2hXg3b/ot11tMsI8i4EeReCvAtB5qSgzhiDzElBTbIEmZOCqm8PaqwjqF3OoNLuoPI8QfbpoMz+IPt0UBuCQWWEg+qWGVRhJKjL0aA6xoOanQiqOhlUs3RQU7OCOlUnqEZ1g5p4c1D76wVVr35Qo28NakeDoJINg+p3e1CbGwUVahxUzzuDWtckqOt3BZV7d1ArmgV16Z6gsv8X1KwWQZ29N6i29wU1pVVQJ+8PqmGboMY/ENRRBVW3bZC9Iaht7YLsDUENfSTI3hCUPzuoHo8FVdwxKHtOUF06B1XUJajauUF16BrUom5BVT0RlJ4MsksH2aWDavF0kF06qIpngmrSJ6j8vkGVPhtUg+eCGpIX1J7ng/K+EFT/F4PaOiAo66Cger8U1LLBQdUaElT3V4JaMDSoq68GlTMcrUeg9WtoPRKtR6H162g9Bq3HBlX5Blq/idbj0XoCWr8V1IhJaP12UJnvBDV4Clq/G5T7PbSeFtSq6XgwE63fD2rJLDyYHVS7OXgwF60/DKrVR3hQENSxj/FgPh4sCKpsIR58EmRnwINP8WBpUIOW4cFneLAcD1bgwUo8WI0Ha/BgLR4U48E6PFiPBxvwYGNQi7/Eg014sDmogq/x4JugWn6LN1vx4Lugmm7Hgx1BHd6JN7vxYE9Qe7/Hm31BDdiPNwfw5mBQfUvx5hDe/IA3ZXjzY1A15XhTgTdHgrpwFG+O4c1xvKnEmxN48yvenMSbU0HuAd6cwZs/gtwDvPkTb/7Cs2q8ORfkHuDNBby5GOQe4M3lIPcAz67hTU2Q+QjP/sObjBD7Qki1bgyxL4S0wBDSVWNIbcwhzbWEdN4aUnN7SNMcIZ1xhtTYHdIkT0iV3pDq+0MaGwipPBhSOhzSiMyQSiIhZcZCGhwPaVciJHcqpLx0SFuyQjLfFFKvuiFtuDmkjFtC6lY/pFW3hnS5QUgdG4a05PaQqhuF1K5xSIV3hnSqSUitmobYn0M61izE/hzS1P+F2J9DatQypIn3hbS/VUj1Woc0ug34AyElHwxpWFvwh0IKPRzSoPYh7XgkJOejIfXLDmnzYyEZO4XUMyekdZ1Dut4lpNzckFZ0DelSt5Cyu4fYFUI62yPErhBSwdPgvUJq2TukWX3A+4bUtF9IU54L6WReSA37hzT+hRDvQUh1B4Z4D0K8ByHFXw7xHoR4D8BfDfEehJiNwF8LMRuFtGlkSP7XQ+oxOqTiMSF25xC7c4jdOaTaE8AnhrTorZBqJoFPDmneOyFdmBJSh6khzXgvpKppIWkG+MyQTrwfUosPwGeHVDEnpCYfhjR5XkilH4XU4OOQxhWCzw+pzsKQ8heBfxJS9NOQhiwJac9S8M9C6l8U0tbl4CtD6r0qpI2rQ/KuDal7cUhrPg/Juh58A1n5gqx8Cb6JrHxFVjaHlPMN+Bay8i0Z+g58G1nZToZ2kqFd4LvJ0PdkaC/4PjJ0gAyVkKGD4IfI0GEy9AP4j+DlZOgnsnUE/CgZ+plsHSdbleC/kK1fydZJ8N/I1mmydYZs/Q5eRbb+JFtnwavBz5Gt82TuAvhFsnWJzF0mc1fAr5K5a2TuX/Dr4BlhtbshrMJaYV2+MaxWhrBmG8OqNoFbwppqDeuUDdwB7gzrmCusZh5wL7gvrEaBMDsCeAg8M6zRkbDKouDxsIYlwtqfDKteGjwrrB11wkrWBb8ZvF5YofphDboVvAF4wzBvQZi3ALwx+J1h3oKwnE3B7wZvFpaxeVg9/wfeArxlWLn3hbWiFXhr8DZhLX4grOsCbwv+UFiX2oWV3R78EfAOYbXNDqvgMfCO4Dlhzeoc1tku4LngXcM62S2slt3BnwTvEVbTnmH2ZfBe4L3D7MthHe0L3g/8OfC8MHcA/AXwF8EHhrkDYe4A+MvgQ8LcgTB3AHwY+PAwdyCsofngI8FfBx8d1rYx4G+AjwN/Myz/hLAGTAR/C/ztsPpODmvTO+Dvgk8Ffy8s+3TwGeAzwWeF1eODsIpng88F/zCsonlh1S4A/xi8EHxBWF0Wgi8CXwz+aViLloTZlcE/Ay8CXxFWh5Xgq8BXg68FLw7rwufg68E3gH8Rlr4Ma94m8K/Avwb/JqyqLeBbwb8D3xZWix1hzdgJvgt8D/j3YZ3YC74f/AB4CXhpmN0A/DB4GfiP4OVhNakAPwJ+FPwY+PGwKirBT4D/Cn4S/FRY406DnwH/A7wqzDsQ5h0ArwY/B/53WPkXwC+C/wN+GfwK+DXwGvB/wf8Dz8hUxQ2ZqnNjpvJrZ6rUkKkGpkyNM2dqjwXcBm4Hd4C7MjXEDe4B94H7wQOZiobAw+CZ4FHwWKa2xsGT4CnwNHgd8JvA64LXA78FvD54g0z1vw28IXgj8DvAG4M3Ab8LvCl4M/B7wJtnytsC/F7wluCtwO8Hbw3+ALjAHwR/CLxdpjY+DP4IeAfwR8EfA+8I3gm8M3gX8MfBu4J3A38C/EnwHuBPgT8N3gv8GfA+4H3BnwV/DjwP/HnwF8BfBB8APgj8JfDB4EPAXwEfCj4MfDj4CPB88JHgo8BHg48BHws+DvxN8PHgE8Hfoq9J4JPB3wGfAj4V/D3waeAzwGeCvw/+Afhs8DngH4LPA/8I/GPwQvD56LkQfBH4J+Cfgi8BXwr+Gb4UgS8HXwm+Cnw1+FrwYvz9HHw9+AbwL8C/BN8E/hV5+Br8G/At4FvBvwPfBr6D/OwE3wW+B/x78L3g+8EPkLcS8FLwQ+CHwcvAfwQvzyT/4EfAj4IfAz8OXgl+IpP8Z5J/8FPgp8HPgP8BXgX+Z6Za/AVeDX4O/G/wC+AXwf/J1IzLmaq6An4NvAb8X/D/wDMiqrohIt0Y0bzaEZ0wRNTCFNEMM7gF3AZuj+iCI6IOrogWucE94D5wP3gAPAQejqgmM6IuUfAYeBw8CZ4CT4PXiajopohq3xxRj3rgt4DXB28Afhv47eCNIiq+IyL7nRH1bQJ+F/jd4M3A7wH/H3iLiDbdG5H/vogGtAK/H7wN+APgAm8L/lCEXSDCLhBhF4hobwfwbPDHwDuC54B3Bu8SUd3ciEZ1jehwt4gadgd/ErwHeE/wp8F7gfeO8P+P8P+P8P+P8P8HzwPvD/4C+IvgA8EHRXTypYhavhzRrCERnX0loravgg8DHw7+Gng++Ejw1yMqGB3RpTERZb8R0eJxEV1/E3wC+ETwt8DfBp8M/k5Eue9GtGJqRMZpEfWcHtG6GRE53wefBf4B+BzwueAfgn8UUb+CiDZ/HFFofkSDFkS0Y2FEyU8i7AHgn4IvBV8G/hn4cvAVEe1fGVG91RGNXhNR2dqIGn0eYR+OsA+DfwG+EfxL8K/AN4N/HVGzLRFN/TaiU1sjarUtotnbI6reEVG7XREV7gbfA74XfB/4fvAS8IMRXS6NqOPhiJb8EFHGjxF1K49o1U8RmY9E1OtoRBt+jsh9HLwS/BfwX8FPgv8GfjrC/BNh/okw/0Q0+M+Idp2NKF0d0YhzEZWcj6j+hYjGXoyo/BL4ZfAr4FfBa8D/Bb8eUeOMqCbdEFVlrSi7cJRdOMouHGUHiLIDRNkBompvj2qBI6qrzqhy3FEt84B7wf3gAfAgeBg8M6pa0ai6x6JaE4/KmoyqdyqqjemovHWi6n9TlH9/lH9/lH9/lH9/lH9/VPm3RVXaMKoGjaIadwd4Y/Am4HeBNwVvBn5PVBXNo2rSIqrJ90Z1omVULVpFNeP+qKpaR6UHopqnqC48GFWHh6Ja1C6qmoej6vJIVEUdoqqdHWUPjrIHR9mDo+rbOapNXaLy50Y1oGtU27pFFe8O/iR4D/Ce4E+D9wLvHdXQPlHt7RtV3X5RjXouSvajZD9K9qNkP0r2o2Q/SvajZD9K9qNkP0r2oyoYFtWl4VFlvxbV4vyoro+MKvf1qFaMjso4Nqqeb0S1blxUzvFR9ZsQ1eaJUYUmRTXo7ah2TI4qOSWqYe9GtX9qVPWmRTV6elRlM6Jq9H5UE2dFdeyDqJrNiWrq3Cg7cJQdOMoOHFX1x1G1mx9V4YKoLi+MquMnUS1ZHFXGkqi6LY1q1bKozEVR9Voe1YYVUblXRZW3Oqota6LKLI5q8OdR7VoXVXpDVCO+iKpkY1T1N0U19quoyjdH1fgbsrOF7HxLdr4jO9vIznays5Ps7CIju8nI92RkLxnZR0YOkJESMlJKRg6RkcNkpIyM/EhGyslIBRk5QkaOkpFjZOQ4WagkCyfIwq9k4SRZOEUWTpOFM2ThD7JQRRb+JAt/kYVqsnCOLPxNFi6QhYtk4R+ycJksXCEL18hCDVm4Thb+IwsZMdlrxdT3xpg21Y7Jb4xpgCmmbeaY4taYhtpi2muPqa4zplGumA67Y2rojWm8L6aj/piaBmOaEorpZDim7EhMi6MxXY/FlJuIaUUyJmM6pp5ZMa2rE5Ozbkz9bo5pc70Yc3+MuT/G3B9j7o9p2O0x7W8UU73GMY2+M6ayJjE1ahrTxLtj7L4xdt8Yu29Mp1rE1KplTLPvi6m6VUztWsdU2CYms2Lq9WBMG9rG5G4XU97DMW1pH1Nmh5gGPxrTruyY0h1jGtEpppKcmOp3iWns4zGV58bUuFtMk56IqbJ7TM17xDTtqZjO9IypTa+Y5j4TU60+MXXvG9OaZ2OyPhdT77wYM0+MmSfGzBNj5okx88SYeWLaMzimOkNiyn8lptKhMTUYFtO44TFVjIipSX5Mk0fGdGFUTB1Gx7RoTEw1Y2PsvTH23hh7b4y9N6bit/DkbTyZjCfv4Mm7eDIVT97Dk+l4MgPtZ6L9LLT/AO1nx9RybkyzPozp7LyY2hbEVPBxTJcK8WQBnizEk0V4shhPPsWTpWi/DO0/Q/vlaL8C7Vei/Wq0X4P2a9H+c7Rfh/br0f4LtN+I9l/G1PGrmJZsjinjm5i6bYlp1bdo/x3ab0P77Wi/E+13of1utP8e7fei/T40PoDGJWh8EI0PofFhNP4BjX9E4/KYzv8UU/sjMS04GtPVn9H4OBpXovEJNP4VjU+i8Sk0Po3GZ9D4DzSuQuM/0fivGLmPkfsYuY+RezS+iMb/oPFlNL6CxtfQuAaNr6Plf2iZEVe8VlxDb4xrb+246hrjGmWK67A5robWuMbb4jpqj6utM64CV1yX3HFle+Na7Ivruj+u3GBcK0JxGTPj6hmJa0c0rmQ8zr4bZ9+Ns+/G2XfjKqsTV6O6cU28Oa5j9eJqVz+uwlvjutwgro4N41pye1wZd8TVrXFcq+6My3xXXL2axrXr7rjS98Q1onlcJf+Lq/69cY1tGVf5fXE1vj+uSa3jOt8mrvaKa8GDcV1tG1dOu7iWPRxXrUfi6t4hrjWPxpn148z6ce3pFFedznHld4mr9PG4GnSNa1y3uCqeiEtPxjWvR1wXnoqrw9NxLeoVV80zcXXpE1dR37j8/eIa8Fxc2/LQrD+avYBmL6LZQDQbhGYvxfnfx/nfx/nfo9mraDYMzYaj2Wtolh+Xc1Rc/V6Pa/PouEJj4xr0BpqNQ7PxaDYBbSbG1WxSXFPfjuvU5LhaTYlr9rtxVU9Fm2loMx1tZqLN+3FtmBWXe3ZceXPi2jIXbeahzUdoU4A2hWgzP67KBXE1X4Q2n6DNYrRZgjZL0eYztClCm+VosxJtVqHNarRZizbFaPM52qyPa8aGuKq+QJsv0WYT2nyFNl+jzTdx2b+Nq+/WuDZ9hzbb0WYH2uxEm93kZg+5+T6upvvimrI/rpMH0OYg2pSSm0Pk5gdyU0ZuysnNT3Gtq0Cbo2jwM7k5Rm4qyc0v5OYEuTmJBr+hwSlyc4bc/E5u/iA3f6LBWTSoRoNzaHA+rswLcQ2+SG4uocFlNLiCBlfRoCauaf/GdeY6GmQktOyGhGrdmFD32gmtMSRkNSU0xJxgx02w4ybYcRPsuAl23IRmuBPM+Alm/AQzfoIZP8GMn1BxOCF7JKG+0YQ2xRLyJxIakEzocCqhhlkJja+T0NGbEmp6c0JT6iV06ZaEsm9NaHGDhK7fllDu7QltbpRQqHFCg+5MaEeThJJNExp2d4J/fYJ/fYJ/fYJ/fYJ/fYJ/fUIZ9yfUrXVCq9ok+Ncn+NcntKttQul2CY14OKGS9gnV75DQ2EcTOpOdUJuOCc3tlND5nITad6HXx+m1a0K9uyXYbxPst/Tag16fotenExrXK6GKZxJq0ode+9Lrs/T6XEKL8hKqeZ5eX6DXF+l1IL0OSmjbS/T6Mr0OoddX6PVVeh1Gr8Pp9TV6zafXkfT6Or2Optex9PoGvY6j1/EJTZxArxPpdRK9vk2vkxPqOCWhJe/S63v0Oo1epyeUOTOhwe/T6yx6nU2vcxKqnJtQ83kJTfuIXgvotRBf5+PrQnxdRK+f0Oun+LoEX5fi62f0WkSvyxNqsRJfV+Hranxdm1BRcUK11yXUYz2+bsDXjQkN/TKhvZsSqrs5oVFf4+s3CbX8NqFZWxM6+11CbbcntGJHQsZdCfXcndC6PQk59+LfvoT270+oXklCow/SUyn+Hca/HxKqLkuoXTk9/YR/R/DvaILZnp6O01Ml/v2Cf7/i30l6+o2eTuPfGfz7nZ6q6OlPevoL/6rx7xw9/U1PF+jpIv79Q0+X6ekKPV3Dvxp6uk5P/9FTRpL5Jsl8k+Q/n+Q/n+Q/n+Q/n1RLa1KzbEmdtSf5zye1wpWU0ZNUT29S63xJJQNJDQsmtT+UVL3MpKZGkjoVTapVPKnZiaSqk0l1Sye1Kisp801J9aqb1K6bk0rfktSI+kmV3JpU89uSmtYwqTO3J9XmjqSWNU6qVpOkut+V1JqmSUWbJTXknqT2NE+qToskc32SuT7JXJ9krk+qpnVSXR5IqkhJ1W6bZKdNstMm2WmT7LRJHe2QVNPspKY8ltTJjkll5yS1uHNS17sklZub1OauSYWeSGpQ96TKnkyq0VNJTeyZ1LGnk2r3TFKFvZO63Cepjs8mtaFfUu68pPKeT2pL/6Tqv5jU2AFJlQ9MqvFLSc0dnNT5l5Nq/wrchyZlHZZU7+FJbRwB9/yk8kcmVToqqQaj4T4mqaqxSWlcUvPehPuEJLNNktkG7m/DfTJ+vIMf78J9Ktzfw4/p+DED7jPhPgs/PoD7HLjPTWrHh/jxEdwL4P5xUs3m48cCuC+E+ydJZnq4L4H7UrgvSyqzCO7L4b4C7qvgvhrua+BenNSCz+G+Hu4b4P4F3L+E+ya4fwX3r+H+Ddy3wH0run8H9+1w3wH3nXDfDfc9cP8e3ffBfT/cD8D9ILqXwv0Q3H9A9zK4l8P9J3SvQPejcP8Z7sfQvRLdf4H7CTJzEt1/g/tpuJ8hM7+jexXc/yQzZ8lMNdzPkZm/ycwFdL8I93/IzGUycwXu18hMDZn5l8z8l9SijJRqbkipy40p5vkU83yKeT7FPJ9irkkx16SYa1LkPcVck2KuSZH3FHlPyRlIkfcUeU+R95RGR1LkPUXeU+Q9pYxUirynyHtKmTelNLhuiryn1PiWlCbVT6ny1pTa35bSgoYpXb09pZw7UtrYOCVvk5T635Vij02xx6bYY1Oqap6SWqQ0796Uat+XUo9WKRXfn1K8TUpDH0hpr1Jq2jalKQ+ldLJdStntU1r8SErXO6TULzulzY+lFOoEx5yUyjqn1OhxOOamVN01pXZPwLF7SuYeKfV6Co49U0r3SmnEM3DsnVLzvilNexaO/eCYl9Ky5+H4AhxfTDHLw3EQHF9KqWIwHIfA8ZWULgyF4zA4Dk/J/hoc8+E4MqW6r8NxNBzHpNTyDTiOg+ObKeVOgONEOE5KscPCcTIcp6Q08V04ToXjtJQKp8NxJhzfTzHTwHE2HOekVDIXjvPg+FGK/zscC+E4H44L4bgIjp/A8VM4LoHjUjh+BsciOC6H40o4roLjGjiuhWMxHNfBcT0cN6DjRjh+CcdN6LgZjl/DcQs6fgvHrXDcho7b4bgDjrvQcTccv8frvei4D44H8LoEHQ/C8RBeH0bHH+D4I16Xw7EipfwjeH0UjsdSmnEcryvheCKlol/x+jc4niKPp/H6d/L4B3mswuuz5PEv8lgNx/Pk8W/yeJE8XiKP/5DHKylNvUoer5HHf1Nacp08ZqSVd0NaW2qllVk7rbGGtMqNaTU2pzXXktZ5a1rd7WmtcaRldaU1xJ3WHk9adXxpTfandSKQZp5Ja1E4rZrMNPNMmnkmzTyT1qhkmnkmrZZZac2qk9bZm9LKvTmtFfXS7K5pdtc0u2tajRqmNfH2tKobpdWucVqFd6aZ4dPM8GltuDvNDJ9mhk+r8n9pNb83rWkt07p6X1o596e1sXVa3gfS6q+0Sh9Mq8FDac1ol1bVw2npkbSKOqRVOzutAY+lta1jWvGctMZ3Tutol7Ta5qZV0DWtS93S6tk9rXVPppV8Kq1hPdPa/3RazZ5Ja2rvNP/2NP/2tJb0S/NvR6/n0yrpn+bfjl4D0jozMK02L6W1bHBatYag1ytpbR2aVnRYmr01zd6aZm9Na97INHtrWj1Gp1U8Ji37G2kNHZfW3jfTajohrSkT4fJWWtlvp7V4clrOKWn1excuU9OqNy2t0dPTOjUjrVbvw2VWWhmz4TIH7+bi3Ty4fIR3BXApxLv5eLcALovw7hO4fIp3S+CyFC6f4V0RXJbj3Uq4rILLGrishUtxmqzDZX2arMNlI1y+hMtXcNmcJutw2QKXb+GyFS7b4LIdLjvT6rYLLrvh8j1c9sJlH1wOwKUELgfhcgguh+FSBpcf4VIOlwq4HIHLUbgcg8txuPwClxNw+RUuv8HlFFxOw+V3uPwBlz/hchZd/oLLObich8vfcLkIl0twuYwuV+ByFY9q4PIvXK7DJSNLc2/IYnbPYnbP0lZDlqKmLI0zZ6nCkqUmtizNs2fpgiNLPVxZKnZnKe7N0lBflo76s9Q0mKWCUJYuhbOUHcnSumiWnPEs9tUs9tUsNUtnaWpWli7XyVLHulnacHOW3LdkKa9+FnNMlurflsUck8Uck8V/PYs5Jov/ehb/9Sz+61n81+FyTxb/9Sz+61kqujeL/3qWBrTK0rb7s9SwTZbGP5Cls8pS27ZZWvFQlowPZ6ln+yzteCRLyUezNDE7S8cey1K7TlkqzMmSuUuWej2epV25WUp3y9KkJ7L+j+Fyj6+BfuM4kiRJEkmSnfvO/Zyd+2XnrE+SJEmSkISWaC6hJWlJSBKihZCQ0H5oSZJioeXWaI0WWnNbxFoSQr/3/8/tc3k93+erqt4Z6twnQ0v6ZqjJExka0D9DG5/MkOGpDI0bmKHqQRmKPZ3B3Z7B3Z7B3Z7B3Z7BXzWDv2qGjg3P4K+aoeWjMnT1+QwNHpOhzWMzZMnP0IQXM3RiXIayx2eo8OUM1XslQ70KMrTl1Qy1eS1DBZMydPD1DOVMQYupaDENLd5Ei+loMQP8b6PFTPDPRot3wD8XLd4FfyFazAP/fLRYAP6FaLEI/B+Afwn4PwT/MvAvB/9H4P8Y/CvBvxr8n4C/CPxrwL8W/OvAXwz+zzJ0aT34N4D/C/B/Cf5N4P8K/F+D/xvwbwF/Cfi/Bf928O8A/3fg/x78O8G/C/x7wL8X/GXg3wf+/eAvz9CKn9D/APofRP+f0f8X9D+E/ofR/1f0r0L/avQ/iv7H0P9EhmafRP+aDPU4hf6nM9TyDPqfzVB5LfrXZWjuX+h/LkM9z6P/PxlqfTFDeZcyVPFvhtxX4Pxqhmr/g/P6Bq1pYGCnGzTiWgM73cBON7DTDex0AzvdwE43qO1NBk1sblDlzQb+qAb+qAY1bGVQn9YGbbvNoHa3GzSprUGH7jCo450GLWxvUKMOBvXLMGiHwaD2JoMmmw06YjGok82gxZkGNXbQ02lQqYueHoOmeunpM6hzFj0DBjUJGbjXDdzrBvljBu51g84lDOqSbeB+MahpjoH7hZ4ycL/Q816DzneiZ2eD1t9PzwcMGtuVng8aFHqInt0NuvCwAZ/Ts6cBn9PzMQM+p2cfAz6n5xMGfE7PJw34nJ4D6TmInk/TM5eeQ+j5rEG7h9LzOYOm59FzuEFdR9JzFD1H03MMPcfSM5+eL9JzHD3HG7ThZXq+YlB+AT1fpedr9JxEz8n0nELPqfScRs83DaqeTs8Z9HybnrPoOZue79BzLj3fpWchPefRcz4936fnQnououcH9FxCzw/puYyey+m5Apwf03MlPVfT8xN6/o+ea+i5Fm4/pWcxOD+j5+f03EDPjfT8Em430XMz3H5Nz2/gdis9S+i5jZ7b6bkDPUvp+T167qLnbrjdQ88f6FmGnvvo+SN6ltOzAj0P4KGD9KzEQ7/Q8xAeOkLPX/HQb3iomp5H8dBxep7AQzX0/B0PnTLI/QceOmNQ7Vl6/olv6/DtOTz0N749j4cu4NuL9LyEby8bVHIF3/6Hb+sZVVnfKF1j1OqGRjVsZORON3KnG7nTjdzpRv6lRvVsZuRfalTrm43Ka2FUxS1GZd9qVGEro+rdZlSvNkZtud0o2x1GFbQzquZOo3LuMmplB6NaGIwaYjRqv8kou8Wo2VajLtuM6mE3apPDqJYuo8a7jTrmMSrhM2q536irWUYNDhq1N2SUJWLUjKhRJ2JGdUsYtSFpVPOUUflpo8pyjIrIqCX3GHWpo1EDOhm18T6jDPcbNa2LUdUPGNXlQaOWdjOqaXejRj9s1O4eRgV6GjX9USN3i5G7xcjdYuRuMfInNfInNfInNfInNarxQKNGDDKqdLBR3lyjpj5jVN0Qo3oPNWrdMKPa5hk1ajgcjoDDUUZudDgcA4dj4fAFOHwRDsfB4Utw+DIcToDDAqMmvAqHE+FwEhy+DodTjMqdCodvwOGbRs2cDodvGdX9bTicCYezjRr3DhzOMSr2LngK4fA9owbOh8MFRpkWgmcRHC42qusS8HxoVLNlRo1dDocfGRX6GDwrjbqwysguB0+RkV0OnrXgWWdkl4PnMyP/UfBsAM8XRvm/BM8m8Gw2qs/X4PkGPFvBUwKeb43quB08O8BTiie+B89O8OwGzx7w/ACeMvDsA8+P4CkHz0/gOQCeg+CpBM8v4DkEniPg+RU8VeCpRp+j4DkOnhPocxI8v4PnFPr8AZ4z6HMWPH+Cpw59zoHnb/CcR58L4LkInkvocxk8V9DnPyMeN+FxEx434XETHjfhcZPKG5vwuElzbzDpalMTHjdp800mWW42aUILk07cYlK3W01a0cqk5reZlN/GpLLbTYrcYdKSdiZdutOkAXeZtLODSQaDSdOMJp0zmdTFYlKx1aR2mSaNtpt0yGFSR5dJC90mNfKalOczaYffJHfApMKgSbUhk3pFTNoSNalN3KSChEk1SZNyUiatTJu4zU3c5iZuc5Ni95q4zU26fJ9JA+83aVMXk0xdTZr+oEnHupnUtbtJ6x82qdkjJo3tadKRR00KPWbS4t4m/qEm/qEm/qEmefubNO9Jk+oGmNR7oEklg0xq+7RJE3NNOv0MXD0LV0NNavkcXOXB1XAT9wpcjYKr503cK3A1Fq7yTZrxook9DlfjTexxE3scrgpM7HETexyuJpnY4yaNmgJXU03yTzNpwZvo8JZJfWaYtO1tdJhl0qTZJp15Bx3mmlT0rkmt30OHeegw36Ts99FhITosNin3A3RYgg5LTZq5DB2Wo8MKan+MDqvQYTU6fIIO/0OHNeiwDh0+RYdidFhP7c/R4Qt02GhSxZfo8BU6bDap3jfU3oIOW02yfUvtbeiw3aTu35m0sRQddpo0bpdJ1bupvdekpT+Y1HQftfebtPtHkwI/oXEFtQ+a1O9nNK6k9iGTJh9G4yNoXEXt39D4KBofo/ZxND6JxjXUPkXt02j8BxqfpXYttevQ+C9qn6P2eTT+x6TzF6h9idr/mtT+CrWvUvs/atc3c6uYuVXM/D/N3Cpm5TQ2a+X1ZrW4wawhTc3af6NZsZvMWtrcrMs3mzXwFrN2tzTL1Mqs6a3N3ORm9bvdzE1uVvt2Zk2+06za9mZ16kDtDGobqW2itpnaVmrbzGpgp7aD2k5qu82a7aG2l9p+amdRO0jtELXD1I5SO0btBLWT1M6mdpraOdQWte+hdkdqd6L2fcx9P7W7UPsBaj9I7W7UfojaD1O7B7V7UvtRaveidm9qP07tvtTuR+0nqP0ktQdQeyC1B5lVM5jaudR+htrPmjVuKLWHUTsPToab1XQktUdR+3mzAmPMWjiW2i9Q+0Wzdowzyz2e2i9Te4KZe9zMPU7t16g9idqvm9V9CrWnUnsatd80c6eYuVOo/Ta1Z5m5U8w69A6151L7XbMavWdW3jxqz6f2+2YVLjSr3mJqf0DtJWbZlprxtxl/U3uFWRs/NuNvM/6m9ifU/p8Zf5vxt1mTPqV2sRl/m/G3Wa2/oPZGM/42K/srs1ZsNqv5N2b8bVbZVrMi35q1ZBu1t5s14Duzdpaa5d9p1oJdZp3bbVafvWZt+8Es5z5q7zfrzI9m9fzJrM0VZlkOmjXhZ7NOVJrV7ZBZGw5T+1ez8qvMqvrNrM5HzVp3zKwmJ8waddKsyhqzdMrMLW5WwzNmbnEzt7hZiTqzlv9l1tVzZg0+b9bef8wKXTRr8SWzLvxrVv8rZpVeNctbz6Kp9S2qa2Dhz2nhz2mR/ToLf06LTl9vUY8bLNrU1CJTM4vG32TRseYWdW1h0fpbLGp/q0VjW1l0pLVFndpYtOZ2i9rcYdGIdhYdvNPCjWLhRrFwo1i4USzcKBbFLBYttVrUNNPC/rZot8OigMvC/rawvy3sbwv728L+trC/LaoXtig3YmF/W2SLWzQzYdGlpEUDUhZtTFtkuNuiabLo3D0W9bnXom2dLGrX2aJJ91t0potFPbtatPlBi1o/ZNGE7hadeNiibo9YtKGnhTvcovzHLNzhFu5wi9b1tajtExaN6m9R5ZMW6SmLVg+0qOVgsD9tUXmuRYkhFi1/1qJmw8D+HNjzLAqNsGjxSIsaPw/20WAfY5H3BYvm5VvUYBzYXwL7eLBPsGj2KxZdLrBo4ESwvwb218E+2aLzUyzq9wbYp4F9OtjfAvvbFvWaCfZZYH8H7HPAPhfshWB/D+zzwb4A7O+DfRHYF4N9Cdg/BPtSsC8H+0cWWT62aMZKsK8C+ydgLwL7GnRfi+7rwF4M9s/A/jm6b0D3L9D9S7BvAvtmsH+N7t+g+1Z0L0H3bWDfDvYd6F6K7t+j+y6LCnZbVLMH3X9A9zJ032/RuB8tqi63qEsFuh9A95/RvdKiQ79Y1PGwRUVH0KYK3X+zqKLaouxjFq04blHzk2hTgza/WxQ5bdGSPyxqchZtatHmT7T5i/nOWdTwvEXD/kGbC2hzCW3+RZsrzHeV+f5Dm/pWLW5gVeOGVv6ZVna3ld1tZXdb1eAGK7vbyu62srut7G6rmrawavQtVh1qaVWglVULW1vVqI1VebdbVdHWqux2Vq2406rmd1mV28GqsgyrIkarlpisamKxapTVqkqbVbJbtcBhVUOXVcPcVpV7rNzfVu5vq5oFrBobtHJ/WxWKMF+U+eLMl2C+JPOlmC/NfHczn5jvHua7l/k6MV9n5ruf+bpY1bEr8z3IfA8xX3fme5j5HmG+nszXy4q3rXib+fowX1/me4L5+jPfk8z3lBVvW/G2FW8zXy7zDWG+Z5lvGPM9Z8XbVnUaYdWakVa1eZ75RjPfGOZ7gfnyrWoxzqpxL1lVPd6qLhOsKn7FqnavMt9E5nuN+V63qmiyVa2nWjXhDatOTLOq23SrNrxlVYe3mW8m882yqvM7Vq2bY1Xbd62aWGjV6fes6jHfyu1t5fa2cntbub2t3N5Wbm+r2i+zavJyq2o/sqrXx1ZtWWmVbbVVMz+x6lKRVd3XWLVxrVWGT638L638L63q87lV2zZY5dxo1dwvrbq6yarBm9Hga6ssW6yasdWqCyVW9d9mVel2q7zfWTWvFA12osEuNNiNBnvR4AerLpdZNXC/lbsEj/yEBhVocBANfkaDSjQ4hAaH0eBXMFaB8Tc0OIoGx9DgBBqcRIMaNDiFBqfR4AwanAVjLRjrwPgXGP8G43k0+AcNLqLBJTS4bFXBFatqroKxnk0b69tkuMamaQ1tOnetTX2us/G3tHF327i7bfwtbdzdNu5uG3e3TTNa2HThFpv632pTaSubvLfZNK+NTQ3a2jTkDpv2t7Mp1t6mpXfZ1DTDptEGm3YbbQqYbVposamRzaa8TJsq7DZlO21a4bKpucemfK9NVT6bOmfZtC5gU9uQTRPDNp2O2NQjZtOmuE2mpE3js206lrKpa45N6++2qf09Nk3uaFPtvTb1us+mLZ1tsnWxaeYDNl3qatOAbjbtfMgm/8M2LehhU8OeNg171KbyXjYletu0/HGbmvW1aXA/m/Y+YVPoSRv/Shv/Shv/SpsODrZxk9i4SWzcJDZuEpuqh9nUJc+m4uE2tRtp06RR8PQ8PI2Bp7HwlA9PL8LTOHgaD08vw9Mr8FQATxNt6v2aTSWTbLJPtmn2FJsuT7Vp4DR4ehOe3oKnGfA0E55mwdNseJoDT3PhqRCe3oOnefC0AJ7eh6dF8LQYnj6Apw/haSk8Lbdp+kc2nV9hU7+VNu1YZZP7E5sKi2yqt8am3LU2la2zKVJs05LPbPwpbfwpbfwpbdKXNna2jZ0N11/D9TdwvRWeSuBpm42dbWNn29jZNna2jZ1tY2fb2Nk2df8BP5Xhp/346Uf8VI6fKvDTAfz0M36qtOnqL3B9GK6PwHUVXP8G10fh+hhcH4frk3BdA9en4Po0XP8B12fhuhau6+D6L7g+B9fn4fofuL4I15fg+l+4vgLXV+G6Xqbm1c9Ug2syNaRhpvZfm6nYdZla2jhTTZtkavQNmTrUNFMdm2Wq6KZMtb45k/9kJv/JTP6TmdrQKlMdbsvU1DaZqrs9U73vyFRJu0zZ22dq9l2ZutwhUwMNmfg6E19n4utMfE2NTGrYqeGkhosaHmp4qeGjRhY1AtQIUSNMjQg1YtSIUyNJjWxqpDOVl5OpirszlX1PplZ0zFTzTpnKvy9TVZ0z1blLptY9kKm2D2ZqYrdMnX4oUz0eztSmHpnc2pnc2pnc2pnc2pna8Xim3H0zVdgvU/X6Zyr3yUyVDchUZGCmlgzKVJOnMzUqlxrPUONZagylxnPUyKPGcGqMpMYoaoymxhhqvECNfGq8SI2XqDGeGhOo8UqmKgsypYmZWv1aplq+nqnxkzN1bEqmur6RqfXTMtV+eqYmv5Wp2hnUmEmNWdR4hxpzqPEuNQqp8R415lNjATUWUmMRNRZTYwk1PqTGMmosp8ZHmezrTPZ1Jvs6k32dyb6mxhpqrKXGp9QopsZ6anxOjQ3U2EiNL6nxFTU2U+NramyhxlZqfEuNbdTYnsmdTY1Sauykxi5q7KHGXmr8QI191NhPjXJq/ESNCmocpMbP1PiFGoeocZgav1KjihrV1DhKjePUOEGNk9T4nRqnqPEHNc5Q4yw1/qRGHTXOUeNv+PgHLBeocZEa/1LjMjWuUuM/atSzq2sDu9ZfY1f7a+2a3Miu2uvs6nW9XWVN7Io0tWvJjXY1ucmuUc3tqrzZLt1i1+qWdrVsZdf41nYdu40at1OjrV3udnYV3mlXvbvs3CHUyKCGkRomalioYaWGjRp2ajio4bJrutuu8x67+vns3NjUCFAjSI0wNSLUiFIjTo2EXW2z7ZqYsut02q4ed9u1SXaZOlLjXmp0okZnatxPjQfsWtHVrubd7Mp/yK6q7nZ17mHXukeo8Sg1elHjMWo8To0+dgX62bXwCbsaPWlX3gC7Kp6yK3sQNQZTI5caz1BjiF29h9pVMswue55ds4fbdXmEnf+jnf8jNcZQYyw18u2a8KJdJ8bZ1W28XRtetqvDK3ZNLbCr7lVqvEaNSXbFJtu1dIpdTd+wa/Q0uw69aVfHt+wqmmFX65nUmEWN2Xb1n2NX6Vy7vIV2zXvPrgbz7RqywK7971NjkV3Fi+3c13buazv3tZ372s59bee+tnNf23VhlV0jPrHrYJFdOWvsWrnWrhaf2jWu2K7qz+zq8rmdG8TODWLnBrFzg9i5QezcIHaFtti1eKtdjb+1q2CbXTXb7er+nV0bS+0y7LRr2i47f0c7f0e7yn+wK7HPruX77WpWbtfYn+w6UmFXp4N2PG3H03Y8bcfTdjxt184qu/zVdi04ig+O46UTeOkkXvodL53Cj3/gxzP4oBYf/IkP6vDBOXzwN176By9dwEsX0fBfNLyMD67ig//wQT2H+jVwaMc1DmVf69CKRg41b+xQ/vUOVTVxqHNTh9bd6JD9JodmN3fo8s0ODbzFod0tHdzWDm5rh1q3cWjC7Q6daOtQt3YObbjToQ53OTS1g0MNDA7+jQ7+jQ7+jQ7+jQ7+jQ5Nsjt0xuFQT5dDm90OWbwOzfA5dMHv0IiAQweDDuWEHVoZcahFzKFxcYfOJRzqk+3QtpRDzhyH5t7t0FU5NLijQ0fudajTfQ6t6exQmy4OFTzgUE1XB/eHg/vDwf3h4P5wcH84uD8cOtbLoa69HVr/uEPt+zo0uZ9DtU842NMO9rSDPe1gTzvY0w72tIM97WBPO9jTDva0gz3tYE87lDfSoYpRcDca7sbA3Qtwl+9Q3YsO9X7JoZLxcDcB7l6BuwIHd7WDu9rBXe3groa7qeB+A9zTHOo/3aHStxzyvu3QvJngng3udxyqnuNQl3cdKi4E9zxwzwf3AnAvdGjvIodCH4B7CbiXgnsZuJc71H0FuD8G9ypwrwZ3Ebj/51D5GnCvA/en4P4M3OvB/Tm4vwD3RnBvAvdX4P7aoYnfgHsLuEvA/S24t6P3DocalYL7e3DvBPducO9B7x/Quwzc+8D9I7jL0bsCvQ+g98/grgT3L+h9GL2PoHcVuH8DdzV6H0Pv4+h9Er1rwH3KoWmn0fsP9D6L3rXgrnNo+V8ONfvbobHn0fsfh3pddGjLJYdslx2aecWhS1fRqp5TlfWd0jVOrW7oVMtGTk2/zqnzjZ3q18SpHTc45b7RqRXNnGre3Kn8m52qauFU55ZOldzqlL21U7Nvc+pyG6dGt3Xq0B1OdbzTqaL2TrXu4NSMDKcuGJzqb3Kq1OxUjtWplTanWtidGudwqtrpVB+3U9s8Tjl9Ts31O/krOvkrOnUk5FSniFNrok7Z4k7NTDh1KenUgBQzp5n5bmYWM3d0avy9zNyJmTsz8/3M/AAzd2Xmbsz8EDN3d6p3D2Z+hJkfZeZezPwYMz/OzH2YuR8zP+GU5UlmHsDMTzHzICf3NDPnMvMzzPwsMw916twwZs5j5uHMPNKp5aOYeTQzj2HmsU71yndqy4vM/BIzj3dydzi5O5i5gJknOrXpNadMr8PzZGae4lTeG05VTHMqezozv+Xkn+jU1JlO1c1i5nec2j/Hqdi7Ti0tdKrpPKcmzXfqzAKnei50avMiJ352avESpxovdWrEMid+duJnpzZ+7JRhlRM/O/GzEz878bMTPzvxsxM/O/GzU/U2OPGzEz878bNT675yqu3XTvzsxM9ODSxxave3TgW2O/EzupY6NeF7p07sdKrbbnTd45T3B6fmlcHRfjj6EV3LnepSAUcH4OhndK10ckvD0WE4OoKuVej6GxwdhaNj6Hocjk7CUQ0cnULX03B0Bo7OwlEtutbB0V9w9DccnYejC3B0EY4uwdFlOLoCR//BUT2XmjZwadI1Lp1p6FLPRi7tvc6l0PUuLW7iUuOmLhXc6FJNM5e6N3dp580u+W9xaUFLlxq2cnFzuLg5XNwcLu1o6+LmcHFzuLg5XMrv4FJVhkudjS6VmFyyW1yabXXpss2l0XaXDjlc6uhysZ9d7GcX+9nFfnaxn13sZxf72aWNEZcMMZemxV3sZ5eGZbtUnnIpkePif+jif+jif0i/Ti7l3udSWWeXIl1c3NEu7mgXdzT9HnJp4MMu7e7hUqCnS0WPutT6MZcm9Kbf4y717+tSaT/69Xdp5ZMutXiKfgPpN8ilPk+7tC2XfkNcWv6sS82G0e85l2rzXOo1gn4j6fe8S0tGu9RkLP1ecOl0vks9xtHvJfq97NLCCfQroN+rLp2YSL9J9HvdJe8U+k2l3zSXxr3pUvV0+s2g39suOWfRbzb95rg0di793qXfey5tmUe/BfR7n36L6LeYfh/Q70P6LaXfcvp9RL+P6beSfqtc6vYJ/Yrot8aleWvp9yn9iun3Gf0+p98G+m2k35f0+4p+m+n3Nf220G8r/b6l3zb67aDfd/Qrpd9O+u2i3x767aVfGf320W8/+Mrp9xP9DoDvIP0q6fcLfB6i3xH6/Qqfv9Gvmn7H4PM4/U7QrwY+f6ffafr9gX5n6VdLvz/R7y/6naPfefT7h34X6XcJ/f6l3xX6XUW/em6trO+W4Rq3pjV069y1bg27zq3yxm4lmri1/ga32t/o1uRmbtVr7lbuzW6VtXCzm91ad6tbbVu72c1udrNbA9u62c1udrOb3eyWpYOb3exWY6NbI0xuHTS71d3q1kYb/exuLXC41dBFP7dbxzxudfXRz+/mfnZzP7vVPOxWfsStqqhbveNulSTcsme7tTTlVtMct0bf7dYZudWzo1t773UrdJ9bizu7uTXc3Bpubg03t4abW8PNreHW6h5utezp5k/o5k/o5k/oVsXjbmX3dWtFP7c69Hdr6pNuNXjKrSED3do/yK0uT7tVnOtWuyFuzX3WratD3Rr8nFtH8tzqNMKtLSPdsj3v1szRbrzs1qgX3KrMd+Nltza95MbLbrzsVqMCN15242U3XnbjZTdehvupbrzsxstwP92Nl+H+bbif5cbLcD8H7ue68TLcvwf38+B+Ady/D/eL4H4x3H8AFx/C/VK4X+7mdob7j+FiJdyvhvtP4KII7tfA/Vq4+BTui+FivZv/INxvgIuNbu34Ei6+govNcP8NXGxxq24rXHwLF9vciu2Ai+/g4nu42AkXu+BiD1zshYsyuNgHFz/CRTlcVMDFAbdOH4SLSrj4BS4Ow8URt1pXwcVvcFENF8fg4ribOwMuauDiFD48DRd/4IuzcFELF3X44i+4+BtfnMeHF/DFRXxxCS4u44sr+OI/fFHPw172aPQ1Hvayh73sYS972Mse9rJHbZp62MseXWrm0YDmHv6CHv6CHv6CHplaeTS9tUeN2niUd7uHu9nD3ezhbvbIe5dH8zp41MLg0TijR9Umj/pYPNpm9SiR6dFyu0ftnR5NdnlU6/Yo1+tRmc+jzlkerQt4ZA95NDvs0eUIs8U8OhRntqRHm7OZLc1sOR41FrPd41FNR2br5NHO+5jtfmbr4lHLrsz2oEfnuzFbd48qHma2R5itp0cdejHbYx41eJzZ+jBbX2Z7gtn6M9sAZnvKo2aDmG0wsz3NbM8w2xBmG8pswzxqm8dsw5ltBLONYrbnmW0Ms41ltnxme5HZXmK28cz2MrO9wmwFzDaR2V6Dt9eZbTK8TWW2N5htGrNNZ7a34O1tZpsJb7OZ7R2Pzs1htneZrZDZ5jHbfHh7n9kWelRvMbN94FHVEmZb6lHJMnj7iNlWoOlKZluFpquZrQhN/8dsaz1asw5Niz2a+Rmarvdo1AY0/YLZvvRo0yZm2+zRwq+ZbYtHE7aiaYlH/bd5VLrdo5zvPFpZ6uEP6OEPyGy7PRq218Mf0KOu+zxav98jd7lHhT951PyAR/kHPar72aPev3i0/5BHsSMeFf/qUbvfPJpb7dHVox4NPu7RkRMedarxaMvvHtlOe9jJHjU562Ene9jJHnayh53sUcfzHnayR5aLHs24BMeXPRpxBY6vetS9nlc763vlv8bLvezlXvZq/HVe7mUv97JXFTd4lX2jVxuaedWhuVfzbvaqwS1ejWvpVfWtXvVp7dW227xK3O7V8rZetW/n1eQ7vdwXXuV28HJfeLkvvNwXXu4LL/8/L/8/L/8/L/8/rwa7vNrr9qqT16s1Pq9sWV7NDHjVJOTVqLBXpyNe9Yh5tTvuVSDpVVG2V63TXs3I8erC3V6NuMergx296t7Jq433geN+rxZ0AUdXcDwIjm7g6A6Oh8HxCDh6gqMXOB4Dx+Pg6AOOvuB4Ahz9wTEAHE+BYxA4BoMjFxzPgGMIOIaCYxg48sAxHBwjwTEKHM+DYww4xoIjHxwvguMlcIwHxwRwvAKOAnBMBMdr4HgdHJPBMRUcb4BjGjimg+MtcLyNHjPBMRs93gHHXK+mvwuOQq/y5oFjvlfd3gfHQq+8i8HxgVctPgTHUq/OLQPHR16VrwDHSq/WrwLHJ14VFoFjjVf5a72qW+dV72Kv9n/mVexzr4o3eNVuo1dzv/Tq6iYvt4VXR772clt4uS283BZebguv2u7wclt4dbnUq9E7vTq0y6uee7zavNerUJlXi/d51eZHrwrKvbr0k1cDDnhVedArVXrZx2A+7GUfg7nKyz4Gc7WXfQzm4172MdrVeGU4hXanvWp4Bu3OgrkW7erA/Bfa/Q3m82h3AcwX0e5fMF9Guytg/g/M9XxKNPBp/TU+tb/Wp8JGPtVr7FP+9T5VNfGpd1Of9t/oU+wmn4qb+9SuhU9zb/Hpakufxrby6Uhrn3q18WnL7T5F7vBpXTuf2rb3afZdPl3u4NNog0+HjD71NPu01+JTyObTmkyf2jh8mun06ZLLp1EeH3B96uH3aXeWT4GgT0Uhn1pHfJoR9elCzKcRCZ8OJn3qnvJpZ9on/90+/nw+/nw+Tb/Xx5/Pp7zOPp2436duD/hU2tUnbzefVj7kU4uHfZrWw6eGPX0a9qhPx3r51LW3Tzse98nd18dd4eOu8HFX+LgrfNwVPlUP8nFX+LiR4WeIjxsZfob5uJHhZ7hPuSPgZyT8PO9TyWj4GevT0hfg50X4GQc/L8HPy/AzAX4K4OdV+HkNfibBz2T4mQI/U+Fnmk9n3oSft+BnBvzMhJ9Z8PMO/Mzxqcm78FPo0+n34Gc+/CzwqeNC+Fnkk+UD+Fni47/nU8EyH/89nwasgJ+PfdIq+Fntk6nIp4X/86nRWp8mrIOfT33q/xlcrvcpZ4NPG7/wyfClTws2weVmn8Z/DZff+NRvq08VJXC5zacN2+HyO5/mlcLlTrjc5WMXw+VeH7sYLvfB5X64LIfLn3zsYrg8CJeVcPkLXB6CyyNw+Stc/gaX1XB5DC6Pw+VJvFYDl7/D5Wm89gdcnsVrtXBZB5d/+dTsb7g871PtP3B50aeySz5uCri84uOmgPd6fm4KP389PzeFX4Mb+XXkOr86Xe/XliZ+2Zr6teRGv9re5NfE5n5dvtmv0bf4dailXz1b+bW5tV+hNn6tud2vNnf4NbOdX03a+zXqLr9Od/Crh8Gv3Ua/Opr9KrL4ZbH5tTjTr8YOvwqcftW4/Brg8eNhv+T3a1OWHw/7tTDkx8N+TYj68bAfD/vxsB8P+/GwHw/78bAfD/vxsF+N7vPjYT8e9qv/A3487FdON782PuSX4WG/FvTw42G/xj/q5zb2cxv7uY396tbXrw39/PL29/PP8/PP8/PP8/PP82vY034dy/Wr6xC/djzrV/Ywv1Y851eH4X7NG+FXg1F+jXue2NF+9RnrV/kLxL7o1/pxfrnH+1X4sl/NX/FraoFfda/6NeQ1v6on+dVlsl/bpviVeMOv5dP8aj+d2Lf8qve2X/kziZ3lV+93/No/h9h3/Sou9Ms5j9j5fjV738894VftIj/3hJ97ws894eee8Cv2kV9LV/jVbqVfc1f5dXW1X2OLiP2fX73W+lW2jthiv9Z95pf9c2I3oP1GtP+S2E1ovxntvyZ2C9pv9bOHid2G9jv8mv0dsd+j/U58sovYPX7t3YtPyojdh09+xCflxFbgkwP45CCxlfjkF3xymNgj+KQKn/xG7FF8cgyfnCD2JD6p8WvgKWJPE3sGT50l9k9i6/DUOWL/JvYfPHWB2IvE/ounLuOpq8T+h6fqZ2lxgyy1aZilgmuzdKlRlkY1zlLl9VnqcUOWdjfNUsdmWSq6KUuWm4ltkaXGLYm9ldhWWRpwG7FtiG2bpU13ZClwJ7Hts9S6Qxb/O2KNxJqyVGMm1kqsLUuyE+sg1pWlhW5ivcT6snTBn6URAWKDxIaztDNCbIzYeJZMSWKziU1naUIOsXcTew+xHbO4JYi9j9j7s7iJie1K7INZavQQsd2JfZjYR7J0sCexvYh9LEv+x4ntQ2w/Yp8g9kliBxD7VJb6DyJ2MLG5Wdr4DLHPEjuU2OeyND2P2BHEjszSiVHEjiZ2DLEvEJtP7DhiX8pSy5eJnUBsAbGvEjuR2EnEvp6lnCnETiV2GrFvEvsWsTOInUnsLGJnEzuH2LnEFhL7HrHziV1A7EJiFxH7QZbylhD7IbHLiF1O7ApiPyZ2FbGriS0i9n/EriV2HbGfEvsZseuJ3UDsF8R+SewmYjcT+zWxW4jdSmwJsduI3U7sd8SWEruT2F3E7iF2L7FlzLuP2P3ElhP7EzwcIPYgsZXE/kLsYWKPEFtF7G/EVhN7jNjjxJ4ktobYU8Seht8zxJ4l9k9i69DiL2L/JvY8sRfQ7SKx/xJ7mdir6PYfsfUDmtAgoAvXBDTi2oAONgqoe+OAdl4fkG4IaHXTgEzNAlp4U0Ctbya2BbG3EHtrQDWtiL2N2DbEtg3gX2LvJLY9sR0C+JdYA7EmYs0B/BvAv8TaiXUE8G9ARW5ivcT6AmqcFVBBgNggsWFiIwFuYWLjxCaJzQ7IkiY2h1gRe09AlzoGNKoTsfcRe39Au7sE1LErsQ8S+1BAi7sH1KYHsY8Q25PYXgGdfiyggY8T24fYfgFtfiKg0JPEDiB2YEAzBwXU5OmAJuYS+wyxzwZ0aGhAPZ8jNo/YEQGtGRmQ7fmAlowmdiyxLwR0OT+g0eOIfYnYlwPaOyGgTgUBbghiXyN2UoAbIsANEVDTN4idFuCGCGjwWwEdmUHsTGJnBRR5J6B1cwKyv0tsIbHzApo0P6CrCwIau5DYRQH1+iCgsiUB9i+xy4j9KMD+DbB/A+xfYlcTWxRg/waUuzagqnXEFgdU8lmAOzjAHRyQcyOxXwbU7KuAJm8OqN43AeVvIXZrQL2/DWj/toC67Aho23fEfh/Q8p0Btd8dUOGegJr/QGxZQHX7AhryY0DV5QH1qSD2QECJnwNaXxmQ+1BAKw4T+2tAU6sCalAd0LijAZ07FtCwEwGVnwyo6+8B7TgVUPYfAW04E1CH2oDm/RlQi78CmnYuoIbnif0noGMXAup3KaCKfwPqdiWg0qsBeesFtbJ+UIZrglrQMMhfLshfLshfLqi8JkGduCGo/jcGdbBZUDnNg9p4c1D+W4Ja3TIoU6ugprcOqlGboCbcHtSFtkGNaBdUzZ1Bdb8rqJ0dgpIhqE3GoALmIPdDUK1tQc3IDHI/BLkfgtzAQe6HIPdDkBs4yA0cVMdgUJtDQVkiQS2OBtUmHtTMRFBNsoOamArqdDqogXcHdUhB9ewY1N57g+p0X1BrOgdl6xLUkgeCavtgULO7BdW0e1CjHw7qTI+gBvcM6sijQfV6LKiy3kF17hPUur5B2Z8Iamn/oNoNCGruU0E1GxTU2MFB1T4d5B8X5B8XVO+hQe0fFlQsL6ji4UE5Rwa1fFRQ7UcHVTgmqOYvBJWfH1Tdi0ENeSmo6vFB9ZkQVPkrQXV9Naj1E4NyTwpqxetBdZgS1LypQbWYFtS4N4M6Nz2oYTOCOvZ2UP1mBVUxO6huc4LaMDcobyH6vIc+89FnAfoshPNF6LMYfZagz4foswx9lsP5Cjj/GH1Woc9q9CkKcv/C+Vo4XwfnxejzGfqsh/MNcP4FnH8J55vgfDOcfw3nW+B8K5x/C+fb4HwHnH8X5A8H5zvhfBec74HzvXBeFuR2CCryIzyWw3kFnB+A85+DmlQZ1NVf4PEwPB6Bxyo4/w3OjwZVcgweT8DjSXj8HR5PweMfQU0+E1S9Wnj8Ex7r4PEcPP4Nj//A44WgEpfg8V94vAKPV+GxXkjz6ofU4pqQpjUMqWGjkIZdF9KxxiH1axJSxQ0hdbsxpNJmIbwbwrshvBvSgpYhtWwVwrshvBvCuyG8G8K7Ibwb0oC7Qng3hHdDeDeEd0N4N8TtG+L2DfF/C/F/C+HdEP+3kE57QxroD+lQVkg9gyHtDYXUKRLSlmhIkXhISxIhtc0OaXYqpKY5IU26O6SrCmlsx5Bq7w0p976QqjqH1LlLSCUPhBR7MKTibiE5u4e0/OGQ2j8SUmHPkJr3CmnqYyHV9Q5pSJ+QqvuG1OeJkMr7h9R1QEg7ngope1BIGwaH5M0NaeUzcPMs3AyFm+dCGp8X0vnhIeWNDHE3hLgbQtwNIe4G8OaDd1yIuyEk08shLZwQUuuCkGa8GlLj10IqmATe18E7BbxTwTsNvG+G1PGtkDbPCPF3C/F3C8n2DnjngPdd8BaCdx5454N3AXgXhti7IfZuiL0L3qXgXQbej8C7ArwrwbsKvJ+Atwi8a8C7NqQGn4K3GLyfgfdz8G4A70bwfgner8C7GbzfgHdLSIYS9P0Wfbej7w70LQXv9+DdCd7d4N0D3h/AWwbe/ej7I/r+hL4V6HsQfX9G31/Q91BITY6ENPFX8FaBtxq8R9H3OPqeQN8a9P0dfU+HtO6PkOxnQ1paG+LfFuLfFuLfFtLk8yHVuxBS/kU0uxRS78sh7b8SUpf/QtpWL6xEg7DWXxOW+9qwVjQKq0PjsOZdH1aLG8Ka1jSshs3CGn9TWOebh5XXIqwTt4TV/9awDrYKczOEuRnC8rcNa/UdYW6GMDdDmJshzM0Q5uYNc/OGdckc1ihrWKdtYQ20h3XIEVZPV1h73WF18oa1xRdWJCusdYGw7KGwlobDahcNa24srGaJsCYnw6qXCis3HVZVTli9Fdb+e8Lqcm9Y2zqBoTMY7gfDA2DoCoZuYHgIDA+DoQcYeoLhUTD0AkNvMDwOhr5g6AeG/mB4Miw9FdamgWEFBodV9HRYlmfCWjwkrDZDw5o5LKwmeWFNHB7W5RFhjR4V1pnnwxo8BgxjwZAPhhfB8BIYxoNhAhheAcOrYJgIhklgeB0MU8LKnxpW3RthDXkzrOrpYfWZEVb522F1nRXWjtlhZc8Js3PD7NwwOzfMzg2zc8Ps3DA7N8y9G9aEJWFd+DCsEcvCqlke1oAVYVV+HFaPVWHtXh1Wx6KwNv8vrNDasNasC8tWHNaSz8Jq+3lYszeE+a+F+a+F+a+FNXZzWLVfw+0WuN0Kt9/C7Ta43QG338Ht93C7E253w+0euP0Bbsvgdj/c/gi3P8FtBdwegNuf4bYSbg/B7WG4/RVuq+C2Gm6Pwu1xuD0BtzVw+zvcnobbP+D2LNzWwu2fcPsX3J6D2/NhHfknrF4Xwyq7FFbny2GVXAkr9l9YxfUicjaIaPk1EbW/NqLCRhE1bxzR1OsjanBDROOaRnTuxoiG3RTRseYRfBvBtxF8G8G3EXwbwbcRbt0It26Ev1qEv1pElg4RLc6IqI0xopmmiJpYIppojeiyLaLR9ojOOCIa7IroiDuiXt6IynwRdc6KqCQQUSwUUXGYuaLMFWOuBHMlmSvFXGnmupu5xFz3MNe9EZ3vxFydmet+5nqAuboyVzfmeoi5HmauHszVk7keZa7HmKs3c/Vhrr7M9QRz9WeuJ5nrKeYayFyDmetp5nqGuYYw19AIt0JEXfIi2jY8osTIiNaPisg9OqIVYyLq8EJE8/IjajEuomkvRdTw5YjGT2CuV5jrVeaayFyTmOt15prCXFOZa1pEu9+MsG8j7NsI+zbCvo2wbyPs2wj7NsK+jbBvI+zbCPs2wr6NqHZRRLkfRFS1JKLeS5lrWUR9PoqofEVEXVdGtGNVRNmfRLShKCLvmohWro3I8GlEC4ojark+oumfR9Toi4gmbIzowpcRjfgqokubIxr1TUSnt0Q0sCSiQ99G1HN7RHt3RNSpNKIt30cU2RXRut0R2fdGtPSHiNrti2jufrQpR5uf0OYA2hxEm0q0+QVtDqHNETzza0T9fouoojqibsciKj0eUc5JOKiBg1NocxptzqDNWbT5E23q0OYc2vyNNv+gzQW0uYg2/8LBZTi4Cgf/wUH9qKoaRNW7YVT7r42qy3VRbWscVaJJVOtviMp9Y1QbmkXlbR7VypujMtwS5U6IcidEuROi3AlR7oQod0KUOyGqS3dGNequqE53iGqgIapDxqh6mqPaa4mqky2qLZlRRRxRrXNGFXNHVeyJyumLark/qvaBqAqDUTUPRzU1ElWDWFTj4lE1TEY1Pjuq86mo8nKiOnF3VP3viepgx6i6d4pq531R6f6oNnWJ8j+LavODUYUeimpN96hsPaJa8khUbR+NanavqJr2jmru41E16xvV5H5R1esfVf6TUdUNiGrIwKiqB0XV5+moynOj6jckqopno+o2LKrS56LKGR7VxhFR+UdFtfr5qExjoioaG5UlP6rFL0bV5qWoZo6PqsmEqCa+EtXlgqgmTYzq6mtRjX09qtrJUeVOhe834PtN+J4O3zPo9XaUXRtl10bZtfA9F74L4fs9+J5PrwX0WhjVwkVRtf4gqhlLomq8NKqCZfC9nF4r6PVxVKNXRXVmdVSDi6I68r+oeq2NqmwdvYrp9Rm9PkfbDWi7EW2/RNuvolqxmV7f0GsLvUrQ9lu03Y62O9C2lF7f02sXvXbTaw/a/oC2ZWi7H21/pNdP9Kqg10F6/RxV51+iKjmEtkfo9Su9fqNXNb2O0et4VB1ORjWvhl6n6HWaXmfodZZef+KjOnz0F73+ptd5el2g10V6/Uuvy/joKr3+o1f9mMoaxNS5YUwl18YUuy6m4sYxPBvDszE8G9OKZjF1aB7TvJtjeDaGZ2N4NoZnY3g2hmdjeDamgnYxPBvDszE8G8OzMTwb02BzTEcsMfWy0SuTXg56OWPq4o5pm4dePnr56RWgV5Be4ZhWRugVo1ecXkl6ZdMrHdOMnJgai1730KsjvTrR676YRt8f05ku9OpKrwfp9RC9usfUu0dM+x+h16P06kWv3vR6PKbsvjFt6BeTtz+9nqTXUzGtHhiTaXBMC5+OqfUz9BpCr6Ex7oMY90GM+yDGfUCvUfR6PqaxY2KqHRtTbn5MVS/S66UYf7IYf7IYf7IYf7KYdkyk16SYSl+PKWdKTBunxuSfRq83Ywq8FVPRjJgsM2NaPCumNu/Qa06MPRtjz8bYszH2bIw9G9PkhTHVWxxT/gcx1S2JacjSmM4ti2nYRzEdWxFTv5UxVayKqdsnMR0siqn7mph2ro1Jn8a0qTimjutj2vx5TKEvYlqzMSbbppjWfRWT/euYln4TU7utMc0tian9tpgKt8fU/LuYppbG1GBnTNN2xdRwT0zj98Z0/oeY8vah9/6YRpTHVPNTTAMOxFR5EL0r0fuXmHoejmnvkZg6VaHBb+h9FL2P4a0TeOskGvyOBqfQ+w/0PoMGtWjwJxr8hd7n0Ps8GvyDBhfR4BIaXEbvK2jwHxrUi+ty/bhGXxPXmYZxjW0UV+11ceVeH1dVk7iGNI2r+sa4+twUV3nzuLq2iKvilri63RpXaau4cm6LcxvEuQ3i3AZxboM4t0FcoQ5xrcmIy2aMa4kpLrslrqXWuNplxjXXHlczZ1yFrriae+Ka6o2rgT+uaVlxNQzGNT4U1/lwXHnRuC7E4hqRiKsmGdeAVFyn03ENvDuuQ4qrZ8e4jtwbV6/74irrHOcvFucvFleXB+Pa1i2uRPe41j8cV/YjcW3oGZe3V1wrH4vL/3hcq/vEZeoX18In4rI8GdfiAXG1GRjXzEFxtX06rtm5cTUdEtekZ+O6OjSuyc/FVW94XPkj4qobGde45+M6NzquYWPjOvYCs74Y14lxcfUfH9fBl5n1lbgqC+LqMTGu3a8x6+tx7Z0cV6epcW15g1nfZNbpccVmxFX8NrPOYtbZcbnnxLViLrMWMut7cXZsnHuWWRcy66I4OzbOjmXWpcy6LK4mH8XZscy6kllXMetqNCxi1jXMupZZ1zFrMbN+xqyfM+sGZt3IrF8y61fMuplZv2HWLcxawqzfMut2Zt3BrKXM+j2z7mLW3cy6F15/YNZ9zLqfWcvh9SdmPcCsB5m1El5/YdbDzHqEWavg9TdmPcqsx+D1BLyeZNbfmfUUHvgDXs8way2z/okH/mLWc8z6Nx74Bw9cYNZLzPovHriCB64ya72ETtdPaOA1CR1qmFDPRgkduS6hXtcnVNYkod5NE9p/Y0JdbkpoW/MEfk1oxy0JZd+a0IZWCfya0MY2Cf5gCfyawK8J/Jrglk3g1wR+TeDXBH5N4NcEfk1ouT2h9s4Efk3g14TmeRNq4U/g14RaBhOaHkqoUSShCdGEGscTKkgkdCmZ0MRUQpfTCY2+O6GrSmhsx4Rq700o976E6jonNKRLQtUPJDTswYSOdUuoX/eEKh5OqP8jCR3smVD3XglVPpZQj8cT2t0HrP0S2vtEQp2eBOuAhDoPTKhkUEKxp8Gam1BiSELrnwXrMLA+l5B3OFhHgHVUgpsArGPAOhas+QluArC+BNbxCbWdANZXwPpqgv8XWCeB9XWwTgHrVLBOA+ubYH0LrDPAOhOss8D6DljngHUuWAvB+h5Y54N1AVgXgnVRgv0K1iVgXZpgv4L1I7CuSChvZUInVoH1k4RqihIasAasa9H1U3QtBut6dP0cXb8A60awbkLXr9D1a7B+g65b0bUErNsSKt2Ort+BtTQh7UTXXWDdk9DmvQmFytB1X0KRHxNaV46uFQkVH0jI+TO6VibkPpTQisMJdfg1oZVVCRmqE1pwNCHT8YQWnkiodQ1c/Z7g7wVXf8DV2YRm18JVHVz9lVCzv+HqPFxdSGjqRbj6F64uJ9TwKlz9B1f1k5rQIKnGDZMquDapS42Smtg4qcvXJzX6hqSuNk1qbLOkam9KKv/mpOpaJDWkZVLnbk1qWOukzt+WVN7tSZ1om+SGTarmzqQG3JXkHkhyDyS5B5LcA0nugST3QFJVmUn1diS135lUH3dS5Z6k+vmSqvAn1S2Q1MFgUt3DSe2MJNUjltTueFIdk0ntzU6qUzqpspykOiupknuS6nJvUts6JZXonNSO+5PKfiCpDV2TyumW1MaHkvy7kvy7kvy7ktr8aFKhx5Ja0zupSJ+k1vVNyv5EUsX9k3IOSGr9U0m5ByW1YnBS3tykVj6TlOHZpFYPTcr0XFJFeUlZRiS1eGRStueTWjI6qbZjk1r6QlLtXkxq+bik2o9PqvDlpDq8ktS8gqRaTExqwWtJtXw9qYWTk2o9NakZbyTV5s2kZk5PqsmMpGa/nVTTWUnNnZ1UszlJTZ6bVPPCpKa+R/78pKYtSKrhwqSmL0qq0QdotQStlqLVMvI/QqsVaPVxkt2KVqvJL0qyW9FqbVINPk2yW8lfn9T4z9FqA/kbk/y50OortN6c5M9F/ha0LknqzLdovR2td5Bfitbfo/UutN6N1nvJ/wGt96H1fvLL0fon8g+g9UG0riT/F7Q+TP6RpHKr0Po38o8mVX2M/BNJHTuJ1r+Tfyqp/n+Qfwav1CZV+Sf5f+GVc+Sfxyv/kH+R/Et45TL5V/DKf+TXy1a/BtmquCZb/a/N1sFG2RrQOFuV12erxw3ZOtQ0Wz2bZevITdnqdXO2qlpkq3fLbO2/NVt9Wmer/Dbybye/bba6tSP/zmx1v4v8DuQbyDeSb87mv0W+LZvblXwH+c5sblfyPdnq6iPfT36A/CD54Wy8Sn4sG6+SnyQ/m/w0+TnZeJX8e8i/l/xO5Hcm/37yH8hWaVfyu5H/EPkPk9+D/J7kP5qtTo+R35v8PuT3Jf8J8vuTPyBbO54ifxD5g8nPJf8Z8p8lfyj5z5GfR/4I8keS/zz5o8kfS/4L5L9I/jjyx5P/MvmvkF9A/kTyXyP/dfInkz+V/DfIf5P86eTPIP9t8mcx/2zy54B/LvmF5L9H/nzyF5C/kPxF4P+A/CXwt5T8ZeR/RP4K8leSv4r8T8gvIn8N/K8l/1P4LyZ/Pfmfk/8F+RvJ30T+V+j3NfnfoN9W8kvQfxv529H/O/JLyd9J/i7y96D/XvLL0H8f+T9mq7qc/IpsHTtA/s/ZOlFJ/iHyD5P/K/lV2RpYTf7RbA0+Tv6JbOXWkP97toacJv+PbA07S35ttvLqyP8rWyP+zlbNefIvZPPPIv/fbJ25TP7VbNX+R379lOoapDSkYUrnrk1p2HUpnW+cUl6TlC7ckNKIG1O61CylUc1TunxzSqNvSelqy5TGtkqp3m0p5bch//aUxt1BfruUxrcn/66UJmSQb0ipwES+OaWJVvJtKU2yk+9IabKLfE+KmzXFzZriBkhxs6a4AVLcACnNiKa4AVKamUipSXZKs1MpNc1Jae7dKTW7J6XCjik175TSvPtSanF/Sgu6pNSya0oLH0yp9UMpLe6eUpseKS15JKW2j6a0tFdK7XqntPzxlNr3TWlFv5Q69E/xx0rxx0rxx0rxx0qp6OmULM+ktGZISrahKa0blpI9L6Xi4Sk5R6a0flRK7tEpbRiTkveFlDbmp+Qfl9Kml1IKvJzS5gkphQpS2vJqSpHXUiqZlFJsckrbpqSUeCOlHdNSyp6eUulbKeW8ndLOmSkBTrvfSanj3JT2vptSp/dSKpuXUucFKe1/P6Uui1IqX5xS1yUpVXyYUrdlKR1cnlL3FSlVfpzSwFUpHVqd0uCilI78L6XctSlVrUPT4pSqP0PTz1Pcq2i6McW9iqZfpVSzGU2/Sen0FjQtSbFT0XR7ip2KpqVoshNNd6HJHjTdiyZlaLoPTX5E03I0qUDTA2jyM5pWoskhND2MJr+iaRWaVKPJUTQ5jiYn0KQGTX5Hk9No8geanEWTWjSpQ5O/0ORvNDkPpxfQ5CKc/osml+H0Kpr8B6f101rTIK1Iw7TWXZtW7Lq0ihunlWiS1o4b0sq+Ma3SZmnlNE9r581p6Za0drdMq2OrtPa2TqtTm7TKbk+r9x1p7W+XVp/2aZXflVa/jLQqDGn1N6V10JzWAGtalba0BtrTOuNIa7ArrVp3WrnetOp8aQ3JSutcIK1hoTR/qzS3apq/VZpbNc2tmuZWTXOrpjXp7jS3alqTO6bxaVpT70vj07SmdUnj07SmP5jGp2l8msanaXyaxqdpfJrGp2l8msanaXyalrd/Gp+m5X8qjU/TCgxO49O0Qs+ktWUInAxNq2QYnOSltW04nIyEk1FpdRsNJ2PS6v4CnOSn1WMcnLyUVs+X0zoyIa1eBWlVvQonr6VVPQlOJqd1bEpaeW+kdWJaWiOmp1XzVlqj3k7r9My0Rs8G0ztpjZ2bVr3CtPLfS6vB/LTGLUjz9oNpUZq3P82/Ks3bn+ZfBaaP0pq9Akwr05q7CkyfpFVYlFaHNWBam5bhUzAVp2VaD6bPwfQFOm8E0yZ0/gpMX4PpGzBtBVMJOm8D03Z0/g5MpWDaCaZdYNqDznvBVAamfWD6EUzlYKoA0wEw/QymSjAdAtNhMP2KTlVgqgbTUTAdB9NJdKoB0yl0Og2mM2A6i05/gqkOnc6B6W8w/YNOF8B0CZ3+BdMVdLqKTvVytLJ+jvzX5Gh1wxwFGuVo83U5Cl2foy1NchRpmqOSG3P4U+Xwp8rhT5Wjilty1O3WHB1slaPut+Wosk2OBrbN0aE7cjT4zhwdaZ+j3A45qsvI0RBjjs6ZcjTMkqPz1hxNyMzR/xku0wAd6y6MD0nSJElJkiSvpGmSJEnqea5n31fz7GsTSkKSJmmyNSFNJElCEpqkaZImKUlIsmXLli2pCQ1Jkt7f1+vDfa7l3Of8z9kuBpUXGdS02KDRdxhUeKdBY7sZ1Ky7QdPvNqj5PQbN6GlQh14GzbzPoI73GzSrj0GdHjRoicGgzjKo2mRQF4tBNVYDb1SDljoMvFEN7H0Db1QDe9/AG9XA3jew9w3sfYNKIgYdiBoUjRt0KAGnlEFH0gYNyhp0NGfQ4IcMOldq0NB+Bp3vD6dHDNz/Bu5/A/e/QRWDDWox1KAJTxjU8kk4DTeo1QgD9xScnjFwT8FplIF7yqCi5+E02qDisQYtGwenFwyqrYDTBDhNNMj8EpwmG2StNGjzK3CaatDWVw2Kvwan6QYlZ8DpDTi9adCxWXCaDac5Bg17G07z4DQfTgvgtNCghu/BqQpOiw2a9AGcPoRTtUGta+D0MZw+gdMyONXC6TM4fQ6nFXD6Ek4r4bQKTl/D6Rs4rcGndXD6Fk7fwWkDnDbCaROctsBpK5y2wWk7nHbCaRecdsNpD5z2weknOB3Ap0NwOgynn/HpKJyOwelXfKqD0+9wOkF2J+FUD6dTZPcnnM7A6SzZ/Q2nf+B0nuwuwOk/ODUw6kBDo6KNjDp0sZGdb9SRJkZ2vpGdb2TnG9n5Ro1ubmTnGzX2KqOaXW3U+GuMan6tUTNaG9WhjVEzrzeq4w1G7n4jd7+Ru9+onjcbVd3RqF6djFp9i1G9bzVqTRejvEVGrbvdKP8dRu3ualSwm1F77zKq9G6j9vcwql9Po+rvNWrAfUad7m3UyD5GNX7QqFEGo5rIqEqTUU0tRk2xGtXWbtQ0h1HtXEYtcBvV3mvUIp9R3QJG7igjd5SRO8rI29SolVEjb1Mjb1Mjb1Mjb1OjklmjduSMSj9k1LFSIz1qVF1/o4Y9YqRHjRr+mJEeNdKjRjUcaqRHjfSokR410qNGetRIjxrpUSM9alTNc0Z61EiPGtVnLDrHGelRo9ZXoHOCkR41KvwSOicbVVKJ96+gcyo6X8X714w6Mx2dM/D+DaPK30TnW+icbVThXHS+jc53jJo+H50L0LkQne8ZVVWFzsXo/MCoHh+isxqdNej8GJ2foHMZOmvR+Rk6P0fnCnR+ic6V6FyFzq/R+Q0616JznVEt1qPzO3R+j86N5LkZnVvQ+QN5bkPnDnTuJM8fyXM3Oveicx95/oTOA+g8RJ6HyfNndB4lz2Pk+atRZXXo/J08T5DnH0bmKHmeJs8/jcxRdJ4lz3NG5qhRxf+S5wUjc1SqbSDpIml5I8ncWNp4iVRyqbS5qRQtlA5dLsWvkI40lwa1kM5eJQ2+Wjp3jTT6WqnwOmlsG6lZW2n6DVL7G6UZ7aUOHaSqm6Xu/5MWd5J6dJZW3irZb+PXLRL3k7ifxK0v7icp3V06drc09B6prqc0rJd04T6JM1kFPN0qeGq0MEozodvSLM2ySJ1s0hK71NkpVbukXh5ptVfq7ZfWBCRvSNoVlvwl0u6IlI9Jx+NSaVI6mZJGZKSGOaksLzUqlSY9LLXqL00eILV+VJo7ULxJxZtUvEnFm1TqM0zsesnwlNj1YtdLe58Ru17seqlfuVT/vDRgjHR6rDRyvNS4gm++KDWZKO58qc1kad7LUttXpPlTpOJXpWXTpK7TyeN1BL4hbie+OYs83iKPOdKBuXxzHnm8Iw18VzqzQBq1iG9WSeXvS00/4Hm7hG9WS9M+ktp9LC1YyjeX8c1PpW6fkfFyMl7BN7/gmyvJ+Csy/ppvruaba8h4LRl/S8br+eYGvrmRjDeR8Ra+uZVvbuOb28l4p7RoF9/czTf3kPE+acV+yXqAbx7km4elrUfom6N88xe++Svf/I2++Z2+Oc43T/LNer55ir75k745wzfP8s2/+eY/9M15vnmBb/7HNxuYtLmhSfZGJm292KT4JSZmqIkZatLRy0zMUBMz1MQMNamwhYkZamKGmjT9GpPaX2vSotYmZqhJVdeb1P0Gk1a0M8na3qSVN/HNm/lmR77ZiW/eYlLyVr7ZhW8W8c3b+eYdfPNOvtmNb3bnm3fzzXv4Zk++2Ytv3sc37+ebffjmg3zTwDfFN01808I3rfC0800H33TxTTff9PJNP98M8M0Q3wzzzRK+GTGpW4xvxvlmkm+m+GYG7VmTonm++RDffJhv9uObA0w6+wjfHMg3H+Obj/PNISZNG2pSu2F880m++RTfHME3y0zcTCaZn+Wbo/hmOd98nm+OMfEWNWngeL75At98kW9OMKl8kklNJ5s05WW++QrfnMI3XzVpwTQT/WmiP/nmG3xzJt+cZaI/TfSnif7km/P45jt8810T/WmiP030p0mV7/PND/jmEhP9adL8j0wq/tikZUv55jK++alJ+sykDctNCq8waf8XJvVbyTe/MmnA1yadXm3SyDUmNV5n0uRv+eZ3fHODSW02mjRvk0lFW0xautWkPtv45naTDDtNWr/LpOBuk/buMal0n0kn9/PNAybVHzSp7LBJjX42adJREzvexI43cS+Z2PEmdryJHW9S73qT1pwyyfunSevOmOQ/a9Luv03c9SbuepOGXzCpoMCsEQ3ManiRWRMamdWysVmzLjGr06VmLWlq5h1qVvXlZvW6wsw71Mw71Mw71Kz01WYdu8as7LVm1bU2a1gbsy5cb9b4G8xqfqOZ+Wlmfpo182azOv7PzPw0Mz/NzE8z89OsrUVmxYvNzE8z89Oso93MGtzdrHN3mzX6HrMK7zVrWi+zmvU2a/r9ZrV/wKxFD5rVzWjWcpllNpu10WJWic2szXazok6zDrnMGugx64zXrFF+s5oEzaoMmdW0r1lTSszcSmZuJbOKE2YtS5plSJu1PmNWMGfWhrxZ4VKz9j9sVr/+ZtUPMKvsUbMaPWbWpEFmtRps1uQhZrV+wqy5w8zqMtysmqfM6v20WWvKzPKONGvXs/jxnFm7y83Kjzbr+Bizho8zq+AFsyoqzGoxAT8m4sdLeDwZjyvx+BU8nmrWqlfNcr6GH9PxYwZ+vIEfb+LxLDNvUDNvULPGvo0f7+DHfPxYgB8L8eM9/KjCj8Vm9rtZ1g/xoxo/avDjY/z4BD+W4UctfizHj8/NavMFfnyJH1/hxyr8WI0f3+DHWvxYhx/rzdr7nVml35t1ciP9sRk/tuDHD/ixHT924Mcus2b/aFbnPfTHXvpjP/3xE/1xkP44hB9H8ONn/PiF/jhGf/xGf9TRH8fpj5P0xx/0xymzqk6b1f0M3P+iP/6mP87RH+fpj3/pj//MOlJg0aCGFp29yKLyiy1qeolFU5pY1LapRfMvs6j4cosWNLOoa3OLaq9koV5l4Za3KHyNRftbWdSvtUX111lUdr1FjW6waFI7i1q1t2j2TRZ1vtmiuR0t6tLJoppbLLw/Lbw/Lbw/Ldp1u0XZOyyq62rRsG4WXbjLovF3W7iRLNxIFmanhdlpYXZatLiPRT0etDA7LcxOC7PTwuy0MDvhboe7A+4uuHvg7oW7H+4BuIcsWha2yFBi0fqIRcEY3ONwT8I9BfcM3LNwz8O9FO4Pw70/3AfA/VGLqgdauOMt3PEWuYdYtGOoRelhFh170qKhT1l0foRFY8ssajYS7s/C/Tm4l8N9NNzHwH2cRSvGW2StsGjzixZFJ1p0aJJFAydbdOZli0a9YlGTqRZVvmpRm9csmjfdoqIZFi19w6I+b1q0jgeMf7ZFu+dYlH/bouPzLBo+38J9ZNGIhRbuIwv3kYX7yKJZH1jU6UOLllRb1LPGolUfW3h7Wnh7Wnh7WnT0M4sGf27RuRUWjf7SosKvLJq2yqJ2q8n3G/JdS77ryHc9Hn2HR9/j0UY82oxHW/DoBzzajkc78GgXHv2IR3vwaC8e7cejn/DoIB4dwqMjePQzHv2CR8fw6Dc8+t2i6cctan/SokV/4NEpPDqNR2fw6C88+huPzuHReTz6F4/+w6MCq0Y1tKpJI6sqL7aqzSVWzWtiVVFTq5ZeZlWfy61a18wqf3Ordl9pVf4qq463tGr4NVYVXGtVRWurWrSxchtZuY2s3EZW9WhvZa9b2etW9rqVvW5lr1s16FYr97uV+93K/W7VlDusanunVfO7WVXc3apld1tluMeq9T2tCvayau99VpXeb9XJPlaNeNCqhkarJsjKu9PKu9PKu9PKu9Oqnk6rVrmscnqo46WOnzoB6oSo05c6JdSJUidGnQR1ktRJUydDnRx18tQppc7D1OlPnUeo8yh1HqPOIOoMps4Q6jxBnWHUGW7VtqesSj5t1dEyqwaPtOrcs1aNfs6qwuetmjbaqnZjrVowzqquL1i53a3c7lbuIit3kZW7yKp+lVbVv2JV2VSrGk2zatJrVrV6nTozqDOTOm9S5y3qzKbOXOq8TZ13qDOfOguos4g671Hnfeosps4S6nxInY+oU0OdpdT5hDqfUqeWOsups4I6X1BnpVWzv7Kq89fUWU2dNdRZS51vqbOeOhuo8z11NlFnC3W2UmcbdbZTZyd1dlFnN3X2UGcfdfZT5wB1DlLnMHV+xrej+HYMPb+ip446v1PnBHVOUqeeOqeo8yd1zlDnLHXOUecf6vxLnQvUKbBxE3FYXGTT3kY2lTa26eQlNo241KaGl9k0odCmls1smnWFTZ2utGlJC5t6trRp1dU2OVvZtO1am5LX2XS0jU2D29rUtJ1NU260qe1NNs3vYFNxR5uW/c8mwy02re9sU7ALdW6jzu3UKaZOV+p0o85dNnW826bFPWzq0dOmlffaZL/Ppq29bYr3senIAzYNMth01mhTuYk6FupYqWO3aanDpj4um9a5bfJ7bdrtsykfsOl40KbhYZsKSmyqiNjUImbTzDh1kjbemzbemzbemzbemzYdesimgQ/bdKafTaMG2NTkUZsqB9rUZpBN8x63qfcQm9YMtck7zKZdT9qUfcqmuhE2DSuz6cIzNmamjZlpY2bamJk2LR9jk3mcTRvH21RSYdOBF20aMNGm05NsGjnZpsaVNk1+xabWU22qftWmXq/ZtHq6Te4ZNu14w6b0mzb2uY19bmOf29jnNu51mxbMt6nrAjJbSGbv2bShyqbwYpv2f2BTvw9tqq+2qayGzJaS2Sdk9imZ1ZLZcjL7nMy+ILMvyewrvFyFl6vxcg1ersXLb8lsPZltILPvyWwTmW3Gy614+QNebsfLnXi5Cy934+UevNxHZvvx8gBeHsTLw3h5BC+P4uUvePkrXtbh5e823po23pp4WY+Xp/DyT7w8g5dn8fJvNP5jU7N/bZp+wab2BXYtamBXt4vs3Op2bnU7t7pd/S61q76pXWWFdjVqZtekK+xqdaVds1vY1bmlnb6005d2+tJOX9rpSzt9ade5G+wafaOdvrTTl3b60k5f2ulLO31ppy/t9KVdw2+3q+AOuyq62tWim10z77LTl3b60i5rT7s232tX9D67DvW2a2Afu848YNcog11N2OZzTXZ1sdhVY7Wrt92uNQ67vC67drntGuq167zPzh1k5w6ycwfZuYPQGOGgj9nZ5XZ2uZ1djsYMGrNozNvVstSuWQ/b1am/XUsG2NXzUTQOROMgu448btegIXadHWpX+TC7mg63a8pTaHzarqVldvUZade6Z+3yP2fnnWnnnWnXhTF2jR9nV/MX7JpRYVeHCXZVTbSr+0v4O9mukkq7Drxi14Cpdp1+1a6Rr+Hv6/g7A39n2lX9pl293rJr9Wz8nYu/b+PvO/g7H38X2JmXduYl/r6Pv4vxdwn+foi/H+FvDf4uxd9l+Psp/n6Gv8vxd4VdK77A35X4+xX+fo2/q/F3jZ0byM4NZFfr7/B3A/5uxN9Ndrm32LVjq13pbXYd246/O6n9I7V329Vur10L9tnV9Se7ag9Q+xC1D9tV+rNdJ4/aNeKYXQ1/o3YdtY+T7Qm7evxh18p6ap+m9p/U/otsz5LtObI9T+1/qf0ftQsc6t3QoTUXOZS+2KFjjR0a2sSh85c6NPYyh5pd7uCN6eCN6eCN6eCN6eCN6VDpNQ6dbOXQiNYONWzj0ITrHexxB3vcwR53sMcd7HEHe9yhgZ0cOnOLQ6NudajJbQ5VFjnUpdihmjuofSe1uznk7U7tu6l9D7V7UrsXtXtT+35qP0DtB6ltpLaobaa2hdo2ajuo7aS2m9oeavuo7ad20KFDIWr3pXYJtaPUjjs0N0HtFLXT1M5SO4fuh6hdSu1+1O7v0LRHHGo3kNqPUftxag92KDjUob1PUPtJag+n9giHWpQ5NPMZaj9L7VHULndwmzu4zak9ltrjHWpc4dDkFx1qPZHak6g92aHVLzvkfsWhHVOo/apD56Y5NHq6Q4UzqP0Gtd90aNkshwyzHVo/h9pvO3hfOnhfOnhfOlSxkNrvOVRV5VD3xQ5uHwe3j0MHqh0aUOPQ6Y8dGvkJtT91aHatQ52XO1T9uUO9vnAwKx3MSoeOrnJo8GoHs9LBrHQwKx3MSgez0qF13zvk3+TQ7s0OZqVDF35waPx2h5rvdGjGLoe67XZo+R6HzPsc2rjfwQ53sMMd7HAHO9zBDnewwx3scAc73MEOdyh+wqEjJx0aVO/Q2VP0wJ8OtfnLoXlnHSo6Rw7/0AP/OrTrgkPZAqfON3Bq7EVONbvYqemNneraxKnaS53SZU5tKHSqtJlTJ69wasSVTjW8yqmZLZ3qeI1Ti1s51aO1U5uvcyp6vVOH2jo1sJ1Tjds7Nfkmp1rf7OTucapXJ6dW3+KU+1andnRxanCRU+dud2r0HU4V3unkbenkbenkbemU/x6ndvd0Kt/LqeP3OTX+fqeaP+DUjAed6mB0cpM7ucmd3ORObnKn6u1OlTmdauR2apLHqU4+p5b4neoZdGpryKl4X6eOlDg1KOqkJ52qTDjVJuXUvLSTnnTSk055H3JqV6mTnsSL/njxiJOedNKTePE4Xgx20pNOehIvnnSq4CmnKkY46Um8eMap7s86tWKUU9ZyvHjeqQFjnDo91qmR451qVeHU7Bed6jzRqepJTjknO7XtZaeSrzh1dopT5a861fQ1p6ZMd3LzOLl5nNw88JnlVHa2U3VznBr2Ntm8Qzbzndzj8FlINu+RTZWT/U02H5DNh2TzEXxqyGYp2XxCNp/Cp5ZslpPN5/D5gmxWks1XZPM1fFaTzRqyWQufb528K8lmA3w2wmeTU223kM1W+Gxzat12stkJn13w2e3UhT3w2Qefn5xadMCpbofgcxg+Pzu1/yh8jsHnN6cm1MHnOHxOwOcP+NTD5zR8/qRX/oLP3/A5B5/z8PkXPv/Bp8ClZEOXjl7k0uCLXdziLm5xF7e4i1vcxb3j4t5xce+4VHelS8OuculCS5emX+NS+2tdWtTaJbVxacP1LoVvcOlkO5dGtHepYQeXZt7sUsf/ubS4k0s9Oru0+VaXore5dKjIpZHFLjXu6tLkO13qfJdL1d1d6tXDpW33wOde+PRyqbw3fPrA5wGXigwuLTXCx+TSLrNLWSt8bC6NdbjUzAUft0tdvS7V+uATcGlv0KXSMHz6unhTunhTwifuUvekizelizelSweyLg3Iu3T6IRd3uIs73MUd7mJ3u9jdLna3i93tYne72N0uVQ5zqc1wl+Y95VLvp11aU+aSd6RLx551aehzLp0vd3HruLh1XNw6LhlecGl9hUvBCS4dn+jS8JdcKnjZpRmVLnWY4lLVVJfM01za+JpLJa+7VD/DpbKZLrWc5dKst1zqNMellXNdss9zaes7Lg1816UzC1watcil1lUuzX3fpS4fuLR6iUvuapd2fESGH7t0bimeLSPDWjL8DM8+J8MVZPglnq0kw1Vk+DWefUOGa8lwHZ6tJ8Pv8Ox7PNtIhpvxbCue/UCG2/FsB57tIsMf8WwPnu3Fs/14dgDPDuLZYTw7gmdH8ewXPPsVz37Ds9/x7ISL9ySe1ePZKZfSf+LZGTw76+LOwbN/XCr+16VlF/CswK3dDdzKX+TW8UZujW/sVvMmbs241K1ul7m1vNCtcDO39l/hVr8r3cxItya0dDMj3cxINzPSzYx0MyPdzEi3RrZzMyPdmn2TW51vdqu6o1vOTm5tu8Wt5K1u7m8397dbbYrdmneHW0V3utnbbva2m73tZm+72dtuTevlVrvebva2W4YH3Fr/IByNcJRbw81wtMLRBkcHHJ1umd1w9MDRB8cAHINutQzDsS8cI3CMwjEOxwQcU3DMuDU5C8c8HB+C48Nw7AfHAXB8BI4D4TgIjo/DcQgch8JxGByfhONTcBwBxzI4jnRr2bNwfA4fy+E4Go5j8HEcHF9wa1EFHCfAcSI+vgTHyW6NqITjFDhOxcdpcHzNLevrcJwBx5lunX4Tjm+51WoOPs51q+c8t1a9A8d33TqywK1Bi9xqUuVW5ftw/MCtmiVu9a52049upT+G41K3Ri9zq7DWTT+6Vfy5m350049wXOmmH930o5t+dNOPbtWuc9OPbvrRTT+66Ue3Kja76Ue3qn5wq/t2N/3oVskutw786FbZHrca7XPTj251OuDWkoNu2Q+7tfWIm/vGzX3j5r5xq3WdW3N/d6vXCbdWn8Tbejd3N97+6VbTv9yachZvz7m19B+8/dfNzsbbAg8728PO9qjdxR4taOyRoYlH6y/1KH+ZR8cLPRrezKPmzT2acaVH3a7yaHlLj8LXeLS/lYd3pId3pId3pId3pId3pEfW9h5tvsmjATd7dLqjR5M6edSqs0ezb/Wo520erSryKF7s0ZE7PBp1p0dN7vJobnePuvTwqOYej9z3erSjl0eDe3t07n4P89GjtgYP89HDfPQwHz3MRw/zEd4OD/MR3m4P8xHePo+CAXgH4R2Gdwm8Ix51iME77pE5Ce+Uh9sG3jl45+FdCu+H4d0f3gPg/Si8B3o0chC8B8N7CLyfgPcweA+H91Pwfhrez8B7JLxHebT6OXg/79HR0fAeC+9x8H4B3i/CewK8J8H7JXi/jN+V8J6C36/Cexp+T4f36/j9BrxnejR+Frxnw3sOfr8N73n4PR/e7+L3Qni/59HMKngv9vCGhPeHHt6Q8K7xqNFS/P7Ew73t4d72yL7co62fezTwC4/OfOlhX3vY1x72tYd9De+1HvY1vNd7VL7Bw772aN4mj4q2eLRmq0febR7uGg93jYe7xsNd41HxXo+W7fPI/5NHuw94NOyQRxcOezT9Z4/a/+JR7TGP9JtHe+s8Kj3uUcFJjyr+IINTHlWdJoMzHm38iwz+9qj+HBmc96jlBTL4z6MeDbza3NCraCOvTl/s1chLvGp1qVezm3rVs9CrVZd7Fb/CqyPNvRrVwqsmLb2ae7VXXVp5tfpar9zXebm1vdzaXjVt59WUG70qusmrpR288nb0atf/vBp6i1fnO3s1rYtX7Yq8Wna7V4Y7vNrd1at8N68u3OXV+Lu9an+PV4t6eqVeXm24z6vS+7062cerige9vB+9qpKX96OX96NX/Wxe3o9ebhqvWrq93DRebhq0+NESREsILX3REkFLFC1xtCTQkkJLGi1ZtOTR8hBaHkZLP7QMQMsjXmYjWgZ5mY1oGeJlNqJlmJfZiJanvCp8Gi1lXhWPRMuzXu5stJR7NWw0WsZ4NX2cV11f8Kq2wsuu9mrvRC+72suu9rKr0TLFq+VT0TLNq/2voeV1rxq+gZaZXnWc5dWKt7yyzvHqwFyvBszzqtF8rya961WnhV4tWeSVvcqrre97NfADr84s8WpytVeda7yq/tgr5ydebVvm1aBar85+5lXl5161+cKrmi+96v2VVztWkdVqr859Q1ZrvdwzZLXeqz4byOp7r7KbyGoz+raS1Tb0bSernejbRVa70beHrPaR1U9kdYCsDqHvMFn9jL5fyOoY+n4jqzr0HSerE+j7A32n0HcafWfI6i/0/U1W59B3Hn0X0Pcf+hr4tKShT/ZGPm292KeBl/h0polPk5v61LnQp+rLfXJe4dO25j4NauHT2at8qrzaRy/6VHOtj170aUcbH73o07kbfPSij1700Ys+etFHL/roRR+96KMXfSou8tGLPvnv8NGLPg3r5qMXfZp+t09d7/GptqdPwV4+7b3Pp+H3+1TwgI9bxqduRh+3jE9hs0/7LT7uax/3tU8znT51d/u0wuNTic+nA36fyoI+9rRPs/r62NM+rYz62NM+9rSPPe1Tq4xPs7M+9cz7tOohn+IPo7mfT6MG+NT6UZ/mDvSp1yCfVj/uU3IImof6VD7Mx7vRx7vRx7sRzWU+pUei+VmfRj/nU9vn0Tzapz5j0TzOp+wLaK5A8wSf2k1C80s+GV5GcyWap6B5Kpqn+dR+OppfR/MbaJ6J5llono3mOWh+G83z0Dwfze+ieaGP2xrNVWhejOYP0PyhT/XVaK5B81I0f4LmT33cMWhe7tPpz9H8BZpXkvNXaP6anFejeQ2a15Lzt2j+jpw3kPNGct5EzlvQvJWct5HzDnLeSc4/onk3Oe/1qel+cv6JnA/6tOYQOR/x6djP5PyLT4W/+jT/N3L+3ad1x8n5pE91f/g09pRPzf70acEZfDjr0/q/fcr/49Px8z6Nv4APBX4tauCXLvJrbyO/Shv7VdDEr4pL/epwmZ83o1/mZn7ejH7uaj9vRj93tZ83o18rWvlV0tqvA9f5VXa9Xy1v8GtWO796tPdr5U1+RW/2s6P9GtnJz472a8mtfna0X1uL/BpY7NeZO/zcMH61vsvPDeOXs4efG8avQff61eQ+vyp7+9Wlj1+rH/DLbfDrqNGvwSa/mlr8mmf1q8ju1xqHX2mXX8fcfo32+tXW79f8gF99Qn7tCvuVLfHrfMSvaTG/2iX8Wpb0y5D2a3fGr2E5vy7k/Zpe6lfXfn7V9vcr+Ihfxx/1a/hjfjV/HG8G+9VtqF8bnsCbJ/06ORxvRuBNmV9Vz+DNs35tHOVXv3K8Ge3XhDF4Mw5vxvtlrcCbF/Fmol+NXsKbyXhTiTev4M1UvHkVb17Dm9fxZgbezMSbN/HmLbyZjTdz/eo8D2/ewZt3/bwX8WYR3lT5uV/w5gO8WeJXshpvPvKr/GO/2nyCN8v86l3r147P8OZzv86t8GvKl3jzlV9LV/nlXY033/g1dK1fhd/izXq/ijf4te57v/yb/Krb7NfYrX412+bXgu34tdOv9bv8zET82uNnJvqZifh1AL8O0TeH8etn/PrFrxnH8Os3/KrzK3wcv07g1x9+tTiFX6fx6wx+/YVff+PXP/h1Hr8u4Nd/+NUgoAMNAyprFFDLxgHNuiSgHpcGtLlpQNHCgE5fHtCkKwJqdWVAS1oEZG8Z0NarAxrYKqDGrQOafV1Ana8PaFXbgOLtAjpyY0Cjbgqo9c0Bze0YUK9OAW6XALdLgNsloMqigLoUB1RzR0DuOwM62i2gwd0DatojoHn3BFR0b0BregWU7h3grRjQ6AcCvBUDvBUDvBUDvBUDGmoN6LwtoGmOgIpdAa1zB+T3BlTnC2hsIKBmoYAWhAMylAS0OxJQPhbQhXhA05MBtU8HVJsJKJgL6Hg+oOGlATXvF9Ci/gF1eySgDY8GVPpYQAWPB1QxOKAOQwNa/kRA5icD2j88oBEjAmpRFtDMZwLq/myAPgyopDyg+ucD9GGAPgxo8fgAfYivLwY0YGKAPsTXyfhaGaAP8XUqvr4aoA/x9XV8nYGvM/H1TXx9C1/n4OtcfJ2Hr+/g67v4ugBfF+FrVUDV7+PrB/i6JKBB1QE1qcHXj/H1k4BWL8PXWnz9LKDyzwPsZnz9MsBuDrCb8Xo1vn4TYDfj9bd4vT4g74aAjn2P15sCKtwS0PyteL0Nr7cHlN2J17vwejde7w3wTsTrn/D6AF4fwusjeP0zXv+C18fw+je8rsPr4wF1PYnXf+D1Kbw+HdD4M3h9Fq//Dkj/BLT3PF5fwOuCoGY0CKrbRUEtbxRUuHFQJy8JMg+DanFZUFWFQeZhkHkY5IYOMg+DzMOgul8TZB4GmYdB1V8X5GYJMg+D3CxBbpagDtwU5GYJqtH/gprVKagenYNaeWtQ0duCOl0U1KTioFp1DWrJnUHZ7wrqUPegBvYIqnHPoGbfG1TP+4La2juoeJ+gzjwQ1GRDUJ0VVLUpKKclqCPWoEbZg2riDGquK6henqC2eYNK+oM6GwiqMhRUl75BrS4Jyh0N6mgsqPJEUG1SQc1LB9U7G9SOXFCDHwqq6cNBTekXVNGAoNY8ElR6YFDHHgtq9ONBtR0S1NKhQd6IQe16MsgbMcgbMaj5ZUHeiEGtezao7HNBnS8PatrooNqNDWrZuKD8LwRVVxHUsAlBNZsU1IKXguzlIHs5qPyUIHs5yF4Oquv0IHs5yF4Ocq8EuVeCaj87qEVzgtLbQe2dF9Tw+UE1X0BOC8npvaA2VAVVujiogiXk9GFQHT4iuxqyW0pOnwQ14lOy+4zslpPdiqA2fkF2K8luFdl9TXbfkN0asltHdt+S3XdBdfye7DaS3Way2xJU2Q/kuZ3sdpDdrqA2/0iee8hzH9ntD3I7k+dB8jxMnkeCGnmUPI+R56/kWUeev5PnCfL8gzzryfM0ef4J9hd5niXPc+R5PqhV/5Lxf+RZENKohiG1bhRS9cUhOS8JaVuTkAY1DalJYUhzLw+p1xVgzUNKtgjxPgzxPgzxPgxxq4R4H4a4VUIqbxtSm3Yh1dwIdlNIOzqENLhjSE07hTTvlpB63xrSmi4hpYtCOnd7SFPuCKnoTrBuIXm7h3Ts7pBG3xNS23tDWtorpD69Q9p1f0hDHwip0BDSfCOYKaR15hB3c4hZGGIWhpiFYO4QszDELAwxC0NqFwppWRisJMQsDGlYLKRmiZAWJEPsZLBMSPlciJ0cYieH2Mkhre8P9kiInRzS+MdCav94SLWDQwoOBXsipOFPhtT8qZAWjQhJZSHtfQbsWbDnQppRHlK30SFtGBNS6biQCl4Aqwipw4SQlk8MKfxSSCcnh1RRCTYlpKqpIe6UEHdKSCNeD6nFG2AzwWaFtPGtkPrNCanh2yHNnBdS9/lg74ItDKl+UUgTqkLczCHehiHehmDVYDUh3oYhLf4kJOunIR2oDalsOdgKsC9C6rEypM1fhTTg65AafRPSrDVg68C+DSn6XUinN4Q0aWNInTaHtHIL2A9g20IauSOkVrtCWvJjSPY9IR3aC7Yf7EBIsw+G1PNwSFuPhDTwaEiNj4H9ClYH9ntI8RMhnTkZ0uT6kDqfDmnVn2B/gZ2l387Rb+fpt3/pt/9C9GCYHgzTg2F6MKxel4TpwTA9GKYHw/Qg2BVgzcFahOnBMD0YpgfD9GBYyevA2oC1BWsHdmOYHgzraIewyjuG1aZTWDW3gN0K1gWsKKymxWHNuyOs3neGtaNbmH0M1gPsHrB7wXqF2cdh9nFYUx4Iq8gQ1hojmAnMDGYFs4e11BGW1xXmXRjmXRjmXQgWAAuBhcFKwiqMhjU/FlafRFi7kmENTYNlwXJgD4GVgvUL63z/sKY9ElbxwLDWPRZW9nGwwWBDwYaBPQn2VFh1I8IaWxZWu5FhbuUwtzJYOdhosLFg48BeCGt3RZg5GGYOhpmDYeYgWCXYFLBXwaaBTQd7Paz8G2FdmBnW9FlhdZ0d1vo5YG+DzQObD7YAbCHYe2BVYY1fHFb7JWHVfhhW8KOwjteALQVbBvYp2Gdgy8FWgH0Z1qKVYWlVWHu/Dmv4N2E1Xwu2Dmw92Hdg34NtAtsMthXsh7BKt4dVsDOsGbvC6rY7rA17wPaB/QR2AOwQ2GGwn8F+ATsG9ltYy+vCvAnDvAnDvAnD6nAK7DTYGbC/wP4G+wfsPNgFsP/AGvRVi4v6qqpRX5kb99X+S/pqxKVgl4EVgjUDuwLsSrCrwFqCXQPWCqw1WBuw6/uq+w19tbFdX/Vr31cNO/TVzJvB/gfWCawzWBew28BuBysG6wrWDewusLvBeoD17Kv6e/tqwn191fH+vlrRp69KHgQzgAnMDGYBs4HZwZxgbjAPmA/MDxYEC4P1BYuARfuqLN5XLZN9tTjVV9ZMXx3IguXBSsEeBusPNgDsUbDHwAaBDQYbAvYE2JNgw8FGgD0N9gzYs2CjwMrBngcbAzaur2aN76seFX21+cW+vAf78h4EmwxWCfYK2FSwaWCvgb0ONgNsJtgssLfA5oDNBZsHNh/sXbCFYIvAqsAWg30A9iFYNVgN2FKwT8A+BasFWw62AuwLsJVgX4F9DfZNX01a01ed1vXVym/7MgP7MgPBNoJtBtsC9gPYNrAdYLvAfgTbA7YXbD/YAbCDYIfBjoAdBTsG9itYHdjvYCfA/gCrBzsN9ifYX2B/g50DOw/2L9h/YA1KtLJhiaKNSnT64hJNuqREnS4FawpWCHY52BVgV4K1AGsJdjVYK7DWYNeBXQ/WFqwdWHuwm8BuBusI1gmsM9itYLeBFYEVg3UFuxPsLrDuYD3AeoLdC3YfWG+wPmAPghnABGYCs4DZwOxgTjAXmAfMB+YHC5aoUbhEs/qWqEekRJujJRoQB0uCpcAyYFmwPFgp2MNg/cEGgD0K9hjYILDBYEPAngB7Emw42Aiwp8GeAXsWbBRYOdjzYGPAxoGNB6sAexFsIthLYJPBKsFeAZtaopbTSrT4tRJZXy/RgRklKpsJNgvsLbA5YHPB5oHNB3sXbCHYIrAqsMVgH4B9CFYNVgO2FOwTsE/BasGWg60o0YovSlSyskT1X5Vowtcl6vgN2BqwdWDfgn0H9j3YRrDNYFvAfgDbDrYDbBfYj2B7wPaB7Qc7UKKGh0o083CJuv9coo1HS9TvGNhvYHVgx8FOgP0BdgrsNNgZsL/A/gb7B+w82IUS7f+vRCMaRJh/EeZfhPkXYf5FmH9gl4EVgjUDuwLsSrCrwFqCXQPWKqKK1hF1aBPR8usjCt8Q0cl2YO3BOoDdDPY/sE5gncG6gN0GdjtYcUQzukbUrVtEG+6KqPTuiAruAesJ1gvsPrD7wR4AexDMCCYwc0TNrREtskUkR0R7nRENd4N5wXxgAbAgWBisBCwCFovoeDyi8ckI93CEezjCPQyWBysF6wfWH+wRsEfBHouo6+MRrR8cUX5oRBeeiGj6k2BPgY0AKwN7BuxZsOci2l0e0bDRETUbG9GCcREZXgCrAJsANgnsJbCXwSojGjslonavRrRsWkT+6RHVvQ72BtibYLPAZoPNAXs7ouJ3Ilo3P6LsgojOL4xo2ntg74MtBlsC9iHYRxH1+TiiXUsjGrososLaiOZ/BvY52AqwL8G+imjpqoi8qyM69k1Eo9dG1PZbsPVgG8C+B9sEtiWiNVsjSm+L6Nz2iKbsjKjoR7DdYHvB9oH9FFHvgxHtOBTR4CMRNT0a0bxfwH4F+w3s94janIio5mRE7vqIjp6KqPxPsL/AzoKdA/snosp/I+ryX0SrC6JKNozq7EVRVV4cVZdLolrdJMr7L8r7L8r7L8r7L8r7D6wFWEuwq6NytorqyLVRjbouqtbXR1XdFqwd2I1gN0XV+eaoVnWMKt4pqjO3RDX5VrDbwIrAiqNq3DWq2XdG1fOuqLZ2j3IHg/UEuzcq+31RHeod1cg+UbV6MKolBjCm3yETmCXK7Isy+6LMviizL8rsA/OB+aMaEIwy+6LMviizL8rsA4uDJaPs3ii7N8rujbJ7o+xesIfB+kdVPyCqCY9G1fGxqFYMYtIOBhsC9kRU3Z+MauPwqPqNiKphWVQznwF7FmxUVCPKo2oxOqqqMVGZx0W1fzxYRZT7I8r9EeX+iHJ/RLk/wKaATY2qdFpUBdOjmvF6VN3eiGrDTLBZUTWfHeUGjnIDR7mBo9zAYAuiql0YVfC9qI5XRXn7RXn7gX0YVf6jqC7URDV9aVRdl0W1/lOwz8CWR7VgRVSGL6PavTKqYauiarYa7Juo/GujqlsX1dj1UbXbENWy78E2RXV+c1TTtkZVvC2qddujyu6MqvDHqObvjqrP3qh27Ytq6E9gB6Naeigq75Gojv0c1ehfomr7K9hvUaV/j+rc8aimnIyqqD6qNaeiGvxnVE3/imre2ah6n4tqxz9g/0bV5r+oagpicjeM6ehFMZVfHFObS2L0XkzJpjGdvSymystj6nJFjN6L0Xsxei9G78XUq1WM3ovRezF6L0bvxeg9sBtjmnxTjN6L0Xsxei9G78U0+9aYet4W09aimAYWx+i9mJbcGZP9rpgOdY9pZI+YWvWMsXdj7N0YezfG3o2xd2PabIhpgGJqZI5pliWmHraYDthjKnPG1NId02JPTFZfjHdfjHdfjHdfjHdfjHdfTA1jMc2Mx9Q9GdPGVEz9MjG1yMVUlY/JXBrT/odjGtE/pg6PxLT80ZjCj8V0clBMFYNj6jY0pg1PxFT6ZEwFT8U0Y0SM2zfG7Rvj9o1x+8ZUWx5TcHRMx8fENH5cTO1fiGl9RUz5CTFdmBjT9Jdi6vpyjLkX4+6IcXfEuDtizL0Ycy/G3Isx92LMvZiys2M6PyemaW/HmHsx7Zof09AFMRUuimn+ezH1eT+mY4tjGr0kprbVMS39KKb0xzGdWxrTlGUxFdXGtOazmAZ/HlPTL2Ka92VMvb8i21Vku5ps18RUs5a8vyXb9WS7gWw3kvcmst1Ctj+Q7Tay3UGOO8n2R7LdQ7Z7yXY/Of5EtgfJ9jDZHiHHo+R4jGx/Jds6cvydHE+Q4x9kW0+Op8nxT3L8ixz/Jsdz5HieHC+Q43/k2CCuAw3jKmsUV8vGcS2+JK6SS+OqbxrXhMK4OjaLa+MVcfW7Mq6GV8U1s2WcnRtn58a5OeLcHHF2bpydG2fnxtm5cXXrENeGm+Mq/V9cBbfEtahzXOoS197b4hp+e1zt74irtmtcwW5xHb8rrul3x9X1nrjW94wr3yuuZr3jWnB/XIYH4qp7MK6xxrjameJaZo4ra43rvC2uaY64il1x7XLHNdQbV6E/rvmBODdvnJs3zs0bV9toXGticaUTcZ1LxjUlHVfvbFw7cnENfiiuNg/HVdMvLveAuI4+ElflwLi6DIpr9eNxJYfE1eSJuOYOi6vX8LiOPBXXqKfjav1MXNUj44qPiuvMc3FNfj6uzmPi2jo2roHj42pcEdeSF+OyT4zr0KS4Rk6Oq1NlXCtfiSs6Na7Tr8a5N+LcG3HuDXyfie+z8P2tOO89fJ+L7/PwfT6+v4vvC/H9PXyvwvfF+P4Bvn8YV4eP8L0G35fi+ydxzfgU3z/D9+V4vCKu5l/i+0p8X4XHX8c1/ht8X4vH6/B4fVwXvsP37/F4U1y7N8c1bCseb8Pj7XH5d+LxLjzejcd741q3D49/wuODeHwIj4/g8c94/Ase/4rHv+Hx73h8PK55J/G4Ho9Pxdm3ePwXHp/F43Nxnf0Hj//F4//i2laQ0KCGCTVplFD1xQk5L0noSJOEJjdNqHNhQqsuTyh+RUKNr0xodouEerZM6NDVCY1slVCr1glujQS3RoJbI6FZ7RLq0T6hzTclNODmhFr+L6HFnRKydk6o/taEJtyWUMfbE9y6CW7dBLduQlV3JWS+O6H9PRKq6JlQh14JLb8vwVsvwVsvwVsvwVsvob1KaLg5wVsvoVpbQkFHQsedCU13J9TVm9B6X0LDAgk1CyW0IJyQvyShukhCY2MJFScSWpdMKJtOqDCb0PxcQn0eSuhYaUKj+yXUdkBCax5JKD0woXOPJTTv8YR6D0lox9CEyocl1GZ4QjVPJZR8OqGzZQlVjkyo16iEtj2Hd88n1HoM3o3Fu/EJnXkB717Eu4kJbZ2U0MDJeFeZ0JJXErJPxbtXE5r0WkKdXse7Gfg0M8Gdi3dv4dOcBHdGgjsDn+YntOLdhEoW4tN7Cfouoe6L8emDBH2XUIuP8KkmQd8l6Dt8+hSfPsOn5fi0Ap++xKeV+LQKn77Gp2/waS0+rcOn9fi0AZ++x6dN+LQZn7bi0zZ82p7Q0J349CM+7U7Iuxef9uHTTwkVHcSnQ/h0JME7D59+wadfEzr6Gz79nlCXEwmtPolP9fTT6YTm/olPf9FPZxMadQ6fztNP/9JP/+FJg6RmN0yqZ6OkDl2c1MhLkmp1aZIbN8mNm+TGTWrWFUn1uDKpAy2SKmuZVMtrklrRKqmS1knVX5fUzOuT6n5DUvvbJTWifVItOiS5MZLcGElujKRmdE6qW5ck8y7JvEuq+R1J5l2SeZdk3iWZd0nmXVK7eyY1rFeSeZfUsvuT8j+QZN4lNc2YVLEpqV3mpIZakyq0J7XUkZTXldQxd1JTvEkV+ZPaEUhqcCippn2TqilJyh1N6mwsqcpEUl1SSW1LJzUom1TrfFLVDyXlfDipM/2Smjwgqc6PJrV1YFIDB6F/cFJLhiRlfwL9w5KaNBz9I5Lct0nuW/Q/m9TiUegvR//zSU0Yg/5xSW0cj/4K9E9Iqmoi+l9C/2T0V6J/SlIbpqJ/Gvqno/919L+B/pnon4X+2eifg/630f8O+uejf0GS+wL976H/ffQvRv+SJHsW/R+h/+Mkexb9y5LqXYv+z9D/eVJtvkD/l0klv0L/qqTmrk6q1xr0r01q1Lfo/y6pVRuSim9E/yby30L+P5D/NvLfgf5d5P8j+e9JqtE+8t+flPUA+R8k/8NJdfyZ/I8muW2T3LZorUvKfJz8TyRV8UdSHU6h9XRSpWeSKjib1KK/k9I/aD2f1PgLaC1IaX2DlPIXpdTs4pQWNE7J3ySluktTmnZZSsWXp7SuWUpDm6dU2CKlpVel5L06pXPXpDTl2pSKrktpR5uUBrdNqU27lGpuTCl5U0pnO6RU2TGlXp1S2nZLSqNuTan1bSluixS3RYr3XYrbIsVtkeJ9l+J9l1KnninedykNuC+lRvenNKtPStYHUzpgSGmCUupoTmmjJaV+tpRaOFKqcqZkdqd00pNShS+lboGUNgRT3LUp7tqUaiMpBWMp7tqUpidT6ppOaXcmpWG5lNo9lNKy0pSy/VI63z+l+Y+k1GdgSrseS2n04ym1HZLSmqEppYel1HR4SvOeSsn9dEpHy9A1MqUuo1Ja/VyKWZdSkzEpZl2KWZdi1qWYdeiamGLWoWtySq0qU8y6FDs2xY5F12spdiy6ZqTYseialdKKt9A1J6WGb6NrHrrmp7T/XXQtTKnDe+iqSql0MbqWpLToQ3R9hK4adC1F1zJ0fYquz9D1ObpWoOtLdK0kw1XoWo2ub9C1Fl3foms9ujagayO6NqFrC7q2omsbunaQ1050/Uhee9C1l7z2o+sndB1E12F0HUHXUXQdI69f0VVHXsfRdYK8/kBXPXmdRtcZ8voLXX+T1z/oOp9S+AJ5/ZfSjAZpdbsorb2N0hreOK32TdKqvTSt/GVpXShMa0GztAzN06q7Mq2xV6VVfHVa665Ja+i1aRVel9bSNml526Z17Ia0ptyYVtFNae3okNbgjmm16ZRWzS1pJW9N62yXtOYWpdWrOK0jd6Q16s60Ot+V1qruae7ZNPdsWkvuTXPPprkp0twUafV4MM1NkVaZ0mppTmuFJa0SW1oNHWnNdKbpubT2e9L0XFodAml6Dg3hND2HhkiankNDPE3PoSGdpufQkEvTc2goTdNzaBiQpufQMBANj6HhcTQMQcNQNAxDw3A0PIWGp9FQhoaRaBiFhufQ8DwaxqBhLBrGo6ECDS+iYSIaJqFhMhoq0zrwChqmptVxGhpeS6vf62h4I62qmWiYldbJt9AwhxzeRsM8NMxHwwI0LETDe2ioQsNiNCwhhw/R8BE5fIyGpeSwDA215PAZGj5P69wKNHyZ5p5Aw6o09wQa1qS1ei0avk2ryXdpVW9Iy7kxzZxLa/KWNHMura3b0sy5NHMuzZxLM+fSzLk0cy7NnEur/mBaEw6n1f3ntDYeTWvEsbRa/JbW8rq0wsfTKjiZ1ow/0tIpeul0WuPPpNX1bFrr/05r2D9pNfs3rWUX0vIXZHS+QUbTLsqoz8UZHWuc0egmGRU1zWjNZRkNvjyjpldkVNM8I3eLjM5elVHl1Rnu2Ax3bIY7NqPO12e0qm1GA9tl1Lh9Rktuysh+c0anO2Y0q1NGPTpndODWjMpuy/Cmy2hFcYY3XYY3XYY3XUbhuzM62SOjGT0z6tYro733ZTT8/ozaP5DR+gczyhszambKaIE5I781ozobfB0ZbokMtwR8vRm19cM3kFE6BN++Gc0rgW8UvjH4JuCbyrBb4ZvNsFvh+xB8H4Zvf/gOgO+j8B2Y0aRB8B0M3yHwfQK+T8J3OHxHwLcMvs/A91n4joJvOXxHw3cMfMfB9wX4VsB3Anwnwfcl+L6Mv5XwnYK/r8J3Gnynw3cGfN/A3zfh+xb+zobvXPi+ndHcd+D7Lv4ugO8i/K2C7/vw/SCjVh/CtzqjaA18P8bfTzKyfgrf2owmLIfviow2fpHRiJUZtViV0fKv4ftNRgVrM1q0LiOtz+j4dxmN/z6jrpsy3BEZ7ogMd0SGOyKj7M4M77kM77kM7zn6YV9GU37KqPfBjHYcyqj8SEZtjma0+peMBv2aUZO6jKp/z8h5IqMzJzOaXZ9Rz9MZHfozo5F/ZbhfM9yvGe7XjFpeyGjxfxmVNMiq4UVZzWyUlblxVvsvyari0qy6XZbVhsKshjfLqnnzrGqvzCp/VVYXWma14Jqs/NdmVdc6q2ltsipum9WuG7IafWNWbW/Kak2HrNIds2raKcuMy8p9a5YZl2XGZZlxWWZclhmXZcZltbV7lhmXVaueWWZcVtH7suzVLHs1y17Nqt6QZa9m1d2cZa9mNcKWVQdHVsudWZW64ebNapEvq2Agq+PBrKaHszKUZLU7kuWGgFsiyw2R1dA03LJZLc3B7aGszpVmNa8f3AZkuV2z3K5wG5TVtsfhNiSr1k9ktWoY3IZn1XgE3J6G2zNZnR4Jt1FwK8/qwPNwG5NVx3FwGw+3iixvObhNhNtLWRW8DLdKuE2B21S4TYPbdLi9Drc3smr3JtxmwW12VoVz4fY23N6B23y4LYDbIri9B7f34fYB3JbArRrfauD2Mdw+gduncKuF23K4fQ63L+C2Em5fwe1rfPsGbmvgtg7f1sPtO7h9j2+b4LYZblvJ9Ae4bYfbTjLdBbfd+LaXTPfB7Sd8O0imh+B2hEyPkukvcPuVTH8j09/hdoJMT2Y1uR5up8n0zyz9RqZ/Z7XyXJZ+I9MLWfotS7/lVN8wR7/l6Lcc/Zaj33L0W45+y9FvObVvnqPfcvRbTs2uztFvOfotp/Otc/RbTn3a5tipOfotx07NsVNz7NQcOzWn1bfk2Kk5Nbktp+qinJzFOZ25I8c7Lsc7Lsc7LqdJPXK843LafG9OZffl1PH+nFb0yanfgzm1MOZUpZzC5pwKrDnNsOUkR46bNafx7hw3a067fTlu1pzahXJaF84pW5JTYTSnpbGc0omcziVzmpfOyZ3N6Wgup8qHcur1cE7b+uU0akCO2yGnVQNz3A45boecVg7JKfpETo2ezGnx8JysI/DoaTx6Jqfuz+LRKDwqx6PReDQGj8bh0Qt4VIFHE/BoEh69hEcv41FlTvOn4NGreDQtpynT8WgGHr2RU/mbePQWHs3OadDcnFrPw6N3coq/m1PjhXi0KCd7VU6n389p1gc59fgwpwPVOU2owaOlOW38JKcRn+bU4bOcli/PqXRFjns1p0Urc9yrOV34Gh7f5GRYm1PdOrJan1Pxhpx2fU9Wm+CxJac1W8lqGzx25FSzk6x+JKs98NhLVvvJ6id4HCSrw2R1hKyOwuMYWf1KVnXwOE5WJ8jqD7I6BY/TZHWGrM7C4294/ENW53OafgEeBXntbpDX2IvyKr44r12N8xraJK+2TfPs0zz7NM8+zbNP80q2yKtJy7zmXp2Xs1VeZ67Na/J1efW8Pq9DbfOa1C6vTu3z2nxTXmU359Xxf3mt6JRXv855teiS1/Lb8grfnlfBHXkt6prnVs1zq+a5VfMy3AOPnvDoBY/e8LgfHg/AwwAPIzxM8LDAwwoPOzyc8HDBwwMPb16z/fAIwiMEj7559YjAIwqPODySeW1MwSMDjxw88nmVlsKjHzz6w+ORvC48Co/H4PF4XnWD85o2FB7D4PFkXqOfyqvoaXiUwWNkXm1G5bkZ8twM8BiT52bIKz4+z/sNHi/meb/leb/lNWsyPCrzvN/ymjA1r+7T4PFaXiNez6vDG3ltmAmPWXk1n51X7Zy88m/nuVPzWjA/z52a507Na/57efV5P69ji/OasiSv3tV57fgor/KP8+rySV7bluU1qjav1svz/2e43AO7nr8wXkmSJIkkSTJJMqkkScmjkiRJv6SS2fd+v9/2vX+/kmRSkppkkiRJUsnETE0qM8mamZkkkSRJJfm9/jj/nfOcc57nfM7nvFX1QbEcHxarS2Wx1n5crKmfFKv1tmKtqS7WmO3FOvpZscp2FmvU58U6UlOs2bXFGrC7WI1fFWvW18XqubdYO+qLFWgoVo/GYm3/rlhF3xer/Q/F2rCvmN2GBgeKtfznYnZbMbsNDX4rZrcVs9uYhaNocAwN/ipmtzELJ9HgFBqcRoMzzMJ/aNDSoE5nGVTR2qDJbQxq0dagVecaNOk8A+8FgxZ1MPBeMPBeMGjhRQYNv9ig+ksMyl5q4I1q4I1qULq7gTeqQVuvNMh1lUFdrzaoqsCgab0NatPHoLXXGTT1eoNa32DQ0kKDxvQ36OhNBpUNNGjUzQY1DTZo9hADt5uB282gWbcbuN0M3G4GBe40qMddBm0fZVDRGIPajzVowz0GzbzXoHb3GbR8gkHjJxp04gGDyh80aNz/DNo/xaDSqQYNmWbQvukGzX3EoN6PGlRbZFCs2KACo0E1JoMiFnq30bvdIKPToI5ugzZ76N1H736DVgYNmhg26HTEoBUxeo8bdDBh0PyUQcMyBh3I0nveoL6zDNrzhEHJJw3q85SB96lBjlID71ODKp81yLrAoM4LDVrzvEFTXjDwVjDwVoDvpfC9zKDFLxukVww6vBy+V8D3Svh+3aD8GwYVvgnfa+B7LXyvg+93DPK8C98b4XsTfG+G7wr4/gC+P4TvSvj+GL4/ge9t5KyG7+3w/Rl874Tvzw3MGjlr4Xs3fH8F318b1H+vQQ315GyA70b4/s7Af9TAf9TAf5Sc++H7gIH/qEEzfjFwtxm428j5Ozn/MHC3GTT2mEHH/kLjv8l5kpynDJpz2qBBZ9D4PzRuaeRtauRtatSsNkbepkbtONeowHlG9TjfqO0djPJ1NKp7J6M2XGTUzIuNatfFqPWXGjXjMqPaXm5UeXejxvUw6viVRi27ysg7wcg7wcg7wcg7wcg7wag51xs16AajmgqNmt2fnAOM2jXQqNDN5LyFnEPIOZScw8h5OzlHGNV+JDnvJOdd5BxNzjHkHEvOceS8l5z3kXMCOSeScxI5HyTn/4wa8xA5p5JzGjlnkPMRcj5Kzsfos5icRnKayWkhp42cDnI6yemmTy85feQMkDNEzjA5o+QsMWpd3KhpSaPapMmZIWeOnHlyziLnbKOOPmlU2VNGjXqanKXknEfO+eRcALcLjeq/yMjNZuRmI+eL5FxKzmXkLDeq+hWjPK8a1e01o7auNMq1ipyryfkmOd8i59tG3ghG3ghGtd5g1JqNRk15j5ybyVlBzi1GHfnQqMWVRqnKqMOfGLVom5F/qJF/KDl3GPmHGvmHGvmHGvmHGlW326j0HqP61hm1Z69RyW+M6vqtUVWNRjmajOrSbFTlD0ZZfzSq809GbTlglPmgkTepUasPGXmTGnmTGrXqD6Mm/WnUmWNGrTxu1MQTRp0+adSKf4wa/q9RB88YNb+FScNamXTgLJPmnW3S0HNM2t/WpNJ2Jg1pb9K+802KX2BS7wtNqu1kUqyzSQWXmFTTxaRIV5N6dTNp1+Umha4wqeeVJu3oaVJxL5M6FJi06RqTiq41qf11Jm3oa9LMfia1KzRp/Y0mzbjJpLYDTVo3yKRxg006fotJy241aextJh0bZuJ9YOJ9YOJ9YFKZTBo1yqQjo03caybuNRP3mol7zcS9ZuJeMyn/gEmFD5pUP9mk7BST+k01qe5hk9LTTer7iIn3qIn3qEl9ik28R028R03qYjGp0mqS1W5SZ6dJW1wmmT0mdfKZVOE3yRg0qWPYpM0ReorRU9yklQmTJqZMOp02aUXWpAl5k049btLyJ0wa/6RJJ+aYVD6Xnkrp6Rl6epaeFtDTc/T0PD29YFLzYpPmlJk0aKlJTS+ZNPtlkwa8YlLjcnpaQU8r6el1enqDnt6kpzX0tJae1tHTO/T0Lj1tpKdNJnaaiZ1GTx/Q04f0VElPH9PTJ/S0jZ6q6Wk7Pe2gp5309Dk9fUFPtfS0m572oNPX6LQXnb5BpwZ0akSnJnr6np5+oKd99LSfng7Q08/09As9HaKn3+jpd3r6A52OotMxdDqOTn+j00l0+gedTpu41UzcamYdamnWwrPMGn62WQfbmDW/rVnD2pl14Dyz5p1v1tALzNrf0axkJ7P6dDZr98VmxbuY1burWbWXmRW73KyCK8yq6WFWpKdZvXqZtetqs0LXmNXzWrN29DEr0NesHv3M2n6DWb4bzep+k1nVA8zyDDKr22Cztt5ilutWs7reZlbVMLMcw83qcodZlSPNssqszqPM2jLaLPPdZnW6x8w71Mw71Mw71KzN95tV/IBZHR40a9NkM+8CM+8CM+8CM+8Cs9o9Ytb6mWbNKDKrbbFZ6wxmTTOZ1cZi1lqrWVPtZrV2mrXGZdYUj1mtfGat9ps1OWhWi7BZqyJmTYqZdabEzJyZmTMzc2ZmzszMmZk5MzNnZubMzJyZmTMzc2ZmzszMmZk5MzNnZubMzJyZdXSxWWVlZo1aataRl8z8O838O838O838O838O9HkdTR5A03eRJM1aLIWTdahyTto8i6abESTTWaVbjZrSIVZ+z4wa+6HZg2uNPMGNfMGNfMGNaup2qzZ280asMOsxp1mzfrcrP5fmNVQa1Z+t1mFe8yq/9qs7F6z+n1jVl2DWelGs/o2mbXnezT/Ac1/RPP9aH4AzQ+i+S9ofgjND6P572j+B5r/iebH0Pw4mp9A85No/g+a/4vmZ8BvYVG/VhbVnWVR+myL+p5j0Z62FiXbWdSnvUW7z7ewzyzsMwv7zMI+s7DPLOwzC/vMwj6zsM8s7DML+8zCPrMo0MuiHgUWbb/GIt+1FnW/zqLqvhZ5+lnUrdCirTeCfxP4A8EfBP5g8IeAfyv4t4F/O/jDwb8D/DvBF/ijwB8D/t3g3wP+veCPB38C+BPBfwD8B8H/H/VPAX8q+NPAnw7+I+A/Cn4R+MXgG8E3gW8B3wa+HXwn+G7wPeD7wA+AH7TwHoCfKPzE4CcOP0nwU+BnwM+Bnwd/FvizwX8S/KfAfxr8UvDngT/fwn/Twn/Twn/Twn/Twn/TosIXLapfCv4y8MvBfwX8V8F/DfyV4K8Cf7VF+960aO5bFt6eFt6eFt6eFg3aYFHTRotmv2fRgPfBrwB/C/gfgV8JfpVFw7dadHCbRfM/tWjYZxYd2GHRvF0WDa2xaP8XFpV+adGQr8DfA34d+PUWHf3GorJvLRr1nUVHmixa3GyR9ll0+EeLFv1k0cifLTp00KKFv4L/G/iHLVp+xKLxRy068adF5X9ZNO5vi46fsGjZKYvGnrbo2L8WLf3PojEtrWp1llWrW1t5C1h5C1h5C1h5C1h5C1i1soNVEztadfpCq1ZcZOU+s3KfWbnPrNxnVu4zq9Z1t2paD6va9LRq7VVWTb3aqtbXWHl3son6WHl3Wnl3WmW8waqON1q1ub9VxQOs6jDIqk03W+W7xarut1pVPdQqzzCrug23ausIq1wjrerKNqu6yyrHaKt6321V7VirYuOsKhhvVc19VkXut6rXA1btmmRVaLJV/adY1fCQVfmHrSqcblX9DKuyM63qV2RV3WNWpQ1W9TVZtd9sVanVqiF2q/Y5rJrrsmqwx6pmr1Vz/FaNClp1JGTV4ohVill1uMSqRQmrRqasOpS2amHWyi6zssus7DIru8zKLrOyy6zsMiu7DC6ehYsFcLHQyjvAyjsArpfAdRlcL4WLZXDxMly8AhevwsUKq4pWWtV+lVUb3oCLN+HiLbhYCxfr4GI9XLwLFxut6vIeXGyGiwq42AIXH8JFJVxUwcUncLENLj6Fi+1wsQMudsHF53DxBVx8adWB3VbN22PV0Dq42AsX38DFt3DRaNXSJqvGNFt19Aeryn6Ei5/g4gBcHGQufmUuDjEXh5mLI8zFH8zFn3DxF3PxN3Nxgrk4xVycZi7+ZS7+Yy5a2lTZyiZra5s6t7Fpyzk2mc+1qdN5NlW0tynUwaaeHW3acaFNgYts6nGxTdsvscl3qY33po33po33pk19e9i050qbklfZNORqm/YV2DS3t403gI03gI03gE2jbrDpSKFNi/vbpAE2HR5o06KbbRp5i02nh9i0YqhNE4bZdOp2m5aPsGn8SJvayqZ1d9k0bbRNbe62ae1Ym6aOo9bx1Hoftd5PrQ9Q6ySbjJOpdQq1PkStD1PrdGqdQa0zqbWIWh+jVgO1mqjVTK1WarVTq4NaXdTqoVYvtfqpNUitIWqNUGuMWkts/C9t/C+pNU2tWWrNU+vjNq1/wqYZT1LrU9Q6l1pLqXUevD4LrwuodSG1Pk+tL9jUa4lNu8rgdSm1LqPWl6n1FZsKX7WpfoVN2ZXUuopa37Bp3ps2DX3Lpv1rbSpdR63rbTr2rk1LN9o05j0b97+N+59at9jU4iObVlXaNKnKpjOfUOs2m4o+tan9ZzZt2GHTzF02tauxaesXNrm+tKnrVzZV7bHJUWdT73qbar+xKfatTQXf2VTTZNPsZpsG7LOp8UebZv1kU/+fbewxG3vMxh6zscdsmn8EjY7a2GM29piNPWZjj6HRKTQ6bVPrMzat+c+mKS3t6nSWXRWt7TK2satjW7s2n2vnnWnnnWnnnWnnnWlXv0521V1kV/piu/p2sWvPpXaVXmbXkMvt2tfdrrk97Brc066jV9lVdrVdo66x60hvu1b1sWtSX7vOXG/XyhvsmnijXe1vsmvDALtmDrKr3WC71t9i5yazc5PZucns3GR29b7DrtqRdsVkV8Eou2pG2zX7brsG3GNX4zg7t79dIyfYdeh+uxY+YNfwB+06ONmu5VPsGj/VrhMP21U+3a5pj9jV5lG71hbZNbXYrs5Gu7aY7DJb6NtG33Y7/0o7/0o7/0r69tlVGLCrPmjnX0nfUbsOxOyaF7draNKu/Sn6zth5Y9p5Y9p5Y9p5Y9rVao5dq5+ya/LTdrV4Bg7n2VU8364Oz9m1aSEcLrKr+2K7qpfY5XkRDl+Cw2V2Jcvt6rMcDl+Fw9fg8HW7mlfB4Wo4XAOHb9m1+G04fAcO18PhBjjcBIeb4fB9OPwADj+0a+tHcPgxHH4Ch1vtilfD4XY4/AwOd9o16HO7mmrgsBYOd9t1+Cu7Fn0Nh3vhsN6uFQ12TWi069R3cPi9XTN+sKvtj3at2w+HB+zqctCuyl/ssh6Cw8Po8bude8zOPWbnHkOP43b1P2FXw0n0+Ac9/kWPM3belw6Nb+XQibMcKj/boXHnONTmXIfWtnNoanuHWndwaMsFDpkvdKjTRQ7t6uxQ6BKHel7q0I6uDuW7OVTY3aH6KxzKXunQsKscOtDLoXkFYPV26Pi1Di27zqGx14N1g0NrCh2a0t+hVgMcqhjokPFmhzreAtYQhwJDHeoxzKHtt4M1wqF+Ix2quxOsuxwaOtqh/WMcKh0L1jiHjt3r0NL7wLofrAccWj3JocmTwZri0OaHHCp+GKzpYM1wsMMc6l4E1mMOdpiDHQaWGSyrgx3mYIeB5XJojMeho16w/GAFHdz8Dm5+sGIO3pYObUqAlQIr41B1Fqw8WLMc2vOEQ8knwXoKrLkOzS0Fax5YzzpUtsChUQvBWgTWCw5NWgLWi2AtdahoGVjlYL3ikOdVsF4DayVYqxzcYmC9CdZbDm4xsNaBtR6sDWBtAus9sN536EwFWFvA+sih9h+DVQXWVoe6VYP1KVifgbUTrF1g1YBVC9aXYH0F1tcOHakDqx6sBrC+Bes7sL4H6wew9oG1H6wDYP0M1i9gHQLrN7B+B+sPsI6CdQys49R1AqyTYP1Dj/+CdQasFk61b+VU9VlOec52qts5Tu59J/e+k3vfqX3nOzX3AqcGX+jU0U5OlXV2atQlTrW41KlVXZ2a1M2pDt2d2nSFU0VXOtX9KrB6gVXgVN/eYF0L1nVODbkerH5gFTo1pj9YN4E10KnJN4N1C1hDnCoeCtYwsG53yjcCrJFg3elU+i6wRoM1xsl8gTXOyXw5mS+w7ncyX07mC6zJTubLyXyB9bCT+XIyX2DNdPKPdDJfYBmcGmpyMl9gWZ0aawfLAZbLyZsSLB9YfqeMQbDCTu2IOBWIgRV3qj7hVDYFVsapA1mn5uXBmuXU8SecWvYkWE851fppp9aUOmWe51Sn+U5VLHAqtNCpnovAesHJre/k1gdrqVPzlzk1rBysV5wqf9Wpca851eZ1p9aucmrqaqc6r3Fqy1tgve1Ur3ec2rUerA1O9d/kVMN7Ti1836nhHzh1cItTyz9yavzHTp2ocmrdVqemVTvVZbtTlZ85Zd3pVMHnTtXUOBWpdbK/nGr8ysn+crK/nOwvJ/vLyf5ysr+cWv+9k/3lVNcfnara75TjgJP3pJP3pJP3pFODDjvV9LtTi/9wSn86dfiYUyuPOzXxhFOnTzq14R+nZv7LLP3n1NYWLrlaudSntUu7z3Zp7jkuDT7XpeZ2LpW1d2lUB5eOXODSqgtdmnSRSx0udmnTJS4VXepS98tcqu7m4gZzcYO5uMFcKr3KxQ3m0rECl5b2dmlMH5da9XVp9fUu7nwXd76LO9+lwACXegxyafvNLmVvcanfrS4dGOrSvGEuDR3u0vERLi0b6dJUudR6lEtrRrtkvtulTve4tGucS6HxLvWc4FLD/S7lH3Dxf3Txf3Rp/hQX/0cX/0eX1k138X90qcujLlUWuWQtdvGWdPGWdGm2xcUZ6FKj3aVFTpdGul067XFphc+lCQGX2oVcWh+Gm6hLXUtcqoq7FE+61DsNNxmX5uTg5nG4meXS4tlwM8elM0/BzdNw84xL7Z+Fm/kueZ6Dm+fhZhHcLIabMpf2vQg3L8HNy3DzCtwsd2nyCrhZCTevw80bcPOmS/Vr4GYt3KyDm3fg5l2Xxm2Em00urd0MNxVws8WlLR/CTaWLGx9uPnFp1jYXNz7cbHdp4Q642eXSqc9dWv6FSzO+dKntV3Czx8X9BTf1Lu4vF/eXS4O+c6mpCW6aXbwjXbwjXVr5k0sTf6afX1za8Cv9/OZSt99d2nrEpeRR5uYY/fzF3PxNPyddOnqKuTlNP2dcatHCrc0t3So+y60eZ7u1vY1b2bZu9WvnVt15bs07362hF7h1vKNbyzq5NbWzW60vcWtLF7fMXd3q1c2tXZe7FbrCrf5XutXQ062FvdwaXuDWqWvcWn6tWzOuc6vt9W6t6+eWo9CtLv3dqr3JrdhAtwbd7FbTYLcWD3FLQ906c5tbK293a+IIt9qPdGvDnW557nKr22g3u8ut5Fg3u8utffe62V1udpeb3eVmd7nZXW52F/085Oa+p5/pbt6Q9DPTrWFFbh14zK1yg1vjTG61sbi11ko/drc6O+nH5VbEQz8+txr9bs0KujUy7NahiFsrYm5NiLvVLunW+pRbroxbXXNu7c67FZ/lVu/ZbjU/6dacp9wa9bRbR0rdWjXPrUnz3dxebm4vN7eXm9sLTpe4lX4RTl9ya/8yOC13a+xyOF3h1prX4PR1tzq9Aaer4XSNWz3XwunbbuXfgdN33Tq4AU43uTV+M5xWwOkHcPohnFbC6cdw+gmcboPTajjdDqc74HQnnH7uVtEXcPqlW9W74XSPW33r4HSvm/cjnH7r1rFGOG1ya0oznO5zq+JHt4w/UcPPbu04SA2/ulX4GzUcdnPbU8NRN7c9Nfzl1rS/qeGkW5WnqOG0WwVnqOE/t2a39EhneXS4tUcr23g0sa1H7dt5tOE8jzzne9TtAo/2dPQo2cmjIZ092nexR0u7eDSmq0etunm0+nKPjFd41PFKj3b09CjQy6PCAo/qr/Fo/rUeDbvOoxN9PSrv59G0Qo/a9Peo8iaPrAM9KrjZo5rBHs0e4tGAodRwm0eLbqeGER6dvoMa7vRo5l3UMJoaxlDDWGoYRw33UsN91HA/NTxADZOoYTI1TKGGh6jhYWqYTg0zqGEmNRRRw2PUYKAGEzVYqMFKDXZqcHrU5KIGDzz4qMEPD0FqCMNDlBpi8BCnhiQ1pKghQw05ashTwyxqmE0NczyqeIoanvao5zPUMM+j/HxqeM6jgwupYZFH4xdTwxKP1r1IDS951OVlj2rLPYot92jQCmp4zaPFr1PDGx6dWU0NazwqWksN6zyqfoca3vWo70aP9m/yqHSzR2MrPDr2gUdrPvRoSqVHnaqo4ROPQtuo4VMPe8vD3vKwtzzsLQ97y8Pe8rC3PLwbPewtD+9GavjGoznfejTqO4+ONHm0qtmjSfs86rDfo00/eeT72aPuv3hU96tH837zaOjvHh0/4tGyox5NPeZR6+MebfnbI/NJj3r941HjaY9mnfFoZAuvDrX0asVZXk0426t253i1ta1XrnZebi6vdp/v5ebycnN5ubm83FxeTb7Eq46XerW5q1eBbl716O7lpvdy03u56b060cur8gKvpvX2qk0fryqv88p6vVcFN3jVVOjV7P5eaYBXhwd6tfJmrybe4lX7W72qHuqVZ5hXfYd7tWeEV6UjvRoir47d5eWf6NWUu738E72qGOfln+jln+jln+jlzejln+jVqcle3oxezZjqVddpXlVN9yr+iFe9H/WqucirOcVejTJ61cLs1SqLV8U2rzo4vNrupHa3V/28Xh3weTUv4NW4kFfHw16tjVJ7iVedE17VJL2KpL0akKX2nFeLHqf2J7w6PdurDXOofa5X3Uqp/Rmvks9S+wKv9j3n1dLnqf0Fr1otofYyr4xLqX0Ztb/sVf4Van/Vq4MrqH0lta/yqu1qan/TK8db1P42ta+j9vXUvsGrIxup/T1qf5/aP6D2LV75PqL2j6m9itq3Uns1tX9K7Z9R+05q/5zaa+C9ltp3U/tX1P41te+F92+ovYHaG6m9idq/h/cfqP1HeN9P7Qeo/SC8/0rth+D9sFf9j1D7H/D+J7X/Be/HvVp/gtpPwftpav8X3v9jZlr61NzKp7LWPk1u41OLtj5tPten4vN86nG+T/UdfMp29GlYJ59OXORT+cU+TeviU5uuPlVe5lPscp8KrvCpqYdPi3v6xE9FZ672aeU1PhVd61P363yq7utTup9PQwt92n+jT8tu8mnsQJ9a3+zTlsE+mYf41GuoT423+TTrdp9GjvDp0B0+rbjTx87yqd1on7aO8bGzfOozzsfO8rGzfOwsHzvLx87ysbN86jnFx87yKf+wT8On+3Rwhk/LZ/o0o8intsU+VRl8ipt86m2hZ6tPc+w+jXLSs9unVR569tFzwKftQXoO03PUpwMxeo7Tc5Ke0/Sc8cmao+fH6XmWT7Nn0/Mcen6Knp+m52fo+Vl6nk/Pz9Hz8/S8iJ4X+zS1jJ6X0vNLPkVepudX6Hm5T4tW0PNKn06/7tOGN+j5TZ+6vUXPa+l5nU9D1tPzu/S80acp79Hz+z5VVPgU2kLPH/nUUOnTwip63urTqW0+rf+Unj/zqetOn3bvoucaH+9EH+9EdP4Knb/2qeNedK73KdDgU2EjOn/n0/zvfRr/Azrv82ndfh93vE9dDvq44+HqkI873qcjv8PVHz5N+tOnDn/B1XGffCd86ncKrv6Bq399GvcfXLX0q7KVX9bWfhW08avpHL9mn+uXzvPrTHu/Vnbwq6ijX907+VV9kV/pi/0a2sWv/Zf6tewyv6Ze7lfrK/za0sOvSE+/evXyq/FqvxZd49fEa/063cevDX398vTzq1uhX3tu9Kv0Jr+GDPTr2CC/1gz2a8oQvzoN9WvXbX6Fbver/wg/c+VnrvyacJefufIzV365xvqZKz9z5dfc+/zMlZ+58qtikp+58jNXfjU85Geu/MyVX6dm+JkrP3PlV9diP3PlZ678Gmzx66jVrzK7X5OdfnV0+7XZ41fA51dhwK+DQb/mh/0aH/WrbYlf6+J+OZJ+bni/ajN+bng/N7xfLZ7wa9Vsv4rn+NVjrl/bn/Yr+4xfw57168R8v8qf82va8351eQGOF/sVK/Nr0FK/jrzk1+KX/Zr0il8dXvVr0wq/fCv96rfKrwNv+DXvTb/GveVXm7f9WrsObdajzQa02Yg276HN+2hTgTZb0OYjtPnYr7oqtNmKNtV+9hXafIY2O/3sKz/7Cm1q/ewrP/uKuK/RZq+ffYWmDWjT6FffJjT9nrgf/Br7I5r+hKYHiDuIpr+i6SE0PezXyCNo+gea/kncX2j6N5qeQNNTxJ1G03/R9D+/zC0D6nVWQLtaBzSrTUAj2wZ06NyAVpwX0MzzA9xYAW3tGODGCnBjBXTs4gA3VkBTugbUqRtxlwe43wPc78T1JK5XQBMKAmrXm7hribsuoD7XB7SvH3GFxPUPqNWAgCoGEnczcbcE1DAkoIVDiRtG3PCA1o8IyDWSOBF3V0BzRwc05m7i7iFuXEDG8QH+g8TdT9wDAf6DAf6DxE0hbmqA/2BAu6cT9whxjwZ0tCig1cXEGYkzB7TDElDeRpyDOGdAy90BzfAS5ycuEFA8FNDgCHFR4kqISwTUMUVcmrgscfmADj5O3BPEPUncUwFVzSWulLh5xD1L3IKAJi8kbhFxLxC3JKDCF4lbStwy4soDarucuFeJe42414lbFVDZauLWELeWuLcDCrxD3LvEbSBuE3Gbiasg7gPiPiSuMqDmj4n7hLhtxH1K3HbidhC3i7jPifsioPFfEvcVcXuIqyOunrhviPuWuO+I+z6gzc3E7SNuP3E/Efczcb8Qd4i434j7nbg/iDtK3DHijhN3gnwnifuHuH+JO0Nci6BmtAqqbeugqs4OKn5OUIPPDaq5XVBl7YOa3CGojh2D2nFhUIGLgiq8OKiDlwS1/FLiLiPucuK6E9eDuJ5BHb2KuKuJu4a4a4nrE1S+L3H9iLuBuBuJuymorgOD2j2IuMHEDSHu1qBW3xaU8XbiRhB3B3F3BjX8rqBOjSJuDHFjiRtH3L1BdhVx9xM3kbhJxE0OsquC7CriHiZuOnEzglo/MyhXEXHFxBmIMwU1xhJUKxtxduKcxLmJ8wS10BfUhABxQeLCxEWD6lMS1L54UEuTxKWJywZVkQsq9HhQ/Z8gbjZxc4ibG1S70qC2PhPktiJuAXHPEfd8kNsqqE5LgtpVRtxS4pYFdejloFa8EtTMV4Pq9hpxK4lbFdSQ1UEdezOoNW8FZX6buHeIWx/UrA1BjdwU1On3gtrwPnEfEPdhUHs+Cqr046DGfhJU623EVRO3PaheO4Jq3BnUos+DmvgFcbXE7Q7yHgzyHgxq/96gln1D3LfEfRfUlqagIs1BDdgX1OEfg1r5E3E/B9X+l6Cqfw0q/VuQmz3IzU7c0SA3e1CdjwdV83dQs08GpX+COnOauDNBFbUIqXurkOrOCmne2SGNOyekNueGtLZdSNb2IRV0CKnpgpAWXxjSpItC6nBxSJsuCcl3aUj9LgvpQLeQyruHNK1HSF16hlR5VUixq0MadE1IR3qHtKpPSMV9Q+rRL6TtN4SUvTGkYTeFdGJASOsGheQYHFLvISHV3hrSnNtCGnV7SC1GhLT5jpACd4ZUeFdIB0eFNH9MSOPHhtR2XEhV94YUvy/ETIWYqZDKJoU0eXKIt2CIuyrETIWYqRAzFWKmQvz/QsxUiJkKMVMhZirETIVUYQ8p5AwxUyFmKsRMhZipkNqFQtoaDikZDWlISYiZCjFTIU1Jh9QpG9KuXEizHg9p5BMh7vUQ93pIM+eGuNdD3OshlT4b0tgFIbVeGNKW50OKvBBSryUhNZaFtGhpSBOXhdS+PKTqV0JKvxrS0NdCOr4ypGWrQpq6OqTOa0KqeSuk2W+HpHdCOrMezjfA+SY434xW76PVB2j1IVpVwvnHcP4JnG+D82o4345WO9BqF5x/DudfwPmXcL4bzvfAeR2c14fYU3D+LZx/B+ffw3kznO+D8/1w/lOIPQV3v8DdITj/Dc5/h/M/4PxoSKuPhWQ8Dncn4O4k3P0Dd//C3X9w3iIsV6uw+rQOa9/ZYS09J6wp54bV6bywdrUPa1aHsEZ2DOv0hWFtuCismReH1a1LWHsuDav0srDGXh7mpgpzU4W5qcIa0Cusw1eHudXD3Ophtb8uzK0e5lYPc6uHdfzGsNbeFJZ1YFgFN4fVNDisxUPCmjQ0rA7Dwtp0e1i+EWH1GxnWgTvDKr8rrGmjw+pyd1i1Y8OaMy6sUePDajEhrM33hxV4IKzCB8OqnxzW/ClhjZ8aVttpYd6AYd6AYQ1+NMy/L8y/L8y/L8y/L6wGS1gLbWFNcIT594W13g0HXjjww0EADkJwEIGDGByUwEECDlJwkIaDbFiefFh9Z4W1/wk4eBIOnoKDp+GgFA7mwcF8OFgABwvhYFFY3ReHVbckrHkvhjXupbDavBxWZXlYseVhDVoR1pHX4OB1OHgDDt4Ma/uasLJrwxq2LqwT74S17t2wHBvD6v1eWM2bwyqrCGvylrA6fhTWjsqw8lVh7nR62UYvn9LLZ/SyM8ydHtbcmrDG1IbVandYFV+FFfo6rP57wzpUH9aKBvRsRM8m9PyeXn6glx/p5Sd6OUAvB+nlV3o5RC+H6eUIvRyllz/p5S96+ZteTqLnKfQ8jZ5n0PM/emkZ0aSzIupwdkTb20SUbRvRsHYRnTgvonXnR+S4IKLeF0bU3Cmiss4RTb4koo6XRrSja0T5bhEN7x7RqSsiWn9lRK6rIupzdUT7CiJa2juiKX0i6tQ3ol3XRzTrhohG3hjR6f4RbRgQkWdQRH0HR7T/lohKb41o7G0Rtb49oi3DI4rcEdGAOyM6rIhWjoqoaExE3cdGVHdPRPPujWjcfRG1uT+iyokRxSZFNGhyREf+F9GqhyIqfjiiHtMjqp8R0fyZEY0vivD2i3CjR7jRI9zoEW70CP+9CP+9CDsqwo6KsKMi7KgIOyrCjoqwoyLsqIiOxSNak4zInI6oVzaixlxEix6PaOITEbV/MqLqORGl50Y0tDSi489EtPbZiKwLIipYGFHT8xEtfgF+l8Dvi/C7FH6XwW85/L4Cv6/C72vw+zr8roLf1fC7Bn7Xwu/b8PsO/L4LvxvgdxP8bobfCvj9AH4/hN9K+K2C30/gdxv8fgq/2+F3B/zugt8a+P0iomVfRjT1q4g6fx1RTV1Es+sjUkNEZ76NaNN3Efm+j6jfDxEd2BdR+X5qOkBNB6npF2o6RE2HqekINf1BTX9S01/UdJyaTlDTKWo6TU3/UtN/1NQyqk5nRbnPo9znUe7zqE6fG9WG86LynB9V3wui2t8xqmWdopraOarOl0RV0yWq2V2jUreozlwe1aYrovJdGVW/q6I60Cuq8oKopvWOqnefqJqvi6rs+qgm3xBVxxuj2tE/qvyAqIYPiurUzVGtvyUq161R9bktqn3Dolo6PKopd1DTndQkahpFTWOo6W5quoea7qWm+6hpAjVNjMo6KaqCyVE1/S+qxQ9FNenhqDpMj2r7jKiyM6MaVhTViceiWmeIymGiJgs1WanJTk1OanJTk4eafNQUoKZglHmKMk9R5inKPEWZpyjzFGWeosxTlHmKMk9R5inKPEWZpyjzFGWeoswTNS2gpoVRHXk+qlUvRFW8JKoeL0ZVvzSq+cuiGl8e5TaPcptHuc2j3OZRbvOoVq+Oyrgmqp5ro2p4O6oV70Q1892oum2Mas+mqEo3RzW2IqrWW6La8mFUkcqoBlRFdfiTqFZui6ro06i6fxZV3Q402IUGNVF1qY2q9suo5nwV1aivo2qxN6rN9VEFGqIqbIzq4HdRLf8+qhk/oMGPaLAfDQ6gwUE0+BUNDqHBYTQ4ggZ/oMGfaPAXGvyNBifo9xT9nqbfM2jwHxq0jLGfYuynGPspxn6KsZ9i7KcY+ymm+AUxDb4wpqOdYlrdOSbjJTH1vDSmhq4xLewW04TuMbXrEdPWK2MqvSqmsVfH1PqamLb0jinSJ6YBfWM6fH1MK2+IqejGmLrfFFPdgJjKB8U0bXBMXYbEuKFi3FAxbqgYN1SMGyrGDRXjhopxl8e0fkxMrrEx9RkX0757Y1p6X0xT7o+p0wMx7ZoU06zJMU2cElP7qTFVPxxTenpMQx+J6fjMmNYWxWQtjqnAGFOTKaZVlpiKbTH1cMRU74xpvjum8d6Y2vpjqgrQbyimMZGYWsViqiiJKZSIqX8qpkPpmFZkY5qZj6nbrBj/u5iWPRnT1Kdi6vx0TDWlMc2eF5Pmx3RmQUybFsLlIrhcDJdL4PLFmBwvxdT75Ziay2MqWw6XK+ByJVy+DpdvwOWbcPkWXK6NKbkOLtfD5Qa43AiX78Hl+3BZAZdb4PKjmPp9HNOBKrjcCpfVcLkdLj+Dy51w+XlMHb+IaUdtTPndMQ3fA5dfw+VeuPwGLr+N6VhjTGuaYjI3x9RrX0yNP8a06Ce4/BmdfkGnX2Oa91tM436Pqc0fMVUejSl2LKZBx9HpBDqdRKd/0OnfGO+8GO+8Et55JdxPJdxPJdxPJdxPJdxPJdxPJdxPJZrYsUTtO5Wo+qISpS8u0dAuJTp+aYnWXlai2OUlGnRFiY70KNGqniUq7lWiHgUlOnhNiZZfC/Z1Jep6fYl29yvR3MISjekP9gCwB4J9c4lG3lKi00NKtGFoiTzDwB4O9giwR5bIqhIVjCpR02iw7wb7HrDvLVH9+BLNn1Ci8RPBngT2g2D/D+yHStTq4RJVTCtRaAbYM8F+FOzHwDaUqK+pRPvNYFvBtoPtBNtVosWeEk3ygR0AOwh2GOxoidqWlKgqDnYS7DTYWbBzYD9ewhsP7NlgzwF7LtilYD8D9rNgLwB7IdjPg/0C2EvAfhHspWAvA7sc7OVgvwr2a2C/DvYbYK8Gew11rwX7bbDfAftdsDeCvQnszWBXgL0F7A/BroSTKrC3gr0N7E/B/gzsnXCyC+wasGvB3g32V/D9Ndh7wa4HuwHsRvhugu/vwf4B7B/B/gnsA/B9EOxfwf4N7MNgH0HLo/B9DOy/wP4b7JNo+Q9angb7DNgt4jrdMq7qs+JKnx3X0HPiOt42zvsurlj7uAZ1iOvIBXGtujCu4oviKrw4roOXxLX80rhmXBZX18vj2tc9rqU94prSM65OveLadXVci66Ja+K1cW5xsPuC3S+ucYVxtekfV+VNYA+Ma9TNcbW4Ja7NQ+IKDAV7WFynbo9r/Yi4XCPj6iOw74przei4zHfH1eueuBrHxbVyfFxFE+LqPjGuugfimvdgXNP+F1eXh+KqnRrXnGlgz4ir48y4djwaV/6xuIYb4mpnimurOa6kNa4h9riOOeLa4oor4olrgC+uw/64NgXj8oXj6heN60AsrvJ4XI5kXL3TcTVn4irLxWV8PK6eT8TVMDuuhXPivO3ivO3ivO3ivO3ivO3i6rwwrprn45r9QlxaEuduinM3xbmb4txNcWYpzizF+c/F+c/F+c/FmaU4sxRX/7VxHXo7zizFmaU4sxRnltBkc5xZijNLcWYJTSrRpCrOLMWZJTT5FE0+Q5OdcWYJTWrQpBZNdqPJV2jyNZrsRZNv0KQBTRrRpAlNmtHkBzT5Ed5+QpOf0eQgmvwKb7+hyWE0OYImR+HtGLz9hSZ/w9tJePsH3k6jyRl4a5FQv1YJHTgrofKzE3Kck1DvcxNqbpdQWfuEjB0S6tkxoYYLE1p4UYJ3XYJ3XYJ3XYJ3XUJTL0+o8xUJ1fRIaHbPhCb1SqhDQULbr0koe21C469LqO31CVX1S7CXEuylhFoNSKhiYIK9lGAvJdhLCfZSQulhCfZSgr2UUOXIhGJKaNCohI6MTmjz3QkF7kmo8N6EDo5PaP2EhFwTE+ozKaFjDya05n8JmR9KqNfDCR2eltDKGQkVzUyoexG9PUZvhoSmmejNQm9WerMnuJnozU1vHnrz0VuA3kL0Fqa3KL2V0FuC3pL0lqa3LL3l6e3xhOY/QW9P0ttT9DaX3krpbR69zU9o1wJ6W0hvixJqvzih6iX09iK9vZTgTUdv5fS2PKFRKxJqsZLeXqe3NxIa/mZCp9bQ29oE/7iEhqynt3fpbWOCf1yCfxy9VSS0aUtCvo/Q7eOETlQltG4rulXT2/aEjn6W0Oqd6PZ5Qv2/SOhQbUIrdifk2ZNQ37qE9u9NaNk3CVm/Tajgu4SamhJa1ZxQ8b6EeuyH258SWv5zQjN+gdtDCe37LaGlvyc05Q+4/TOhxmMJLToOtyfg9lRCdf/A7b9w+19CXVom1dwqqbLWSU1uk1TPtkk1nJvUwvOSmnB+Ut0uSGpPx6RKOyW5v5Pc30nu76QWd01qUrekOnRPqv6KpOZfmdT4q5LqenVSuwuSmts7yXsuyXsuyXsuqUU3JDXxxqTa35TkXkpq3qCkxg1Oqs2QJPdSknspyb2UVMcRSe24I6n8neS/K6l2o5PaOob8Y5MaOy6p1uPJf19Ss+9PSg+Q/8Gktk9OKjuF/FOTajstqarp5H8kqTGPJtXqMfIXJzXLmNRIM/mtSVXbkko7yO8ivyepSi/5/eQPJtUiTP4I+WNJDY+TP0n+VFLJDPlz5H+c/LPIP5v8c8g/l/xPk/8Z8j9L/gXkf478z5P/BfIvIX8Z+ZeSfxn5y8n/CvlfJf9r5H+d/KvIv5r8a+h/LfnfJv879P8u+TeSfxP9byZ/Bfm3kP9D8leSv4r8W8m/jfyfkv8z8u+E/13kryF/LfzvJv9X5P8a/veS/xvyN8B/I/mbkurSDP8/kP9H9P+J/D+T/yD6/0r+38j/O/ofIf9R9D+G/sfJ/zf6n0T/f8j/L/qfobYWKfVumVL7VikdxGrOSml165Rmn52Sq01K485JqU/blDqcm9IhrLZdSmvOS2lO+xTvvJTGd0jx1kupY8eUDmO7L0xpbaeU5l6Ukq9zShMuTqnfJSl16pLSEWzPpSmt65pin6UU6JbSxMtTGtw9xV5L6ShW1yOl9VemNK9nSqGrUuy4lIZcnVKXgpSOYfXXpLShd0pl16a461OafF1KQ/umuMdSOo419Etp0w0pLS1MKXZjSlP6pzTsppS6DUipxcCUGrHNg1JadnNK8cEpFd2S0vAhKXW/NaVWQ1NqwrbellL5sJSSt6dUPDylkSPg6I6UWo9MqRmrvjOl5YKju1IyjkpJo+FoTEpt7oYjbPvYlFbcA0fjUjLfC0fj4ei+lNpOgCNsx/1wNBGOHkjxDoWjB+FoMhz9D46wXVPg6CE4mgpHD8PRNDiaDkcz4AirewSOZqa0+FE4KoKjx+CoGI4MKZ3G6o1wZIIjMxxZUpphhSNbSj3tKZ3BGhwpVTrhyJVS1p3STA8ceVPq5YMjf0r7sapASiuDKeVDcBRO8RZJqSCaUrtYiv8+NZaktCqe0qxEiv9/SmNTKRWmmaMMNWI1WeYoh4555uhxapyV4r6kxtnoiNU+SY1zUpr/FDXORcenqbEUHZ9BR6xhHjo+S43z0XEBNT5HjQvR8XlqXISOWNUL6LiYGpdQYxk1vkiNS9HxJWrEti6jxpepsZwaX6HG5dT4KjWuYNaxmteocSU1vk6Nq6jxDWpcTY1vUiNWu4Ya36LGtdT4NjWuo8Z3qHE9PGIN71LjBmrcSI2bqPE9atwMj+9TYwU8YlUfwOMWavyQGj+ixkpq/Bgeq6gR2/UJNW5F623UWI3Wn1LjdrT+DB6xmh1ovZMad6H159RYg9ZfUGMtWmP1X6a0ZTdaf5VSeg9af02NdWi9lxqxffVo/Q3z2IDW3zKPjSmN+o55bGIev2cesR3NzOMPzOM+5vFH5nE/8/gT83iAecT2/Mw8Hkxp0S/M468pTT3EPP7GN3M4xe3DN/N7ShVH+Gb+4Js5yjfzJ9/MsZR6/MU3c5xvBqv+m2/mBN/MSb6ZU+yVf/hmTrNX/uWbwWrPsFf+g+sWaXlapjW5VVoDzkqra+u0jmMNZ6e1qU2at1xasbZpzTw3rWHt0up1Xlot2qe1H6s6P62VHdLKX5CWtWNaYy5Mq1+ntNpdlNYBbFfntFZdnFbpJWk5uqQ18dK0Crum1fmytI5idd3SWn95Wou7pxW6Iq1pPdIacmVaPXqmdRprviqtLb3SWn51WumCtIzXpMXhqz7XptWmT1qHsO3XpbWmb1pzrqePfmmNv4E+CtPqeCN9YLv708dNaS0cQB8D05oyiD5upo/B9HELfWBVQ+jjVvoYSh+30ccw+ridPoandQTbNSKtdXfQx8i0AnfSh9IafBd9jErrFFY3Oq2KMfRxd1rJsfRxT1ojx9HHvWn+w/SBVd9HHxPS/I/pY2Ja4x6gj0lp/stpbry0aienteF/ac2fklbkIfSYmtbQh9FjWlpnsIbpaVXOQI9H0srORI9H0xpVRB+PpdW2mD6wHYa01hrTmmtKy2dOa4IlrUHWtDrZ0jqB7bGntdmR1iJnWnFXWlPdaQ33pNXdm1YrH5phW/1oFkhrVhDNQmmNDaNZJK32UTTDamJoVpLWvDiaJeg1iWYpek2jGdacQbMsvebQLE+vj6PZLHp9As1moxlW+ySazaHXp9BsLr0+jWal9PoMmmEN89DsWXqdT68L6PU5el1Ir8/T6yJ6xXa8gGaL6XUJvZbR64v0upReX6JXbM8yen2ZXsvp9ZW0ipbT66tpFayg19foFdu6kl5fp9dV9PoGuq6m1zfRdQ29YnVv0etadH2bXtfR6zvoup5e30XXDfSKVW+k103o+l5ars3o+n5a/SvQ9QN0xWq3oOuHaZV9hK6Vac34GF2r0ur5Cbpi+7Yyw9vSWlHNDH+alnk7M/xZWn13MMM74QPbvQs+PmeGa5jhL5jhWmb4S/jYzQx/BR9Y1R74+JoZrmOG98JHPTP8DXw0MMPYnm/hoxE+voOPJrT/Hj6a0f4H+NgHH9jWH+FjP3z8BB8H4ONn+DgIH7/AB1b3K3N+CD5+Y84Pw8fv8HEEPv6Aj6NpHcSq/0xr9TH4+As+jqc16W/4OJFWl5PwgdWfYj7+gY/TzMe/8HGG+fiP+WiRUZuWGR3CtrfKaM1ZGc1vnZHn7Az3dkYDzsmoa9uMzmAN52ZU2S6jpedllG2fkfn8jEZ1yHAXZdS2Y4a7KMNdlOEuyvCuy3AXZTTl4oyGXZLhfZdRi0szasSquma08rKM8t0ysl6e0ZjuGfW7IqNOPTI6gu25MqPNPTNadFVG8V4ZTb06o+EFGRVck1Gr3hkdwLZem9GqPhmVXpeRo29GE6/PaHC/jDrfkNEprK4wo4obMyrvn1HypoyKB2Q0cmBGvQdl1P7mjA5iNYMzWn9LRvOGZBS6NaNJQzMacltGPYZldBprvj2j6uEZLR+R0ew7MjKOzGjcnRn1V0Yd7sroGFY/KqMNozMqG5NR5O6MZozNSPdk1HMcvN4Lr9j28fB6H7xOgNf74XUivD4Ar5PgFWt4EF4nZ7Tif/A6BV4fyvBWgNeHM+o4DV6x3dMz2jQDXh/JKDYzwx6C16IMewjuizPsoQx7CF6NGfYQ3Jsz7KEMewjubRn2ENzb4d6R0TIn3Lvg3g33Hrj3wr0P7rE9/ozWBeA+CPchuA/DfQTuo3Afg3tsVwncx+E+kVEgCfcpuE9n1D0D91hTFn1ycJ/PaNbj6DMro7FPZFQ4G32ezOgoVjcH7p/KaPFc9Hk6o2ml6PMM+szLqPWz6IPVzM9o9QL0eQ59FqLP8+izCH1eQB+seTH6LEGfMvR5MSPXUvR5CX2WZdTlZfTB6ssz2vIK+izP8KZBwxXo81pGfVai4evog9WuQsM30Gc1Gr6JhmvweQsN16Lh2/hg29eh4Tv4rEfDd9FwQ0ZDN6LhJjTE9r2HhpvR8P2M5lSg4QdouAWdP0TDjzI6jjVUouHHfD9V6PwJGm7l+9mGztX4fIrO2O7t+HyGzjvQeSc+u9D5c3SuQecv0BnbUcs39iU+u9H5K76xPfh8jc51fGN78cGq6pmFb5iFBnT+llloZBa+w6eJWcAav8enmVn4gVnYh8+PzMJ+ZuEnZuEAs4Dt+Znv8CA+vzALv2ZUdAif35iFwxneXfhge44wL38wL0fx+ZN5Oca8/IXPceblb+YF23UCn5PMyynm5R98TjMv/zIvZ/D5Dx9sa4usVrXMqrRVVo6zsprYOqvBZ2fVvU1Wp7Cmc7La2jar8nOzmtUOn/PwaZ9V4flZde6AD1Z3QVYVHfG5EJ9OWRVflNXYzvhcnFX7S7I6itV1wefSrBZ3zSp5GT7dshp5eVa9u+NzBT5YTY8sbzN8euJzVVbTeuFzNT4FWbW+JquDWE1vfK7Nal6frELX4dMXn+uz6tEPnxvwwaoLs1p9Iz798bkpq0kDshoyEJ9B+NycVTNWPRifW/AZkpXrVnyG4nNbVl2GZdlB+NyOz/AsOyjLDsJnJD53ZtlB+NyFD9Y8Kqsto/EZg8/d+IzNatw9+IzD5158sPrx+NyHzwR87s9yC+HzAD6T8Hkwyy2Ez2R8/ofPlKzSD+EzFZ+H8ZmWVYfp+GD1M/B5JKuymfg8ik8RPo9l1acYHwM+WL0xy7sMHzM+FnysWcmGjx0fBz5YrRMfFz5ufDxZzfDi48PHj08gq0NYbRCfED5hfCL4RPGJ4VOCTxwfrDaBTxKfVFaRND4ZfLL45PDJ44PVPo7PLHyewGc2Pk/iMwefp7JqMxcfrPZpfErxeQafefg8i898fBbg8xw+WO1CfJ7HZxE+L+CzGJ8l+JTh8yI+WO1SfF7CZxk+L+NTjs8r+CzH51V8sNoV+LyGz0p8XsdnFT5v4LOamt/EB6tdg89b+KzF52181uHzDj7r8XkXH6x2Az4b8dkEP+/hsxmf9/GpwOcDeMZqt+DzIT4f4VOJFh/jU4XPJ/hsxQer34ZPNT6f4rMdn8/QdAc+O/HZhQ9W/zm61+DzBT61+HyJz25m4yt89uCD1X+NTx3zsxefeny+wacBn2+ZsUZ8sPrv8GnC53vmsBmfH/DZh8+P+OxnVrHmn/A5gM/P+Bxknn9h5n/F5xA+v+GDNR/mu/gdnyP4/IHPUXz+5Ns5xvf1Fz5Y83F8/ub7OsH3dRKfU/j8g89pfP7lGzzDd4pV/4dPi5zmtcwp1CqnaWflNLJ1Tj3Ozql1m5wOYjXn5LS+LT7n4tMOn/PwaZ9T7/Nzat8BH6zmAnw65rT4wpySnXLsH3w643MxPpfk2D859k+O/YNPV3wuw6dbTmMvz6mwe06dr8AHq+uBz5U5lffMadZVOTl64XM1PgX4XJPTKaypd44bKMcNhM91+PTNcQPluIFy6n5DTq0K8cG23ohP/5xKb8opMCCnqQNzGj4In5vxGZzTAWzXLTmtG5LTolvxGYrPbfgMy6ng9hxvsRxvsZz2jMDnDnxG5hS/M6ci5TTmrpz6jcqp02h8sD1jctp8d07LxuaUvycn67icJtyLz3h87svpBNY4Iaeq+3NaOTGnuQ/gMwmfB3MaNDmnbv/LqcWUnPZjOx7CZyo+D+fkm5bTlOk5DZuRU69Hcmo7Ex9sx6M5rS3KaeFjOcWKc5ppyGmUMae+JnzMOR3Gdlty2mTNaaktp6w9J7Mjp/FOfFw5dXTndBxr8ORU6c1phS+nOX58AvgEcxoQyqlrOKcz2L5ITtujOa2J5TS/JCdPPKfJiZyGJnPqmcqpTTqnQ1htJqcNWXxyOUXyOc14PMc7LMc7LKcOs3M6htU/ic+cnMqeyik9Nyfj0zmNK82p/zM5dZmX02ms+dmctszPafmCnGY/l5NrYY77J8f9w1y+wFwuZuaw6iU5rS5jLl9kLpcyly8xc8uYuZeZuXLmCat7hblczsy9ysytYOZeY55WMk+vM0+rmCes6Q1mbjUz9ybztIZ5eot5Wss8vc2srGNW3mFWsF3rmYN3macNzMpGZmUTs/Ies7KZWXmfOcD2VDAHHzAHW5iVD5mVj5iVSubgY+agijnAGj9hDrai8TY0rkbjT5mD7czBZ8zBDuZgJxpjO3ah8edoXIPGX6BxLRp/iX670fgrNMZ270Hjr9G4Do33ol89+n2Dfg3o9y36Yfsa0fg7NG5C4+/Rrxn9fkC/fej3I/rtRz+s9ie0OYA2P6PNQfT7Bf1+Rb9D6Pcb+mH1h9Hmd7Q5gjZ/oM1RtPkTbY6hzV9ocxz9sOq/0eYE2pxEm1No8w/anEabf9HmDNpgdf/Be4u8ylvmNatVntsnz+2TV+HZeXVuk+f2yXP75Ll98lp1bl6l7fIKnJfX1PZ5DT8/r4IOebW7IK8j2J6OeW2+MK9lnfLKX5RXUee8xlycV79L8urUJa8TWOOled5fed5fec3tlpfv8rymdM9r2BV59eqRV9sr8zqM7e6Z16ar8lraK6/s1XnNLMhr1DV59e2dV8dr8zqONfTJq/K6vFb0zWvO9Xl5+uU1+Ya8hhbm1fPGvNr0z+sQVntTXhsG5FU2MK/0oLz+T3G5x/dceH9ckiRJUppLkiTJV5IkpPQKjdxymbnLLbkmJGZun/v9fplbyP2W+/0SkssMMzMzMzMzZq0Zya3f8/f4PF5/nnNet8/78X6P+Migzi0MavqxQdVbGlQKMj4xaF8rg5a1NsjSxqDxnxrUs61BLT8zqM7nBpVrZ1ABSPnCoC0yKPqlQYntDRrWwaDYjvj1FX7F4hfI7oRfnfHra/zqgl9d8asbfnXHrx749Q1+geSeBm3qZVC4t0EJffArDr/64lc8fvXDL5DVH78G4NdA/BqEX4Pxawh+DcWvb/FrGH6B1OH4NQK/RuLXKINGfWdQl9EGNfveoJgxBj0BuWMNOjbOoPXjDfJNMGjaRAPvPQbeewy89xh478ELkDEFL6bixU94MQ0vfsaL6XgxAy8S8GImXoCURLyYhRez8WIOXszFi3l4YcALI16AbBNemPHCghdWvLDhhR0vHHjhxAsXXoA0N93x0B0v3fEZNNpvULeAQc2DBtUMGVQmbFAeOBExaGPUoGCSQdPn04sF9GIhvVhELxbTC5D5C71YQi+W0otl9OJXerGcXqygFyvpxSp6Ac6sphdr6MVaerGOXqynFxvoxUZ68ZtBj0DOJoOObjZo7RaDPFsNmrrNoP7bDWq3w6AGOw2qtMugEpC+26A9e/gf7eV/tI//0X7+RwcManHQoNq/G1T2kEH5IPkwmR8h8z/I/CiZ/0nmx8j8OJmfIHOQdZLMk8n8FJmnkPlpdJ5B51l0pqLzHDpBZho6z6MzHZ0X0JmBzovozETnJXRmoROcuYzObHReQWcOOq+iMxed19CZh06Qcx2d+ei8gc4CdN5E5y3yLCTP2+RZRJ4g+y/yLCbPv8mzhDzvkGcped4lz3vk+Q95grT75PkveT4gz4fk+Yg8H5PnE/L8jzzLGFUEUp8yakdZoxY+bdTcckaNesaoLuWNavasUTEVjHoCcp8z6lhFo9Y/b5SvklHTXjBqYGWj9KJRDasYVfklox6BnKpGHX3ZqLXVjPK8YtTUV43qX92odq8Z1SDGqEo1jCoB6TWN2lPLqCW1jTK9btTYOkb1eMOotnWNqv+mURXrGVUM0t4yald9oxa/bZShgVGj3zGqW0Ojmr9rVM1GRpV5z6g8cKKxURv/h4YmaHgfDU3R8AEamqHhQzSA3OZo+AgNLdDwMRpaouETNLQyqmlrI99baAA5n6KhLRo+Q8PnaGiHhi/QIDR8iYb2aADZHYw60tGo1V8Z5Yo1anIno+I7o+FrNHRBQ1c0gLRuaOhu5H3HyPuOUZN6GhXXy6g2vY2q18eoCnHkAFL7kkM8Gvqhob9REwcY1XugUa0GGVV3sFHlhxhVCM4MNWrbt0bNH2bU7OFGjRhhVM+RRrUcZVSd74wqN9qoApDyvVFbxhgVHWtU4jijho3H4wlGtZhoVO0fjCo7yah8kPyjUZsmGxWeYlTCVKOG/oTH0/D4Zzyejscz8BicSMDjmUYFE42aPsuowbPxeA4ez8XjeXgMcg14bMRjEx6b8diCx1ajOtvw2I7HDjwGOU48duGxG489eOyFn8+oWL9RTQJGVQsa9QBkh/A4jMcR+EXhlwS/+UZ1XGBU44VGVV1k1H2QtdioQ7/Abwn8lsJvGfx+Nar9cqMarTCqykqj7oHcVfBbDb818FsLv3XwW08HNtDjjfD7DX4gZxP8NsNvC/y2wm8bHdgOvx3w2wm/XfAD2bvhtwd+e+nAPvjth98B+B2E3+/wOwQ/kHUYfkfg9wf8jsLvT/gdg99x+J2A30n8A7nJ8DsFvxT4nYbfGfidxb9U/DsHvzT4gZzz8EuH3wXyzSDfi/iXCb9L8MuC32X4gfxs8r1Cvjn4dxV+ufC7Br888r1Ovvnke4N8wYkC+N2E3y36V8h/6Db5FpHvX+RbDD9Q+Df9K6F/d+hfKf27S//uwe8f+nef/v1L/x7QP5DykP494j/+mP/4E/7j/9G/Mia1eMqk2mVNqvi0ScUgrZxJu54xaXF5kwzPmjS6gklxz5nUpqJJ9Z43qUIlk4pA6gsmHaxs0vIXTbJVMWniSyb1rmpSq5dNaljNpMqvmFQKMl41aV91k9a+ZpInxqSpNUzqX9OkdrVMalDbxDeWSQ9Adh2Tjrxh0uq6JrneNCmhnklD3zKpY32TGr9tUtUGJt0Hee+YdKKhSRvfNSnYyKTp75k0qrFJXf5nUrMmJsW8b9ITkNvUxHuOifccE+85Jt5zTLznmNSzhUktPzapTkuTyn1iUgFIaWXSntYmLWljkulTk8a2NanHZya1/dyk+u3w5gu8AWky6dCXJq1sb5Kjg0mTOuLNV3gTa1KjTiZV6WzSPZD5Nd50MWl9V5N83Uya1t2kgT1M0jcmNe1pUvVeJj0COb1NOtrHpC1xJkX7mpQYb9KwfibF9ieXAeQy0KSyg0zKB8mDyWUIuQwll2/JZZhJ3YZzewS5jCSXUeQCUr/j9mhy+Z5cxpDLWHIZx+3x5DKBXCaSC8j4gduTyOVHcplMLlO4PZXbP5nUZBq5/EwuIH86t2eYtCnBpPBMcknk9ixuzzap+RyTas7l9jxug1SDSTuMJi00cdvMbQu3rXTCxm07tx3cBhlOOuHitpvbHm576YSP235uB7gd5DbIDnE7zO0It6PcTuL2fG4v4PZCbi8yqcxiboPUX7i9hNtLub2M279yezm3V3B7JbdXcRtkrOb2Gm6v5fY6bq/n9gZub+T2b9zexG2Qv5nbW7i9ldvb8Hw7t3dweye3d+H5bnTv4TZI3cvtfXi+n9sHuH2Q27/j+SFuH+b2EW6DnD/w/Ci3/+T2MfI+jucnuH2S28nkfYq8U7gNkk+T9xnyPsvtVG6fo2tp5H2e2+ncvkDXQGYGeV/kdiZdu0TXsujaZW5n07UrdC2HroGcq/Q8l65do2t59Pw6Pc+n5zfoWgE9v0nPb9FzkFZIz2/T8yJ6/hc9LzZp8N8mtS+h53foeSn/MZB716Rj9/iP/cN/7D7/sX/5jz3gP/aQ/9gj/mOP+Y89MfFdZeK7iv9YGTPfVWa5ypo1+Wmz4suZ1fEZsxqXN6vqs2bdB3kVzDrxnFkbK5q18Hmz5lYya9QLZnWpbFarF82qW8Ws8i+ZVQgyqpq172WzllUz835j5v3GzPuNmfcbs5rEmFWthlkPQH5Ns5JrmbWptlnh180y1DFr9BtmdatrVps3zapXz6wKb5lVBDLrm3XwbbOWNzDL945Z0xqaNfBds9TIrKbvmVW9sVmPQMH/zEppYtaW982KNjXL9IFZY5uZ1eNDs9o2N6v+R2ZVbGFWMcj62KxDLc1a+YlZwVZmTW9t1uA2aPrUrGZtzYr5zKwnoPBzs860M2vbF2iSWZYvzRrfHk0d0NTRrAZfmVUpFk0gu5OZbyo0fY2mLmYldEVTNzR1N6t5DzR9g6aeaAKpvdDUG019zLLFoakvmuLR1A9N/dE0AE2gYCCaBqFpMJqGoGkomr5F0zA0DUfTCDSNJCeQNQpN35HTaDR9j6Yx5DQWTePQNJ6cJpDTRDSBMz+Q0yQ0/YimyeQ0BU1T0fQTOU0jp5/RBPKnk9MMNCWYtXgmOSWiaZZZcbPJaQ6a5ppVZZ5Z90Cmwcy7jZl3G3IymzXbYtYIq5l3G7Na2s2q4zCrnNOsEpDuMmuP26zVHrrnpXs+s4b66V6A7gXNfE+Z+Z6ieyA1YtaOKN1Lwqv5Zk1cYFbvhXi1yKyGi82q/AtegZwlZh1dilfL8OpXsxKX49UKvFppVotVeLUar9aQP8hai1fr8Go9Xm3Aq4149RtebcKrzXi1Ba+24hXI2IZX2/FqB53eiVe78Gq3WbF78GovXu0zq+x+vAJpB8zadRCvfjfLccisSYfx6ohZ7f8wq9FRvPqTXoHcY3h1nF6dMGv+STJIplenzOqZQgan6dUZenWWDEB2Kr06RwZp9Oo8GaSTwQV6lUEGF8kgk15dIgOQmUWvLpNBNhlcIYMcMrhKBrlkcI0M8sjgOhmA9HwyuEEGBWRwk77eIoNCMrhNX4vI4C8yKKavIPVv9pbQ1ztkUEpf79LXe2TwD329T1//Ze8D+gpSHrL3Ec+Vx+x9Qrb/8VwpY1HHpyxqXNaiqk9bVKacRXkg9RmLdpS3aOGzFtkqWDTxOYsGVrRIz1vUsJJF1V+w6BHIqWxRyosWbali0ZKXLDJVtWjsyxbFV7Oo7SvsfZW91S26D/Jes+hEDHtrsLemRXNrsbe2Rb1fZ28d9r5hUeW67AU5b1p0tB5737IoWp+9b7O3gUU93mFvQ4vqv8veRuwFWe+xt7GF7yj2NmHv+xa+o9j7gUWtmrH3Q/Y2Zy/I+Yi9Ldj7MXtbsvcT9rZib2v2tmHvp+xty16Q9Rl7P2dvO/Z+wV6x90v2tmdvB/Z2ZO9X7AU5seztxN7O7P2avV3Y25W93djbnb092PsNe0FeT/b2Ym9v9vZhbxw+9GVvPHv7sbc/ewewF+QMxN9B7B3M3iHsHcreb/F3GHuH4+8I9o5kL8gbxd7v8Hc0e78ntzHsHcvecfg7nr0TyG0ie0HBD+ydxN4fyW0ye6dYNHkqe3+iD9PY+zN7p9OHGewFqQnsnWnR8kT2zmLvbPowh71zLWo6j70Gi8oZ2QvSTRbtMbPXYpHLyl6bRUPt7HVY1NxpUU2XRRXcFhWBVI9FB73s9Vnk81s0LWDRiKBFnUMWtQxbVCfC3qhFJSA9yaIj8y1avcCi8EKLEhZZNHqxRd1+Ye8Si+otZe8yi+6BzF8tOrbcovUrLJq/0qLZqywav9qinmvYu9aiBussqrTeogcge4NFyRst2vSbRYs3WWTYbNGkLRbFbbWo/TaLGm23qMoOi56A3J0Wndll0bbdFi3bY5Flr0VT91nUf79FsQcsanLQotq/W1T2kEX5IO2wRbuOWLTyD4scRy18P1n4frKoy3GLmp2wqO5Ji8onW1QKMk7RoRSL1p4m6zMWJZ61aFgqHTpnUYs0OnTeoorpZA2yLpB1Bh26SNaZdOgSmWSR9WUyySbrK2SSQ9ag4CpZ55LJNTLJI+vrZJJP1jfIpICsb5LJLbIuJBOQeptMisjkLzIpJpO/yaSETO7gXSmZ3MW7e2QCsv8hk/t49y+ZPMC7h2TyCO8eW9TmCd79h3dlrHoCcp+y6kxZq7Y9bdWyclZZnrFqanmr+j9rVWwFq5o8Z1XtilaVfd6qYpBWyapDL1i1srJVwRetml7FqlEvWdWlqpVvJ6vqVrPy7WTl28mqnFetOlrdqi2vWRWNscpUw6qxNa2Kr2VV29pWNX7dqqp1rCrzhlV5ILWuVTvetGp5Patsb1k1rb5VA9+2qnMDq5q+Y1WdhlaVe9eqEpDeyKoj71m1urFV4f9ZldDEqtHvW9WtqVVtPrCqXjOrqnxo1T2Q29yqYx+hsYVV8z9GY0urxn+CxlZWtWuNxjZWVfsUjW3RCNI+Q+PnaGyHxi/QKDR+icb2aOyAxo5o/AqNICcWjZ3Q2BmNX6OxCxq7orEbGrujsYdVNb9BY08r7zJo7GXlXQaNfazyxaGxr1Uj4tHYz6qW/dE4wKpKA9EIsgdZ+W6yatMQK99NVr6brJo0zKq44Va1H2FVo5FWxYwiR1D4HTmOtmrf9+Q4xirPWKsSx1k1bLxVPSZY1WKiVfV/sKriJKvug6wfrTox2aqNU6xaOBW/f7Jq4jT8/tkqTcfvGVZVT8DvmVYVgPREq/bMwu/Z+D0Hv+fi9zz8NuC3Eb9N+G3Gb5BrwW8rftvgYsdvB51y4reLTrnx20OnvPjtw2+Q5cfvAFyC+B2yam4YvyNW9Y7id5JVDefDZYFVj0DBQqtSFsFlsVVLfrHKtQQuS60augwuv1rVfDlcVlhVYSVcQOYquKyGyxqyXwuXdWS/Hi4byH4jXH6Dyya4bIYLSNsCl61kvw0u2+GyAy474bILLrvhsofs98IFFOyDy364HIDLQbj8btXkQ3A5DJcjcPkDLkfh8idcQO4xuByHywm4nIRLMlxOwSUFX07D5QxczsIlFS4g7Rxc0vDlPFzS4XIBLhlwuUhGmXC5hC9ZcAEFl8koGy5XyCgHLlfxJRcu1+CSR0bX4ZJPRjfgAnIL6MtNuNwio0K43CajIvryF1yK6cvfcCmhL3foC8gqpS934XKPvvxDX+7Tl3/pywO4PKQvj+juY/ryhO6C9P/4f5axadNTNoXL2mR42qbR5WyKe8am9uVtavSsTTEVbHoCCp+zKaOiTfuet2ltJZs8L9iUWNmmsS/a1KOKTW1fsql+VZuqvmxTmWo25YHUV2w6+KpNy6vb5HvNpmkxNo2oYVPPmja1rGVTg9o2VXrdpgcgv45NyW/YtKuuTSvftMlRz6bpb9k0uL5NXd62qVUDm+q+Y1PlhjaVgpx3bUppZNOW92xa0tgm1/9smtzEpqHv29SxqU3NP7DxfLGpwoc2ni82ni82ni82ni82ni82ni82Tf3ExvPFptjWNrVoY1PtT22q2NbG88XGO4yNdxgb7zA23mFs+v/fxC9tGtjeps4dbGra0aY6X9lULtamEpDdyca3El5+bdPiLnjZ1aZJ3eDfHS972NTsG7zsaVP5XvAHGb1tOtoH/nE2RfvaZIqHfz+b4vvDfwD8B9pUcxD8B9tUBDKHwH+oTeu/hf8w+A+3afwI+I+E/yibmnwH/9Hw/x7+IGuMTYfGwn8c/MfbNHcC/CfC/webNAn+P8J/MvynwB9kT4X/T/CfBv+f4T8d/jPgnwD/mfBPxP9Z8J8Nf5AzB/5z4T8P/w3wN8LfBH8z/C3wt8LfBn87/oNMB/yd+O+Cvxv+Hvz3wt8Hfz/+B+AfhH/IpvsgK4z/ERvfSfBPwv359GcB/Bfi/yL6sxj+v9CfJfQHZC+lP8voz6/0Zzn9WUF/Vto0ahX9WU1/1tjUcC39WWfTI1Cwnv5ssGnPRptW/0Z/NtmUsJn+b7Gp21ab2myj/9ttvL/Qf1C408b7C/3fTf/30P+99H8f/d+P5gP0/6BNjX9H8yH6f5jMQOYR+v8HmR1F8582zT5GZsfRfMKmdifJLBnNp9CcQmYg6zSaz5DZWTSnovkcmaWh+Tya08nsApoz0HwRzSA7E82X0JxFZpfRnI3mK2SWg+araM5F8zU056EZFFxHcz6ab6C5AM030XwLzYX852+juQjNf9HTYjSDwr/paQk530FzKT29S8730PwPmu+T879ofoDmh+T8iJxB5mNyfkLO/6G5jF2Wp+yaWtauYU/bFVvOrhbP2FW/vF0Vn7XrPsirYFfqc3btqGjX8uft8lWya9oLdo2obFfPF+1qV8WuBi/ZVa2qXWVftqsYpFWz69Ardm181a5gdbvmvmbXxBi7BtawSzXtalrLrjq17Sr3ul0lILuOnWeLXZvq2rX4TTvPFjvPFjvPFjvPFjvPFjvPFjvPFrsegYJ37Txb7Nrznp13FzvvLnbeXey8u9gV19Su9h/Y1aiZXTEf2lW+uV2FIOMjO99Hdr6P7Hwf2fk+smtyK7uGtrarYxu7mn9qV722dlX5zK57IPdzu860s2vfF3Ytk12eL+1KbI9PHezq0dGutl/Z1TjWrqqd7CrT2a4ikPm1XQe72LW+q13zu+Ftd7vG97Cr/zd42xNve9lVuzfe9sFbkBdn14m+eBuPt/3wtj/eDsDbgXg7CG8H4+0QvB2Kt9/iLUgbhrfD8XaEXQtH4u0ovP0Ob0fb1fl7u1qOwduxdlUaZ9cDkD8ebyfYtWuiXSt/II9JePujXaMm29V7CnlMtavhT3ZVn0YeP5MHSJ9u15EZ5JFAHjPJI9GuSbPIYzZ5zCGPueQxjzwM5AEKjORhIg8zeVjIw2qXwUYedvJwkIfTrmYu8nCTh8euUpDjJQ8fefjtWhKwyxUkwxB5hO3qFrGrTZQMk8hjvl1PQOECMlzIzCK71i4mw1/IcAkZLmVmGRn+SobLyXAFMyvJEOSuIsPVZLiGmbVkuI4M19s1doNd8RuZ+Y0MN9lVc7NdFbYwAzK32nVsm13btpP7DmZ28v/YRe67yX0Pue9lZh+57yf3A+QOMg8y8zu5HyL3w+R+hJk/mDlK7n+S+zH+U8eZOcHMSXIHqcl05RQzKcyctmv2Gbpylq6kMnOOmTS6cp6upNMVkHeBmQy6cpGuZNKVS8xkMXOZrmTTlSt2Nclh5iozuXQFZF2jX3nMXGcmn5kb9KuAft1k5hYzhczcpl9F9OsvZkBWMTN/068S+nXHLlspM3eZucfMP/TrPp38l5kHzDxkBqQ9opOPmXnCzH/MlHFo2lMODSzrUOenHWpZzqEGzzhUrbxDZZ91KB+kVXDo0HMObazo0MLnHZpbyaGJLzBTmZkXmanCzEsOVarq0AOQ/zIz1Zh5hZlXHTxXmHmNmRhmajBTk5laDp4rzLzODMivw8wbzNR18M7CTD1m3mKmPjNvM9PAwTcRMw2ZeZcZkN+Imfcc2tWYmf8x04SZ95lpyswHzDRj5kNmmjPzETMgvwUzHzPTkplPmGnFTGtm2jDzKTNtmfmMmc+ZaccMyP+CGTHzJTPtmenATEdmvmImlplOzHRm5mtmujAD8rsy0w093Znpwcw3zPRkphczvZnpgwdxzPRlJp4ZkN+Pmf7MDMC3gcwMYmYwM0OYGcrMt8wMw+vh5DOCGZA/kplRzHzHzGjy+d4h2xhmxjIzjpnxzExgZiIzP5DpJIeKQdqPzExmZgozU5n5iR5Mc2jEzw71nM7MDGYSmJnJTCIzIGuWQydmO7RjDjNzmZnHjIEZIzMmh9qZHWpicai2lRkbMyDLzoyDGadDy10O+dwOzfY4NN7LjI8ZPzMBZoIO3lccvK84lBd2KDXi0MEoM0nMzGdmATMLHeq/yKHYxQ61+MWh+kscqrqUGZC3jJlfmVnu0PoVDs1f6ZBllUNTVzs0bA0za5lZx8x6ZjY4VGajQ0Ug8zeHjm1yaNtmh5ZtYWYrM9uY2e5Qjx0Otd3pUONdDtXc7VCFPQ7dA7l7mdnHzH5mDjjkOehQ4u8OjT3kUPxhhzoecfAt5OBbiJk/mQG5xxw6c9yhfSccWnvSoWiyQ6ZTDk1OcWjoaYe6nWHmLDOpDlU559ATUJjmUMZ5h46mO7TlgkNLMhxyXXQoIdOh0ZeYyXKozWWHGmU7FHPFofI5DpWCnKsOpeQ6tOeaQ6vzHApfd8iQz8wNh+IKHGp/06FmtxyqW+hQ5dsOPQIFRQ6l/+XQkWKHNv3t0OIShxx3HJpU6tDguw51uedQq38canjfoer/OlTugUMlIPuhQ8mP+G88pudP6Ox/dLaMU6Oecqp3Waf0tFNNyzlV5xmnKpV36gHIf9bJM8XJM8XJM8XJM8UpWyUn7ypO3lWcPFOcPFOcPFOcvKs4eVdx8q7iVFY1p0684tSOV518Bzn5DnJqdoxT42s41b+mU7G1nGpR26n6rztVsY5T90HeG06l1nXq4JtOra/n1Py3nLLUd2rq204Na+BUj3ecatvQqcbvOlWzkVMV3nPqHsht7NSZ/zm1r4lTy953ytPUqcQPnBrbzKn4D53q2Nyp5h85Va+FU1U+duoJKGzpVMYnTh1t5dSW1k4taeOU61OnEto6Nfozp+I+d6p9O6eafeFUXTlV+UunSkFOe6dSOji1p6NTq79yKhzrlKGTU5M6OzX4a6e6dHGqVVenGnZzqnp3p8r1cKoEZH/jVHJPp3b1cmplb6eCfZyaG+fUxL5ODYzHx3742B8fB+DjQHwchI8gbTDeD8H7oXj/Ld4Pw/vheD/CqZ4jnWo3ysk3kJNvIHz8Hh9B3hh8HIuP4/BxPD5OwMeJ+PgDPk7Cxx/xcTI+TsHHqfj4Ez6C3Gn4+DM+Tndq7QynoglOmWY6NTnRqaGznOo226k2c5xqNNepmHlOlTfgCcgx4okJT8x4YsETK57Y8MSOJw48ceKJC0/ceOLBEy+egGwfnvjxJIAnQTwJ4UkYTyJ4EsWTJDyZTx8X0MeF9BHkL8KTxXjyC54swZOleLIMT37Fk+V4sgJPVtKtVXRrtVNV1zhVZq1TRSBznVPH1ju1bQM92UhPfqMnm+jJZnqyhZ5spSfb6Ml2erKDnoDCnfRkFz3ZTU/20JO99GQfPdlPTw7Qk4P05Hd6coieHKYnR5x6BAr+cCr9qFNH/nRq0zGnFh93ynHCqekn+b8l8387xf8thf/bafSdQd9Z9IH8VPSdQ18a+s6jLx19F9CXgb6L6MtE3yUyzyLzy2SeTeYg7wqZ55D5VTLPJfNr6MtD33X05aPvBvoK0HcTfbfQV4g+UHgbfUXo+wt9xej7G30l6LuDvlL03UXfPfT9g7776PsXfaDgAfoeou8R+h6j7wn6/kNfGZcmPuXiHcXFO4qLdxQX7ygu3lFcvKO4VAyyKrh04jkX3z4uvn1cfPu4NPsFl8ZXdqn/iy7FVnGpxUsu1a/qUtWXXSpTzaUikPuKS2dedWlfdZfWvuZSNMYlUw2XJtd0aWgtl7rVdqnN6y41quNSzBsula/rUinIedOllHou7XnLpdX1XQq/7ZKjgUvT33FpVEOXer/rkhq51PQ9l+o0dqnS/1x6APKbuJT2vkuHmrq08QOXFjZzyfahS9OauzTiI7i2gOvHcG0J10/g2gqureEKMtu4dOxTl7a1dWnZZy55PncpsZ1LY79wKV5w/RKu7eHaAa4d4foVXEFOLFw7wbUzXL+GaxeXDF1dmtTNpcHd4doDrt/AtSdce8G1N1xBfh+4xsG1L1zj4doPrv3hOgBfB8J1EFwHw3UIXIfC9Vu4DoMryBwO1xFwHQnXUfj6Hb6Oxtfv8XUMXMfCdRxcx8N1AlwnwhXk/ADXSS4d+dGlTZNdWjwFX6fi60/4Og2uP8N1OlxnwDUBrjPpQCIdAFmz6MBsOjCHDsylA/PogAGuRriaXOphdqmtxaXGVpdq2lyqYHfpHsh10AEnHXDRATdcPS65vC4l+Fwa7XcpLuBS+6BLzUIu1Q27VDni0iNQEnUpO8ml5Pku7Vrg0sqFLgUXuTR3MX39hb4uoa9LXWq3zKUmv7pUe7lLFVe4dB/krXQpdZVLB1e7tH4NHq0lz3XkuZ48N5DnRhffPC413+RSvc14tAWPtuIRyNmGR9vJcwd57iTPXeS5G4/24NFePNqHR/vx6AAeHcSj38kTFB/Co8N4dASP/sCjo3j0Jx4dw6PjLg07gUcn8SgZj07hUQoencYjkHvGpYyzLh1NdWnLOZeWpOHReTxKx6MLeJThUpeLLrXKdKnhJZeqZ7lU7jIegexsenSFHuXQo6v0KJceXaNHeXT+uks98+nRDXpUQI9u0qNb9KiQHoHM22RTRDZ/kU0x2fxNj0ro0R16VMrdu2Rzj2z+IZv7ZPMv2YCCB9x9SDaPyOYx2Twhm//IpoybZ4lbI8q61fNpt9qVc6vJM27VLu9WxWfdKlPBrSKQ+Zxbxyq6te15t5ZVcsvzglumym5NftGtoVXc6vaSW22qutXoZbfqVnOr8ituPQIFr7qVXt2tI6+5tSnGrZU13ArWdGtuLe7Wdmvg6251rsPdN7hbl7tvcreeW/dB3lvcrc/dt7nbgLvvcLehW4nvcrcRd9/jbmPu/o+7TdyKeZ+7TbkLCj7gbjPufsjd5tz9iLstuPsxd1ty9xPutuJua+624e6n3G3LXVD0GXc/52477n7BXXH3S/S2524H7nbk7lfcjeVuJ/R25u7X3AUFXbjb1a3kbm7t6s7dHtz9hrs9udsLn3vjcx/uxnG3L3fj3araD5/7cxdkDuDuQLf2DXJr7WC3okO4O5S733J3mFtxw91qP8KtZiO5O4q737lVbrRbJSD7e+6O4e5YtzaOc2vheLdsE9yaNpG7P7jVf5JbsT+61WKyW/WncHeqm/cSN+8lbt5L3LyXcHe6W1tmuLUkwS3XTLcSEt0aPcutwbPd6jLHrVZz3Wo4z63qBrcqGd16APJNbqWZ3TpkcWuH1a3lNrd8drdmO9wa73RrmMutHm632nrcaux1q6bPrSp+t56AwoBbGUG3UkJu7Qm7tTriVjjqliHJrenz3Rq1wK3eC93SIreaLnarwS9uVVviVtmlbhWDvGVuvnPcfOe4+c5x851DVqvoyGq3xq5xK34tWa0jq/VktYGObHSr/G9kBQo2kdVmOrIFz7aS1Tay2k5WO8hqJ57tIqvdZLWHrPbi2T48209WB8gKZB7Es9/x7BBZHSarI3j2B54dxbM/yeoYnh3HsxN4dhLPksnqFJ6B/BQ8O41nZ/DsLJ6l4tk5PEtza+p5PEvHswt4luFW84tu1cvEs0t4Bkqz3Mq5jGfZeHaFfue4tfiqW45cPLuGZ3n0+zr9zner5Q08K6BnN+n3LfoN8grhfpueFdHvv+h3Mdz/pmcl9OwOPSuF+116do+e/UPP7sP9X7g/oGcg+yHcH8H9MT17Qs/+g3sZj2Y/5dH4sh4Ne9qjHuU8avuMR43Le1TvWY+qVPDoCSh8zqOcih6lPO/RnkoerX7Bo8WVPXK86NH0Kh6NesmjgVU96vyyRy2redTgFY9qv+pRxeoe3QdFr3mUGePRsRoebavp0dpaHkVre2R63aPJdTwa/YZHcXU9av+mR83qedTwLY+q1/eo3NsePQD5DTxKe8ejQw092vGuR8sbeeR7zyNLY4+m/g/uTeD+vkcdm3rU/AO4N4P7hx6Vb+5RKcj5yKP0Fh4d+dijTS3h/olHwVYezW3t0cQ2Ho341KOebT1q95lHTT73qH47j6p+4VEZeXQP5H7p0Zn2Hu3r4NGWjh4t+cojV6yH7xsP3zcevm88fN94pK4eNe3mUZ3uHlXr4VHZbzwqBlk9PUrt5dHB3h6t7+PRsjiPPH09Soz3aGw/j4b296jbAI/aDET/II/qDvao8hD0D/WoBGR/61HyMPQP92jjCI8WjkT/KLL7juxGo/979I8hu7FkNw7949E/gexA6UT0/0B2k9D/I/ono38K2U1F/0/on0Z2P6N/OvpnoD8B/TPRn4j+WegHubPRPwf9c9E/D/0G9BvRb0K/Gf0Wj3pb0W9Dv538Heh3ot9F/iDPjX4P+XvJ34d+P/oD5B8k/xD6w+QfIf8o+pPIfz75L0D/QvIH+YvIf7FHJ34h/yXkv9Sj+cvI/1fyX46HKzyKX0n+q/BwtUeN1ngUsxYP13n0CBSsx8MNeLjRo12/4eEmPNzskW0LHm7Fw20e9d+OhzvwcCce7sLD3Xi4Bw9B6V483IeH+/HwAB4exMPf6dAhPDyMh0fo0B94eBQP//SoxTE8PI6HJzyqcBIPQW6yRxmnPDqagoen+Q+d8Sh8Fg9T+Q+d4z+Uhofn+Q+l8x+6gIcZ/Icu8h/KJIdL/IdAZhY5XCaHbP5DV8ghhxyuepSQSw7XyCGPHl4nh3xyuEEPC8jhJjncoocgr5AcbpNDETn8RQ7F/A//JocScrjD/7CUHO6Swz2PWv1DDvfZ8a9HlR6QAyh+SJcfkcNjuvyELv9HDmW88jzlVWJZryY/7dXQcl51e8ar9uW9avasV3UreFX9Oa/KVfSqBOQ/71VaJa9OvODVjspeLX/Rq/lVvLK85NXUql6Nfdmr+GrseMWrNq961ag6O17zqnKMV49ASQ2vsmuyo5ZXh2p7tfF1dtTxyveGV7PrsuNNr4bVY8dbXnWs71Xzt9nRwKuYd7wq35AdoOBddjTyKvk9r3Y1Zsf/vFrYxCvb++xo6tX4D9jRzKseH3rVtjk7PvKqXgt2fMyOll6VgoJPvEpvxY7W7Gjj1cpP2dGWHZ95Ne1zdrTzqv8X7BA7vvSqcXt2dPCqSkd2fMUOkBPLjk5eHenMjq/Z0cWrYFd2dGNHd3b0YMc3XsX2ZEcvdvRmRx92xHn1BJT2ZUc8O/qxo79XmwawYyA7BrFjMDuGeDViKDu+Zccwdgxnxwivao5kxyh2gNLv2DHaq5Tv2TGGHWPZMY4d49kxgR0T2fEDOyax40d2TGbHFHZMZcdP7ACl09jxMzums2MGOxLYMZMdieyYxY7Z7JjDjrnsmMcOAzuM7DCxw8wOUGphhxUtNnbY2eFgh5MdLna42eHBDy87fOzwsyPAjiB+hNgRxtMIO0BOlB1J7JiPpwvYsZBcFrFjMTt+YccSdiwll2Xs+JVsl7NjBTtWsmMVO0DBanasIdu17FhHP9azYwM7NtKP39ixiX5sZscWOraVHdvYsZ1+7GDHTjoGCnbRsd3s2ENP97JjHzv209MD7DhIT39nxyF6epgdR+j6H/T0KDv+pOvH2AFKjrPjBF0/yY5k/i+n6HoKO07zfznDjrP8X1LZcY7/Sxo7zvOfS+f/coH/XAb/uYvsAPmZ7LjEfy6LHZe9Wp/Nf+4K/9sc/rdX+d/m8r+95lVcHv/b6+zI96rhDXYUeFXpplcPQPEtr7IKvTw/vDpY5OX54eX54eX54eX5wY47Xp4f7LjrVZd7Xp4fXjW97+X54VW1B16VfejVfZD3yKvMx14de+LVvv+8WlvGp+hTPrnK+pTwtE+Tyvk0+Bmfepf3Sc/61LKCTw2e86l2RZ8qPu9TmUo+FYHcF3w6U9mnoy/6tKWKT6tf8ilc1SfHyz5Nr+bTqFd8GviqT52r+9TuNZ+axPhUv4ZPVWv6VKGWT/dAYW2fMl73KaWOT3ve8GlTXZ8Wv+lTsJ5Pc9/yaVp9n0a87VP/Bj7FvuNT24Y+NX7Xp3qNfKrynk/lG/tUCgr+51N6E5+S3/dpV1OfNn7g08JmPvk+9Gl2c5+mfuTTsBY+xX/sU8eWPrX5xKdGrXyKae1T5TY+PQIln/qU3dantM98OvS5Tzva+bT8C5/myyfLlz4ltvdpbAcf3zE+vmN8ah/rU7NOPjXs7FP1r32q1MWnsl19KgZ53XxK7e7TsR4+bfvGp7U98bgXHvfG4z54HIfHffE4Ho/74XF/PB6AxwPxeBAeD8ZjkDsEj4fi8bd4PAyPh+PxCDweicejfJr4HR6P9qnn93g8xqcWY/F4nE81x+PxBB/vH3g80cf7Bx5P8vH+gT+TfVo5BX+m+mT7CX+m+TT+Z/yZ7lOPGfiT4FPzmfiTiD+z8Gc2/oCSOfgzF3/m4Y8Bf4z4Y8Ifs08eC/5YfZpswx+7T3EO/HH61MqFP26f6njwx4s/PvwBeX78CeBPEH9C+BP2aUkEf6I+vmHwZz79WYA/C+nPIvxZTH9+wZ8l9Gcp/iyjP6DwV/qzHG0r6M9K+rOK/qymP2voz1r6s47+rKc/G9C2kf78hrZN9Gcz2rbQn61oAwXb0Lad/uxA20607ULbbrTtIfu9aNtH9vvRdoDsD6Ltd7QdQtthtB1B2x9oO4o2kPcn2o6h7TjaTqDtJNqS0XYKbSloO422M2g7i7ZUcjuHtjRyO4+2dHK7gDZQmIG2i2jLJLdLaMsit8toyya3K2jLIber5JaLtmvkloe26+SWj7Yb5FaANlBy06f8W+RW6NOJ22gr8mn9X2grJre/fTw7yO2Oj2cHud318exA2z8+nh108l8fzw46+dDHs4NOPqKTj+nkEzr5H50s49fqp/wKl/XL8bRfc8v5NfEZv0aU96vns37FVvCrxXN+Na7oV73n/apSya/yL/hVCgoq+5X9ol/JVfw69JJfG6v6tfxlv3zV/LK84lfiq36Nre7X0Nf86hbjV/safrWq6VfDWn7Vqe1Xpdf9KlvHr/sg7w2/Muv6dexNv/bV82vLW34tqQ+vt/0yNPBr+jvwaujXwHfh1civdu/Bq7Ff9f/nV80m8HrfryegtKlfOR/4ld4MXh/6tas5vD7ya2ELeH0Mr5Z+Tf0EXq38im8Nrzbw+tSvZm3h9Rm8PodXO3h94VcxyBO8voRXe3h18GttR3h9Ba9YeHWCV2e/Rn0Nry7w6gqvbvDqDq8e8PoGXj3hBUp74VdvePWBVxy8+sIrHr/6was/vAbAayC8BuHXYHgNgddQ/PoWXsPgNRxeI+A1Er9A3ih4fefXmdHw+h6/xsBrLLzGkeN4eE3Ar4nk+AO8JpHjj/CaTI5TyHEqvH4ix2l+PQIFP5PjdHjNIMcEv3bMhFeiX/Nn+eWZTY5z/Jo8F17z/Ioz+NXFCC+TX03NfjWw+FXN6ldFm19l7H4VgVwHvJx+HXX5tcdNvzx+Lfb6FfTRL79f0wJ+jQ/61T/kV4+wXx0jfjWP+tUoya+Y+X5VXuDnu8WvEpC/yK+sxX6+W/w6uMSvbUv9WrbMr+ivfrmW+5Wwwq9JK/0avMqv3qv96rzGr5Zr/WqyjgzW+1V1g18VNpIBKPyNbmwig81+HdlCBlvJYBvd2E4GO8hgJxnsIoPdaN1DBnvJYB9a95PBATI4SAa/k8EhMgB5h8ngCFr/IIOjZPAnWo+RwXEyOIHWk2SQTAan0JpCBqf9ansGrWfJIBWt59CaRgag5Dxa0/1Ku4DWDLRe9Gt9JlovoTXLL9NltGaj9Qpac9B6Fa25aL2G1jy0XkdrPlpvoBWUFqD1JlpvkWshWm+jtYhc/0JrMVr/JtcStN5Baym53kXrPbT+Q6730fovuT4g14doBUWPyPUxWp+Q63/kWiagTU8FtLhsQMGnA7KVC2jaMwGNLx/QsGcD6lEhoI7PBdSmYkCNng+obqWAqr8QULnKAT0AxS8GlFcloNSXAjpWNaB9Lwe0tlpAS14JKPxqQIbqAU1/LaCJMQENrBFQz5oBxdYKqG3tgBq/HlC9OgHFvBFQ+boBPQIlbwaUXS+gtLcCOlE/oINvB7S+QUDL3gko2jAg07sBJTQKaNJ7AQ1uHFDv/wXUuUlA7d4PqEnTgOp/EFDNZgFV+DCgJ6C0eUAFHwWU3iKg5I8DOtQyoI2fBLS8VUDzWwfkaRNQ4qcBTW4b0OjPAor7PKAu7QLSFwE1VUANvgyodvuAqnYIqEzHgO6Bwq8CyogNKKVTgO+VAN8rAb5XAlrYNSBft4As3QOa2iOgsd8ENLRnQN16BdS+d0Ct+rAzLqA6fQOqFh9QxX4B3QdF/QPKHcDOgQEdHRTQnsFkMoSdQ8nkWzIZFtDs4WQygkxGBhQ/ip3fkcnogJp9H1DDMewcG1ClcQGVHc9OkDchoMyJAZ35gZ2TAtryY0CrJ5PzFHZODWjuT+Q8jZ0/s3M6Oc8g5wR2ziTnRHKeRc6z2TmHnEHxXHbOY6eBnI3kbGKnmZ0WcrYG5LCx085OR0AjnAH1d7HTzU5PQM297PSx08/OAN0JshMUh9gZpjsRdkbZmcTO+XRnATsXsnMROxfTnV/YuYSdS9m5jO78ys7l7FzBzpUBVV7FztXsBMVrAspay8517FzPzg30cSM7f2PnJnZupo9b2LmVndvYuZ0+7mDnTnbuYudu+riHnXvZuY+doHg/Ow+w8yA7f2fnIXYeZucRdv7BzqPs/JOdx9h5nJ0n4HmSncnsPMXOFHieZucZdp5lJyhOZec5dqax8zw709F+gZ0Z7LzIzky0X2JnFjsvszObnVfwM4edV9mZy85r+JnHzuvsBMX5+HmDjArYeZOdt9hZSEa32VnEzr/YWUxGf5N7CTvvsLOUnXfJ/R5d+oed99n5L7k/oEsP2QnyHrHzMV16Qpf+Y2eZIO8aQZ4ZQZ4ZQZ4ZQZ4ZQZ4ZQZ4ZQcVXCKrbc0GeGUE1ez6ohpWCqvNCUNUqB1X2xaDug6IqQeW+FFRG1aCOvhzUnmpBbXolqJWvBrWwOjtfC2p2TFBTawQ1tmZQQ2uxs3ZQ7V8PqlWdoJq+EVSDuux8M6iK9YIq81ZQ90BhfXa+HVRKg6COvBPUroZBbXyXnY2C8r0XlKVxUIn/C2pyk6BGvx9UXNOgunwQlJoF1fLDoJo0D6r2R0FVbRFUhY+DegJKWwaV80lQ6a2CSm4d1KE2Qe34NKj1bYOa/1lQns+DMrULKuGLoCYpqMFfBtW7fVCdOwTVrmNQLb4KqnFsUDU7BVWlc1Dlvw7qESjpElR+16DSugV1ontQB3sE+UYJ8o0S5BslyDdKUIY+QU2PC2pi36BGxAfVs19Qsf2DajsgqOYDg2o0KKi6g4OqPCSockODegCKvw0qb1hQmcODOjYiqH0jg9oyisy+I7PRZPZ9UHPHkNlYMhtHZuPJbAL+TiSzH8hsEpn9SGaT8XcK/k4lM1D0E5lNw9+f8Xc6/s7A3wQym4m/ifg7C39n4+8c/J1LZvPw14C/Rvw14a8Zfy1B1bfirw1/7fgLSh1BFTiDynbhrxt/PfjrxV9fUMv8eBHAiyD+hvA3HNSoSFADo3iRhBfz8WIB/i4Mqt6ioGIW48UveLEEL0Dx0qCylgWV+iteLMeLFXixEi9W4cXqoBxr8GItXqzDi/V4sQEvNuLFb3RtE15sxosteLEVL7bhxXa6toOugdydeLELL3bjxR682EvX9gW1fD+9OIAXB/Hid7w4RNcO04sj9OIPenGUXvyJF8fw4ji9OEEvTtKLZHoBSk7RixR6cZpenKEXZ+lFKr04F9SStKDC5+GdTi8u0IsMenExqP6ZQfW4FFTHLDK8DO9senElqOo5QVW6yv8ulwxB0TV458H7Orzz+d/d4H9XQIY3yfAWGRbC+za8i+D9F7yLyfBvMiwhwztkWArvu/C+B+9/4H0f3v/CGxQ8IMOH8H4E78fwfgLv/+BdJqQlT4X4NgnJ8HRI08uF+DYJ8W0SUv9nQ7xjhHjHCPG8CPG8CPG8CPGOEVKlyiGeFyGeFyGeFyGeFyGeFyGlvBzSkWoh7XolpI2vhnhehOR7LSRLTEiJNUKaXDOk0bVCGlw7pN6vh9S5Tkjt3gipRd2Q6r8ZUs16IVV5K6Ty9UN6BEreDim/QUhZ74SU2jCkY++GtK9RSGvfg3djeP8vJEeTkOa+H9K0piGN/yCkYc1Civ8wpG7NQ2r/UUitWoTU9OOQ6rQMqdonIVVsFVKZ1iHdA4VtQsr5NKT0tiElfxbSoc9D2tEupPVfhLRMIXm+DMnUPqSEDiFN6hjSqK9CGhgbUs9OIcV2Dqnt1yE17xJSo64h1e2GN93xpkdID0DxNyHl9Qwps1dIZ3qHdLRPSHviQtrUN6SV8XjTD2/6480AvBmIN4PwZnBIcUNC6jI0JH0bUsthITUZjjcj8GYk3ozCm+/wBpSMxpvv8WYM3ozFm3F4Mz6kLRPwZiLe/IA3k/DmR7yZjDdT8GYq3vyEN9Pw5me8mY43M0JqkBBS7ZkhVU0MqcKskJ6A0tkhFczBm7l4Mw9vDHhjxBsT3phDilpCclnpjY3e2OmNg9446Y2L3rjpjYfeeOmNj9748T+A/0H8D+F/mN6A3Ai9idKbJHozn94soDcLQ1q+KKT5i/H/F/xfgv9L8X8Z/v+K/8vxfwX+r8T/Vfi/Gv/X4P9a/F+H/+vp5ga6CYo2cuM3bmzixmZubMH/rfi/Df+34/8O/N+J/7vwfzf+76Gbe+nmPrq5n24eoJsHQ2r8e0j1DoUUczikykdCKvcHGYPio2T8JxkfI+PjZHyCjE9yI5kbp7iRwo3T3DjDjbPcSOXGOW6kceM8N9K5cYEbGdy4yI1MblziRhY3LnMDFGdz4wo3crhxlRu53LjGjTxuXOdGPjducKOAGze5cYsbhdy4zY0ibvzFjWJu/M2NEm7c4UYpN+5y4x43QPE/3LjPjX+58YAbD7nxiBuPufGEG/9xo0xYlqfCSiwb1uSnwxpdLqzBz4TVu3xYnZ8Nq12FsFo8F1bjimHVez6smEphVX4hzPdImO+RMN8jYb5Hwsp8KawzVcO8W4R5twjzbhHm3SLMsyLMs4IbMdyowY2a3KjFjdrceJ0bdbjxBjfqcuNNbtTjxlvcqM+Nt7kBihtw4x1uNOTGu9xoxI33uNGYG//jRhNuvM+Nptz4gBvNuPEhN5pz4yNutODGx9xoyY1PuNGKG63Dqt4mrEqfhlW2bVj3QdFnYeV+HlZGu7BSvgjriMLa9WVYG9uHtbxDWPM7huX5KixTbFgJncKa1DmsUV+HNbBLWD27hhXbLay23cNq3iOsRt+EVbcnN3pxozc3+nAD3IsLq7BvWDnxYaX3Cyu5f1iHBoS1Y2BY6weFtWxwWNEhYbmGhmX4Nqzpw8KaODysESPC6j8yrB6jwur4XZhvkTDfImG+RcJ8i4RVbVxYVceHVWFCWE9A6cSwCn4IK3tSWGk/hnViclgHp4S1bWpYa38Ka8m0sMI/h+WYHtbcGWFNSwhr/MywhiWGFT8rrLjZYXWZE5bmhtVyXlhNDGHVN4ZV0xRWFXNY5S1hPQIl1rDybWFl2cNKdYR1zBnWPldYW9zk4yEfL/n4yMdPPgHyCZJPiHzC5BMhnyj5JJHPfPJZQD4LyWcR3i3Gu1/wbgneLcU7ULSMfH4ln+Xks4J8VpLPKvJZTT5ryGct3q3Du/V4twHvNuLdb3i3Ce82490WvNuKd9vwbjve7cC7nWHV3oV3u/FuD96B0r14tw/v9uPdAbw7iHe/490hvDsc1uojYS3+I6zg0bBsf4Y1+1hYU4+HNfZEWENP4l0y3p3CuxS8O42uM+g6i65UeneObqfR7fN0GxSn0+0LdDuDbl9EVya6LqErC12X0ZWNriv0LofeXaV3ufTuGrry0HUdXfnouoGuAnTdRNctdBWi6zadKELXX+gqRhco/RtdJei6g65SdN1F1z10/UNe99H1L7oeoOshuh6h6zG6nqDrP3SViWjwUxH1LhtR56cjalcuohbPRNS4fET1no0opkJElZ+LqFLFiMo+H9F9UFQpotwXIsqoHFHKixEdqRLRrpci2lE1ovUvR7SsWkTRVyJyvRqRoXpE01+LaGJMRCNqRDSsZkTxtSJ8g0T4BonwDRLhGyTCN0hEtd+M8E4R4Z0iwjtFhHeKCO8UEd4pIrxTRHiniPCciPCciPCciPCciPCciPCciPCciPCciMj0QUQJzSKa9GFEo5pHNPCjiHq2iCj244jatoyozScRNWsVUcPWEdVpE1G1TyOq2DaiMp9F9ASUfh5RQbuIsr+IKE0RnfgyooPtI9rXIaItHSNa/VVEi2MjCnaKyNY5otlfRzS1S0STu0Y0uhtedsfLHnj5DV72xMteETXvHVGjPhHVjYuoel+8jMfLfngJ7vWPqHBARDkDI0ofFFHy4IgODeHm0Ii2fRvR2mERLRkeUXhERI6REc0dxc3vuDk6orHfRzR0TERxYyPqMi4ijefmBG5OJL8fyG8S+f1IfpO5OYWbU7kJin4iv2nk9zM3p3NzBjcTyG8m+SWS3yzym83NOdycy815EU0zRDTeSH4mbpq5aeGmlZu2iFraI2ri4KaTmy5uurnpiaicN6IH4L6Pm35uBrgZpDMhOhPmZoSbUW4mcXM+NxdwcyE3F3FzMTd/4eYSbi7l5jJu/srN5dxcwc2V3FzFzdXcXMPNtdxcx8316NzATVC0kZu/cXMTNzejcws3t3JzGze3c3MH3u7k5i5u7ubmHm7u5eY+vN3PzQPcPMjN37l5CG8P4+0Rbv7BzaPc/JM8j+HtcW6e4CYoOkmeyeR5Cm9TuHmam2e4eZY8U8nzHDfTuHmem+l06AJ5ZpDnRW5mcvMSHcqiQ5fpUDY3r3Azhw5dpUO5dOgaN/O4eZ3e5tPbG3QIFBZw8ya9vUVvC+ntbTpUxM2/6G0xvf2b3pbQ2zv8V0r5r9yNKPEevf2H3t7nv/Iv/5UH/Fce8l95xH/lMf+VJ/xX/uO/UiaqOk9FVbtsVFWfjqpCuaiegNJnoiopH1X+s1FlVYgq9bmojlWM6ujzUe2pFNWmF6JaWTmq5S9GNb9KVJ6XojJVjSrh5aimV4tq4itRjXg1qv7Vo4p/LapuMVG1rxFVq5pRNa0VVZPaUdV/PaqadaKq8kZUletGVe7NqB6A4npR5b0VVW79qDLejiqlQVRH3onqUMOodrwb1fpGUS17L8p3R5TvjijfHVG+O6J8d0Q19YOoxjaLauiHUcU1j/IuEeVdIsq7RJR3iaiafxJVo1ZR1W0d5V0iyjMiyjMiyjMiqnug9PMoz4goz4goz4gozwh0t4/yjIjyjIjyjEB3bFQLO0Xl6xyV5Wt0d0F316gmdYtqVHd090D3N1H16BlVx17o7o3uPuiOi6pBX3THo7sfuvtHVX4AugeiGxQPQvdgdA9B91B0f4vuYegeju4R6B6J7lHo/g7do9H9PbrHRDV7LLrHoXt8VKMnRDV4Irp/QPekqGJ/jKrtZHRPQffUqBr+RN7T0P0zuqeT9wzyBqUJ6J5J3onkPYu8Z0d1Zg55zyXveeRtiGqjkbxN5G0mb0uUb44o3xzkbSdvR1TjnVENc5G3G+89UXXxRiVfVC39eB+IqnEwqnqhqGLCeB+JqlI0qrJJeD8f70HhgqhyFuL9IrxfjPe/4P0SvF+K98vw/le8X473K/B+JRxW4f1qvF+D92vhsA7v1+P9BjhspHO/4f0mvN8Mhy10biveb4PDdjjsoHM78X4XHHZHdR8U7YHDXjjsiyp9f1TJB+BwMMp7RJT3CDgchsORKO8RUd4j4PAn+R+LKvE4HE7A4ST5J8PhFBxSyP80+Z+Bw1k4pJL/OTikweE8+afD4QIcMuBwkfzB/Uw4XCL/LDhchkM2HK7AIQcOV+GQC4drcMiDw3U45MPhBhwK4HATDrfgUAiH23AogsNfcCjGh7/hUAKHO3AohcNdONyDwz9wuA+Hf+HwAB8ewgEUPcKHx3B4Aof/yKJMkk48laSDZZO07+kkbSmXpNXPJGlx+SQtfDZJvgpJsjyXJFPFJCU8n6RJlZI08YUkjaicpP4vJim+SpK6vZSk9lWTpJeT1LJakpq8kqTGryapXvUkxbyWpOoxSapUI0llayapTK0k3QOFtZNU8HqSsuskKe2NJKXWTdKxN+FQL0l73krSpvpJWvl2kpY3SNL8d5LkaZgk17tJMjRK0vT3kjStcZLG/y9Jw5okaej7SYprmqQuHySpc7Mktfvw/yguz/CoqrYLU0IVERFFRAxFpEREXoyRrrCkBKSLgDQR6b33Ir2JSBHJ9EzvMxQRqdJL6BBCRwgQCC2EEELA7/6uuc6P9WfvZ91r7Tn7JCkhPknxnycpLiFJVb5IUmyDJJVrmKSSjZJUvHGSXvFkN0lSVtMk3W6WpMtfJuniV0k62TyJb40kvjWS+NZI0paWSQq2SpK9dZJsbZK0LjFJy9smcYdI4g6RxB0iiTtEEneIJO4QSerTOUlduyQpsWsS/w9JatItif+HJP4fkvh/SOL/IYn/hyT+H5JUuncS/w9J/D8kKbdvkh70S+L/IUnX+ycp9cckpQwgm5/IZiBcBpHNYLIZApehZDOMbIbDZQTZjCSbUXAZTTZj4DIWLuPIZjxcJsBlItlMgstkuEwhm6lwmQaX6XCZAZeZcJkFl9lw4cmeA5ef4TI3Senz4DIfLgvgshAui+CyGC5L4LI0Sf5lcFkOl1+StHYFXH6Fy8okzfoNLqvoy+okDV4Dl7X05fckdV4Hlz/oy3q4JNEXA30xwsVEX8z0xUJfrPTFRl+S6YudvvBkOuiLk764yMpNXzz0xZukAz764memQJLCQfoSIqtwktZHmClKVhuSNHcjM20iq81JGvEnWW0hq7+YaStZ/U1W25hpO1ntYKadZLWLrHYz0z9ktYeZ9pLVPrLaz0wHyIon5yAzHSKrw8x0hA4fZaYUZjpGVseZ6QQdPslMp5jpNB0+w0xn6fA5ZkplpvN0OI2ZLjDTRWa6xEyXmekKM11lpmvMdJ2Z/mWmG8x0k5nSmekWM91mpjvMlMFMd5npHjPx5GQy0304PWCmh8z0iJkeM1MWnJ4wUzYzPWWmHGZ6BqdcZnoOpzxmesFM+XB6yUyvyO4/Zipg0OCCBvUpZFDXwgZ1jjGodRGDWhY1qFExg+oVN6huCYOqlzSo2msGVShlUPnXDSpV2qBCbxhUoIxBOTzZbxqUUdag228ZdLmcQaffNujkOwYdKG/QvncN2lrBoC3vGRSsaJD/fYNslQxa94FBa2MNWlrZoMVVDJpV1aAZ1Qwa9yEzVTdo4EcG9aphUM+aBnWsZVD72gYpzqDmHxuUUMegOp8YFFfXoCqfGhRbz6By/zOobH2Din9m0Cue/HiDsj436FGCQelfGHSjgUFpDQ1KbWRQSmODjjQxaHdTgzY3M2jjlwZ5vzLI3dwgUwuD/v+38muDVrQ0aH4rg6a1NmhKG4NGJRo0oq1B/dsZ1O8bg7q1h1sHgxI7wq2TQU06G1S/C9y6GlTjW7h1M6jid3DrblDpHnDrCbfv4dYLbjzZveHWx6CrfeHWD24/wK0/3H6E2wC4/QS3gXAbBLfBcBtikGUo3IbBbTjcRsBtJNxGwW20gf8GuI018N8At/EG/hvgNtGgdpPgNtmgZlMMip/KjNMMqjUdbjMMqjQTbrMMKjPboKJzDIr52aA8nty5Bj2YZ1DmfIOuL2DGhQadXcSMiw06tIQZlxq0bRkzLjco/AszrjDI/qtB61eS7W8GLV/FjKsNmrOGGdcaNOF3ZlxHtn8w43qyTWJGA9kamdFEtmZmtJCtlRltZJvMjHZmdDCjkxldzOhmRg8zepmRJ9fHjH5mDDBjkBlDzBhmxggzRplxAzNuZMZNzLiZGf9kxi1w/IsZt8Lxb2bcBsftzLgDjjuZcRccdzPjP3Dcw4x74biPGffD8QAzHoTjIWY8DMcjzHiUrFOY8RhZH2fGE2R9khlPkfVpZuTJOcOMZ8n6HDOmkvV5Zkwj6wvMeJGsLzHjZbK+woxXyfoaM14n63+Z8YZBq24yY7pBC28x4236eIcZM+jjXfp4jz5m0sf79PEBfXxIHx/Rx8f0MYtz/IQ+ZnOOn9LHHM7xM/qYyzl+Th/zDCr5gj7mc2Z4sl9yZl5xjv/jzBQw6kZBo9IKGZVa2KiUGKOOFDFqd1GjdhQzamNxo6IljHKXNMr5mlGGUkatf92oFaWNWv6GUUvLGDXnTaNmlTVqwltGjStn1OC3jXxXGPmuMPJdYeS7wqj27xmlikY1f9+ohEpGxX9gVP1Yo2pVNqpGFaMqVTWqYjWjynxoVOnqRsV8ZFShGkbl8uTUNCq7llEZtY26HWfU5Y+NuljHqJOfGHW8rlH7PjVqTz2jtvzPqM31mfkzo7zxzPy5UaYEZv7CqJUNmLmhUfMbGTW3sVFTmhg1qSkzNzNq6JfM/JVRfZozcwujOouZvzaqZUtmbsXMrZm5DTMnGhXXlpnbGRX7DTO3N6psB2buyMydmLkzM3dhZp6crkZlfsvM3Zj5O2buzsw9mLknM3/PzL2YuTcz92Hmvszcj5l/YOb+zPwjMw9g5p+YeSCcBzHzYDgPYeahzDyMmYcz8wg4j2TmUXAezcxj4DyWmccx83gj3xTMPBHOk5h5MpynMPNUOE8zqsJ0Zp5hVKmZzDzLqAKzmZkne46ROwMzzzVyZ2Dm+XRjAd1YSDcW0Y3FdGMJ3VjKzMvoxnIj/wt0Y4WR/wW6sdLI/4JRa1fRjdVGLV5DN9YaNeN3o6atM2rMH0aNWm/UgCSj+huM6m40qpvJqK5moxItRrW2GtXEZlSjZKMa2I2q6zCqjtOoai6jqrjh7jGqnBfuPqOK+40qGoB70Kg8ntyQUQ/CcI/APWrU1Q1w32jU6U1w3wz3P+G+Be5/wX0r3P/Gwza4b4f7DrjvhPsuPOyG+z9w3wP3vXDfh4f9cD9Avw/C/RDcD+PhCNyP4iEF7seManccDyfgfhIPp/Bw2sj3BB7OGvmewEMqHs4bVT4NDxeMKnkRD5fwcNmofJ68K3i4iodreLhu1PV/8XADDzfxkI6HW0YduI2HO3jIwMNdPNzDQyYe7uPhAR4e4uERHh7jIQsPT8ghGw9P8ZCDh2d4yCWH53jIw8MLcsjHw0tyeEUO/+GhgEmtC5rUpJBJjQqb1CDGpLpFTKpT1KS4YiZVKW5SbAmTypU0qexrJpUpZVLR102KKW3ivmBSLk9OGRP3BRP3BRP3BRP3BZMuvm1S2jsmHS9vUsq7Jh2pYNLu90zaUdGkbe+bFK1kUvgDk4KxJtkrm2SrYtK6qiatrWbSqg9NWlzdpIUfmTS/hknTapo0pZZJk2qbNCLOpKEfmzS4jkl9PjGpV12Ten5qUsd6Jr4lTFJ9E98SJjWLN/EtYVL9BJPqfWFSjQYmVW9oUrVGJlVobFL5JnhqalLJZiYV/xJPX5mUz5PXHE8tTHogkzK/xlNLk662wlNrPLUx6WQintriqZ1Je77BU3s8dTBpY0c8dcJTZ5OcXfDUFU/f4qkbnr7DU3c89cBTTzx9j6deeOqNpz546ounfnj6AU/98fQjngbg6Sc8DTSp3SA8DcbTEHIaiqdheBpOTiPwNBJPo8hpNJ7G4GksOY3D03g8TSCniXjiyZ1ETpPxNAVPU8lpGp6m42kGOc3E0yw8zSanOSYd+hlPc8lpnklb5+NpATktNMm/CE+LTbIsMcm0FE/LTFq53KQVv+BphUlzfzXxHWHiO8LEd4SJ7wiTxqwxaeBakwb8blL/dSZ1/8OkbutN6ppkUqKB7hlNamkiNzPds5i4K5Cbje4lm7grkJvDxF3BpIoucnPj0WNSKS+5+fDoN+kVT34Aj0GTHoXILYzHCB6j5LYBjxvxuIncNuPxTzxuIbe/yG0rHv/G4zZy247HHXjcSW678Lgbj//gcQ8e9+JxHx734/EAHg/i8RAeD+PxCB6P4jEFj8fweByPJ0zqdxKPp/B42qTOZ/B4Fo/n8JhKjufxmIbHC+R4EY+X8HiZHK+Q41U8XsPjdXL8F4838HiTHNPJ8RYeeXJvk+MdzlsGHu+S4z2T0jPxeJ8cH5iU+tDENwQ5PibHLBPfECbtyybHpyZtyTFp8zNyzDXJ+9wkdx5dfWGSId+k9S/p6iu6+p9JSwuYtbigWQsLmTW/sFnTYsyaUsSsSUXNGlHMrKHFzRpcwqyBJc3q9ZpZPUuZ1f11s7qVNqvdG2YlljGr9ZtmtSxrVqO3zGpQzqyEt82Kf8esuPJm1XrXrBoVzKr+nlkVK5pV4X2zylcyq9wHZpWMNat4ZbOKVjErpqpZeTy51czK+dCs7OpmZXxk1u0aZqXXNOtGLbPSapuVGmfW2Y/NOl3HrEOfmHWgrpl7gpl7gpl7gpl7gpl7glnReDP3BLOcCWbZvzDL1sCsdQ3NWtvIrFWNzVrZBM9N8dzMrLlfmjXnKzw3N2tCC7PGyawxX+O5pVkDWpnVv7VZ/dqY1SfRrK5tzerczqyO35jVvr1Z6mBW845mNetk5vvBzPeDme8Hs+p+a1adbmZV+86sKt3Niu1hVqWeMPjerDK9zCrd26xSfWDQ16wC/cx6xZP/Awz6w+BHsx4MMCvzJxgMhMEgsy4PNuviEBgMhcEws1KGm3VkBAxGwmAUDEabtXUMDMbCYBwMxsNgAgwmwmASDCbDYAoMpsJgGgymw2CGWStmwmAWDGbDYI5Zs342a8ZcGMyDwXyzRi2gBwthsAgGi2GwhB4spQfLYLAcBr/QgxX04Fd6sBIGv9GDVfRgNT1YQw/W0oPf6cE6evAHPVgPkyR6YKAHRnpgMqusGSYWemClBzazCiXDxA4TnmyHWVlOsx65YOKGices616zrvpg4odJACZBs46HYBKGSQQmUZhsMPPtAJNNMNkMkz9hssUs718w2QqTv2GyDSbbYbIDJjthsgsmu2Hyj5k7Akz2wmQfTPbD5ABn4yBMDsHkMEyOcDaOcjZSYHIMJsdhcoKzcZKzcYqenIbJGZic5Wycoyep9OQ8PUmDyQV6cpGeXKInl+nJFZhcpSfX6Ml1evIvPbkBo5v0JJ2e3KIntzkrd2CUAaO79IQn9x5nJRNG92H0AEYPOSuPOCuPYZQFoycwyobRU7NO5sDoGYxyYfQcRnkwegGjfBi9hNErGP0HowIWRQta5C5kkbOwRfYYi2xFLLIUtchUzKJVxS1aWcKiFSUtWv6aRUtLWbT4dYtmlbZoxhsWTStj0ZQ3LZpU1sJ3g4XvBgvfDRa+GywaUN6i/u9a1K+CRX3es6hrRYs6v29Rx0oWtf/AonaxFiVWtqh1FYuaVLWoUTWLGnxoUUJ1i+I/sqh+DYvq1bSoRi2Lqte2qFqcRVU+tii2jkWVPrGoYl2LynxqUel6FpX6n0Ul61tU/DOLisZbFPO5RXk8uQkW5XxhUXYDi7IaWvSokUUPGlt0o4lF15tadLWZRZe/tOjiVxalNbcotYVFKbLoyNcWHWpp0YFWFu1rbdGeNhbtTrRoR1uLNraD2TcWhdtbFOxgkb+jRd5OMOwMsy4WGbpatP5bC/cDC/cDGHaHYQ8Y9rRwP7Bobi+L5vSGYR8Y9oVhPxj+AMP+Fo340aKhA2D4EwwHwnAQDAfDcAgMh8JwGAyHw3AEDEfCcBQMR8NwjEUtx1r4ZoDheBhOgOFEGE6C4WSL6k6xqM5Ui+KmWVRrOgxnwHAmDGdZVGG2ReXnWFTuZ4vKzoXpPJjOh+ECiwottKjAIote8eQvhukSmC6F6TKYLrco4xeLbq+wKP1XmK6E6W8wXQXT1TBdA9O1MP0dputg+gdM18M0CaYGmBphaoKp2aJtFou2WmFqg2kyTO0wdcDUSS9d9NJNLz300gtjH0z9MA3ANEgvQ/QyTC8jFi2MwngDjDfCeBOMN9PLP+nlFovG/GXRqK0w/hvG22C8HcY7YLwTxrtgvBvG/8B4D4z3wngfjPfD+ACMD8L4EIwPw/iIRc2PWtQshd4eg/FxGJ+A8UkYn4LxaRifobdn6e05eptKb8/DPA3mF2B+EcaXYHyZ3l6ht1fp7TV6ex3m/8L8BsxvwpwnPx3mt2B+G+Z3LMrMgPldmN+DeSbM78P8AcwfwvwRzB/DPAvmTyw6m23R6acW/gss/BfAPBfmz2GeB/MXMM+H+UsL/wUW/gvodQEr/wVWhQtZFSxslT/GKm8Rq9xFrXIWs8pe3Kr1JaxaV9Kqta9ZtaqUVStft2pFaauWv2HV0jJWLX7TqoVlrZr/llVzy1k1522rZr1j1YzyVk1716opFaya9J5VEypaNfR9qwZXsmrgB1YNiLWqf2Wr+lWxqk9Vq3pVs6rnh1Z1r25Vt4+s6lrDqs41repYy6r2ta1qF2dV4sdWta5jVctPrFJdq5p/alWzelY1+Z9V9etbVe8zq+rGW1Xnc6viEqyq9YWVbwUr3wpWvhWsqtLYqtgmVlVqalXFZlZV+NKq8l9ZVa65VWVbWFVGVpX+2qpSLa0q2cqq4q2tKtrGqphEqwq1tapAO6te8eR/Y1Vee6tyO1iV09GqzE5WZXS26nYXq9K7WnXjW6uud7Pq6ndWXe5u1cUeVqX1tCr1e6vO9rLqdG+rTvax6nhfq1L6WXXkB6sO9bfqwI9W7Rtg1Z6frNo90Kodg6zaNtiqrUOs2jLUqs3DrNo4nMxGkNlIMhtFZqPJbAyZjSWzcWQ23irbBKssE60yTbLKMJkMp5DhVDKcRobTyXAGGc4kw1lkOJsM55Dhz2Q4lwznkeF8MlxAhgvJcBEZLibDJWS41Kpxy6was9yqUb9YNWIFmf5KpivJ9DcyXUWmq8l0DZmuJdPfyXQdmf5BpuvJNIlMDWRqJFMTmZrJ1EKmVjK1kWkymdrJ1EGmTqsauaxq4LYqwWNVvJeMfWTsJ+MAGQfJOETGYTKOkHGUjDeQ8UYy3kTGm8n4TzLeQsZ/kfFWMv6bjLeR8XYy3kHGO8l4FxnvJuN/yHgPGe8lY578fWS8n4wPkPFBq7IPWZV12KpHR6x6cJTMU8j8GJkfJ/MTZH6SzE+R+WkyP0PmZ8n8HJmnos+j09AX0BfpwCU6cJkOXKEDV+nANTpwnQ78Swdu0IGbdCCdDtyiA7fpwB06kEEH7tKBe3Qgkw7cpwMP6MBDOvCIDjymA1l04AkdyKYDT9E56GfoXPRzOpFHJ17QiXw68ZJOvKIT/9GJAjatLGjTikI2LS9s09IYmxYXsWlhUZvmF7NpbnGb5pSwaVZJm2a8ZtO0UujX0aXRb6DL2LgT2LgT2LgT2LgT2DTmbZtGvWPTiPI2DX3XpsEVbBr4nk0DKtrU/32b+lWyqc8HNvWKRVdGV0FXRVez8T9g43/Axv+Ajf8BG/8DNv4HbPwP2PgfsPE/YON/wMb/gI3/ARv/A+h66P+h66M/s6lZvE1NPrepUYJNDb6wKaGBTfENbarfyKZ6jW2q28SmOk1timuG/hL9Fbo5uoVNtWRTja9tqt7SpmqtbKrS2qbYNjZVSrSpYlubKrSzqfw36PboDuiO6E42letsU9kuNpXpalPpb20q1c2mkt/ZVLy7TUV72BTTE/09uhe6N7qPTYX62vg+sPF9YOP7wMb3gY3vA5tyBtiU/RN6IHoQejB6iE1ZQ216NMymB8NtyhxhU8ZIm26Psil9tE03xqDHosehx6Mn2HR9ok1XJ9l0ebJNF6fYlDbVptRpNp2djp6BnomehZ5t0+k5Np382abjc21KmWfTkfk2HVpg04GF6EXoxegl6KU27Vtm057lNu3+xaYdK2za9qtNW1eif0OvQq9Gr7Fpy1qbNv9u08Z1NkX/sCm8Hp2ENqCNaJNNQbNNfotNXqtNbptNzmSb7Ha0A+1Eu9BuG/cBG/cBG/cBmwx+m9YH0EF0CB1GR2xaF7Vp7QabVm2k05vQm9F/oreg/6LjW+n433R8Gx3fTsd3oHeid6F3o/+h83vo/F46vo+O70cfQB9EH0IfpvNH6PxROp9C54+hj6NPoE+iT3EGTnMGznAGznIGzqFT0efRaegLnImLnIlLnInLnIkr6Kvoa+jr6H85Izc4Ezc5E+noW+jb6DvoDM7IXc7IPc5IJmfkPvoB+iH6EfoxZyaLM/OEM5ONforOQT9D53KGnnOG8jhDL9D56JfoV+j/OFMFktW6YLJaFkpWu8LJSoxBF0EXTZaKJat5cXQJdEn0a+hSyWr2erKalE5WozfQZdBvosui30pWg3LJSng7WfHvoMuj30VXQL+XrPoVk1XvfXQl9AfoWHTlZNWtkqw6VdHV0B+iq6M/SlZcjWTVqpnMdwG6NjoO/TG6TrKqf5KsanXRn6Lrof+Hrp+sKp8lKzYe/Tk6Af0FukGyKjVMVsVG6MboJuim6GbJ3AWSuQugm6NboIX+OlnlWqJboVuj26ATk1W2bbLKtEN/g26P7oDumKzSnZJVqjO6C7or+lt0t2T+A9Dd0T3QPdHfJ/MfkMx/ALoPui+6H/qHZMX0R/+IHoD+CT0wWYUGJavAYPQQ9FD0MPTwZL3iiRmJHoUejebJH4Mehx6P5smfkKy8iejJaJ78Keipycqdlqyc6egZ6JnoWejZycqeg/4ZPRc9Dz0/WVkL0AvRi9CL0UuS9Wgpehl6OfoX9IpkPfgVvRL9G3oVenWyMteg16J/R69D/4Fej05CG9DGZGWY0Ga0BW1F25J1OxltRzvQTrQrWelutAftRfvQfnQAHUSH0OFk3Yigo+gN6I3oTcm6vhn9J3oL+i/0VvTf6G3o7egdybq6E70LvRv9D3oPei96H3o/+kCyLh9EH0IfRh9BH0WnoI+hj6NPoE+iT6FPo88kcw9An0Onos+j09AX0BfRl9CX0VfQV9HX0NeTlfYv+gb6JjodfQt9G30HnYG+i76HzkTfRz9AP0Q/Qj9GZ6GfoLPRT9E56GfoXPRzdF6yUl+g89Ev0a/Q/6EL2HWxoF1phexKLWzX5Rh0EXRRdDF0cXQJdEn0a+hS6NfRpdFvoMug30SXtevqW+hy6LfR76DLo99FV0C/h66Ifh9dCf0BOhZdGV0FXRVdDf0hujr6I3QNdE10LXRtdBz6Y3Qdu65/gq6L/hRdD/0/dH30Z+h49OfoBPQXdt1ogG6IboRujG6Cbopuhv4S/RW6ObqFXelCf41uiW6Fbo1ug05Et0W3Q3+Dbm/X7Q7ojuhO6M7oLuiu6G/tyuiG/g7dHd0D3RP9PboXuje6D7ovup9dmT+g+6N/RA9A/4QeiB5k14PB6CHooXbuAOjh6BHokehR6NHoMXZljUWPQ49HT0BPRE9CT7Yrewp6KnqanfOPnoGeiZ6Fno2eg/7ZzvlHz0PPtytvAXohehF6MXoJeil6mV35y9G/oFfY9epX9Er0b+hV6NXoNei1dhVYh+bJ/8OuQkloA5onxoQ2oy1onhgbOhltt6uoA+1Eu+wq7kZ70F67SvrQfnTArlJBdAgdtqt0BB1Fb0BvRG9Cb0b/aVeZLei/0FvtfAegt6G321VuB3onepdd5Xej/0HvsavCXvQ+9H67Kh5AH0QfsqvSYfQR9FG7YlPQx9DH7apyAn0SfcquaqfRZ9Bn7ap+Dp2KPm9XjTT0BfRFu2pdQl9GX7Er7ir6Gvq6XXX+Rd9A37Srbjr6Fvq2XfXuoDPQd+2qfw+dib5vV/wD9EP0I7sSHqOz0E/sapCNforOsavRM3Qu+rldTfLQL9D5djV7iX5ll/6zq3kBh5oVdPD+d0iFHWoe4+D9jy6KLuZQYnF0CXRJh9q9hi6Fft2h9qXRb6DLONTxTXRZh7q+5VDncui3Her2Dro8+l2HuldAv4eu6FDP99GVHHwDOPgGQFd28A2Aroqu5lD/D9HV0R85NKAGuqZDg2s5NLA2Os6hoR+j66A/cWhEXfSn6HoOjfofur5D4z5zaEw8+nOHJiSgv0A3cGhSQ3Qjh6Y1dmhKE3RTh2Y0Q3+J/sqhWc3RLRyaK4fmfI1u6dD8VujW6DYOLUxEt3VoaTuHFn+Dbu/Q8g7ojuhODq3ojO7i0KquDq38Ft3NobXfobs7tL6HQ+t6or93yNAL3RvdxyFTX3Q/h2w/OGTpj/7RIfsA9E8OuQc65ByEHuyQdwh6qEPBYQ75h6NHOBQeiR6FHu1QdAx6rEObxzm0cTx6gkNbJqInObRtskNbp6CnOrRjGnq6Q3tmOLR7JnqWQ/tmo+c4dOhnhw7MRc9zcP9HL3Do+EIH93/0YodOLkEvdejsModOL0f/4lDqCvSvDl1c6VDabw5dXeXQ5dXoNQ5dX4v+3aH0dQ7d+AO93qHbSWiDg3e/g3c/2uzg3Y+2OpRlc+hRskM5doeyHWinQ7kutNuhfI9DeV60z6FXfnTAoUIhhwqEHSoacSgmit7g4OyjNzk4+w7OPnqLg7OP3urg7Ds4+w6V3+7g7KN3OlRhF3q3Q5X+cajiHoeq7HUodh96v0PVDqAPOlTjkEPVDzsUd8ShWkfRKQ7VOYY+7lC9Ew7VPelQ/CmH6p9Gn3Eo4Sz6nEONUh1qcJ6zleZQkwvoi5ytS+jLnKUrnK2rnJ1rnKXrnJ1/OUs30Dc5O+noW5yV25ydO5yVDM7OXc7GPc5KJvo+Z+MB+iFn4xFn5TFnIYuz8YSzkM1ZeIrO4Sw8Q+fS/eechTy6/4KzkE/XX9L9V+j/6H4Bp6YUdGpWIadmFHZqboxTc4o4+f538v3v1NLiTi0ugS7p1PLX0KWcWvm6UytKO7X2DadWlXFq/ZtOrSvrlOktpwzl0G87ZXkHXd4p+7tO2So45X7PKWdFp/zvO+Wt5FT4A6eCsU5trOxUtAq6qlObq6E/dGprdae2fOTUjhpObavp1J5aTu2u7dSBOKf2fezUkTpOHfrEqeN1nUr5FF3PqZP/Q9d36uxnTp2Odyrtc6dSE5y895262MDJe9/Je9+p9MZO3vtOZTR16nYzpx586VTmV05lNXfqUQu0nMr+Gt3SqdxWTuW0diq/jVN5iU4VaOfUK56Y9k4V6uBU8Y5OFe3k5N7vVMkuTu79Tu79TpXr5lTZ75yq0N2p8j2cqtTTqYrfO1Wll1OxvZ2q3sepan2dqtXPqRo/oPs7FfcjeoBTdX9yqs5Ap+oPcqreYKcShjgVP9SpRsOcajDcqWYjnGoy0imNcqr5aKdaj3Gq5Vin2o1zKnG8Ux0nONV+olNdJznVebJT3ac41W2qU72mOdVzulP9ZjjVZ6ZTA2Y51X+2U4PnODXwZ6dGzHVq6Dynxsx3atQCpyYsdGrcIrqx2KlJS+jGUqemLaMby+nKL3RjBV35lW6spBu/0Y1VdGM13VhDN9bSjd/pwjq68AddWE8XkuiCgS4Y6YKJLpjpgoUuWMneRheSyd5OFxxk76QLLrJ30wUP2Xvpgo/s/XQhQPZBuhAi+zDZR8g+SvYbyH4j2W8i+81k/SfZbyHrv8h+K1n/TfbbyHo72e8g651kvYusd5P1P2S9h6z3kvU+st5P1gfJmifmMNkeIeujZJtC1sfI9jhZnyDbk2R9imxPk/UZsj1L1ufINpWsz5NtGlleINuLZHmJbC+T5RWyvUqW18j2Oln+S7Y3yPIm2aaT5S2yvE2Wd8gygyzvkuU9sswky/tk+YAsH5LlI7J8THZZZPmE7LLJ8inZ5ZDlM7LLJcvnZJdHdi/ILp/sXpLdK7L7j+wKuLS4oEsLC7m0vLBLS2NcWlnEpXVFXVpbzCVDcZfWl3DJUtIl02su2Uu5ZHvdJXdpl4JvuOQv41L0TZfCZV3a/JZLG8u5tPVtl7a849KO8i7te9elPRVcOvSeSwcqupTyvktHKrl08gOXUmNdOlvZxX3fxX3fxX3fxX3fpRvVXcr4yKXbNVx6UNOlzFouZdV26VGcSzkfu5Rfx6W8T1wq8KlLr3hi/udSofouFf/MpdLxLpX63KWyCS6V+cKl8g1cKtfQxfe+i+99F9/7LlVv6lK1Zi7V+tKlGl+5VKe5S/VbuFRPLiV87VJ8S5catXKpQWuXmrVxqWWiS2rrUmI7l1p/41L79i517eBS544ude/kUrfOLvXq4lLPri71+9algd1cGvCdS0O7uzS4h0ujero04XuXxvVyaUpvlyb1cWlGX5fm9nNpzg+w7+/S/B9hP4AsfnJpxUDYD3Jp1WDYDyGLobAfBvvhsB8B+5EuOUfBfjTsx8B+LOzHwX487Ce4tHsi7CfBfjLsp8B+qkvHp8F+ukunZ8B+JuxnwXo27Oe4dP1n2M91KX0erOfDfgGsF8J+kYu7PqyXuLjrw3oZ7JfDegWsf3Wp6EpY/+ZSyVWwXg3rNbBeC+vfYb0O1n/Aej2sk2BtcKmuEdYmWJthbYG11aUmNlgnu9TcDlsHrJ0utXPB2u1SRw9svbD2wdYP64BLfYKwDbnUPwzbCGyjLo3YANuNLo3ZBNvNsP3TpWlbYPsXbLfC9m/YboPtdtjugO1O2O6C7W56/Q9s98B2L2z3wXY/vT4A24OwPUSPD8P2iEvbjsIyBbbH6PFx2J6gxydheQq2p+nxGViepcfnYJkKy/P0OA2WF+jxRVheguVlenwFlldheQ2W12F5A5Y3YZkOy1uwvA3LO7DMgOVdWN6DZSYs78PygUtxD2H5CJaP6WkWLJ/Q02x6+hSWOfT0GSxzYfmcnubB8gU9zYfdS1i+oqf/wa6AW/0KujWwkFsjCrs1NMatMUXcmlTUrQnF3JpW3K05JdyaVdKt+a+5ede7tfh1N+96N+96N+96N+96tyxl3bzr3bKXc8v2tlvud9wKlnfL/65b0QpubXnPrc0V3dr2vlt7Krm1+wO3DsS6lVLZrSNV3DpZ1a3Uam6d/dDNN75b1z9y843vVnpNN2ferYzabs68mzPvVnYdN2fezZl3c+bdnHm3StZ3q8xnbs68W+U+d6tiglsVvnArtoFb1Ru6Va2RW7Uau1W3iVt1mrpVv5lbDb50K+Ert5o0d0st3Gout1p/7Vb7lm61a+VW59ZudW/jVrdEt3q1dat/O1h9A6v2sOrg1riOsOoEq85uzegCq66w+tathd1g9R2suru1sgesesLqezd3fFj1hlUft5x9YdPPLe8PboX7w+ZHtzYOcGvrT7AZ6NaOQW7tGwybIW4dGurW8WGwGQ6bEW6ljYTNKNiMduvGGNiMhc04N9/3sJkAm4mwmQwbnpipsJnmVvHpsJkBm5lulZ0Fm9mwmQObn2EzFzbzYDMfNgtgsxA2i2CzGDZLYLPUrcRlsFkOm1/c6roCNr/CZqVbfX5za8Aq2Kx2a/Aat0athc3vsFnn1pQ/6M162CS5NddAb4ywMbm13ExvLLCwurXORm+S6Y2d3jjojZPeuGDhpjceeuOFhY/e+OlNABZBWIToTdit0xFYRGGxwa3LG2GxCRab3br9Jyy2wOIvWGx1K/dvWGyDxQ63Cu2ExS5Y7IbFP7DYA4u9sNgHi/2wOACLg7A45Fb8YVgcgcVRt5qlwOIYLI7D4oRbHU/C4hQsTrvV8wy9OAuLc7BI5QydpxdpsLjAGbpILy7Ri8uwuEIvrtKLa7C4Ti/+pRc36MVNWKTTi1v04ja9uEMvMujFXXpxD++Z9OI+vXjAmXmI90f04jFnJosz8wTv2fTiKWcmB+/P8J7LmXnuVlYe3l/gPd+t/Jd4/w/vBTwqXdCjUoU8KlvYowoxHsUW8ahSUY+qFfOoVnGP6pbwqE5Jj+q/5lGDUh41e92jJqU90hsevus9fNd71K2sh+96j3qW86jf2x4NfMejAeU9GvquR2MqeDTpPY8mVPRo2vsezank0cIPPJof69HSyh6trOLRuqoemap5ZPjQI1t1j9wfeRSs4ZG/pkfRWh5tqe3RjjiPtn3s0Z46Hu72Hu72Hp391KPT9TxK+59HV+t7lP6ZRzfiPcr43KNHCR7lfOFRdgOP8hp6VKCxR0Wb4LWpRyWbeVTmS4/Kf4XX5h5VbOFRFXlU42u8tsRrK4/qtfYooQ1eE/HaFq/tPLzjPbzj8doBrx09vOM96tMZr13w2hWv33o0qhtev8Nrd7z2wGtPvH6P11547Y3XPh6t7YvXfnj9Aa/98fojXgfg9Se8DsTrIA/nHa9D8DoUr8PwOtzDecfrSLyOwutojzLHeJQ1Fq/j8Dreo/wJHhWa5FHxyXidgtep5DqNXKeT6wy8ziTXWeQ6m1zneBT/M17nkus8cp3vUcsFHrVbiNdF5LqYXJd41GupR/2Xketycv3FoxErPBr3q0dTVno06zePZqzyaO5qjxav8XCvx9vvHq1a5+Fe7+Fe75EzCW8Gj7xGj8ImjzabydGCNyvebB4dSPYoxU6ODrw58eby6LKbHD3k6MWbD29+vAXIMUiOYbxF8BbF2wZy3EiOm/C2GW9/4m0L3v4ix614+xtv2/C2HW878LYTb7vwthtv/+BtD972ejR4H9724+0A3g7i7RDeDpPbEbwdxVsK3o7h7Ti5nSC3k3g7hbfTeDtDbmfJ7Ry5peLtPN7S8HaB3C6S2yVyu4y3K3i7Sm7XyO06uf3rUe4Nj17dxFs6ud0mtzucxwwP73c6eY/cMsntvof3u4f3O518RCcf08ksjxo98ah5Np18Sidz6OQzOplLJ5/TyTw6+YJO5tPJl5y/V+T0H50s4NWcgl7u9F7u9F6tivFqfRGvLEW9MhXzyl7cK28Jr8Ilvdr8mlfbSnm153Wvdpf26sAbXqWU8er0m16llfXq6ltepZfz6sbbXmW849Wj8l7lvOtVfgWvClX0qvj7XhWt5FWpD7wqG+tVhcpexVbxqnpVr+KqeVXvQ6/qVvcq/iOvGtXwqnlNr1rX8qp9ba+6xnnV82Ovutfxqs8nXg2o69XQT70aU8+rSf/zakZ9r6Z9hpd4vHyOlwS8fIGXBnhp6JWzEV4a46UJXpripRlevsTLV14dau7V8RZenRVevsZLS7y0wktrrzLbeJWV6FVuWy/f8Xj5Bi8d8NLRq9KdvCrX2auKXbyq0tWrGt96VacbXr7DS3evEnp41aSnV/req8ReXnXs7VW3Pl716ouXfl71+8Grgf29GvGjV+MGeDXlJ69mDfRq/iCvlg72avEQr1YM9WrtMK8Mw73c573c570KjvJq42ivto4hh7Fe7Rjn1b7xXh2Z4NXJiV6lTvLq8mRymEIOU8lhGjlM9yp7hld5M70qMJsc5pDDz+QwlxzmkcN8cljA7AuZfRE5LCaHJeSwlByWkcNycviFHFYw+6/MvpLZf2P2VeSwmhzWkMNacvjdq7nrmP0PZl/P7EnMbmB2I7ObyMHs5Rveq6jVqy02Zk9mdjuzO5jdyewuZnczu4fZvczu8+qBn9kDzB5k9jCzR5g9yuwbmH0js29i9s3M/iezb4H7X8y+ldn/ZvZtzL6d2Xcw+05m38Xsu5n9H2bfA/e9cN8H9/1wP8DsB5n9ELMfZvYjzH6U2VOY/Rjcj8P9BNxPwv0U/T9N/8/QmbN05hyzpzL7eWZPY/YLzH4R7pfozGU6c5XOXKMz1+nMv3TmBp25SWfS6cwtr+rf9qrBHWbPoDN36cw9OpNJZ+7TmQd05qFX/R95NfixV6OyvJrwhL5n0/en9D2Hvj+j77n0/Tl9z4PzCzjn0/eX9P0Vff+PvhfwaU9Bnw4V8ul4YZ/Oxvh0sYhP14v6dLuYTw+K+5Rdwqe8kj4VKOVT0dd9KlXap7Jv+FShjE+xb/pUvaxPcW/5VK+cT3Xf9in+HZ8alfep+bs+ta7gU/v3fOpa0aee7/vUr5JPAz/waUSsT+Mq+zSlik+zqvo0v5pPSz/0aWV1n9Z95JOphk/2mj55a/kUru3T5jgf73VmrcOsnzBrXWb9lFnrMev/mLU+s37mU2a8T1mf+5Sb4NOrL3yKaehTyUY+lWnsU/kmPlVq6uPb3ce3O7N+xazNmbUFs4pZv2bWlszaillbM2sbZk1k1rbM2o5Zv2HW9szagVk7MmsnZu3MrF2YtSuzfsus3Zj1O2btzqw9mLUns37PrL2YtTez9mHWvszaD64/wLU/XAfA9Se4DoTrILgOhusQuA6F6zC4DvcpYYRPTUb6pFE+JY72qeMYn7qN9anXOJ/6j/dp8ASfRk30acIkn6ZN9mnOFJ8WTvVp+TSfVk33af0MnywzfXLO8sk/26foHJ+2/OzTjrk+7Zvn05H5Pp1c4FPqQp8uL/LpxmKfMpb49GipTznLfHy3+/hu9/Hd7lPplT6V+82niqt8qrLapxprfKqz1qf6v/vUYJ1Pzf7wqeV6n9ol+dTZ4FN3o099TD4NMPs01OLTGKtPk2w+zUj2aa7dp8UOn1Y4fVrr8sng9snm8cnt9Sno82mj36etAZ92B306EPJxh/dxh/dxh/dxh/cpfSOZbyLzzXDcAse/4LgVjn/DcRsct8NxBxx3wnEXHHfD8R847oHjXjjug+N+OB6A40E4HoLjYTgegeNROKbA8Rgcj8PxBBxPwvEUHE/D8Qwcz8LxHBxTme08s6Ux2wVmu8hsl5jtMrNdoY9X6eM1+vgvfbxBH2/Sx3T6eIs+3qaPd+hjBn28Sx/v0cdM+nifPj6gjw+Z7RGzPWa2LGZ7wmzZzPaU2XKY7Rmz5TLbc2bLY7YXzJbPbC+Z7RWz/UfGBfw6UtCvk4X8Si3sV3qMX5lF/Moq6lduMb9eFfcrpqRfJV/zq0wpv8q/7lel0n5Ve8OvWmX8qvumX/Fl/Wr0ll/Ny/nV+m2/ur3jV6/yfvV/16/BFfwa9Z6f+7uf+7uf+7uf+7tfy2P9WlXZr/VV/LJU9ctZzS//h35tre7X7o/8OlDDr5Safp2u5Vdabb+uxjHbx8xWh9k+Yba6zPYps/2P2er7VeEzv2Lj/ar+uV9xCX7V+8KvhAZ+NWnolxr5ldjYr45NmK0pszVjti/9GvOVX5Oa+zWjhV9z5dfir/1a0dKvta38MrT2y9bGL3eiX8G2fm1sx2zf+HWovV/HO/h1tqNfFzv5db2zX7e7+PWgq1/Z3/qV182vAt39KtrDr3I9/ar4vV9VevlVo7dfdfr4Vb+vXw36+dXsB79a9ver3Y9+dR7gV7+f/Bo40K8Rg/waN9ivKUP8mjXUr/nD/Fo63K+VI/xaN9Iv0yg4jfYrOsavLWP9vM/9vM/JcAIZTiTDSX7e537e53CaCqdpcJoOp5lwmkWGs8lwDhn+TIZz4TQPTvPhtABOC+G0CE6L4bQETkvhtIwMl8PpFzitgNOvcFoJp9/gtApOq+G0Bk5r/dr8u1/b1vm15w84rYdTEpwMcDLCyQQns185Fr/yrX4VSvaruN2v0g44OeHkgpObPnnok5c++eiTnz4F/Gof9KtryK+eYWaJ0KcofdpAnzbSp030aTN9+pM+bWGWv5hlK5n9TWbbyGw7fdpBn3bSp13MsptZ/mGWPWS2l8z2kdl+MjtIZoeY5TCzHGGWo2SWQmbHyOw4mZ1glpPMcopZTjPLGTI7S2bnyCyVzM4zSxqzXGCWi8xyiW5fpttX6PZVZrnGLNeZ5V9mucEsN+l2Ot2+xSy3meUOs2Qwy11myWSW+36VesAsD5nlEbM8ZpYsZnnCLNn05ymz5DDLM2bJZZbnzJLHLC/gks8sL5nlFbP8xywFAlpfMCBLoYCChQPaGBPQ1iIB7S4a0IFiAaUUD+hiiYCulwzo9msBPSgVUPbrAeWVDqhAmYBKvxlQubIBVXwroCrlAqrxdkB13gnwLg/wLg/wLg/wLg/wLg/wLg9ocKWARn0Q0ITYgKZVDmhOlYAWVg1obbUA3+gBvtEDfKMzSw1mqRnQnloBHaod0PG4gM5+zCx1mOWTgB7VDSjn04Dy6wVUqH5AxT9jlviAKn0eULWEgGp9EVDdBgHFNwxwxgOc8QBnPMAZD3DGA5zxAGc8wBkPcMYDnPEAZzzAGQ/I1Coge+uAvG0CCicGtLltQPvaBXTkm4BOtg8otUNAlzsGdKNTQFmdA8rtEtCrrgHFdAuo5HcBVegeUGyPgKr3DCju+4Dq9QqoWe+AWvYJqF3fgDr3C6j7DwHu7AHu7AHu7AHu7AHu7AHu7AGtGkwmQ8hkaEDOYQH5h5PJCDIZSSajyGR0QKfHwGEsmYwjk/FkMoFMJsJhMhymkMlUMplGJtPhMAMOM8lkFpnMJpM5cPgZDnPhMI9M5pPJAjgshMMiOCyGwxIyWQqHZXBYDodf4LACDr/CYSUcfoPDKjisDihzDRzWwuF3OKyDw/qAyibBwQAHIxxMcDAH1MACByscbHBIpg/2gPo54OCEgwsObvrgoQ/egJb74OCnDwH6EKQPIfoQhkOEPkTpwwb6sJE+bAooYzN9+JM+bKEPf9GHvwMqsy2g8tvpww76sJMMdgV4jwd4j9OHPfRhLxnsC6jP/oAGHAho6EEyOEQGh8ngSEBLj5JBChkcI4PjZHAioOhJMjhFBqfJ4AwZnCWDc2SQSgbnySCNvS+SwSUyuEwGV9j7Kl28RgbXyeBf9r7B3jfpYjoZ3GLv2+x9hy5m0MW7ZHCPvTMDWnk/oHUP6OJD9n7E3o8D2pIV0I4n7J3N3k8DSssJ6Ooz9s5l7+fkn8eZzGfvl+z9ivz/I/8CQdUtGFR8oaAaFQ6qeUxQHYsE1a1oUL2KBdW/eFBjSgQ1qWRQM14LammpoFa+HtS60kGZ3gjKXyao6JtBbSkb1I63gkopF9Tpt4NKeyeoq+WDevBuUNkVgsp7L6gC7wdVulJQ5T4IqmJsUFUqs3cV9q7K3tWCSvyQvauz90fsXSOooTXZuxZ712bvOPb+mL3rsPcn7F2XvT9l73rs/b+gDtRn78/YO569Pw/qdgJ7f8HeDdi7YVDFG7N3E/ZuGuSuHuSuzt5fsXfzoNSCvcXeXwfVp2VQA1qxd2v2bhPUrMSg5rdl73ZBrf8mKEv7oJwd2LtjUFs7BbW7M3t3Ye+uQV38Nqjr3dj7u6ByugeV3yOoQt+zd6+gyvcOqlIf9u4bVL1+QSX8EFST/kHe4UHe4UF1/4m9BwZ5hwd5hwd5hwe1cGhQy4cFtWo4e48I8k0e5Js8yDd5UHvGBHVobFDHxwV1eXxQNyYElTExqEeTgno1OaiYqUGVnBZUhelBxc4IqvrMoOrPCqrB7KCazQmq5c9BdZ0bVM95QfWbH+R8BzVhYVDTFgU530HOd5DzHZRhWZDzHeR8BznfQc53kPMd5HyT76qg0lcHOd8wXku+64Iq+kdQpdaTbxL5GoKqYYSxiXzNdMsCYyv52sg3GcZ2GDvI1wljF4zd5OuBsRfGPhj7yTcA4yCMQzAOwzgC4yiMN8B4I4w3wfjPoMpsgfFfMN4aVNzfMN4G4+343AHjnTDehc/dQb7HYbwHn3uDmrMPxvvxeQCfB4OyHcLnYXweCWrbUXym4PNYUKnH8XkCnyeDyjqFzzP4PIvPc/hMxed5fKbh8wI+L+LzEj4v4/MKPq/i8xo+r+PzX3zewOdNfKbj8xY+b+PzDl3KwOddfN4L6mwmPu/j8wF5PsTnI3w+Js8n+MzG51PyzMHnM/LMJc/n+MwjzxfkmY/Pl+T5ijz/w2eBkBYXDGlFoZDWFg7JHhOSt0hI4aIh7SgW0r7iIZ0uEVJayZCuvhbi/R3i/R3i/R1S8TIh3t8h3t8hVXsrpFrlQnyLh9TknZBUPqTO74bUvUJIfd4LaUTFkMa9H9KUSiHu6CHu6CHu6CHZqoTkrhrS5mohbfswpD3VQzr5UUipNUK6XDOkzFohZdUOKTcupKJ1Qir1SUgV64ZU5dOQatQLKf5/ITWqH1Lzz0LqGB9St89DGpAQ0tAvQhrTIKRZDUOa3yikpY1DWt8kJEvTkILNQtr4ZUhbvwrpUPOQjrcI6axCuvF1SBkt2atVSK9ahxSTGFLZtiFVaBdS7Dch1WkfUv0O7NUxpNadQmrfOaReXULq35W9vg1pUreQZnzHXt1DWtkjpHU9Q3J+H5K/F3v1Dml3n5AO9GWvfiFd/IG9+of06MeQcgaw18CQSg4Kqcxg9hoS4jucvYaF1GB4SM1GsNfIkLqOYq/RIQ0eE9Kosew1LqS549lrAntNDMk0ib0mhxSdwl5T2WtaSCnT2WtGSNdnstcs9podUv4c9prLXvPYaz57LQgpbiF7LWKvxey1hL2WhtRzGXstZ69f2GsFe/1KV1ay12/stYq9VrPXGvZay16/s9c69vqDvdazVxJ7GdjLyF5m9rKwl5W9bOyVzF529nKwl5O9XPhys5eHvbzs5WMvP74C7BVkrxB7hdkrwl5R9toAw43stYm9NrPXn+y1BYZb2etv8trGXtvZawcMd7LXLvLazV7/sNce9trLXvvIaz97HSCvg+x1iL0Ok9cR9jpKXinsdYxuHGevE3TjJHmdYq/TdOMMe52jG6nsdZ4eptGNC+x1kW5cYq/L9PAK3bhKD6/Rjevs9S89vMFeN+lhOj28RQ9v08M7dD6DHt5lr3t0PpO97tP5B/TwIZ1/TOez6PwTOp/NXk/pfA6dfxZSYi6df875yqPzLzhf+Zyvl3T+FefrP85XgbBsBcNyFwprc+GwtsWEdaRIWCeLhnW1WFjpxcPKLBFWXsmwCpQKq/TrYZUrHeb7O8z3d1gJb4bVpGxY7d4Kq3O5sLq/HdbAd8IaUT6sae+GNadCWCveC2ttxbDs74flrRTWlg/C2hEbVkrlsE5XCSutali3q4X14MOw8quHVahGWGVqhlW+VljVa4cVFxdWg4/DalYnrPafhNW1blj9Pw1rcL2wRv0vrBn1w5r7WVgr48Na93lYzoSw/F+EtbVBWLsbhnW8UVhnG4d1o0lYGU3Dym0W1qsvwyrVPKyyLcKqoLBqfB1WnZZhNWoVVvPWYXVsE1a3xLAGtA1raLuwpnwT1qz2YS3vENaqjjDrBLPOMOsCs64w+xZm3WD2Hcy6h5XdA2Y9w7y3YdY7zHsbZn1h1g9mP8CsP8x+hNmAMN/eMBsY1oRBMBsc1uIhMBsalmkYzIaHFR0Bs5Fh7uUwGx3WxTFh7uVhPRoXVs74sGImhlVyEj4mhxU7BR9Tw6o/DR/Tw2o9Ax8zw+o1Cx+zwxozBx8/hzV/Lj7mhbV+Pj4WhBVciI9FYe1ZjI8lYaUuxccysl+Oj1/I/ld8rCT73/CxCh+r8bEGH2vx8Ts+1uHjD3ysx0cSPgz4MOLDhA8zPiz4sOLDho9k8rDjw0EeTny4yMONDy95+PDhJ48APoLkEcJHmDwi+IiSxwZ8bCSPTfjYTB5/4mMLefyFj63k8Tc+tpHHdnzsII+d9GoXeeymV3vIYy+92kce++nVgbDqHaRXh8JqeZheHQmr51F6lUKvjtGr4/TqBL06Sa9O0avTYW08Q6/OhnXoHL1KDevyeXqVFlbWBXp1Mayil+nVlbAqXg2ryrUwd/Iwd/Iwd3IY3eR8pMPoFufjNozucD4yYHSX83EPRpmcj/swegCjh2T9CEaPyToLRk/IOhtGOWT9DEa5ZP0cRnlk/QJG+TB6CaNXMPoPRgUimlIwolmFIlpeOKJVMRHZikR4Z0e0uViEd3ZER0pEeGdHeGdHeGdHeGdHVOiNiMqUiaj8mxFVLxtR3FsRNSgXUbO3I2r/TkRdy0fU/92IxlSIaNJ7Ec2vGNHS9yNaXykiywcRBWMj2lg5oj1VIjpZNaLUahGlfxhRZvWI8j6KqEDNiErXiqhS7YiqxUVU7+OIEupE1PKTiNrVjajnpxH1qxfhXEc41xHOdYRzHeFcRzjXEc51hHMd0aGGEc51RJcbRzjXEWU1jXCuIyr6VUTlmkdUsUVEtRRR3a8jatIyIrWKqHNr1m4T0cDEiCa0jWhau4gWf8Pa7SMydWDtjhFFO0W4j0e4j0d0titrfxtRRjfW/i6iV90jKtUzorLfR1SlF2v3jii+D2v3jSixX4TvbdbuH+F7m7UHRDTnp4hWDGTtQRHZB7P2kIi2DGXtYRGlDI/o4gjWHhnRo1GsPTqimLGsPY61x0dUYwJrT4yo0STWnszaUyLqM5W1p0U0bjprz2DtmRGtncXasyPyzmHtn1l7LmvPY+35EV1fwNoLWXsRay9h7aURVVjG2stZ+xfWXsHav0bUcSVr/8baq1h7NWuviWjhWtb+nbXXsfYfrL0+oh1JrG1gbSNrm1jbHFGOhbVtrJ3M2nbWdrC2k7VdrO1mbQ9re1nbx9p+1g6wdpC1Q6wdZu0Ia0eZewNrb2TtTay9mbX/ZO4trL2Vtf9m7W2svZ21d7D2TtbeBZPdrP0Pa+9h7b2svQ8m+1n7AGsfhPch1j7M2kdY+yhrp8D7GGsfZ+0TZHmKtU/D+wxrn2Xtc2SZytrnWTuNLC+w9kWyvERPLrP2FbK8ytrXWPs6PfmXtW/Qk5v0JJ21b9GT23Qwg7Xv0sF7rJ1JT+7TwQes/ZAOPqKDj1k7iw4+od/ZrP2UDubQ72d0MJd+P2ftPPr9gn7ns/ZL+v2Ks1MgqqIFoypXKKpqhaOqFRNVQpGoWhaNql2xqHoWj2pwiahGlYzynR3V3FJRvrOjspSOyvlGVBvLRLXnzagOlY0q9a2o0stFlfl2VHnvRFX83ahKV4iq0ntRxVWMqt77UTWrFFX7D6LqGhtV/8pRjakS1aSqUc2vFtWqD6NaXz0q90dRba4R1baaUR2pFVVa7aiuxkX14OOo8utEVahuVGU+jSq2XlTV/xdV/fpRNfgsqtbxUe7hUe7hUe7hUU1pENXChlEtbxSVoXFU3iZRhZtGtaNZVClfRnX6q6iuN4/qUYuochRVTMuoyraKqkLrqGq0iSo+MapGbaNKbBdV92+i6tM+qhEdoprWMao5naJa0TkqU5eo7F2jin4b1e5uUR34Lqqz3aO60SOqjJ5R5X4P395RleoTVcW+8O0H3x+ivKvh+yN8B0R5V8N3IHwHwXcwfIfAdyh8h8F3OHxHwHckfEfBd3RU2WPgOxa+46MqPwG+E+E7CQaT4Tvl/ygu8zidy7cNS34SkiSSJElIQpIkKU6SJGQZmhiSXZLGkHUwdo2xTmOsWSY0xjz7vq9obJNljH0PiSE08R7v5/n3uq/rvI7zvD/P/YXvj/lKnALfqfCdlq8Z02EwA74z87UpFQaz4Ds7X6E5MEiD79x8XZoHg/kwWJiviotgsBgGS/LV9CcYpMNgaT53GgbLYLAcBitgsBIGq2CwGgaZMPgZBlkwWAODbBiszdetdTBYD4ONZGwTDH6BwWYYbCFjW2GwDQY5ZOxXGGyHwY58LdpJDn6DQW6+cneRgzwY7M7XgXxyYCAHRhiYyIGFHFhhYCMHdnLgyFcHJzlwkQM3OfCQAy858JEDf75WBchBkByE8mUNk4MIOYjmqyiGV3FysCdfD/fi1e/oLMhXvf35anYArw7mS4fy1eswXhWi8498JR/Bq6N4dQydx/GqCK9OoLMYr07i1Sm8Oo3OM3h1Fq/Oo/MCOi/i1SW8uozOK+i8ild/ovMaOq+j8wZe/YXOm+j8G69uofM2OkvQeYe83kXnP+i8h84H5PVfdJai8z90PkTnI3SWMSjpMYPGlTUo+XGDZpczKON/Bm0ob9DWJwwyVjAo8KRBByoadKSSQRcqG/ifNvA/beDb2sD/tIH/aYNaPmvgf9qgLs8Z1LeGQUNrGjTqeYMm1zJo3gsG3t8GZb9o4P1t4P1tUKSugfe3QUX1DLryikH36hv08FWDKr9mUO2GBjVuZFCzxga1e92gbk0MGvCGQSOaovNNg6Y1M2hRc4OyWqDzLYNyWxrkfNugPa3Q+Y5Bp1obdONdg0rboLOtQVXfN6huO4OafmBQ2/YGdfjQoB4fGTSwg0FjOxo0QQaldjIovbNB6z42aHMXg/I/McjX1aCCTw0q7mbQuc8MutXdoDI9DKrS06DqvQyq/4VBLXob1L6PQd37GtS7n0FDEgwa39+gGQMMSvvSoOWJBm36yqC8gQa5BxkUSjLo0GCDzgwx8F1t4LvawHe1QdWGG1RvBDuPNKjVKIM02qBeY/BmLDt/izfj8OY7vBnPzt/jzQS8+QFvktl5Ijun4M0kvJnMzlPYeSo7T8Ob6Xgzg51nsnMqO8/Cm9nsPIed09h5LjvPY+f57LyAnRey8yKDChez8xJ2/omdl7JzBjsvY+fl7LyCnVey8yqDElezcyY7/8zOWQYtWYPP2ey8lp3XsfN6fN6AzxvZeRM7/4LPm/F5Kz5vY+ccdv4Vn7fj8w583snOv7FzLj7vwuc8fN7Nzvn4bMBnIz6bDDpmNuiSBZ+t+Gwz8E1t4D/awH80Prvx2WPgP9rAf7RBw/zwCxg0JWjQgpBBmWH4ReAXNcgeMygWJ9t74LcXfvvgV0C295PtA/A7CL9D8DsMv0Ky/Qf8jsDvKPyOwe842S6C3wn4FcPvJPxOkZnT8DsDv7PwOw+/CwbVuWjgPsPvMvyuwO8q/P7knlzjnlyH3w34/QW/m9yTv7knt7gnt+FXAr873JO73JN/DCp/Hy8e4MW/3JNSg1r/Z1Dnh+TvEV6UMWr8Y0allDUq7XEj724j724j726j3E8YeXcbdehJo85UNOpmJaMeVjaqchWjaj9tVL2qRjV7xsj3tJHvaaMGVDdqxHP0qmHUtJpGLXreqKxaRuW8YJS5Nr1eNGpPHaOOvWTUpbpG3X3ZqHKvGFWtPr1eNaphA6NavWaUGhrVq5FRSY2NGvc6vZoYNfsNozKaGrXhTaNymxnlbE6vFvR6y6hTLY268bZRpa2MqtjaqFrv0qsNvd6jV1ujur5vVEI7o4Z9YFRye3p9SK+P6NXBqK0djfr/X6CTUQc60+tjenWh1yf0+tSoqt2MqvuZUU27G9X2c3r1oFdPevWi1xdGTelt1II+RmX2pVc/OiXQqz+9BtDrS6MuJBpV8pVRZQfRK4leg+k1hF5f02uoUT2+MWrgMKPGDqfXCHqNpNcoeo2m1xh6jTXy/2zk/5le39FrPL0m0OsHeiXTa6JRLVOM6jCJXpPp9SO9ptBrKr2m0Ws6vWYYtXOmUfZUes2i12x6zaFXGr3m0Ws+vRbQayG9FtFrMb2W0OsneqXTaym9Mui1jF7L6bWCXivptYpeq+mVSa+f6bWGXtn0Wkuvdey4nl4b6LWRXpvo9Qu9NtNrC7220msbO+aw46/02k6vHfTaSa/f6LWLXnn02k2vfHoZ4GWEvYleZnpZ6GWll41edno56OWklwv2bth78NGLjz56BegVpFeIXmF6RegVpVcMH+P4uIdM7CUT+8jE7/QqoNd+eh2g10F6HaLXYXoVkokj5Oso+TpGvo6TryKyeoJexfQ6Sa9T9DpNrzP0OktWz5HV82T1Alm9SO4vkfvL5P4quf+TXtfodZ1eN+j1F71ukvu/yf0tcn+bO1TCHbrDHbrLHfqHO3SP+3if+/iA+/gvvUrp9ZBej7hDZUxq9phJ7cqa1O1xkwaUM2nE/0xKKW9S2hMmLa9g0qYnTcqraJK7kkn7KptU9JRJZ6qYdPNpkx5WNalyNZNqP2tS4+omtX7OpM41THxDm/iGNvENbdKMF0xaUtvEf7OJ/2YT/80m/ptNKnzZpHP1TPw3m/hvNql8A5Oqv2ZS/YYmtWhkUvvGJnV/3aTEJiaNesOkyU1NmvemSauambS5uUn5LUzyvWVSQUuTit826Vorkx68Y1KFd02q2cakBu+Z1LKtSW3eN6lLO5P6fmDS0PYmTfjQpNSPTErvYNK6jibtlEn2TibFOpt05GOTLnQxqeQTk8p+auIum7jLJu6yibts4i6buMsm7rKJu2zS7N4mZfQxaUNfk3L7meRMMGlPf5OODTDp0pcm3U00qfQrkyoOMqlWkkkNB5vUaohJ+tqkXkNNvLVNvLVNvLVNWjTCpKyRJuWMMsk82qTQGJMOjYX1t7AeB+vvYP09rCfA+gdYJ8N6IqxTYD0J1pNh/SOsp8B6KqynwXo6rGfAeiasU026NcukMnNMqpJmUp25JjWZB5/58FkAn4XwWQSfxfBZAp+f4JMOn6XwyYDPMvgsh88K+KyEz2r4ZMLnZ/hkwWcNfLLhsxY+6+CzHj4b4LMRPpvg8wt8NsNnC3y2wmcbfHJMKrfdpGo7TKq3kyz+RhZzyeIusphHFneTxXyyaCCLRrJoIotmsmghi1ayaCM/dvLjID8u8uMmPx7y4yU/PvLjJz8B8hMkPyHyEyY/EfITJT8x8hMnP3vIz17ys4/8/E5+9pOfA+TnIPk5ZOJ/2cT/skkD/zBp7BGTphw1acExkzKPm3hnm3hnm3hnm3TgpEmnTrHTaXY6y07n2Ok8O11gp4vsdImdLrPTFXa6yk5/stM1drrOTjfY6S92uslOf7PTLXa6zU532OkuO/3DTvfY6T47PWCnf9mplJ3+Y6eH7PSIncqYlf+YWbGyZh153KwL5cwq+Z9ZZZ8wq2oFs+o+aVbTima1rWRW18pmJTxl1rAqZiU/bdbsqmZlPGPWhmpm5T5rlrO6WXueM+tYDbMu1TTr7vNmlXvBrGq1zWr8olmt65jV+SUz381mvpvNfDebNeMVs5bUNyv7VbO2NzDL+ppZkYZmFTYy61xjs269blaZN8yq0tSsOm+a1aSZWR2am9WjhVkD3zJrbEuzprxt1oJWZmW+Y9bW1mYZ3zUr0MasA++ZdaqtWTfeN6u0nVkV25tV60OzGn5kVqsOZnXraNYAmTWik1kpnc1K+9is5V3M2vSJWXldzXJ/ata+bmYVfWbWle5m3fvcrPI9zbyx0fGFWW16m9Wlj1l9+5o1tJ9ZExLMSu1vVvoAs9Z9adbORLPsX8F2IGwHwTYJHYPR8TU6hqLjG3QMM0vDzeo1wqykkWaNG2XWtNFmLRpjVtZYs3K+Rcc4dHyHjvHo+B4dE9CRjI6JZtVPMavFJDPfzGa+mc18M6NjKjqmoWM6OmagYyY6UtExCx2z0TEHj9PweB4ez0fHAnQsRMcidCxGxxJ0/ISOdHQsRUcGOpaZZV6OjhXoWImOVehYjY6f0ZGFjjXoyEbHWnSsQ8d6dGxAx0Z0bELHL+jYjI4t6NiKjm3oyEHHr/DYAY+d6PgNHbno2IWOPHTsRkc+Ogz4YsQXE76Y4WFBhxUdNnTY0eFAhwsdbnzx4IsXX3z44seXADqC6AihI4yOCPmIko8Y+YiTjz3kYy++7ENHATr2m/leNvO9TD4OkY/D5KOQfPxBPo6g4yg6jpHT4+S0iJyeIKfF5PQkOT1NTs+Q07NmtTxHTs+T0wvk9CI5vUROL5PTK+T0KvflT+7LNe7Lde7LDe7LX9yXm9yXW9yX29yXEu7LHe7LXe7LP9yXe9yX+9yXB9yXf83aXMq9/c8s30OzCh6ZVVzGomuPWfSgrEVVy1lU938WNS1vUdsnLOpawaKEJy0aVtGi5EoWLapsUdZTFuVUscj8tEWhqhYdesaiM9UsuvesReWfs6h6DYvq17SoxfMWta9lUfcXLBpa26IJL1qUWsei9JcsWlfXop0vW2SvZ9GBVyw6Vd+iG69aVNrAoooNLarVyMK3soVvZQvfyha+lS18K1uU8qZFac0sym5u0fYWFlnfsijS0qLCty0618qiW+9Y+D+28H9s4f/Ywv+xRR3et6hHO3b4gB3aW3hbW3hbW3hbW5TbkR3EDp3YobNFNz+26GEXiyp3taj2p+zQjR0+Y4fuFiV+btGoHhZN7skOvdjhC3bozQ59LIr1tehIP3ZIYIf+7PAlOyRa1PAri1oNZIdB7JDEDoPZYQg7fG3R8qHs8A07DGOH4ewwgh1G4sModhjDDmPZ4Vt2GMcO3+HDeHb4nh0msMMP7JDMDhPxIYUdJrHDZHb4kR2m4MM0fJiODzPYYSY7pLLDLHyYjQ9z8CGNHeaywzyLjPMtCizAh4X4sIgdFrPDEouqpVtUbyk+ZODDMnZYbtGQFRaNX2nRjFUWLVmND5kW5f9skS/LooI1FhVnk6W1FpVdT5Y2kKWNZGkTWfrFol6bLUraYtG4rRZN20aWcsjSrxblbbfIvcOifTstKvrNoiu5FpXJs6jKbovq5FvUxGBRGyMemiy8qy28qy28q9nfxv52PHRY5HRatMfF/m729+ChFw/9eBhg/yD7h9g/jIcRPIyyf4z94+y/Bw/34uE+9v+d/QvYfz/7H2D/Q+x/mP0L2f8P9j/C/kfZ/xj7H2f/IvY/wf7F7H+S/U+x/2mLSs6w/zn2P8/+F9j/okV82KvXZfa/wv5X8f9P/L9m4b+Y/W+w/1/4fxP//ybDt9i/BP/v4P9d/P8H/++x/338f4D//+J/Kfv/xz18iP+P8L+MVYces+pKWavuPW5V+f9ZVb28VfWfsKpNBau6PGlV34pWDa1k1ZTKVi14yqrMKlZtfdoqZ1Wr9jxj1bFqVl161qqH1a2qXMOq2jWtavy8Va1rWbnDViXWtmrUi1ZNrmPlDlu5w1busJU7bOUOW7nDVu6wlTtsVbWGVtVrZOUOW7nDVvVuYtWQN6wa39SqGW9aeVNbeVNbeVNbeVNbdaSlVRfetqqklVVlW1v5PrbyfWzl+9jK97FVA963akQ7q1I+sCqtvVXZH1q1/SOrrB2sinS0qlhWXetk1YPOVlXoYlXdT6xq2tWqtp9a1bWbVUmfWTWuu1XTPrdqUQ+rNvW0Kq+XVe4vrCrsbdW5Plbd6mtVmQSrava3qsEAq1p+aVWHRKsSvrJq2ECrkgdZNTvJqqzBVuUMscr8tVWhoVYVfQP3YXAfblWVkVbVGWVVk9FwH2NVj7FWDfzWqrHj4P6dVRnjrdrwvVW5Ezj7A54lW3VmolU3U/BsMp79iGdTrGoxFc+m4dl0PJvB2Zl4lopns/BsNp7NwbM0PJvL2Xl4Nh/PFuLZIs4utqr9Ejz7ibPpVk1YalVqBp4t4+xyq4wrrAqs5Owq/F5t1d1Mq8plcXYNfmfj91rOrsPv9fi9Ab83cnYTfv+C35s5uwW/t+L3NvzO4ex2/N6B3zs5+5tVnXPxexdn8zi726p5+fht4KyRrJisipk5a+GslazYOOvgrJOsuMiKm7MesuIlKz7O+jkbICtBzoY4GyYrEbIS5WzMqop7yMpezu7j7O9WdSvg7H7OHiBnBzl7iLOHyVkhOfuDs0c4e5ScHeNsEWdPkLNizp7k7ClydpqzZzh71qol5zh7nrMXOHuRs5c4e5mzV8jon5y9xtnrZPQGZ//i7E0y+jdnb3H2Nhkt4ewdzt61quAfzt7j7H3O/svZUs7+x9mHnH3E2TI2jXjMphllbVryuE3Z5WzK/59NvvI2FTxh04UKNpU8aVPZSjbVqmxTw6dsalXFpm5P2zSgKmef4Ww1zj7L2eqcfY6zNThbk7PPc7YWZ2tz9kXO1uHsS5yty9mXOVuPs69wtj5nX+VsA86+xtmGnG3E2cacbcLZNzjblLNvcrYZZ5tztgVn3+JsS86+zdlWnH2Hs605+y5n29hUsS1n3+dsO5vafcDZ9pz90KbxH3G2A2c72rRZnO3E2c42vok524Wzn3D2U852s6nZZ5ztztnPbRrSg7M9OdvLplVfcLY3Z/vY+A/mbD/OJtj4D+bslzbVS+TsV5wdaFPvQZxN4uxgm+YN4ezXnB1qk/0bzg6z6dRwm26M4OxIm6qN5uwYzo61qfO3nB3H2e9smjyes9/btG6CTTt/4GyyTQcmcjaFs5NsKvcjZ6fY1HiqTa2ncXa6TYkzbBo1k7OpNqXP4uxsm4xzbAqkcXauTZfm2XR3PmcX2ri/nF1s4/7auL+cTbdxf23cX84us3F/ObvCpj0rbdxfzq626WGmTZWzbLyjbbyjObvWpr7rbBq6nrMbbFqw0abMTTa+h218D3N2i01nttp0c5tN5X+1qfp2zu6wqc1Om7r8ZtPAXJvG7rJpSp5NGbtt2pDPWYNNIaNNh0w2XTHbdM/CWZtNdew2NXHY1MFpUw8XZ902JXtsmu21KctnU47fJnPApn1Bm4pCNt0K21QmalOVmE0N4ja13GNT1702JeyzadjvNk0rsGnRfps2HbAp76BNkUM2FR626VyhTQ/+sKnCUZvqHrOp6XGb2hbZ1OuETUnFNqWctCntlE3LT9u0/YxN1rNk8JxNxedtunaB/F6yqeplMniF/F4lR3+SwWvk9zo5ukEG/yILN8nR32TwFjm6TY5KyMIdcvQPWbhHFu6Towdk4V+yUIqf/5GFh+ToEVkoY5f9MbsOlLXr1ON23S1nV7nydlV7wq7GFexq/aRd3SvalVjJrgmV7Up9yq70Knb+f+0yVrXz/2vn/9eum8/a+f+18/9r5w1t5w1tV5dadvV9wa6xte2a8qJdC+rYteElu3Lr2hV62a5D9ey68opd9+rbVaWBXXVes6tJQ7s6NLKrR2O7hr1uV3ITuxa9YVdWU7ty3rTL3cyufc3tOtfCrltv2VXhbbtqtrKr6Tt2tW1tV9d37UpqY9e49+xKa2vX8vft2t7OLusHdhW0t6v4Q7uufWRX2Y52VZVdDTvZ1aqzXd0+tmtAF7vGf2LXjK52rfrUrs3d7Mr/zK5Yd7uOfG7XjR52lfaEzRd21esNmz52de5rV+9+do1KsGtyf9gMsPMdDJtEuwJfwWagXZcGwSYJNkNg8zVshtrV/hvYDLNr6HDYjIDNSNiMgs1o2IyBzVjYfAubcbAZD5vvYTMBNj/AJhk2E2GTAptJsJlsV96PsJliV+FU2Eyz68F02My0q24qbGbZpdl29ZoDmzS7UubCZp5d2fNhs8Au30LYLLLrwmK7SpbYVTHdrlpL7byf7byf2W+5nfcz+620a94q9ltt185M9vuZ3GSRmzXkJpvcrLOr9npys4H9NpKbTez3C7nZzH5b7Mrcyn7b7HLmsN+vdp3Zzn477Cr/G/vlst8u9stjv93sl89+BvYzsp+J/czsZ2E/K/vZ2M/Ofk72c7Gfm/087Oe1a4SP/fx2LQmwXxD/QuwXxr8I+0XxL8Z+e/BvL/vtw7/f2a8A//az3wH8O8h+h/DvMPsV4t8f+HcE/47i33H8K8K/E2S7GP9Oku1T+Hfarowz+HfWLvM5/DtvV9EF/LtoV5nL+HfFrgZX7Wr5J/m8ZlfCdfJ5w65pf5HPm3Zt+pt83rIrcpt8lpDPO+TzH/J5j3zeJ58PyOe/5LOUfP5HPh+Sz0fks4yDu+vg7jq4uw7uroO761DtJxzcXYfaP+ng7jp4Ozu4uw7ezg7ezg7lPu3g7ezg+9fB96+D718H378O1anhUJOaDnV43qGEWg4Ne8GhabUdWvSiQ5vqOJT3kkORug4VvuzQtXoOPXjFoaqvOlS3gUOtXnNIDR0a0MihEY0dmvG6Q6uaOLT5DTQ2dSj2JhqbOXSjORrfcqhaSzS+7VDrVmh8x6HE1mh8F41t0PgeGtui8X00tkPjB2hsj8aP0NgBjR3RKDR2QmNnNH6Mxi5o/ASNXdH4KRq7ofEzNHZHYw+HGvZEYy+Hun2Bxt4Oje+Dxr5o7IfGBDT2R+MANH4Jx0Q0DoTjIDQmwXEwGofA8Ws0DkXjNw5tGIbG4Q6FRqBxpENXRqFxtENVxqLxWwffvg51/Q6N4x0a9z0aJzi0/Ac0JjtknehQQYpDxZMcKpnsUNkpDtWaisZpDrWbjsYZDg2Z6eB/16F5sxz87zq0c46D/128nuvgf9fBu9nBu9mh+oscvJsd6rLEob4/OTQ23aHZSx3KyHAoZ5lD5uUO7VvhUNFKh26tcqhCpkM1f3aoaZZDbdc41Csbv9Y6lLLOoSXrHcre4FD+Rod8mxw68gt+bXaodAt+bXOoXg5+/epQ5+34tQMWOx1K/Q2/ch3augu/8mCxG7/yYWHALxMszPhlwS8rLGz4ZYeFA7+csHDBwo1fHlh48csHiwAsgrAIwSIMiwgsorCIwSIOiz2w2AuLfbD4HRYFsNgPi4OwOASLw7AodGjgH7A4AoujsDgGi+MOuYtgccKhc8WwOAmL02T3DCzOkt1zsDgPiwvk4iIsLpGLy+TiCrm4Si7+hMU1cnGDXPxFLm6Si7/JxS1ycduhKSXk4g65uEsu/iEX92B+n1w8cKhMKbn4z6EGD2H+iFyUcSrpMadSyjqV9riTN7NT2//n5M3s1JEnnLyZnSp90qmKlZyqV9mp1k851bmKU4lPOzWhqlOpzziVWc2prc865azu1KHnnDpTw6l7NZ2qUsupOi841bK2Ux1edCqhjlPjXnJqWl2nlr/MnHpOWV9xqqC+U8WvOlXSgDkNnarVyMk3L3Ned/LN69SoN5ya3NSp9DeZ08wpY3On9rRgzltO3WzpVPlWzHnHqSatmfOuUz3aODXsPea0dWrR+05tasecD5yKtGfOh8z5yMl/LnPk5D/XqXadmfOxU0O6MOcT5nR1at2nzOnGnM+cOtadOZ8zp6dT1Xsx5wun2vRmTh/m9HUquR9zEpjT36m8Acz5kjmJTl37ijmDmJPEnMHMGcKcr5kzlDnfMGcYc4YzZ4RTgZHMGcWc0U49HMOcb5kzjjnfMWc8c75nzgTm/MCcZOZMZE4KcyYxZzJzpjBnKnOmMWc6c2YwZyZzUpkzizmzmTOHfdKYM5c589hnAXMWMmcR3BYzZwlzfoJbOnOWMicDbsuYs5w5K+C2kjmrmZOJPz8zJ4s5a/AnmzlrmbMOf9YzZwNzNuLPJub8wpwt+LOVOduYk0MOfmXOdubsIAc7mfMbc3LJwS7m5DFnNzkwkDcjc0zkwEzeLMyxkjcbebMzx0HenOTNxRw3efOQNx9z/OQt4FTXIHNC5C1MriPkOkreYuQ6Tq73kOu95HqfU9UKmLOfXB9wqvtB5hwi14edWlDo1IY/nMo94lToqFNFx5y6ctypMiecqlnsVIOTTrU95VSv006NOMP9OevkW9fJt66Tb12nYhedOnXJqRuXnSp31anafzrV4ppT7a871feGU2P/cmrKTacy/nYq55ZT5ttO7Stx6twdpx7cdarCPafq3nfyf+uU/nXyf+vk/9bJW9nJ/62Tt7JLgcdc/N+6dOlxlx6Wc6lyeZfqP+FSmwou9XjSpYEVXUqu5NKiyi5lPeVSXhWXIk+7VFzVpWvPuFT2WZdqVXep4XMutavhUu+aLo163qXJtVxKf8GlrbVdcr7o0p46Lp15yaV7dV0qX8+lOq+41LK+S11fdSmhgUvjXnMpraFLyxu5tL2xS77XXTrSxKULb7hU2tSlas1catzcpdYtXOr+lktDW7o04W2XFrRyacM7LplbuxR616WiNi7des+lCu+7VLOdS00/cEntXXznujTiIxffuS6t6ujiO9cleyd278zuH7t0twu7d2X3T9m9m0tdPmP37uz+Obv3YPee7N6L3b9g997s3ofd+7F7Arv3Z/cB7P4luyey+1fsPpDdB7F7ErsPZvch7P61S1W+Yfdh7D6c3Ue4lDSS3Uex+2iXsse4lD+W3b9l93Eu3fjOpXLfs/sEdv/BpfbJLvWdyO4pLk2Z5FLGZJdyfmT3KS7tm+rinezinczuM128k11qNculbrNdGjLHpfFpLs2b69K6eS4Z5+P7ApeOLXTp5iL8WOJS9Z9capLuUoel+JHh0rBlLk1bjh8r8GOlS9ZVLhWsxo9M/PgZTWtcqpeNH2vxYx2a1uPHBvzYiB+b0PQLfmzGjy34sRVNOWj6FT+248cO/NiJpt/wIxc/drm0Mw9Nu9GUjx8GsmhEkxlNFvywkkUbmuxocqDJ6eK/Fk1uNHnQ5HWpxOdSxQCagmgKoSnsUmIETVE0xdAUdyl3D5r2omkfmn5H034ycgBNB9F0CE2H0VSIpj/QdARNR9F0DE3H0VSEphNoOommU2g6jaYzaDqLpnNoOo+mC2i6iKZLaLoMpyto+hNN19B0HU034PQXmm6i6W803YLTbbwrQdMdNN1F0z043ce7B2j6F02laPoP7x7i3SM0lXFzZ906Vtatm4+7Vf5/blUv71aTJ9zqUMGthCfdGlfRrbRKbi2v7Nb2p9zyVXHryNNu3ajqVukzblV71q3G1d1q/5xbfWu4NbSmW1Oedyujlls5L7jlru1W4Ytunavj1oOX3Kr6slsN67nV7hW3utV3a8irbk1u4Fb6a25tbeiWsZFbexq7deZ1t+41catKU7cavOlWy2ZudW3uVlILt1LecmtJS7c2v+1Wfiu3Yu+4daq1W3ffdavye27VbutWi/fd6tLOrYEfuJXc3q1FH7qV9ZFbeR3cinR0q1hulXRyq+LHbtXq4lazT9zq3NWtxE/dmtDNrQWfuZXZ3a3cz90K9XCrqKdbt3q5VaG3WzX7uNW0r1vq59aABLfG93dr3gC3Vn3p1s5EmH4F04EwHQTTwW7VGQLTr2E6FKbfwHQYTIe7lT0CpiNhOgqmo2E6xq1y36J/HEy/g+l4mH7v1tgJbs3+Af3J6J8I0xSYTnLzP+vmfxb9U9E/Df3T3fzPujVqplupqeifhf7Z6J/j1qE0t67MdavMfPQvQP9C9C9C/2K3Rixxa8ZP6E9H/1L0Z6B/GfqXu/VwBZlYhf7V6M9E/8/oz0L/GvRno38t+tehfz36N6B/E/p/gf9m9G9B/1b0b0N/Dvp/Rf92+O+A/070/4b+XejPQ/9u9OfD3wB/I/pN6Dej34J+K/xt8LfD3+nmuxb9bvR70O+Fvw/+frfWBchPkPyE0B9GfwT+MfjHyc8e8rOX/OwjP7+TnwL07yc/B8jPQfJziPwcJj9/uFX/iFttjpKfY+TnOPkpIj8n3NpU7Jb1pFsFp9y6cJr8nyE/59yqd96t1hfc6n6R/F8i/5fJ/xXyfxWv/nRr3zXyf5383yD/N8n/3+T/Fl7dxqsSdr3DrnfJ/z9uOe/h1X28eoBXpXj1H7s+ZNdH7FrGo/GPeTSjrEerHvdoZzmPAv/z6Fh5j24+4VH5Jz2qU9GjlpU86lrZo4SnPBpXxaO0pz3KrupR/jMexap5dOpZj+5W96hyDY/q1/SoxfMedanl0cAXPEqu7eGb1sM3rUfWlzwqqOvRhZc9Kq3nUbX6HjV+1aPWDTzq/ppHQxt6NKWRRxmNPcp53SN3E48K3/DoWlOPyjbzqFZzjxq28KjdWx71bunRqLc9Sm3lUeY7HuW29vAf6+E/1sN/rIf/WI/qtvOo1Qce/mM9/Mey60cezevg0bqOHhnl0Z5OHp3p7NG9jz2q8olHDbp61PZTj3p18yjpM49Sunu05HOPNvfwyN7TowO9PLr0hUcPe3tUva9HTfp51CEBLv3hMgAuX8Il0aPtX3nkG+jRkUEe3UjyqNwQj2p/DZehcPkGLsPgMhwuI+AyEi6j4DIaLmPgMtajiuM8qvcdXMbD5Xu4TIDLD3BJhstEuKTAZRJcJsNlClymerivHu6rR4kzPJow06MFqXCZBZfZcJkDlzS4zIXLfLgsgMtCj7ot8mjIYo8mL/Eo/SePtqZ75Fzq0aEMj64s86jMCo9qrvSo6SoYroZhpkcjfiYvWeRlDXnJJi9rycs68rKevGwkL5vIyy/kZTMMt8BwKwy3wTAHhr/CcDsMd8BwJwxzYbgLhnkw3A3DfBgaPFpuhKEJhmYYWmBohaEdhg4YOmHogqEbhh4YemHog6EfhgEYBmEYIlsRshX1qH3Mo75xj8bu8Wj2Xo+y9nmU97tHkQKPivd7VHIA3ofgfRjehfD+A95H4H0U3sfgfRzeRfA+Ae9ijx6c9KjqaXJ4hhyeJYfnyOF5cngB3hfhfQnel+F9Bd5X4X0N3tfhfQPef8H7Jrz/hvcteN+Gdwm878D7Lrzvwfs+vB/A+194l5LZ/8jsQzL7iMyW8WrPY16dKevVvce9qvI/rxqU96rtE171quDViCe9mlHRq1WVvNpZ2avAU14dq+LVzae9Kv+MV3WqedXyWa+6Vvcq6TmvUmp4taSmV5uf98pey6sDL3h1qbZXD1/0qvpLXjWp61WHl71KqOfVuFe8SqvvVfarXuU38Cr2mlenGnp1t5FXlV/3qn4Tr9q84VWPpl4Ne9Orac28Wt7cq+0tvPK95dWRll7deNurcu94Vbu1Vy3e9apLG68GvudVclsv37FevmO9fMd6VdCe2g+p7UBtR2pFbSdqO1P7MbVdqP2E2q7UfurVhW5elX7mVbXPvWrcw6v2Pb3q28ursV94Nbu3V1l9vMrr61Wkn1fFCV6V9Peq4pde1Uv0qvVXXnUf6NXQQV5NSfIqY7BXOUO8cn/tVeFQr65941XZ4V7VGuFVs5FedR5F7Whqx1A7ltpvqR1H7XfUjqd2ArU/UJtM7USvElO8mjDJqwWTvdrwo5f3sJf3sJf3sJf3sFdVZ3rVMNWrdrO86j3bq1FzvEpN8ypzLrXzqJ1P7QJqF1K7mNol1P5EbTq1S6nNoHaZV7nLvQqt8KpopVe3VnlVIdOruj971SrLq25rvBqSTe1aatdRu57aDdRupHYTtZup3ULtVmq3UZvj1eRfvUrf7tXWHV45d3p16DevruR6VSaP2t3U5lNroNZIrYlaM7UWaq3U2qi1U+v0qqbLy3+rl/9WL/+tXv5bqfVTG6A2SG2I2jC1UWpj1Map3UPtXmr3eTXvd6/WFXhl3E/2D1B7kNrD1BZS+we1R6g9Su0xao9TW0TtCWqLuScnuSenqD1D7Vlqz1F7ntoL1F6k9hK1l6m9Qu1Vav/kTl3nTt2g9i9qb1L7N7W3qL1NbQm1d6i9S+0/1N6n9gH3719qS6n9j9qH1D6itoyPu+rjrvq4qz7uqo+76uOu+jSggk/jn/RpXkWf1lXyyViZ2qeorULt09Q+Q201n/QstdWpfY7aGtTWpPZ5amtR+wK1tamtQ+1L1Nal9mVq61H7CrX1qX2V2gbUvkZtQ59qNvap6evUNqH2DWqbUvsmtc2obU5tC2rf8qnM29S2ovYdaltT+y61bah9j9q21L7v06F2Pl35gNoPqf2I2g7UdqRW1HaitrNPWz/2ydmF2k+o7UptN2o/o7Y7tZ9T28OnyT19Su9F7RfU9qa2D7V9qU2gtr9PrQb41O1Ln4YkUvsVtQOpHURtErWDfbo1xKcKQ32q+w21w6gdTu0IakdSO8qn3NE+hcb4VDSW2m+p/Y7a8dR+T+0En0b94FNqsk+ZE6lNoXYStZOp/dGnqlN9ajjNp3bTfbyDqZ1JbSq1s6id7dO+OT6dS/PpwVxq51O7gNqF1C7yacJinxYs8WnDTz6Z06ldSm0Gtct8qrXCp2Yrfeq8yqfE1dRmUvsztVk+udf4VJjt07W1PpVdT+0GajdSu8mnob/4NGWzTxlbfMrZSu02anN8KvnVp4o7fKq306fWv/nUPZfaXdTm+ZS126e8fJ8iBp+KjdSaqLX41NjqU3ubT33tPo11+DTbSa2LWreP71Yf360+lfp8qhagNkhtyKeBYZ+SIz4tivq0KeaTNU7tHp9u7PWp3O8+1S7wqcV+n7ocoPagT9MO+bT8sE/bC33y/eHTkSPUHvWp8nGf6hf51OaETz2KfRp2ktpTPmWf9in/jE+xsz6dOufT3fPUXvSpySWfOlz2KeGKT+Ou+pT2p0+br/lkv+7TgRs+XfrLp4c3fap+y6eWt33qWuJT0h2fUu76tOQfau/5FLjv07EHPt3816fy//lU5yF38ZFPvcr4NeIxP29gP29gP29gv/b8z68z5f2694RfVZ70q0FFv1TJrwGV/Rr/lF/zqvi17mm/nFX9OvSMX1eq+VWmul81n/OraQ2/utX0a8jzfk2u5Vf6C35tre1X6EW/iur4deslvyq87Ffden6+Wf3qXd+vUa/6ldrAr8zX/DI39GtfI7/ONfbrwet+VX3Dr2ZN/er8pl+Jzfya0NyvBS38ynnLL3dLvwrf9utaK7/Ktvar3rt+tW7jV/f3/Bra1q8p7/uV1c6vvA/8irT3q/hDv0o+8qtaR78ay6/2nfzq29mvsR/7+U/185/q5z/Vz3+qXze6+VWuu1+1P/erRQ+/uvT0a1gvv6Z94dfy3n5t7+OXr69fp/r5dTfBr8oD/Kr/pV8dEv1K+MqvcQP9ShvkV3aSX/bBfh0Y4telr/16ONSv6sP8ajncr64j/Eoa6VfKKNiPhv0YvwJj/Tr2rV83x8F+POy/96vtBL96/QD7ZNhPhH2KX8ZJsJ8M+x9hPxX202A/HfYzYD8T9qmwn+XnnsJ+DuzTYD8XnvP93FPYL4T9ItgvhucSP/cU9umwXwrPDHgu93NPYb8SnqvguRqemX5l/AzPLHiugWc2PNf6VXE9PDfAcyM8N8HzF3huhucWeG6F5zZ45sBzOzx3wHOnXz1+g2cuPHfBM8+v/N1+xfLhaYCnEUZmv5pY4GmFpw1Gdr+WOPza7ISnC0ZuGHn8Ku/zq44fRgEYBclyiCyHYRSBUZQsx8hyHEZ7YbQPRr+T5QIY7YfRARgdhNEhGB2GUSGM/oDRURgdg9FxGBWRuRMwKobRSRidInOnYXQGRudgdJ7MXYDRRRhd8mv2ZTJ3BUZXYfSnXxeu+VV6ncz9BaOb5Ohvvwbe8iv5NnuXkKM75OiuX0f+Ye975OgBOfrXrzal7P0fOXpIjh6xd5mA7I8FdKBsQJceD6j8/wKqUz6glk8EePsGePsGePsGePsG+D8N8H8a4P80wP9pQDWfCahptQD/pwENqR7Q5OcCSq8R0NaaAYWeD6ioVkC3Xgio6osBNawTULuXAupdN6AJLwe0oF5AG14JyF0/oMJXA7rWIKCyDQOq1yig1o0D6v56QGObBDT7jYCymgZkfTOggmYBXWgeUGmLgGq3DKjF2wF1aRXQsHcCmtY6oOXvBrS9TUCx9wI61Tagu+8HVP2DgJq0D6jDhwElfRRQSoeAlnQMaLMCCnQK6FjngG5+HOA7NcB3aoDv1IAGdAto/GcBzevOLp8H5OwR0KGeAV3pFVCF3gHV7RNQq77s0i+gUQkBpfZnlwEBmb8MaF8iu3zFLoMCqpUUULPB7DIkoKFfBzRlKLt8E1DesIAiw9llBLuMDKjaaHYZwy5jAxr4LbuMY5fv2GU8u3zPLhPY5YeAKk9klxR2mRRQwmR2+ZFdprDLVHaZxi7T2WUGu6Syyyx2mc0uc9gljV3msss8dpnPLgvwZSG7LGaXJfjyE7uks8tSfMlgl2XsshxfVrDLSnZZjS+Z+PIzu2Thyxp8yWaXtfiyDl/Ws8uGgMptwpdf2GVzQD224MtWdtkWUHZOQPm/sst2MrYjwDcqvuSSsV0Bdc3Dl91kLJ+MGQLaaSRjJjJmJmMWMmYjY3Yy5iBjTjLmImPugHI9ZMwb0DlfQA/8ZCwI61BAncMBJUZgHQ0oIxZQThzWewIq3htQyT5YFwTUeH9A7Q/A+mBAyYcCWnQY1oUB/kthfQTWR2F9HNZFsD4B62JYn4T1KVifhvUZWJ+F9TlYX4D1RfRdgvVlWF9B31VY/wnra9yB67C+Aeub3IG/YX0Lfbe5AyWwvoO+u9yBf2B9D333A6r4L/pK0fdfQH0fou8R+soEtemxoHxlgzryeFA3ygVVuXxQ9Z8IqkOFoBKeDGpcxaCWVApqc+Wg7E8F+T4N8n0a5M0b5M0bVNtng7x5g7x5g7x5g9zRoJzPB7mjQe5oUBVeDHJHg9zRoBLrBrmjQe5oUDmvBLmjQe5oUCUNgqrYMKjGjYJq3ziovq8HldwkqEVvBLW9KfreRF+zoO42R99b6GuJvrfR1yqolHfQ1xp97wYVaIO+94K61xZ97dD3QVBqj74Pg5r8UVDpHdDXMaiQ0NcpqAedg6raBX2fBNW5K/o+DWpKt6AyPkNf96AinwdV3COo0p5BVfsCfb2D6tInqIF9g5rWL6jlCejrH1RsQFCnvgzqYWJQ1QcG1WRQUF2TgkoaHNSMIUGt+jqonUOD2vNNUGeGBVVmRFA1RwbVdFRQ3UYHNWRMUKljg8r8NqjccUHt+y6oc+ODfJsG+TYNqnVyUN0nBjU0JajZk4LKmhyU9cegCqYEdWFqUOWmB1V7RlBtZgbVIxXPZgWVNjuo7Dl4lhbUgbl4Ni+o8guCqrMQzxYF1Wsxni3Bs59gko5nS4M6lIFny/BsBUxW4tkqmKzGs0w8+xkmWXi2BibZeLYWJuthsgHPNsJkE579ApPNMNkCk60w2YZnOTDZDpMdMNkJk99gkguTXTDJg8lumOTDxAgTU1CtzDCxwMQKExtM7EGZHTBxBnXNBRNPUPW8MPHBxB/U2ABMguQ4BJMwOYmQ4yg5iZOTPTDZS072weR3clJATvaTkwPk5CA5OUROCsnJH+TkCDk5Sk6OkZPj+FBETk7gQzE5OYkPp4NqdoacnMWHc+TkPD5cCCrvIj5cwofL+HAVH/5k5jV8uB7UsBv48Bc+3MSHv/HhFj7cxoc7zLyLD/8w8x4+3MeHB/jwLz6Uks3/8OEh2SwTUsPHQupcNqTEx0OaUi6kjP+FlFc+pMgTIV2oEFLpkyFVqxRSi8ohdXkqpGFVQpr2dEjZVUPKfyakA9VCuvRsSOWfC6lOjZDa1gyp1/Mhja8V0rwXQrx1Q3K+GNKhOiHeuiHeusysF+Kty8z6IU14lZkNQsp5jZkNQypuxMzGzGzCzDeY2ZSZbzKzGTObM7MFM99iZktmtmLmOyG1bM3Md0Ma0YaZ74X4JmXm+8xsx8wPmPkhMz9iZgdmdmQmNzSjEzM7M/NjZnZh5ifM/JSZ3Zj5GTO7M/NzZvZgZk9m9mLmF8zsw8y+7NmPmQns2Z+ZA9jzS2YmhlT0FTMHhlQ1iZmDYTuEmV/Ddigzv4HtMGYOh+0IZo4MqfZoZo4JqcdYZn4bUto4Zn4Xkn08M78P6eYEZiaH1GAiM1NCGjCJmZNDSv+RmVNCCk1l5rSQHkxn5syQmqUyc1ZIQ2czc05IWWnMnBtSwTxmzg+p3EJmLgqpzWJmLglp3E/MTA9p89KQAhkhHVsW0r3lIVVZGVLTVSFpdUhDMkOa/HNImVkh5a4JaV92SOfWhvgeDfE9GlLrjSF13xTinRvS7M0h3rkh3rkhHdkW4p0bUuXtIe5nSB12hrifIaXkhrifIe5niPsZ4n6GuJ8h7meI+xnifoY0yhrifoa0wR7ifoZU6AypxBVSRU9Ijb0htfeFNNAfUnIgpOXBkLaHQoqFQzoVCelhNKTqcXKxJ6Sue8nFPjz6nVwU4NF+cnEAjw6Si8N4VEgu/sCjI+TiKB4dg9dxPCqC1wk8KobXKTw6Da8zeHQWXufw6DweXYDXRTy6BK8reHQVXn/i0TV4XcejG/D6C49uwutveN2GVwm87sDrLrz+gdc9eN2H1wN4/RvS3VJ4PYTXI3iVCSvpsbBSyob5Fg3zLRrmWzSsK+XDKlMhrLpPhtWqYli9K4U1qnJYC54KK6dKWO6nwyquGlbJM2FVezasxtXD6vJcWANrhDWtZljZz4eVXyusAy+Edal2WOXrhFXnpbDa1g1rwMthja8XVvorYW2tH1bo1bCKGoT14LWwajUKq1njMG/csIY2CfPGDfPGDfPGDfP/GdaN5mH+P8P8f4b5/wzz/4n2d9DeGu3vor1NWGfeQ/v7YdVsh/YP0N4e7R+i/aOwNnRAe0e0C+2d0P4x2rug/RO0d0X7p2jvhvbP0N4d7Z+jvWdYDXqh/Qu090Z7H7T3RXs/tCeEda4/2gegPRHtX6F9YFhjB6E9KaxNg9E+BO1fh3V3KNqHhdVkONpHwH1kWDNGoX10WMYxaB8L92/DqvAd3MeH1e57tE8Ia8IPYWUkw31iWJEUtE8Kq3RyWLWnhNVialg9poU1bHpYaTPC2jwzLHtqWMdmhXVzdlhV0sJqOjcszQtryPywJi8IK3NhWOZFYe1bHNa1JWGVTQ+r3tKw2meE1XdZWMnLw1q0IqztK8OKrQrr1OqwHmbiX1ZYLdeE1Ss7rBFrw5q3Dgbrw3JuwL+NYd3aFFbVzTDYElbnrfi3DQY5+PcrDLaHVbAD/3bCIBf/dsEgDwa78S8fBgb8M8LABAMz/llhYMM/OwwcMHDinwsGbhh4YOCFgQ8GARgEYRCCQRgGERhEYRCDQTyse3tgsA8Gv8OgAAb7w0o9AIODMDgUVuFhGBSGVfEIOTgKg2Pk4DgMisJafoIcFMPgJDk4RQ7OwOAsOThHDs6Tgwvk4CIMLpGDy+TgCjm4Sg6uhdX6Ojm4QQ7+guVNcvB3WL5bsLxNDkrCqn6XHPwTVtd7sLxPDh6Ete5fWJaGdeg/WD6EZZkI/50R/jsjGvp4hP/OiLL+F5G1fEQFT0R0o0JElStGVL9SRB0qR5TwVEQpVSJa9XREO6tGtOeZiK5Ui6hM9YjqPhdRuxoR9a4Z0YTnI8qoFVHOCxFFakd04cWISutEVLtuRG1ejqhHvYjGvRLRkvoRbX41okCDiM68FtG9hhHVbBxRq9cj6tYkolFvRLSgaUQb3ozI3Syi4uYRlbSIqFrLCN+fEb4/I3x/RpTWOqLsdyOyt4nwto3oZtsIb9uImn4Q4W0b0ZAPI0r9KKLMDhGZO0ZUqIiudYqo4scR7mZE7T+JcDcj3M2IlneLcDcj3M0IdzPC3YxwN+nzRYS7GdHkPvTpG1Fuv4j2JdCnf0Rlv4yoXiJ9voqo78CIkgfRJymi7YMjig2hz9cRPRwaUZ1hEbUdTp8REY0fGVH6KPqMjig0JqJzY+kzLqJa30XUejx9vo9o7ISIFv1An2T6TIzoVAp9JtHnx4haTomo11T6TIto3vSIts6gz8yIilIjejCLPnPokxZR97n0mUef+RFtWhCRbyF9FkV0d3FE1X+iTzp9lkY0IoM+y+izPCLnCvqspM+qiKpmRtTsZ/pk0WdNhG9P+qylz7qIjqynzwb6bKLPLxF13UyfLfTZGtG6bfTJoc+v9NlOn530+Y0+uWRtF33y6LObPvn0MdDHSB9zRE0s9LHSx0YfO30c9HHSxxXRLTd9vPTx0cdPnwB9gvQJkdkwfSL0idInTp899NlLn330+Z0+BfTZT58D9DlIn8P0KaTPH/Q5Qp+j9DmGnuP0KaLPCfqcpM8p+pymzxn6nKXPOfqcp88F9rpIn8v0uUKfq/T5kz7X6HOdPjfo8xd9btLnFnxu06eEPnfocxfO/9DnHn3u0+cBfpXS5z/6PITzI/wqE+W7M8p3Z1SnHo/qYbmoqpePquUTUfWqENWIJ6OaVzGqrZWiClWOquipqB5UiapW1ahaPxNV92pRjX02qkXVo9r+HH1q0KcmfZ6Pqs4L9KlNnxejGl8nqvSX6FOXPi9Hda5eVGXrR1XvVfo0iKrva1ElN4xqeSP6NI4q9npUl5pEVb4pfd6Mqm2zqAY0j2pyC/q8FVVuy6j2vR3VtVb0aU2fd6Nq3yaqge/Rpy193o8qv11UBz6I6mZ7+nwUVYMOUaljVENEn05RZXaOyvxxVIVd6PNJVBU/japxtyhv2ihv2ihv2ihv2qjsPaM61os+X0RVpU9UTftG1a0ffRKiSu0f1YYBUbm/jKo4MaqSr6KqNiiqFklR9RhMnyFRpX0d1eahUQW+ifLNGdW94VG+OaNqNSqq3qOjGjUmqgVjo8r5NqrIuKgufBdV6fioak+Iqs0PUSUkR5UyMaolKVHtnBTVnslRXfkxqjJTo6o7Lap206NKnBHVlJlRZaRGlTcrqoLZUd2YE1XluVHVnxdVh/lRJS2IasbCqNYtisq4OKpDS6K69VNUVZdG1Swjqs7Lohq6PKrZK8jEyqisq6I6sjqqu5lkIgsv10TVNZtMrCUT6/ByPV5uIBMbycQmMrEZL7fg5VYysY1M5ODlr3i5HS934MFveJmLl7vwMg8PduNBPl4a8NKIByY8sOCBFS9teGnHAwceOPHAhZduPPDggQ8P/HgQgF0QD0J4EMaDCB5EYRfDgz14sBcP9kX53oRdAR7sx4MDeHAQdodhVwi7P/DgSJT3LOyOwe447IpgdyKqcidhdwp2p2F3BnZno1p1DnbnYXcBdhdhdxl2V2B3FXZ/wu4a7K5zD25wD/6C3U3Y3YLdbe5BCffgDvm9C7t/YHePe3Cf/P5LfkvZ+T/YPSS/j8hvmZjyH4vpQNmYbj4eU/n/xdSgfEx6IqYhFWJKfTKmDRVjMleKqbByTCVPxVTt6ZhaVI2pxzMxDasWU9qzMW2uHlPguZjO1IipzPMx1a0VU6sXYupdO6YJL8aUUSemvJdiKqgb04WXYyr3Skz168fU4dWYkhrENOO1mNY1jMnYKKZDjWO69XpMVd+IqVnTmLq/GdPQZjHNbh7TphYx+d6K6VTLmB6+HeNbM8a3ZoxvzZjGt4kp/b2YctvGtO/9mK61i6ls+5jqfRhT+49iGtghpmkdY8pWTPZO7NyZnT+OqconMTXtGlO3T2Ma1S2mBZ/FlNM9JvfnMRX3iKm0Z0y1v4ipTe+YEvrElNI3piX9YtqZENOe/jFdGRBThcSYGn4VU+eBaB0U05SkmLIGx3jLxnjLxnjLxlR9GFqHx9R1REwjRsY0b1RMW0fH+L+M8X+J1nFo/S7G/2WM/8uYkifEtPwH/ElG60S0pqB1Mv78iD9T8Gcq/kzDn+lonYHWmWhNRets/JmDP2kxjZuL1nlonY/WBWhdiNbF+LMkpnY/xZSYjtalaM1A6zK0LkfrCrSuiqnJarRmovVntGahdQ1as9G6Fq3r0boBrhvRugmtv6B1M1q3oHUrWreh9Ve4bofrDrTuROtvaM1F6y605qF1N1oNcDXC1QRXM1otaLWi1YZWO1qdcHXB1Q1XDxnwkgEfWv1oDaA1iNYwXCNkIEoGYmQgTgb2kIG9ZGAfWgvQuh+tB8jAQTJwiAwcJgOFMR37I6Z7R2KqeYy8HievRWTgBBkoJgMnY4qcIq+nyetZ8nqOvJ4nrxfI60Xyeikm52XyeoW8XiWv18jrdfJ6I8Y7NsY7Nqbtf8cUuxXTpdvcrTt4dzemtv/ENOBeTJPvx5T5gLv1L3erlLv1H3frEd6ViavHY3GNKxvXksfjfGPG+caM60z5ON+Ycb4x42pXMa7ESnFNqRxX1lNxWavEdeTpuO5Wjat6tbhaPhtXr+pxjX8urvQacW2tGVfo+bjO1YqrbO246r0YV/s6cQ18Ka5pdePKfjkue724jr0S1736cdVsEFer1+Lq3TCuCY3iWtA4rpzX44o0ievCG3GVezOu+s3i6tA8rqQWcc14K651LeNyvh1XUau4HrwTV61342rdJq6+78X5r4zzXxnnvzKu2AdxXWof578yzn9lnP/KOP+VcaV2imtD57jcH8dV3CWu0k/iqv1pXG26xZXwWVwp3eNa9Xlcxh5xHeoZ161ecVXtHVezPnF17xvX0H5xzU6Ia1P/uHwD4jr1ZVwPE+OqMzCutoPiGpAU1+TBcWUOicv8dVyFQ+Mq+SauasPjajEC5iNhPgrmo2E+BuZj43xfxvm+jKvh+Lg6f8+MCcz4gRnJMJ8I8xSYT4L5jzCfAvOpMJ8G8+lx5c6Ia9/MuK6lxlVxdlyN58TVJS2uYXPjSpsX1+b5cQUW4OtCfF2Mr0vw9Sd8TcfXpfiawYxlzFjOjBXMWMWM1czIZMbPzMhixhpmZDNjLTPWM2MDMzYyYxMzfmHGZmZsYcZWZuQw41dmbGfGDmbsjCvjt7jycuMq2BXXjby4KufH1cQQV1djXCNMcc0zkx0L2bGSHRvZcZAdJ9lxkR032fGQHS/Z8ZEdP9kJkJ0Q2QmTnQjZiTIjxow4M/YwYy8zfmdGATP2M+MAMw4y4xAzDjOjkBlHmHGUGceYcZwZRcw4wYxiZpxkxilmnGHGWWacY8Z5ZlyA1UVYXYLVZVhd/T+Gyzy+58KP40gsrYX0E0uSNFpiIRZa8XLkSmLmbAmNmiNGkoSQxJKSGLlyH0ssaZTWXN973/va93SFkRzL+Xv+/Xo83u/X+/l6fR6fzwdW52F1AVYXYVUBq0uwugyrf2D1L6yuwuoarK7D6gasKmH1H6xuwuo2rO7A6i6s7sGqikGrqhp0oJpB7vsMul7dwPerge9XA9+vBk1+wKD8WgbtftAgU6JBFx4yqNbDBrWobVDPOgbekwbekwbekwbekwbekwbekwbekwZ1bmjQ8GSDZj7OjkYGHXnCoFBjg+4+aVCjpwzq2NSgoU8bNKOZQSufMagoxSBnc4OutjCobqpBac8Z1L+lQROfN2hJK4N2tjbIkGbQuRcMSmhrUEo7g7q/aNDo9gbN62DQhnR2vMSOjuzoZFCzlw38Vxr4rzTwX2nQui4GHe5qUFAG3e5mUHIPg9J7GpT1mkHTexm0ordB+/oYZO9r0JV+BtXub1CrNwzqN8Cg3DcNWjzQoL2DDLJlGnR5sEFJQwxqOdSgPsMMGj/coEUjDNo60qBjbxl0Ktug6qMMavqOQV1GG5Q9xqDZYw1a+65BxTkG+ccZVO09g5q8b1BGrkEjJxg0a6JBBZMMOjjZIO8HBlVOMah+nkHtphk0cLpBUz40aNkMgwo/Msgyk6w+JqtPyGo2WX1KVnPIai5ZzSOrz8hqPlktJKvPyWoRWX1BVovJ6ks4LoHjUjh+BcdlcPwajsvh+A0cv4XjCjh+B8eVZLWKrFaTVQEc18BxLRx/gOM6OK6H40Y4boLjj3DcDMctcNwKx21w3G5Qg50Gtd9lUOZug/L2GLS8EI4/wXEvHH+G4344FsHxFzge4MZfufEgN/5mUEWxQYmHDUr93aBefxiUc8SghX8atLnEoNK/uLGUG49x43FuPMGNJ7nRwI1G+miij2b6aKWPNm4s40Y7Nzq40cmNLm50c6OHG33c6OfGADcGubGcG0PcGObGCDfGuDHOjae48TQ3niHHs+R4zqCbf3PjBW68yI0V3HiJGy9z4z/ceIUc/yXHa+R4nRxvkGMlN/7HjTe58RY33ibHu+R4jxyrGDW5qlH51YzafZ9RpupGXbjfqFo1jUpLMKr/A0ZNrGXUkgeN2plolOEho84lGZVQ26hWdYz8Txr5nzTyP2nkf9KoE/8z6kx9o2o0MKpZQ6P6JBs1/nGjFjUyausTRh1rbOS71ch3q5HvVqN6PW1UTjOjFj5j1OYUo0qbGxVrYVS1VKOaPGdUz5ZGjX3eqPmtjNrU2qiSNKMiLxhVpa1RjdsZeR6NPI9Gnkcjz6OR59HI82jkeWT/y0aeRyPPo5Hn0cjzaOR5NPI8Gnke2d/DqC49jcp+zajZvYxa29uo4j5G+fuy/3X29zcq4w2jRg4watabRhUMNOrgIPZnsj+L/UOM6jzUqOHDjJo53KhVI9g/kv1vsT/bqEajjOr4jlFDRxs1Ywz7x7L/XfbnsH+cUcnvGZX+vlFZueyfwP6J7J/E/slG3fzAqAZT2Z/H/mnsn87+D9k/wyjvR0ZVzmT/LPZ/wv7Z7P+U/XOMOjCX/fPY/xn7F7B/Ifs/Z/8i9n/B/sXs/5L9S9ifz/6vuH8Z+79m/3L2f8P+b9m/gv0r2f89+1exfzX7C9i/hv1ruX8d+9ezfwP7N7J/E/x/5P7N7N/C/q3s387+HfDfCf9d7N/N/j3sL2T/T/D/Gf772L+f/UXs/4X9B8j/V/j/Bv9i9h9i/2Hy/538/yD/I/D/k/1/sb+U/I+S/zHyP87+E+w/Sf8M9M9E/mbyt7Dfyn4b/Sujf3b656B/Lva76Z+H/nnpn4/++elfgP4H6X/IqBZh+hehf1H6H6P/cfp/iv6fpv9njUo5R///pv/n6f8F+n+R/lcYdfmSUUn/GNXyCv3/l/5fNWrZNaMKrxtluWFURaVRiTeNanPLqAG3ef7u8Pzd5fm7Z5SziklXq5pU9z6T0qqb1P9+k6bXMGlFTZP2JZhkf8CkK7VMapBoUvuHTMpMMinvYZMKapt0sI5J3romVT5iUv1HTer8P5OG1zdp5mMmrWpg0oGGJoWSTbr7uEmNnjCpY2OThj5p0pwmJq17yqTDTU0KPm1S9WdMappiUpfmJmW3MGn2syZtTjWp9DmTYi1NqtbKpBatTeqZZtLYF0ya38akTW1NMrQz6dyLJiV0MCkl3aR+L5mU29GkxZ1M2t7ZxPeqSZczTEp61aSWXUzq09WkKTJpWTeTCrubZOlhUkVPk+r1MqlNb5MG9DFpcl+TVvYzqeh1k5z9YfOGiX9IE/+QJv4hYZMJm8EmFWeZ5B9i0s2hsBluUsYIk0aONGnWW7DJNqnkbZMio0yqMtqkxmNM6j7WpNHvmjQvx6QN4/A23qQz75lUI9ekZhNM0kSTxk8yadFkk7Z+YNKxKXibalLiNJNSp5vU60O8zTAp/yOTds80yfQx3maR22xy+5Tc5uBtLt7mkdtn5DYfbwvw9jm5LSK3L/C2GG9fktsScluKt6/wtozcvia35Xj7Bm/fmng3ktt3ePseb6vwthpvBXhbg7e1ePsBb+vwtgFvG/G2CW8/4m0z3rbgbSvetuFtB9524m0X3nbjbQ/eCuH2E9724m0f3vbDrQhvv+DtAN5+hdtBvBXj7RDeDsPtd7z9gbcjcPsTbiV4K8XbUTI9hrfjeDuBt5NkasCbEW9mMrWQqRVvNryVkamdTB14c5Kpm0w9ZOrFm8+ktX4yDeAtiLdyk5qEyTSCtyh9i9G3OJmewttp+naWvp0j07/p23n6doG+XcRbBX27RN/+oW9XTBr4L327St+u0bfrJrlvmHS9kr7d5Fm4xbNw26QZd3gW7vIs3ONZqGLW7apmNb3PrC7Vzcq+36yFNczaXNOs0gSzYg+YVetBs1okmtXzIbMmJpm15GGzdtY2y17HrCt1zapdz6xWj5qV+T+z8uqbtfwxsw42MMvb0KzKZLMaNzKr8xNmDW9s1rwnzdrQxKwjT5kVampWjWZmNXvGLKWYNb65mX9HM/+OZllSzap4zqzE581q08qsAa3NmpxmVv4LZhW1McvZ1qyr7cxKbm9WegezstLNmv2SWWs7mlXcCd+dzaqWYVaTV/D9qllju5g1vyu+ZZahm1nnupuV0BPfr5nVr5dZub3x3cesvX3NsvXD9+tm1X/DrHYD8P2mWTMHmrVqEL4z8T3YrLtZ+B6K72FmjRqO7xH4HmnmOxXf2fgeZVbqO/geje8x+B6L73fxnYPvcfh+D9/v4zsX3xPwPRHfk/A9Gd9T8D0V33n4nobv6fj+EN8z8P0RvD/G9yx8fwLv2fj+FN9z4D0X3/PwPR/eC/C9EN+fw3sRvr/A92J4L8H3Unznw/srfC/D99fwXo7vb8z8N8L7O3yvNGvG92atXIXv1WYFC+jJGnz/QE/W0ZP1+N5ATzbSk034/pGebKEnW/G9jZ5spyc7zNq3k57soie7zWpQaFb7n+jJXrNm/WxWwT56st+sSJFZVQ7Qk1/N6n7QrNG/mbW42Kzth8w6cdisy7+blXTErJZ/mjWwxKwpf5m1rNSsA0fNch8ji+NmNTppVkcDWRjNmmMya52ZLCxmnbKaVb2MLOxm9XKQhZMsXGbtdpOFhyy8ZtX1k0WALILcVE4WIbIIc1OELGJkEeemU2RxmpvOkMVZsjjHTX+TxQWyuMhNFWRxiZsuc9M/ZHGFm65y0zVuus5NN+h+JTf9x003zTpzi5vucNNdbrrHTVUsWlbVwj+jhX9Gi+5Wt6hRDYs61rRoVIJFcx6waF0ti449aNGpRIsSkyxKfdiiXrUtmlzHovy6FhU9YpGznkVXH7Uoub5F6Y9ZlN3AotkNLVqbbFHp4xbFGllUq7FFLZ60qGcTiyY+ZdGSphbte9oiezOLrjxjUYPmFrVvYdHIZy2alWpRwXMWlbS0KPK8RQmtLUpJs6j7CxbltrFocVuL9razyPaiRZfbW1Q/3aJ2L1k0vKNFMztZtKqzRUdetiiUYVGNVy1q1sUidbVovCxa1M3CO9HCO9HCO9HCO9HCO9GioX0smtGXe/tZdPh1i4L9Lao+wKKmb3LvQItyBlm0MNOi3YMtMmVx7xCL6g7j3uEWZY2waPpI7n3LouJs7n3bomrvWNRkNPeOsWjsWO5916KdOdw7jnvHW1T7fe7NtShzAvdO5N5J3DuZez+wqMpU7s3j3mncO517P+TeGdz7EffO5N5Z3PsJ987m3k8t2jCHe+dy7zzunc+9Cyzqs5B7PyffRdz7Bfcutuj6l9y7lHzzufcr8l3GvV9z73Ly/YZ7V5Dvd9y7kny/J99V5LuafAu4dw35/sC968h3PflusPAcku8miy78SL5byHerRf23ke92i1bsIN+dFvl3WXRzNywKLcr4iXz3WjT/Z4s27bPIsN+ic0WwOGBRq19hcdCivN8sWl5s0cFDFnkPw+IPixofgcWfFo0ugcVfFm0vhcVRWByzKOkELE5aNNAACyPZm2BhhoUFFjZYlMHCDgsHLJywcMHCDQsPLHyw8MMiAIsgLMrpeggWYboehUXMogFxWJyyaOVpWJyBxVmLbp+DxXmLulyAxUV6UQGLS/TiMiz+oRf/WpR2lV5coxfX6cUNelFJL/6jF7dgcZte3KEXd+nFPXpRxSp7VauuVLOqQXWr2t9v1cgaVs2qadWmBKtKHrDqXC2rEhKtavWQVf2SrHybWrW8tpVvUyvfplZVqWdV40etfJtaNbq+VfMes2p7A6tONLTqcrJVSY2saveEVQMbWzXzSatWNbHyPrTyPrTyPrTyPrSqT4qV96FVy1pYVfisVe5Uq64/Z1Wj563q2MqqUa2tmpNm1dYXrDrWxqqKtlYlvmhVm/ZWDehg1Yx0q1a+ZNXhjlYFO1lV/WWrmmZY1esVq3JetSq/i1W7u1rllFVXu1mV3MOq9J5W/hOt/Cdatbm3VaV9rLrQ16par1uV1t+q/m9YNX2AVSvetKp4oFX+QVZVG2xVkyyreg6xauxQq5YMs2rncBiOgOFIGGbD8G0YjoLhOzAcDcMxMBwLwxwYjoPheBi+B8P3YZgLwwkwnATDyVZ1/8Cq3ClWLZ5q1d48q2zTrKqcblX9GfD9yKrhM+H7sVUbZsH3E6vOzIbvHKtazoXvPKumfAbf+VYdWADfhVbd/Ry+X1ilxfD9Er5L4LsUvvnw/Qq+X8N3OXy/ge+38F0B3+/guxK+q+C7Gr4F8F0D37Xw/cGqU+vgu8HKdyl8N1n5LoXvZquKtsB3q1W3t8F3h1VddsJ3l1ULd8N3j1WmQtj/ZFXdn2G/z6qs/bAvsvKPCPsDVv4RYf+bVS2KYX8I9odh/zvs/4D9EdiXwP4v2JfC/ijsj8H+OOxPWHXzJOyNVmWYYG+2ar4F9larDDbYl1lV2wF7p1WZLnJxW1XgIRevVREfuQSsSgmSSznsQ+QSJpcIuUTJJU4up8jlNN0+Qy5n6fY5cvmbXM6Ty0VyqSCXS+RymVz+IZcr9P5fcrlG76+Tyw16X0ku/9H7m+Ryi97fIbO79P4emVWx8S608S608S608S60qVkNm1TTpvEJNi16wKbCWjZZHrTpeqJNjZJs6viwTaNq2zSnjk1b69p07BGbKurZVO9/NrWpb9PQx2ya0cCmdQ1tOpxs06nHbUp8wqbUxjYNeNKmyU1sWvkUWlMb/4c2/g9t/B/a1Ku5TTktbMp/1qaiVJucz9l0u6VNya1s6tLapuw0mxa+YNPuNjaZ2tr4JrWpbnsb36Ro6Ta+SW3a3NGm0k42XeiMlmFT2is2Zb1q0/QuNq3talOxbIp1s6lWD5ta9LSp/2s2Texl04reaH1s8ve1qdrrNjXpb1PPN9AG2LTkTZv2DbTJPsimm5loWTZlDLHxDNo0f5iNZxBthI1n0MYzaOMZtPEMor1j4xm0yTDGxjNoU+0ctHE2ZY63adZ7NhW8b1NJLtoEmxIm2dRqsk39PrApbwraVJsO5tkUmWZTlQ9tSpmB9pFNuTNtWv4x2iybvJ+gfWpT4zk2dZ+LNs+mxZ/ZtHe+TbYFNlUuRFtkU+cvbBq9GO1Lm7YvQVtq0+V8m+ovQ/vaxr+hjX9DG/+GNp1YgfadTUnf29RuFdpqm2YWoK2x6cham878gLbeppYbbBq4EW2TTat+RNtsU2iLTTW2oW23qc8Om6bsRNtFt3aj7aFbhXRrL9rPdGsfvduPVkTvfkE7QLcO0rvf0Irp3SF6dxjtd3r3B9qfaCX07i+0Unp3lE4eQztO707SSQOakU6a0MxoFjppRStDs9NJB5qTTrroqxvNQyd99NWPFqCvQbRytBB9DaNF0WL0NY52ir6epq9n0M7S17/p8nm0C3T5IloF2iW6fBntCtq/dPkq2jW063T5Blol2k16fgvtNtoden4X7R49r1LGf2EZ/4Vl/BeWKef+MuXXKNPummVyJqA9UKbkB9ES0R4q08IktIfRapfpah20R9DqlSn7UbT/odUvk+kxtAZoyWVKfxytEdoTZdrcGO1JtCZlqtsU7Wm0ZmWa/QxaClrzMl1ogZaK9lyZslqiPY/WqkylrdHS0NqUKa0tWju0F9Hao3VAS0friNYJrTPay2Vam4H2CtqrZarVFU1o3co0vTtaD7SeZYq9htYbrU+Z+vdF64f2Olp/tDfQ3kQbiDYILRNtcJmKs9CGoA0rU4vhaCPQRpZpxVto2Whvo72DNhptDNpYtHfRctDGlanae2jvo+WWaeIEtIlok9Amo01Bm4qWhzYNbTrah2Xyz0CbifYx2iy0T9Bmo32KNgdtHtpnZeo5H20B2kK0z9EWoS1G+xJtCdpStHy0r9CWoS1H+wbtW7QVaN+hrUT7Hm01WgHaGrS1aD+Uad86tPVoG9E2of2IthltC9pWtG1oO9B2ou1C2422h5mFaD+h/Yy2D20/WhHaL2gH0H5F+w2tGO0Q2mG039H+QDuCVoL2F7eXoh1FO4Z2HO0EmgHNiGZCM6NZ0KzwtKHZ0RxoTjQXmhvNg+ZF86MF0IJkVI4WQgujRcgvhhZHO4V2mtzPoJ1FO4d2Hu0C2kW0CrRLaJfR/kH7l75cRbuGdh3tBl2qRPsP7RbabTp4B+0u2j20KnZdqGpXrfvsSqtuV9b9ds2uYdfamnaVJqA9YFfdB9ES0R5CS7Jr88NotdHqoD1iV3o9tEfR/odW387zh9YALRntcTvPH9oTaI3RnrTz/KE1RXsarZldC5+xa3cKWnO0FnYlp9rV5Tm0lmjPo7Wyy9kaLQ2tDVpbu3Laob2I1h6tg1230+1q2hGtE1pnu/JftqsoA+0VtFfRutrVS2jd0Lqj9bAr2NOu6r3QeqP1sWtyX7tW9kN7Ha0/2gC7Ut+0a8BAtEFomXYdHmzXqSy0oWjD0IbbNWOEXetGor2Flm1X4ii72ryDNhptDNpYu469a1dFDtp4tPfsGvq+XXNy7do6AW0i2iS76n1gV8cpaFPR8tCm2WWZbtf1D9E+Qptp16iP7Vo0y67CT9Bmo31qV6O5dmmeXeM/Q5uPtsAu90I736BoX6AtRvvSzjeoXQeWouWjfWVXs6/t6rPcrinfoH2LtsKu0Hd21fjerpar0FajFdi1ao2d95+d9x/aerQNdt5/dt5/dm340a4Tm9G22JW0za522+0avsOueTvRdqHttuvyHrvq/2RX571oP6Pts2v7frtsRXZV/oL2K9pBu0b/ZtfiYrv2HrLzH4j2u53/QDv/gXbllti1/C+0UrSjdlU5blfKCbv6nbQrz4BmtOugya6I2a4Eq12tbGhlaHa7Chx2lTjtOueyq7YHzWtXps+uWX67NgXsMgTtulKOFrarfcSukVG75sfs2hlHO4V22q4GZ+3KOGfX2L/tWnIe7YJd9ot23aywq8llu3r+Y9fEK2j/2rXvql3+a3ZVu2FXi0q7+v+HdtOuFbfsKr5tV+wOz9s9nqkqDvWv6tD0ag6tvc+h0uoOXbjfobo1HUpLcCjrAYdm13Jo84MOmRIduvqQQ8kPO5Re26HsOg4trOvQ7kccctZz6PajaPUd6vKYQzkNHMpv6FBRskPBxx2q/oRDTRs71OtJB9+fDr4/HXx/OnTqabRnHEpNcWhAc4dmtHBo3bMOHUt1qOI5hxKfd6hNK4eGtnbwD+jgH9AhSxuHrrd1qN6LDnVs79CoDg4tSneo8CWH3B0dutvJoUYvO6QMh8a/4tCyVx060MWhUFeHanRzqFl3h/r0cGhKT4dWvebQkV4OnentUFJfh9r1c2jg6w7N7O/QhjccOjHAoctvOlR/kEOdMx0aPtiheVkObR/ikG2oQ5XDHGo8wqHuIx3KfcuhxdkO7X3bIe8oh6qMdihljEP9xjqU965Dy3McOjjOoch4hxLed6hVrkOZExyaNdGhTZMcMkx26NwHDtWe6lD7PIdGTnNo/nSHdn7okH2GQzc/cqjBxw5lzHJo7CcOLZnt0L5PHbz7HLz7HLz7HLz7HLz7HLz7HLz7HIotcqjWYrL8kiyXkOVScs4n56/IeRk5LyfLb8jyW7JcQZbfkeVKcv6eLFeTZQFZriHLtWT5A1muI68N5LWRLDeR5Y9kuZkst5DlVvLaTl47yGsnee0ir91kuYcsC8lrL3n9TF77yGs/eRWR1y/kdYBMDpLXb+RVTF6HyOswef1OXkccavknmZSQyV9kUkomR8nrGHmdIK+TZGIgEyOZmMjETCYWMrGRSRmZ2MnEQSZOMnGRiYdMvGTiIxO/QwUBh0qCcC+He5hMImQSJZMYmcTJ5JSDZw/uZ+F+Du5/w/083C/A/SLcLzl49uD+D9yvwP1fuF+F+zW434B7Jdz/g/tNnqFbPEO3YXsH7vfgXsWp7KpOLazm1O77nHJWd+r2/U41relUrwSnJj/g1MpaTh1+0KlTiU4lJjmV+rBTA2o7NaOOU+vqOvn3c/Lv5+Tfz6mO9Z0a9ZhTixo4VdjQKXeyU3cfd6rZE071aezUlCedWtbEqQNPORVq6lSNZk61fMapgSlOzWzu1IYWTp141qnLqU7Vb+lU5+edGt3KqcWtndqb5pT3BaeqtHWqcTunur/oVG57p5Z3cOpgulORl5xK6ORUq85OZb7s1KwMpza94pThVaeudHGqgZzK6ObU2O5OLenh1L6eTvlfc6pab6ea9HGqZ1+nJvZzasXrThX3d/Ld6eS708l3p1NZg5yanenU5sFOmbKcujrEqeRhTnUZ7lTOCKfyRzpV9JZTwWynqo+C0TswGg2jMTAaC7934ZcDv/FO3ntO3ntO3ntO3ntOWSY6dX2SU40+cEpTnBo/FUZ5MJoGo+kwmgGjj2A0E0Yfw2gWjD6B0WwYzYHRXBjNg9FnMJoPowUw+typlEVO9fvCqbzFThV8CaMlMFoKo69gtAxGX8NoOYy+gdG3MFoBo5Uw+h5Gq2C0GkYFMFoDox+carHOqf7rnZq+wam1G50q3eTUhR+dqrvFqfSt9GgbPdpOj3bQo530aBc92kOPCunRT/RoLxx+hsM+OBTB4Rc4HIDDr3A4CIff4FAMh8Nw+B0Of8DhCBz+hEMJHErhcBQOx+BwHA4n4HASDgY4mOBghoMFDlY42OBQBgcHHJxwcMHBDQePUyVep875nKodcKp90KmR5U7NDzm1M+yUPeLUzSh9iNOHU/ThNH04Qx/O0odz9OE8fbhAHy7Shwr6cIk+XKYP/9CHf+nDVfpwjT5cpw836EMlfbhJH27Rh9v04Q59uMszc49npopL9aq51PE+l0ZVd2nR/S4V1nDJXdOluwkuNavlUp8HXZqS6NKqh1w6kuTSmYddSqrjUru6Lg1/xKXF9Vza+6hL3v+5VOUxl1IauNSvoUt5yS4VPO5SSSOXzj3hUu0nXWrfxKWRT7k0v6lLO592yd7MpZvPuNSkuUs9W7g08VmXVqS6VPycS7GWLtVq5VJaa5ey0lya/YJLm9u4ZGrr0tV2LiW3d6lLB5dy0l1a+ZJLhzu6dKqTS4kvu9Qmw6Whr7g051WXtnZxydLVpetyqVF3l9TDpfE9XVr2mksHerkU6u1Sjb4utezn4p3n4p3n4p3n4p3n4p3n4p3nUvdMl3IHu7Q8y6WDQ1yKDHUpYbhLrUa4lDnSpVlvubQp2yXD2y5dGeVSg9EuZYxxaexYl5a869K+HJf841z877n43+OeXO6ZwD0TuWcS90zmnincM5V78lzKn+ZS0XSXgh+6VP0jl1JnujTgY5dmzHJp3ScuHZvNPZ9yz1zumcc9n3HPfO5ZwD0LuWcR93zBPYu550vuWcI9S7knn3uWcc/X3LOce77hnm+5ZwX3rOSe77lnFfes5p4C7lnDPWu5Zx33rOeeDeSzkXw2kc+P5LOFfLZyzzbu2c49O7hnJ/fs4p493FPIPT+Rz17y+Zl89pFPEfn8Qj4HyOdX8jlIPr9xTzH3HOae3+nbH/TtCH37k76V0LdS+naUvh1zad5xl7afcMl20qVKg0uNTfTNTN8s9M1K32z0rYy+Oeibk7656Jubvnnom5cM/GQQcPGv5+Jfz6W1IZdKwy5diLhUN+ZSetyl7FNkcJoMzpDBWTL4mwzOk8EFMrhIBhVkcMmlist4voLnf8ngKhlcI4PrZHCDDP4jg5tkcIsMbuP5Dp7v4vkenqu61b2aW7n3ubW8ulsH73crUsOt2glutX/ArZG13Jr/oFs7E92yP+TWzSS3mtR2q2cdt6bXdWvtI26V1nPrwqNu1a3vVvpjbmU3cGthQ7d2J7v51nTzrelWamO3Bjzp1owmbq17yq1jTd2qeNqtes+4pRS3xjd3a1kLtw4861Yo1a0aLd1q+bxbA1u5Na+1W9vT3LK94FZlGzfvOzy/iOf2eO7gVkm6W+dewnMnPHfG88t4zsDzK3h+1a1qXd1qIbf6d8Nzdzz3wHNPPL+G595udenjVk5ft/L7ufnPw3N/PA/A85tuDR3o1pxBbm3NdMsy2K3rWW41GornYW5NGe7WqhFuHRnp1pm33Ep62612o9wa/o5bi0e7tXeMW96xblXJcStlnFv9xruV955bBe+7Zch168oEtxpMcitjsltjP3BryRS3iqe6Fctzq9Z0t9I+dCtrhluzP3Jr80y3nB+7dXuWW01nu9XrU7cmz3Fr5Vy3Ds+D5WewXOBWx4VujfrcrUWL3Cr8ApaLYbkElkthme/WzK/c2rDMrRNfw3I5LL+F5QpYfgfLleT/PSxXwbIAlmtguRaWP8BynVv+9bDcCMtNsPwRlpthucUt01a3rm5zK3kHLHfCchcsd+Nrj1unCt1K3OtWm59huQ+W+/FV5OY70813ppvvTLf6/AbLYnwdwtdhty7/7lb9I251/tOt0SX4+gtfpfTyqFsJx91qdcKtzJP4MuDLSMYmemmml1Z82fBVhi87GTvI2EnGbnx58OXFl4+M/WQcwFc5vkL4CuMrQsZRMo7hK46v0/g6g6+zZHwOX3/j6zy+LuKrAl+X8HUZX//g6wq+ruLrGr6u4+sGvirx9R++buLrNr7u4Osuvu7hq4pHF6p6lHyfR12qe5Rzv0f5NTwqqunRqQSPEmt51OZBj4YmejTnIY8KkzxyP+zR3doeNavrUZ9HPJpZz6MNj3p04n8eXa7vUf0GHnVv6FFuskfLH/foYCOPIk94eNd5eNd5eNd5eNd5eNd55G/mUbUUj1o096h/C4+mP+vR5lSPTM95dLUlvlp51Ku1R5PTPFr5gkeH2+CrrYf/Ow//dx7+7zz83+HrJY9CHT2q0dmjli97NDDDo3mveLT9VY9sXTyq7OpR424e9evuUV4Pjwp6elTymkdXennUoI9HGX09GtvPoyWve/jG9PCN6eEb08M3pkfZgzxamOnR7sEeObM8uj3Eo9RhHg0Y7tGMER6tG+mR5S2Prmd71GiUR3rHo/GjPVo1xqMjYz06865HSeM86jzeo9HvebT4fY/25sJkgkcJkzxqNdmjzA9gMgUmUz2y53l0c5pHTT6EyQyYfOTR2pkelX4Mk1kwmU1Wn5LVHJjMhck8mHxGVgtgshAmn8NkEUy+gMlimCyByVKY5MPkK5gsg8nXMFnuUcq3MFkBk+9gshIm38NkFUwKYLIGJms9WvEDTNbBZD1MNnqUvgkmP8JkMz3Z4lFwq0fVt8NkBz3ZSU92efi3g8keelJIT/bSk589mrKPnuynJ0X05Bd68is9OUhPfqMnxfTkkEfnDtOTP+jJEXryJ3mUeLTvL3pSSk+Okcdxj7JOeDT7JHkYyMNIHiaPmlrIw0oeNvIo8+iYnTwc5OEiDzd5eMjDSx4+8vCzO0ge5eQRIo8wuyPkESWPOHmcYvdp8jhDHmfZfY7d5+noBfK4yO4KOnqJjl5m9z/s/peOXqWj19h9nd03PKqopKM32X2L3bc9WnaH3XfZfY8uVPWqXTWvRt/n1eLqXu2938t7zquEBK9aPeBVZi0v7zkv7zkv7zmvqj3sVYvaXvWv49Xsul5tfsQrUz2vrj7qVdP6XvV6zKvJDbxa19CrY8leVTzuVb0nvFJjr8Y/6eW/zqsjT3l1pqlXSc286vwMu1PY3ZzdLdj9LLufY3dLr0Y+z+5W7G7N7jR2t2F3W3a3Y/eL7G7P7g5e3U5nd0d2d/JqRmd2v8zuDHa/4lWjLuzuym55taobu7uzu4dX9V9jdy929/ZqeR+vDvZldz929/eq/RvsHsDuN73aN9Ar/yB2D/YqLcurrCHsHurV7mFeOYeze4RXqW95NSCb3W+ze5RXlne8uj6a3WO96vOuV1Ny2D3OqxPjvbr8Hrtzveo+wavcieye5FXJZK/OfeBV7aleZeR5NXaaV0ume1X8oVexGV7VmulV+sdeZc/yauEnXhXN9ir4qVfV53rVZp5XQz/zas58rwoXeOVe6NXdz718W3r5tvTybenV9iVe2ZZ6VZnvVcoyr/p97VXeci//dF7+6bz803nVZKVXPb/3auIqr9au9qq0wKsLa7xK/sGrLuu8ylnv1coNXh3e6NWpTWS62auOW7watZVMt3l1YLtXoR1kuos+7fZq+B4yLSTTn7zy7oXrPjLdT5+K4PoLmR4g01/h+huZFsP1EFwPk+nvcP0DrkfItASuf8G1FK5H4XoMrsfhehKuBrga4WqCqxmuFq8a2+BaBle7VwUOuDrh6vKqgQeuXrj6vFrhh2sArkGv6obgGua2iFf5UbjGuC3uVeJpuJ7htrNeLToH17+57bxXNS5yWwW3XfJq3mVu+4fbrnhV5Sq3XeO269x2g9sque0/brvFbbfp6x1uu8tt9+hrFZ9uV/Wp6X0+Daju04z7fVpXwydLTZ+uJ/jUqJaP/zkf/3M+bXjIpxNJPl1+2KfGdXzqXten3Ed8KqjnU8mjPl35n08NHvMpo4FPExv6tCLZp9LHfbrQyKe6jX3q8qRPOU18yn/Kp8NNfTr1tI/vSp86pvg0qrmP70of35U+nUn1KamlT+2e92l0K58Wt/Zpb5pPkRd8SmjrU/t2Po180af57X3a18Enf7pPtTr6lNbJp6zOPi182afdGT4FX/GpehefUrv6NFQ+zenmU2F3n9w9fLrb06eWvXwa2NuneX182t7XJ1s/n6r09ynlDZ8yB/g0602fNg30yT7Ip5uZPrXI8qn/EJ+mD/Vp8zCfTMNhNwJ2b/nUKxt2b8NuFOzegd1o2I2F3buwy4HdONiNh917sMuF3QSf8ibCbpJPhsmw+wB2U33qmQe7aT6tnQ67D2E3w6fkmbD72KfJs3xa+YmPfzmfKj6F3Vwf/3I+/uV8WjXfpyMLYLfQp/qLfOr8Bdks9mn5l2SzxKdzS32q/RXZLPNp7Ndks9yn4m98in1LNt/5lL6SbL4nm1Vks5psCnxKXEs2P5DNOrJZTzYbmL+RbH4km81ks4Vstvp0cBvZbGf+TrLZRTa7fVqyh2wKmf8T2fzM/H0+Ze9nfpFPRb+QzQHmH/SpzW/ML/Zp0SHmH/Yp9LtPNY4w/0+fhpcw/y+yL2X+UbI/zvwTzD9J9gbmG8nexHwL2VuZbyP7Mubbme8gexfz3WTvYb6X7H3M9zM/yPxy5ofIPsz8iE/eKPPjPt5vzD/N/DPMP8v8c8w/z/wLdOsi8yvo1iXmX2b+Feb/y/yrzL/G/OvMv8H8/+jWTebfYv5t5t9h/l3mV/GrVVW/Rlbza/59fu2r7pf/fr9q1fQrLcGvrAf8WljLr90P+hVM9Kt6kl9tHvZraG2/FtXxq7CuX6FH/KrxqF/t/ufX8Pp+LX7Mr70N/PI29CvhceY3Yv4TzG/M/CeZ34T5TZn/tF/ZzZj/jF9FKcxv7lfis8xP9WvUc8xv6deB55nfivlpzH+B+W2Y35b57fyKvMj8Dn61T2f+S34t6cj8Tn7FOjM/w6/0V5j/ql/5XZjf1a9TYn53vzr2YH5Pv5a9xvxefp3p7VdSX7869/Nr9Ot+Le/v18E3/Do3wK/aA/3KGOTX2EzmD/arOIv5Q/yqO4z5w/3KGcH8kX4dfov52X7VG8X8d/x8TzJ/jJ/vSea/61f9ccwf71fue8x/36+SXOZP8PMPx/zJfk38wK8VU/wqnerXhTy/kqf71eVDvybP8GvlR34dm+lXxcd+NfrEL832a8qnfq2a49eJuX5dnudX4/l+dV/gV95Cvwo+98uwyK8rX/jV5Eu/+i/xa/pSvzbn+2X6yq/by/xqutyvAd/4NeNbv7au8MvynV93V/rVbJVfA1f7NbPAr+1r/LKt9avKOr9S1vuVucGvWRv92rnJL/uPflXb4leLrXRkm1+zt9ORHX45d9KR3X6l7qEjhX7N+YmO7CXDn8lwPxkWkeEvZHiADH8lw4NkWEyGh8jwMIx/J8M/YHyEDEtg/BcZlsL4KBkeg/FxGJ+EsQHGRhibYGyGsQXGNhiXwdgOYweMnTB2wdgDYy+MfX6t9cM44NfVIIxDfvUKwzji17oojGN+XY/D+LSf/zcYn/VrwzkY/O1X5XkYXPSrXwUMLvm16TIM/vHr5hUYXIXxNRhch8ENGFTC4CYMbsHgNgzuwOCuX+57MKgaUMtqAQ2/L8C3ZIBvyQDfkgG+JQNq/0BAI2sFtOTBgPYlBhR7KKC6DweUXjugnDoB5dcN6PAjAZ2qF1C9/wXUsX5A4x8LaFWDgI40DOhyckD1GwXU/YmAchsHVPBkQCVNArryVEBNng6oZ7OApj8T0NqUgEzNA7raIqCmqQENeC6gGS0D2vp8QJZWAd1tHVCzFwIa2CageW0D2t4uIO+LAVXpEFCr9IAyXwpofseAdnYKyN85wLMWUNorAZ61gBZ2CfCsBRRUgGcNjz0CPGsBnrUAz1qAZw2PfQM8a3h8PcCzhsc3AjxrATUYiMdBAU3MxOPggEqz8DgkoORhAfUajscRAf7d8PhWgH83PI7C4zsBzRyNxzEB2cbiMSeglHF4HI/H9/D4Ph5zA6o2EY+T8DgZjx/gcQoep+JxWkBtpuPxQzzOwONHeJwZUNIsPH6Cx9l4/BSPc/A4F4+f4XE+HhfgcSEeP8fjIjguxuOXeFyCx6V4zIfjV3j8Go/L8fgNHr+F4wo8roTj93hchcfVZF2AxzVw/AGP6/C4nqw34HEjWW/C42Y4biHrrXjcRtbb8bgDjrvIejce95B1IR5/Iuu9ZL0Pj/vJuiigzb+Q9YGAbv+Kx9/IujigOYfI+nBA7t/x+Ad9/JM+lpD1X/SxlD4epY/H6eMJ+niSPhoCKjbSRxN9tATUxUofbQGtLKOP9oAqHAH+2wL8twU0xUMfvQGd8AVU6Q+ocTCgfuUBzQoFtCkckD0S0M1oQC3iAWWdCmj26YB2nyGLswFV/5sszpPFhYAWXSSLioBCl8jiH7K4EtDof8niKndeI4vrZFEZUMZ/ZHGTLG6RxW2yuMOd98iiSlAzqga1tVpQlvuCuls9qGY1ghpYM6h5CUFtfyAob62gEhKDavVQUCOTglrycFD7agcVqxNU3UeCSq8XVM6jQeX/L6jD9YOqeCyoeg2DUnJQUx4PalWjoE48EVRl46AaNwmq31NBzWoa1Kang7I3C6paSlAtmgeV1SKo2c8GtTs1qOBzQVV/Pqg2rYIa1TqoRWlBHXghqDNtgkpqF1TnF4PKbR/U8g5BlaQHdeWloBp0Cqpn56CmvxzU2oygTK8EdfvVoJp2DWoAT9qcbtzZPcg3ZFA1XgvyDRnU8N5BLe4T1N6+Qf7ZgqrdP8g/W1BjBwS14s2gigcGdWFQUMmDg+qSFdTkIUGtGxrUsWFBXR8Oq5FB9XkrqJnZsHo7KNuooKqMhtWYoDLHBjX/XVjlBOUfF1St92D1flDZubCaAKuJQZ2aBKsPYDUlqPFTYZUHq2lBXZ4Oqxmw+iiovJmw+hhWs4K6+QmsPoXVnKAWzoXVPFh9FlTiAlgthNXnQS1bBKsvYLU4qPpLYLUUVvlBFXwFq2Ww+jqoJt/A6ltYrQhq83dBOVfC6vugUlcHNbQAVmuCKlwbVOgHWK0Pqt2GoEZvhNWmoA7+GNS5zfDeGlTGtqAmbof3jqBKdwZ1dRe89wTVq5Be/QTvvfTqZ3q1D95F8P6FXh2A96/wPkiviuF9CN6H4f07vP+A9xF4l8D7L3iXwvsovI/B+zi8T9JNA7yN8DbRTTO8rfC20c0yummHt4NuOummG94euukNaqUP3n66GQiqUTmZhehmOKgNETKL0s1YUCmnyOw0mZ0JaudZMjtHZueZcYHMLpJZBTMukdllMrtCZv8y4yqZXSOz68y4QWb/kdlN+n2LGbfJ7A79vhdUWpVyZVUt18Jq5Sq6r1ynqpcrsUa5OtYs1/iEcq16oFxHapXr8oPlavxQubonlSvv4XJtql0ue51y3axbrhb1mPEoM/5Xrt31yxV8jBkNmZFcrlGPl2tZI2Y8Ua4zjctVvwkznmJG03IVPF0uQzNmPMOM5uXq36Kc54wZqcx4rpznrJznjBmtmZFWznPGjDbMaMeMF8t5zpjRgRnpzHipXE06MaMzM15mRka5nK8wowszupbzr1auRd2Y0Z0ZPcqV9Fq5OvdiRm9m9ClXSd9yXenHjP7MeKNc0weUa/ObzBjIjExmDGZGFjOGMGMoM4YxYwQzRjLjLWZkM+NtZoxixmhmjGHGWGa8y4wcZowvV+p7zHifGbnMmFCu0ERmTGbGB8yYwoypzMhjxjRmfMiMGcz4iBkzmfExMz5hxmxmfMqMOcyYy4x5zJjPjAXMWMiMz5mxiBlfMONLZixhxlJm5DPjK2Z8zS3LmfENM75lxgpu+Y4Z3zNjFTNWM6MApmuYsZYZ65ixHqYbmLGRGZuYsZkZW8hlKzO2MWM7M3aQyy5m7GbGHmYUMuMnctnLjH3M2M+MInL5hWwPMOMgM35jRjHZHmLGYWb8zowjZPsn/Shhxl/MKGXGUfpxnI6dYMZJZhiYYaRjZjpmYYaVGTY6VkZP7fTUyQwXM9z01ENPveWq5mdGgBlBelpO10N0PcyMKDNidD1O10+V68RpZpxhxrly9fu7XLPOl2vnBWZcZMalcqVdLlf2P+XKv8KMf5lxtVz1rpdLN8o1pZIZ/zHjZrkqb5Ur5U65Mu+Wa/49ZlQJyV81pFr3hZRePaSc+0PKrxHS4ZohVSSE1KhWSH0eDGlmYkgbHgrJlhRSldohtaoT0si6Ic1/JKR99UKKPRpS3fohdXkspMkNQlrZMKRjySFdfzykZk+ENLAxM54MaXuTkLxPhZTwdEjtm4U09pmQlqSEVNw8pAstQkpODanXcyG+G0Na93yI78YQ340htXwhxD9aiH+0EP9oIf7RQqrdIaSM9JAmvhTS2o4hlXYK6WrnkJpmhDTglZDmvBpSYZeQ3F1DqtEtpHbdQxrdI6TlPUMqeS2kc71CatAnpJ59Q5reL6TNr4fk7B/S7TdCSn0zpKEDQ1o0KKQDmSGdGRxS0pCQOg8NKXdYSAXDQzKMCOnmyJBaZIfU/+2QZo8Kafc7IQVHh5Q4NqSO74Y0KiekZeNCOjI+pMvvhdQ4N6R+E0KaNTGkTZNCsk8OqdqUkNKmhpSdB/tpIRVND+nUhyHV+ygkzQxpysewnwX7T0KqnB1SypyQMufCfh7sP4P9fNgvJL/PyW8R7L+A/WLYfwn7pbDPD2neV7BfBvuvYf8N7L+F/YqQVnwHt5Ww/x72q2FfAPs1IW1dC7cf4LYe9htgvxH2m0K8y+C2GW5b4bYNbtthvyMk00647YLbHrgVwu0nuO2F289w2w+3Irj9ArcDcPsVbgfhVhxS1iG4HYbb73D7A25/wq0kpPF/hbSqNKQTR+F2DG4n4HYSboaQdhrprInOWrjZys02uJXRWTudddBZF5110zcPN3u52UdnA3Q2SGfL6VuIvoW5OcLNMW6Oc/Mp+naavp2hb2e5+W9uPs/NF7j5IjdXcPNlbv6Hvl3h5n+5+So3X+PmG9xcyc3/cfNNbr7FzXe4+S433+PmKmEZqoZ1s1pYLaqHlXV/WAtrhFVUM6xgQliJtcLq+GBY4xPDWvVQWCeSwqp8OKyUOmFl1g3zjIV5xsLyPxpWrfphpT8WVk6DMM9YmGcszDMW5hkL84yFNe/JsPY2CfOMhXnGwjxjYZ6xsFakhFXaPMy/WZh/szD/ZmHNaRlW4fNhhVqFVSMtrHYvhDW6TVjL24ZV0i6sKy+G1aRDWP3Tw5r9Uli7O+K3E35fDqtNRlijXglr2athHekS1uWuYTXuFla/7mHN6hHWzp74fQ2/vfHbB799w8rvF9bh18Oq6B9WowFh9XkzrJkDw9o+CL+Z+M3C7xD8DsXvMPwOx++IsJLfCqtXdlgz3g5r66iw3O/gdwx+x+L3Xfzm4Hccfsfj93385uJ3An4nhuWcFFb1D/A7Bb9T8ZuH32n4nY7fGfj9CL8z8fsxfmfhdzZ+P8XvHPjOhe88/H6G3wX4XYjfz/G7CL9f4PdL/C7B71L85uP3K/wug+9y+H4D32/huwK+34V5j4V5j4V5j+G3AL9r8LsWv+vwux6/G/C7Eb6b4LuZPmyhD1vpwzb6sJ0+7KAPu+jDbvqwhz4UhhX7Kay6P4fVZV9Yk/eHta4oLMsv9OEAfThIH36jD8X04VBYkcNh1f4jrIwjYU38M6y1JWGZ/grrdmlYqcfCGno8rEUnwjpwMqwzhrDqm8Lqbg4rzxLWJmtYdltY1exhpTnCynaSpYss3bDxwMYHGz9sArAJhmUrD6tKOKxWkbBGRsNaEgurOB7WhVNkeYYsz5LlObL8myzPk+VFsqwgy0uwuQybf2BzBTZXYXMNNtdhcwM2lbC5CZtbsLkNmzuwuQube7CpGlFmtYjm3xfRvuoRxe6PqG7NiLokRDT5gYjW1YrI8mBEdxMjapkU0fCHI1pcO6KDdSI6VzeiBvUi6vloRNP/F9Hm+hE5H4uoesOI2iRH+FaM8K0Y4VsxosuNI/yTRfgni/BPFtHOpyPyN4uoVkpE6c0jymkR0cpnIzqWGtH15yJq9nxEA1tFNK91RHvTIoq8EFHtthFltIto4osRrW0fkalDRLfTI0rtGNHQThEt6hzRgZcjOpMRUf1XI+reJaK8rhFtUkT2bhFV6xFRWs+Isl+LKL9XRId7R1TRJ6JG/SLq83pEM/tHtP2NiLwDIkoYGFH7QRGNzYxoxeCISrMiujokoqbDIhowPKI5IyIqHBlR6K2Ikt6OqPOoiHLfiahgdESGMRHdHBtRi5yIssZFtHB8REXvRXTq/YjqTYhIE9k1iV2T2fUBu6ayK49d09g1nV0fsmsGu2ay62N2zWLXJ+yaza457JrLrnns+oxd89m1gF2fs2sRu75g12J2fcmupezKj2jKVxFtWBaR7euIqnwTUatv2bWCXd+xayW7vmfXanYVsGsNu9ay6wd2rWfXBnZtZNcmdv3Irs3s2squbezazq4d7NrJrt3s2sOuQu76ibv2ctc+7trPriJ2/cKuA+z6lV2/sauYXYfYdZhdv7PrCLv+ZFcJu/5iVym7jrLrOHmdIK+T5GUgLyN5mcnLAkMru2zsKmOXg11OdrnY5WaXh11edvnZFaAbQbpRTjdCdCNCN6J0I0Y34nTjFN04QzfOsuscu/5m13l2XWBXBbsu0cPL9PAfeniFHl6lh9fo4XV6eIMeVtLD/+jhLXp4m1132HWXXffofNWo+lWLatZ9Ue2sHpX//qhq1YwqPSGqnAeiWlkrqmMPRnU9MapmSVENfDjK8xXl+YryfEV5vqI8X1GeryjPV5TnK8rzFeX5ivJ8RXm+ojrxRFSVjaNKaRJV5lNRzW8a1b6no4o1i6puSlRdmkc1uUVU656NypIaVY2WUbV7PqrRraJa3jqqkrSorrwQVZO2UfVvF9XsF6Pa3T6qYIeo6r0UlTpGNaVTVBs6R2V7Oaoqr0TV6tWoRnaJaknXqIoV1dVuUTXtEdWAnlHNeS2qwl5RhXpHldQ3qs79osp9PaqC/lHZ34iq2ptRpQ2MKntQVPmZUR0eHFVFVlSNhkbVZ1hUM4dHtXdEVJGRUdXOjirj7agmjopq7TtRmUZHdXtMVKnvcn8O94+L8o0Y5RsxyjcirCfAeiKsJ8F6MvdP4f6p3J/H/dO4f3pUdz+MquVHUQ2fCeuPuX8W93/C/Z9y/xzun8v987j/s6gSF3D/Qu7/nPsXcf8X3P8l9y/h/qXcn8/9X3H/Mu5fzv3fcP+33L+C+7/j/u+5f1VUeauj2lTA/Wu4/wfuX8f967l/A/dvJP9N5L+Z/LdENW8r92/j/u3cv5P8d5H/bvLfQ/6F5L+X/H/m/n3cv5/8i8j/F/L/lfwPkv9v5F9M/oeiSv49ql5/RDXjSFRb/4zKXUL+peR/lEyOkcnxqAwnorp5MqoWxqiyTFEtNOPJQiZWMikjEzuZOKLa7ozK68KTh0y8ZOIjEz+ZBMgkSCYhPIXxFCGTKJnEyOQUmZzG0xk8ncXTOTI5TyYXyOQimVTg6RKe/sHTFTr5L528SibX8HQdT5V4+g9PN6MquhXVqdt08i6e7uGpSkzbq8bkrRZTQvWY2t8f08QaMa2tGZMpIabbD8SU+mBMQxNjWvZQTEeSYrr8cEyN68TUr25Msx6J8X0Y4x8sxj9YjH+wGP9gMa1rGJM7OaYajWJq90RMoxvHtPzJmEqaxHTzqZhaPB1TVrOYFj4TU1FKTKeax9To2Zj6pMY08zk8tcTT8zHVbh1TRhqeXsBTGzy1xVO7mNq0j2lUBzyl4+klPHXEU+eYMl+OaX4Gnl7B06t46hpTL8U0o1tMW7vjqQeeXoupc6+YcnvHVNAnJkNfPPXDU/+Yst+IKX9ATIffjKliIJ4yYxo4OKZ5WTHtHRJTZCiehsfUc0RM00fGtPmtmJzZMVUfhad3Yho/OqZVY2I6MTamyndjShkX08jxMS15L6bi92O6kBtT8sSYBkyKac7kmAo/iCk0JaakvJi6T4spb3pMmz6MyT4jpmozY0r/OKacWTGt/CSmY7Njuv5pTC3nxjR8XkyLP4vp4PyYzi2IqcnnMfVfFNPsL2LavRieX8Z4d8V4d8V4d8V4d8HzazL+hoy/jfHuivHugudKeH5PxqvJuCCmRWvguRaeP8BzPRlvgOdGeG6C54/w3ELGW+G5DZ7b4bkDnrvguRuee+BZCM+f4Lk3prR98NwPzyJ4/oL3AzG+DeH5GzyL4XkI74djavAHPI/A80+8l8QU/CumxKMxdTwGz+N4PxGT7WRMVYwxtTLh3Yx3S0yl1piu2vBux7sD786YDrhiOuPGuxfvPvrpj2lnAO9BvIfwHqafEbxH8R7D+yn6eZp+nsH7Wbyfw/vfdOEC3i/ivQLvl+jCZbxfwfu/eL+K92t4v473Srz/h/ebeL+F99t4v4v3e3CvEteGqnHZqsVVpXqcZyuusTXiWlEzrtKEOM9WnGcrzrMV16KH4jxbcZ6tOM9WnGcrzr9XnGcrzrMV59mKq9djcc1oENfWhnGerbiSGsXV+Ym4chvHVfBkXPYmcVVrGlfa03FlN4tr5TNxHUuJ63rzuJo9G9fw1LgWPxfXwZZxXXk+riat4+qfFtfsF+IqahPXqbZx1XsxLrWPa2aHuLanx+V9Ka6ETnFldI5r4stxrc2Iy/lKXNW7xNWma1yjFNeqbnGd6B5XZY+4Ul6La2SvuJb0jqu4T1wX+sbV9PW4BvSPa84bcR0YENeZN+OqPyiu7plxzRoc186suPxDuHFYXF2GxzV5RFzrRnLjW3HVeDuudqPiGv0ON46O810Y57uQG3O4cVxc+ePjOvweN77PjRPiGjiRGydx4+S4zn0QV4Op3JjHjdPi2j2dG//PcLnH91z/UXw/IbSQFJIkpLmEJGnJpZPrkoS03EIaJQmthaRZzFpILi23ECPk1kJLpJGQltBa7vve7/fvvtff8/9zXu9zeb0f78/nfTx+gMe5VZo1D4/z8fghHj/C40I8fozH3CqdW4THT/C4GI9L8JiPx6V4LKji3cLjZ3hchsflVbxbeFyJxy/ocRUeV+NxDT1+SY9FePwKj+vocT0eN+JxEz1+TY+b8biFHr+hx230uB2PxfS4gx6/xeOuKmXtpsc99PhdlRJ7q9RpPz0ewOPBKp34nh5L6PFQlUYfrtLiI/T4Y5WcpVVqcbRKGT9XKfdYlfYfr9KNX8ji1yoNLKtS9skqbTtVpSu/VSn19yqlnyGLs+zqOXb1D7L4k10tZ1f/IosLZPE3u3qRLC6TxT9VWlFBFv+SRSV9X6nSqKtkcY0srtP3DbK4RRZV9G0gCyNZmOjbQhZWsrCRhZ0sHGThIgs3WXjIwksWPrIIkEWQLEJV2homi2qyiFapZ4ws4mSRqNL5JFmkGNSphkGTbzNoZU2DTtQyKFLboLQ6Bo2ua9CyegYdvcMgZ6qBb0ID34QG5TY08E1o4JvQwDehQcPuMWjBvQbtaWKQoalBje8zSM0Nmnu/QTtbGFTxgEENHzSodyuDZjxk0LbWBl1sY1DqwwaltzNo2iMGbU4zqLy9QSkdDerRyaApjxq0urNB57oYFOtqUIduBk183KAV3Q06/oRB4R4Gtetp0KinDCpMN6j0aYP8vQxq3dug4X0Myu9r0KF+BpmeNajlcwYN7W/Q/AEGHRxo0K1BBjUaYtDgDINynjdo71CDrr1gUP0XDeo/3KA5Lxm0dYRBlSMNqveyQT1HGzTzFYM2ZRp0/lWDao81qPs4g6aPN2jdBIPOvGZQjUkGdZ1s0ITXDVo7xaBTbxiUyCLbaQaNeZNs3yLb6QZ53ybbd8h2pkGL3yXbWWQ7m2zfI9tssn2fbHPI9gOynUe288n2Q4NKFpDtR2T7sUEZuWS7iGzzDLrxCdkuMWhgvkHZS8m2wKArn5LtZ3SwzMCbRbYr6OBzA28W2a6ig9UGbVhDB2sNqllkULev6GCdQUXrDTq9gQ42GdT5azrYTAdbDCrbSgff0MF2Oiimgx10sJMOvqWD3QaN20MH39HBXjrYRwcHDMo8SAff00GJQe4f6OAwHRwx8D1IB6UG2X8y8D1IB8cMWnicDn6hqxMGNSmjg5N0dcqgXb/R1Wm6OmNQv7N0dc6g4j/o6jxdlRvU6y+6ukBXf9PVRbq6DO4fuqqgq38NulxJV1fAXaWra3R13aALN+jqFp1WGZRloCsjnZroykynVu6Bja7sdOrgHjjp1E2nHnBeOvUZFPTTaZBOQ+DCdFpNpxE6jdFpnPuSoNMkuBSj2tYwasRtRhXUNOpILaO8tY1qVceoYXWNWlzPqJI7jNwro1rUB9fAyL0yav9dRu6VkXsF7h4j9wpcEyP3ysi9MiqjuZF7Ba6FUTceAPegUQNbGZX9kFF7Wht1pQ24h41SO3CPGLUzzaiK9kY17GhU707gHjVqW2dwXYxKfQxcN6NmPW7U5u7gnjCqzpPgeho14ylw6UZdfNqoms8Yld7bqGl9wPU1qrwfOBnV4zlw/Y3aMMCocwPBDTaq2xBwGUYVPQ9uqFEpw8C9aNSU4UatfgncCKNiI8G9bNTE0eBeMep0JrgxRnUea9S4ceDGG1U2AdxrRnWYBG6yUSteBzfFyLcguKngphn5FgT3llH+6eBmGJX5DriZRh1/F9wso9rNAfceuGyjSt8Hl2NU67ng5hmVPx/ch0a5F4BbaNSoj8HlglsELg/cYqOGLwGXb9ShpeAKjGpZCO4zo/KWgVtulH0FuJXgvgC3CtxqcGvAfQmuCNxXRh1cB269Uc03gttk1MKvwW02yrQF3DdGDd0Gbju4YnA7wH0Lbhe43eD2gPsO3D5w+42afwDcQaNufQ/uB6MGHwJ32Ki9R8D9aFSTn8AdBfczuGPgjoM7Ae5XcGXgToI7Be40uN/BnQF3Ftw5cOfB/QmuHNxf4C6AuwjuErjL4P4BVwGuEtx/4K6Au2rUtWvgbhjV/ya4W0btqgJnMKqRCZzZqBwLOCs4GzgHOCc4Fzg3OA84Hzg/uAC4ILgQuGpwEXBRcDFwcXBJcCkm5fzPpL01TLp2m0lNapk0tLZJ82836WAdk27VNan5HSYNTjVp4Z3g6ptkagDuLnCNwN0NrjG4e8A1AdcUXDNw94FrDq4FuAfAtQT3ILhW4FqDawOuLbiHwbUDlwauPbgO4DqC6wSuM7gu4LqadOgxcN1Matkd3BMm5fUA96RJ9p7g0k0a/jS4XuCeAdcbXF9w/cA9C07gngM3ANxAk/IHgRtsknsIuOdNGjUU3AsmlQ4D96JJrV8CNwLcSHCjwL0M7hVwmSYVvgpujEn+seDGm5Q5AdxrJh2fCG6SSe1eBzcF3BvgssBNNanDm+DeMmnFdHBvmxSeAW6mSePeBTfLpLLZ4OaAywb3Prgck05/AG6uSZ3ng/vQpNULwH1kUmwhuFyTJi4yqSgP3CcmpSwBl2/SlKXgCkw69ym4QpO6LQO3HNwKk8o/B/eFibcK3GoTbxW4tSbeKnBfmXirTNq8HtwGk+psAve1STM2g9ti0sWt4LaZlL7dpFnF4HaYVLET3C6Teu8Gt8ekbd+ZdGWvSan7TdIBcAdN2vk9uBKTGh4yaeBhk7KPmLTnR3ClJjU+Cu5nk+YeA3fcxDegiW9AcGUmLTgJ7pRJht/A/W5SxhmTcs+atP+cSZY/wP1p0rBycH+ZVHLBJOffJrW4ZNKIy+D+MelIhUnef01q9Z9Jo6+YtPiqSUevgbtuUtubJo25ZVJBlUknDOCMJqWZwVlMWmY16ZTNpKDdpE5OcC6TVrpNOuMxKeI1qavfpAkBk9YGTTofMikRNql7xKTJUZPWxcDFTaqRNKlnillZ/zNrUw2zzt9mVu1aZvWqbdb0283aWsesC3XNqneHWf1SzZp5p1nF9c263MCs+neZ1b+RWXPuNmtXY7Mq7zHzb2XmTpn5tzJzp8y61tzMnTJzp8zcKTN3ysydMnOnzBrexsydMuvQw2bulFkt08wa1d6svA5mlXY0y97JrNadzcrsYlZ+V7OOP2aWu5tZ7bqbNe4Jswp7mFX2pFn+nmZ1SDdr4tNmrehl1ulnzErpY1bnvmZN6WfW6mfNOiezavY3q9sAs6YNNKtokFnlg82qk2FWj+fNmjHUrA0vmHVxmFmpw81Kf8msWSPM2jnSrIpRZjUcbVbvV8zKzjRrz6tmXRljVuNxZmWMN2vuBLP2v2bWjYlmNZts1rDXzVowxaySN8xyZpnVYppZI940K/cts45MN/P9Z1ard8x8/5m17F0z339mBWeb+f4za0y2WSvfN+tEjlmRD8zqOs+sCfPNWvuhWacWmJX4yKzuH5s1OdesdYvoJs+sGovN6rmEbvLpcCndFNBhIR1+RjfL6HA53aygm5V0+AXdrKKb1XSzhm6+pJsiuvmKbtbRzXq62Ug3m+jma7rZTOZb6OYbutlG5tvpppjMd5D5t3Szi8x3080es8Lfkfk+utlP5gfI/KBZse/J/AcyP0Tmh8n8CJmXkvlPZH7UrG0/k/kxMv/FLJ0g81/JvIwsT5L5b2YNPE2Wv5P5GbMMZ8n8DzI/T5Z/knm5WZa/yPJvMr9o1uJLZHmZzP8hy3/JstKsgv/I8gpZXjUr7TpZ3iDLm2R5iyyryNJIliayNJOlhSxtZGknSwdZOsnSxZ57yNJLlj723E+WAbIMsedhsqwmywj7GyWjOFkm2N8kGaVYZP+fRa1vsyizpkX5tSw6Xtui8O0Wtatr0bh6Fq2+w6KyVItid1rUrYFFExtaVHSXReWNLEppbFGPeyyaca9FG5pYdLGpRan3WfinsmjW/Rb+qSx8+1n4p7Lw7WfRgocsfPtZZGhjUYuHLcpoZ1HuIxYdSbPI0t6iVh0tGt3JomWPWnS0s0XBLhZ1esyiMd0sWvm4RWe6WxR5wqKuT1qU1dOitU9ZdD7dotq9LOr1jEXTe1u0tY9FlX0tqvesRf1kUc5zFhX3t+jaAIuaDLJo6GCL5g+x6GAG3p+3qPkLFg0fhvcXLTo03CL3S3gfifdRFhW+jPfReH/Fog6v4n0M3sdadHoc3ifg/TW8T8T7JLxPxvsUi9LfwHsW3qfifRre38L7dLy/jfcZeH8H7+9aNGIW3mfjfY5F3vfw/j7ec/D+gUWn5uJ9Ht4/tGjyArx/hPeFFtXItajnIrznWbTpE4suL8Z7Pt6XWjSnwKJdn+K90KJGyywavNyihSss2vu5RaaVFrVchffVFuWtsah0rUX+L+n9K3pfZ9GK9XjaQO8bLfxPWfifovctFp3bauGNwtN2i6YVW3ijLLxReNpl4Y2yKHsPnr7D016LGu+nzwN4OmjR/u/pswRPh/B02KLFR+jzRzyV4ukoff6Mp2N4Oo6nE/T5K57K8HQST6fwdBpPv+PpDJ7O4ukcns7j6U88lePpLzxdwNNFPF3C02U8/YOnCjxV4uk/PF3B01U8XcPTDTzdpKdbeKrCkxFPJnoy48mCJyue7PTkoCcnnlx4ctOTl558ePLTU4CeghalhfFUTU8ReopalIjhKUFPSYvWpVh14X9W1bjNqp41rZpZy6ri2lZdvt2q+nWt6l/Pqvl3WHUw1apbd1rVvIFVwxtalX+XVYcaWeW+26p291g17l6rCptYVdbUqlgzq7o1t2ri/VYVtbCq/AGr6jxoVe9WVs14yKptra38S1n5l7LyL2XlX8qq/WlW7pOV+2TVsE5WLX7Uyn2ycp+savuYlftk5T5ZuU9o7WHlPlm5T1Ztegqt6Vbuk5X7ZNWc3lbt6oPWvlY1etaqwbJq4XNo7W+VaYBVLQdZNWowWoegNcMq//NWdXgBrcPQ+iJah1uVMsKqHiPROgqtL6N1tFWpmWh9Fa1j0DrWqhvjrGo2Aa2voXUiWidZ5ZyM1ilofQOtWWidalVkGlrfQut0tL6N1hlonYnWd9E6C62z0ToHrdlofR+tOWj9gFznonU+Wj9E6wK0fkSuC9Gai9ZFaM1D6yfkugSt+WhditYCtH5Krp+hdRlal6N1Bbl+Tq5fWDV6FVpXo3UNua61qlORVZO/Qus6tK4n143swCZ24Gu0bkbrFnbgG3ZgGzuwnR0oRusOduBbdmAXO7DbyvuE1u/YgX3swH4r75OV98mqmiXswA9W3ierNh+2quKIVQ1LrRr4k1XZR63a87NVhmNWtfjFqhEnrMr91aojZVZ5T1qV9ptVE05btfZ3q06dsSpx1qruf1g1/bxVW/+0qrLcqnoXrOr3t1U5F63ae4luL5NXhVVD/7Uqr9Kq0v/o9gp5XSOv61atuGHV6Zt0W0VeBvIykpfJqotmurWSl4287OTlIC8n3brp1kNeXvLykZefvILkFSKvMHlVk1eUvGLkFefOJMgrSV7/s6l/DZvm32bTwZo22WvZ1Pp2m4bXsSm/rk3H69kUvsOmznfaNKW+Tasb2HSuoU01G9mUfrdNsxrbtPMem27ca1PDpjYNbGbTgvtsKmluk/N+m9o+YNOYljYVPGjTiVY2RR6yqWsbm7La2rTpYZsut7OpdppNvdrbNKeDTbs62viHsvEPhYYuNv6hbPxD2fjes/G9Z+N7Dw090PCkTbGeNnVLt2na0zZt7mVTxTNo6IOGvmjoZ9OeZ20yyKYW/W0aMQANA9EwCA2D0ZBh04TnbVo71KbzL6DhRTQMR8NLaBhhU+VImxq9bNPg0Wh4BQ2ZaHgVDWPRMA4N420qm4CG19AwCQ2T0fA6GqagIQsNU23KnoaGN9HwFhreRsMMNLyDhploeNemtNlomIOG99CQjYYcNHyAhrlomEcO89GwAA0foWEhGj5GQy4a8tDwCRoWk8MSNOSjoQANn6KhEA2foWE5GlaQw+d0sZIuvkDDajSsQcNaNHyJhiJyWEcX6+liA11sRMPXaNiMhi1o2IqGb+hiO10Usw872Ied7MO3aNiNhj1o+A4Ne9mH/ezDAfbhIPvwPftQYlOzQzYNO4yGI2j4EQ2l7MNR9uFnG2+TjbfJxttkU89fbZpZZlPxSTScsqn+aXbyd3byDDt5lp08x06etynzT5tWlNt0+i+bUv62qcdFdvKSTRsu23TxH5tS/7VJlTbN/c+m/Vdssly1qdV1m0bfsGnZTRvfejYFq2zqZLTxrWfjW8/Gt55N9Ww29bPblOOwaa/TJpPLppYem0Z5bSr02VTqt8kfsKlDyKaJYZuKqm0qj9hUJ2ZT7zg9J+g5Sc8pdrWoYdeI2+wqqGnXkVp2eWvblVbHrgl17Vpbz67zd9hV+067etW3a04Du3Y1tOvWXXY1v9uu4Y3tyr/HruP32hVuYle7ZnaNu8+u1c3tOne/XTUfsCu9pV2zHrRrZyu7bjxkV7M2dg1ra9fih+062s6u4CN2dWpv1+QOdq3raNeZTnbV6GxXzy52zexqV/Fjdl3rZleT7nYNfcKuvB52lT5p59/Jzr+TnX8nu4p62VX+jF11+tjVu69d2f3s3CU7d8muxv3tyhhgV+5A/A3C32D8ZeDvefwNxd8L+HsRf8Px9xL+RuBvJP5ext9o/L2Cv0z8vWpX57F2TRln14bxdl2cYFfqRPxNwt9k/L2Ovyn4y8LfVPxNw9+b+HsLf2/jbwb+3rHrwky76s2yq99su3Lm2LX3PbtM2Xa1zLFr1Ad2Fc61q2yeXbH5dnVbYNe0j+zavNCuio/tarjIroF5di34xK6SxXY5l9jVdin9FdDfp3adKLQr8pldXZfblbXCrk2f23V5pV31V9nVf7Vd89fYdXCtXfYv7Xzn2fnOs/OdZ+c7z66UTXb1+NquGZvt2rbFritbyW4b2W0nu2Ky20F2O8luF9ntJrs9ZPcd2e0ju/1kd4DsDpLd92T3A9kdIrvDZHeE7H4ku5/I7ijZ/Ux2x8juFzv/TXbN/dWu/WV2WU7a1eo3u0aftmvZ73beJTvvkp13yc67ZOddsvMu2dXogl2D/7Zr4UW7Dl2yy32Zvatg7/5l7yrZu//Yu6v0co1ertPLDXq5SS9V9GKgFyO9mOjFTC9WerHRi51eHPTiohc3vXjoxUsvPnoJ0EuQXkL0EqaXanqJ0kuMXuL0kqCXFIcG/s+hBTUcKrnNIWdNh9rWdmjM7Q6trOPQmboO1bjDoZ6pDs2806Hi+g5da+BQk7scGtrIoby7HSpt7JD/Hoc6NHFoYlOHNjdzqOI+hxrez+wWzH6A2S2Z/SCzH2J2a2a3YXZbZrdj9iPMTmN2e2Z3YHYnZj/K7M7M7sLsrszuxuzHHSrq7lD5Ew7VedKh3j0dyn7KoT3pDhmedqjFMw6N6O1QQR9m92X2s8wWs59jdn9mD2D2IGYPZvYQZmcw+3lmv8DsYcx+kdnDmT2C2SOZPYrZLzN7NLMzmf0qs8c4dGIss8czewKzX2P2RGZPYvbrzJ7C7DeYncXsqcx+k9lvMXs6s99m9jvMnsnsd5k9i9mzmf0emWSTyfvozmH2XGbPY/Z8Zn/I7AXMXsjsj5mdy+xFzM5j9mJmL2F2PrOXMvtT8i4k78/Iexl5Lyfvz5m9ktlfMHsVs9cwey2zv2R2EbO/YvZ6Zm9wqHCjQ2WbHIp97VC3LQ5N20qX39DlNrosZvYOZu9k9rfM3sXsPcz+zqF1ex26sM+hegcc6nfQoZzvHdpb4pDpB4daHnZo1BFm/8jsUmb/xOyfHZp1zKGdxx268YtDzX51aFiZQ4tPOnT0lEPB3xzq9LtDk88w+yyzzzH7vIP/JQf/Sw4d+ssh9wWH2l10aNwlh1ZfdujcPw7V/Neh9Epm/+fgTXLwJjl4kxy8SQ7eJAdvkkOJKoe6Gx2abnJoq9mhSotDjWwODbc7lO9w6LjTobDLoc4eh6Z4Hdrgc+ii36HUoEMKOZQbduhItUPeiENpMYcmxB1am3DofNKh2v9zqlcNp+bc5uT7zsn3nZPvO6cy6zi1oq5Tp+s5lZLqVI87nZpR36ltDZwyNHSqRSOnRtztVEFjp07c41TkXqe6NnUqq5lTm+5z6lpzp5q0cGroA07ltXSq9EGn/K2c6tDaqYltnCpq61TFw041fMSpgWlOLWjvVEkHp5wdnWr7qFNjOju1sotTF7o6Va+bU/0edyqnu1N7n3DK1MOplj2dGvWUU4XpTp172qmazziV3tupWX2c2tnXqRv9nGomp4Y959Sy/k6dGuBUYqBT3Qc7NX2IU1sznKp83qlGLzg1fJhT+S86dXy4U+GXnOo80qkpo5za8LJTF0c71TjTqYxXncod49SRsU55xzmVNsGpCa85tXaiU5cnOVX/daf6T3Fq/hvkmEWOU8nxTby+hdfpTu6Rk3vk5B45uUdO7hFeZ+P1Pbxm4/V9J/fIyT1yco+c3CO8fojXBXhdiNeP8ZrrVNkip2J5eF2M1yV4zcfrUrx+itdCpxZ/htdleF2O18/xuhKvX+B1lVPN1+B1LV6/xGsRXr/C63q8bqDXjU5d2YTXzXjdgteteP2GXrfRazG97qDXnXj9Fq+78bqHXr+j1730uo9eD+D1IF6/p9cSej1Er4fp9Qi9/ojXUqc6HXVq8s9OrTtGr8fp9QS9/kqvZU4dOumU+5RT7U47Ne53p1afodezTqX+4ZTOOzX3T6f2lztl+cupVn+T/UWyv+TU+ctO1a5gh/8l+0qy/4/sr5D9NXb4Ojt8g+xvkn0V2RvI3kj2JnbYTPZWsreRvZ3sHWTvIns3ejxk7yV7H9kHyD6InhB6wuxZhOyjZB8j+zh6EuhJcWn0/1xaVsOlU7e5VLuWS71quzTndpd21XHpVl2XWt/hUmaqSyvudOl0fZdSGrrU4y6Xshu5tOdulwyNXWpxr0sjmri0sqlLZ5q5VKO5Sz3vd2lmC5f2PuCSqaVLLVu5NOohlwpbu3SujUs1H3YpvZ1Lsx5xaWeaS5b2LrXqiJ5O6HkUPZ1dSnRBz2Po6Yaex9HT3aXmPdDzJHp6oucp9DztUu9e6HkGPb3R0wc9/Vwa8yx6hJ7n0DMAPQNdyhmEnsHoGYKe59Ez1KXVL6BnGHqGo+cl9Ixwaf9I9IxCz2j0vOLS2kyXzr9KPmPRMw494106OMEl+2vkMwk9k9HzukvlU1yqk4WeqeiZ5lLJmy4533Kp7dvomYGed1x817n4rnPxXYeeOS4des8ld7ZL7XJcGvcBeua6dHGeS6kfuqQFLs39yKUjC13yfuxS2iKXJuSh5xOXLi92qX6+S/2XujS/wKXST13yF7rUYZlLE5e7tHmFSxWfu9TwC5cGrnJpwWqXjq5xKbjWpU5FLk3+yqWt61yqXO9So40uDd7kUv7XLh3f7FJ4i0udv3FpxjaXtm136UqxS413upTxrUsFu1w6sdulyB6Xuu6l430uFe936doBl5p8T6YldPyDS2WHXIodJtMfybSUjn9y6cZRMj1Gpsfp+Bc6PkGmZWR6kkxP0fFvZHqaTM+Q6VkyPUemf5Dpn2RaTqZ/kekFMv2bTC+R6WWX1v1DphVkWkmm/7m08AqZXiXTa2R6w6UpN13acItMq8jUiAeTS7lmMrWQqRUPdpeyHC5tcuLBhQePS0O9LuX58ODHQ8ClbiGXpoXxUI2HiEvNYi4Ni+MhgYcke5riVvcabt4it3bVdOtWLTdvkZu3yM1b5OYtcqtOqlu973Qru75bexq45WzoVttGbo252611jd26cI9b9Zq41a+pWwubuXXoPrfczd1q18KtKQ+4taGlWxcfdKvxQ25ltHYrt41bR9q6FXnYra6PuJWV5uabzs03nZtvOjffdG4VdnarrItbsa5upXdza9bjbu3s7taNJ9xq9aRbo3u6tewpt86nu1W7l1u9nsFDb7cO9nHL3hcPz7o1UW4VPedWeX88DHRr4CC3Fgx2q2SIW8EMtzoNdWvyC3gY5lbli241esmtwSPcyh/p1vFRboVfdqvHK27NyHRr26tuXRnjVotxbo0Y71bBBLfOvOZWjUlu9ZzsVs7rbu2d4pbpDbdaTnVr3DS3Vr/p1rm33Ep92y3NcGvuO/ie6Zb3XbfSZrs1YY5bm95z63K2W/Vz8P2BW3lz3Sqdh+/5bv6N3Pwb4Xshvj92q9kit4bl4fsTt04tdiuxBN9L8V1Ad5/iuxDfy+huOb5X4PtzfH+B71X4Xo3vNXS3Ft9F+P4K3+vwvR7fG/G9Cd9f43szvrfg+xt8b8P3drcMxfjeie9v3Vq5C9+78f0dfe/F9z5876fvA/T9Pb5L6PsH+j6E7yP0/SN9l+L7J/o+St/H6Ps4ff9C3yfou8ytUSfp+xR9/+ZWzd/p+wx9n3Vr/zm3LH/Q959kVe7W2r/o+wJZXXSr/yW35l8mq3/c8le41aGSrP5za/MVtyquktV1srrh1uKbZHWLrKrYcyNZmcjKzJ5byMpGVnb23EFWTrJys+cesvKSlY+s/GQVJKsQWYXJqpqsom4Nj5FVnKwSbqWkeNTjfx7NqOHRnts8MtT0qEVtD/9FHv6LPPwXeVTvDo/6pXqUc6dHh+p75G7gUee7PJrSyKMNd3t0pbFHje/1KKOJRwVNPTrRzKPIfR7eIQ/vkEfFD3h4hzy8Qx6Ne8ij1a09vEMepT7skdp5NPcRj46keeRt71FaR4+yOnm06VGPrnX2qElXj4Y+5lFhN4/KHvco1t2j9B4ezXrSo509PbI85VGrpz2a0Mujtc94dL63R/X7etS/n0fzn/WoVB75n/Oo2wCPpg30aPMgj24M9qhZhkfDnvdo2VCPTr3gUe0XPeo13KM5L3l0cIRH9pEetX7Zo4mjPSp6xaOKTI8ajvFo4FiPFo/z6Oh4jxITPOo+0aPpkzzaNdmjW6971PwNjzKzPFox1aPyaR7Vecuj3tM9WvC2RyUzPAq+41Gndz2aPMujrbM9qpzjUaNsj4a/71F+jkenP/AoZR6dzPco+0M6WeCR8yOP2n5MJ7kerVvk0YU8OIs9GrzEo4X5Hh1f6lG4AE4hPX7m0bZl9LicHj+Hs5Iev6DHVfS4hh7XwvmSHovo8St6XE+PG+BspMdN9LjZoxFb6HErnG88qrGdHovpfodHe3fC+dajdrvpcQ/df+fRxb1w9tP9AY9yD9L993RfAucQ3R+Gc4Tuf6T7n+Acpfuf4Ryj+1/o/gScX+m+DM5Jj7r+Buc0+/I73Z+Bc86jUX/AOc++/OlRzb/gXGBf/oZzkX25BOcf9qWCffkXTiX7cgXOVfblGvtyHc5N9uUWnCqP9hvgGNkxM/tigWP16LINjoMdc8JxwXGzYx44PnbMDyfAjgXhhOFUs2MROFF2LA4n4VFeEk6KV7H/eZV+m1ezanq1s5ZXltpetarj1YS6Xq2t59XlO7yqf6dX/et7ldfAq9KGcO7yqtvdcBrDuQfOvXCaejW6GZz7vDrfHE4LOA/AaQnnQTit4LT2alobOG29uvEwnEfgpMFpD6cDnE5wHvVqfmc4Xbzyd4XTDc7jcLrDeQLOk3B6wnkKTrqXNwjOM3B6w+kDpy+cZ+EIznNw+sMZCGeQV8sGwxkC53k4Q+G8AGcYnBfhvARnBJyRcEbBGQ3nFTiZcF6FMxbOODjj4UyA8xqcSXAmw3kdzhQ4WXCmom0anDfhTIfzNpwZcN6BMxPOLDiz4cyB8x6c9+HkwPkAzlwymA/nQ3JbAOcjclsIJxfOIjh5cD6BswROPpylcArgFML5DM4yOMvhrICzkn6+gLOKflbDWUunX8IpotOv4Kz3augGOBu9KtsE52v2YAucrV7t/wbONjjFcHbA2QnnWzi74eyB8x2cvXD2wTkA5yCc7+GUeJV2CM5hrzYdgfOjV01+gnPUq8Kf4RzzquYvcE54NfdXOGVeeU/C+c2rrNNwfvdyf+Cc83J/4Jz3cn/g/OXl/sD528v9gXPJy/2BU+FV8b9wKr1qeQXOVa9WX4Nz3avUm3BueZVbBcfgVcQIx+zVTAscq1cmm1ftHF6Nc3q1weXVRbdXjb1eZfi8KvB7dSLgVY2QVz3DXuVUe7U34pU7Cifu1ZQEnKRXV1J8alzDpxG3+VRQ06cztXyqcbtP/er4lFPXp0P1fHLf4VPnO32aUt+nbQ18MjT0qUUjH99wPq1s7OMbzsc3nE+Dm/r4hvPp+H0+hZv71KOFTzMe8GlPSzgP+tT2ITitfVrXBk5bnxq182n4Iz7lp/l0ur1PKR196t3Jp+xHfSrp7JOzi0+dHvNpcjeftj7uU2V3H/9BcJ708R/kU/lTPtV52qeBvXxa8IxPR3v7FOzjU/d+Pk1/1qdd8unWcz61HuBT5kCfigb5VDHYp4YZPt4fnxYP9fH++JQY5uP98fH++Hh/fLw/PnV42adpo33a/IpPNzJ9ajbGp9FjfVo2zqfz432q/ZpP/Sf6NH+ST6WTfYq97lO3N3yaleXTzqk+Wab51OotnyZM92nt2z5dnuFTk5k+DX3Xp8JZPpXN9qnmez6lZ/s0932f9uf45P3Ap67zfMqa71Pxhz5dW+BTy4U+jfrYp9W5Pp1b5FPqJz5lLPYpd4lPJ/J9iiz1qeenPs0s9GnvZ3S1zKd2K+jqc582rPTpyhf0u5p+19DvWvr9kq6+ot91dLWefjfQ1Ub6/ZquNtPVFrraSlfb6Go7XRXT1Q66+pbcd9HVbrraQ1d76WofXe2nqwPkfpCuSsj9B7o6RO6Hyf1Hci8l95/o6ii5H6Or4+T+C7mfIPdfyf0kuZ8i99/I/TS5nyH3s+R+jtz/IPc/yb2cDP8i9ws+vt/I/ZJPeZfJ8B9yryDDSnL/jwyvkPtVn9Kuk+ENnzbdJMNb5G4gQyMZmsjQTIZWn2QjQzsZOsjQSYZuMvSQoZcMfWQYIMMgGYbIMMy+R8gwyr7HyDBOhkn2PcWvhf/z63gNv8K3+dWjll/Ztf3ac7tfzjp+ta3n1+Q7/Nqa6lflnX41b+DX8IZ+rbjLr/JGftVp7NfAe/xacK9fR5v4lWjqV/f7/JrT3K9d9/tlb+FXh5Z+TXzQr82t/LrxkF/N2vg1uq1fyx7263w7v+qn+dW/vV95Hfwq7ehXrJNf6Z39mtXFr/1d/bI85lfa435ldfdr0xN+XevhV8uefo16yq/V6X6de9qv1Gf8yujtV24fv0709avGs371lF85z/m1t79f7gF+dR7k15TBfm0b4pchw68WQ/0a84JfK4f5deFFP/8/fv5//Pz/+HV6lF8po/3q/Qp5ZPpV8qpfwTF+dRrn1/TxeJvg163X/Go9ya/MyX4Vve5XxRS/Gmb5NWwq3qb5depNP28P3t728/bg7R0/b4+ftwdvs/28PXh7D2/v+zUhB28f4G2uX03m4+1DvC3A20d4+9gv5eJtEd7y/Ip8grcleMvH21K8FeCtEG+f4W0Z3pbj7XO8rcTbF3hbhbc1eFuLty/xVoS3dXhbT28b8LYRb5vobTPetuBtK719g7ft9FZMbzvwtpPedtHbbrztobfv6G0f3vbT2wG8HaS37+ntB7wdorfDfnmP4K2U3n7yq/go3n6mt+N+jfsFbyf8uvirX41P0tspvwp+8+vMaXo741e/s+zkOb8O/cFOnmcny/2a8Rc7eYGd/JudvMROXmYn/2EnK9jJSjr4j528wk5epYPr7OQNP/8+dHCLDgx+9TLSgQmdZjqw0IENnXY6cNCBE51uOvDQgRedPjoI0EEQnSE6CNNBBJ1ROojRQRydSTpICSjnfwEdqhHg7gTUuVZAM2oHuDsBGeoEuDsB7k5A61ID3J0AdyfA3QlwdwLcnQB3J8DdCWjxvQGdahLg7gTU676A5jcP6OD9AflbBNStZUDTHgxoZ6uALA8F1KpNQBPaBrTp4YCutQuoSVpAo9oHtLpDQOc6BpT6aEAZnQPK7RLQia4B1egWUL/H0dkdnU+gswc6e6LzKXSmo/NpdD6Dzt4Bbe2Dzr7ofDagTKHzOXT2D6jhQHQOQudgdA4J8N2GzqHofCHAdxs6X0TnSwHNGhHQ/pHoHBVQ2uiAsl5BZyY6Xw2o5diAxo1D5/iALk4IqPFEdE4KqGByQGdeD6jeG+jMCmjh1ICOT0PnmwH1mB5Q9tsB/nsCcr4T4L8noOmz0Dk7oFtzAmqdHdDE9wMqygmo4oOAms0LaPT8gJZ9GND5BQHVXxhQ/48DyssNqGxRQDU/CSh9cUBzlwR0JD/AuxNQ108DvDsB3p2ATMsCvDsB3p2Atq0M8O4E1GJ1QGPW0OHagC58GVCjr+hwXUD56wM6vYEON5HN1wEt2BzQ0S10uJVstgU0ZzsdFpPNDrL5lg530eFustlDNnvpcB/Z7CebA2TzPR2WkM0PZHOIDo+QzY9kU0o2P9Hhz2RzjGyOk80vZHOCbMrI5iTZnCKb38jmd7I5E9Cus2RzjmzOk82fAW0uJ5u/yOZvsrkY0NpLZHOZbCoCGvpvQIWVZPMf2VwNSNfYm+tkc4NsbgbUs4q9MbA3xoDcJvbGwt5Y2Rsbe2Nnb5zsjYs+3OyNh73xsTd++giwN0H2JhzQsGr6iLA3UfYmTh8J+khyZkqQf54g/zxBza0Z1JFaQXlrB9W1TlAz6wa1t15QpjuCandnkG+2IN9sQb7ZgnyzBflmC2pd46Aq7wmqUZOghjcNakWzoMrvC6rO/UENbBHU4geCOtUyqNqtgur1UFDzWwdV2oYz2wbVrV1Qsx4Jan8aZ7bnzI5BZXUKqvhRzuzMmV2DGvdYUBu6BXXlcc58gjN7BLXyyaAu9OTMdM58mjN7BXX6Gc7sw5l9ObNfUEefDSohzuzPmQM4c2BQ/kGcOYQzMzjzec4cGlTaMM58kTOHc+ZLnDmSM0dx5sucOZozMznzVc4cw5ljOXM8Z04IKv81zpzImZM583XOnMKZb3BmFmdO48w3OfMtzpzOmTM48x3OnMmZ73LmbM6cw5nvcWY2Z+aQ7QecOZcz53Hmh5y5gGw/4syFnJnLmYvwmUe2n3DmEs7M58ylZFtAtoWc+RlnLuPM5WS7gj5X0ucXnLmKM1eT7Vr6/JI+izjzK85cz5kb6HMjfW4Kqu1mztzCmVvp85ugmm8PKrOYM3dw5s6gGu4KatjuIG9OkDeHM/cFeXOCvDlBlR0MqmYJZ/7AmYfYocNBRY4E1bM0qJyfOPNoUO6fg+p8PKgZvwS150RQzl8582RQk08FtfW3oG6dDqr1maAmng2q6FxQFX8E+V4L8r0W5HstqMsXgnyvBTX0UlCFl4M6909Qqf8GlVEZVO5/QZ24ElSNa0H1ux7UwhtBHb8ZVPhWUD0MQWUbgyoxBRU0B9XdGtR0W1C77EHZHUF1cAU1zR3UTk9QFm9QrfxBTQgEtSkY1LVQUC2r2YdIUKujQV2MBdU4EdSIJPuQEtKF/4XU6LaQBtcMKb9WSKdrh1SnTkgD64a0uF5IR+8IKZEaUq/6Ic1vEFJpw5Bid4WUfndIsxqHtP+ekLz3htS1aUgzm4W0976Q3M1DatcipCkPhLStZYh/nRD/OiFNbh3S1jYhVbYNqXm7kDIfCakoLaSK9iE16xjS6E4hrX00pPOdQ6rfNaShj4VU2C2kc4+HlPpESBk9Qsp9MqQTPUOqkR5Sv6dDWtgrpOPPhJTSJ6TefUPK7hdSybMhbk1I3fuHNGdASAcHhrg3IXUYEtK0jJB2Ph+SZWiIexPi3oS4NyHuTUgtR4a4NyHuTYh7E+LehLg3Ia0bg+ax5DQ+xL0JacVrIZVPDKnh5JCGvR7SsilofgPNU0PqPy2kvDdDKnsrpJpvh6QZaH4HzTPRPCuknrNDypkT0qH3Qgpnh9QjB80foHkumueh+cOQpi8IaddHIdkXojkXzYvQnIfmT9C8BM35IW1aGtK1AjQXovkzNC9D83I0f47mlWj+As2r0LwGzWvR/CWai9C8Ds3r0bwBzRvR/DU5b0bzFjRvRfM2NG9HczGad6D5W3LeRc67yXkPmr9D8z4070fzATQfRHMJOf9AzofI+XBI3X5kN0rR/BOaj6L5GJqPk/Mv5HyC3ShjN06yG6fYjd/Yjd/RfAbNZ9F8jt04z278yW6Usxt/sRt/sxsX2Y1LIV2+HFKTCjT/y25Ushv/sRtX2Y1rIRVcD+nMjZDq3WKfq9hnA/tsZJ/N7LMlpAVW9tnGPtvZZyf77GKf3eyzh332hTTXH9KRQEiRID2F6amafY6wz9GQOsdDmpEIaU8yJGdKWJ1qhDX9trB21QzLXiusDreHNa1OWDvrhmWpF1ZaalgT7gxrU/2wrjUIq+VdYY1rFNaGu8O60jisFveGNaZJWOuahlXZLKzmzcPKvD+sohZhVTwQVrMHwxrWKqxlD4V1vnVY9duGNfThsArbhXXukbBS24eV0SGsgo5hnekUVr3OYQ3uElZ+17BOPxZWncfDGtg9rMVPhHW0R1iJJ8Pq9VRY89PDKn06rFivsNJ7hzW3T1hH+oYV6RfmHyfMP05Yh/qHFR4QVo9BYWUPDqtkSFjBjLC6Dw1rzgthHRyG5xfx/BKeR+B5JJ5H4Xl0mO+0sIozwzK9Gla7sWFNGRfWtvFhGSaE1XZiWJMnhbV1cli3Xg+r9RthTcwKa/PUsG5MC6vVW2Q2nczeJrMZZDYzrFHvhrV6VlgXZ4fV+L2wRmSHtfL9sC7khNVobljD54W1Yn5Y5R+G1fAjMltIZh+TWS6Z5ZHZJ2S2mMyWkNlSMisgs0/JrJDMlpHZcjJbQWafk9kXZLaKzFaHdWpNWLW/DKt/UVh5X4VVti6smhvC0sawcjeFdeLrsGpsIbOtZPYNmW0js+1ktoPMdpLZt2S2i8z2kNl3ZLY3LP++sLodCGvWwbD2fx+WtySsrofCmnk4rL1HwnL/GFbnn8KacTSsPT+H5TzGnv3Cnp1gz34l8zIyP0Xmv5H5aTL/nczPkvk5Mv+DzM+TeTmZ/0XmF8j8bzK/ROaXyfwfMq8g80oy/4/Mr5D5VTK/TuY3yPwmmd8icwN7amRPTeypmT21sqc29tTOnjrYUxd76mZPPeyplz31hzU6ENbaYFiXQ2E1qaazCJ1F6SxGZwk6S9JZSjVvTTVvTbWG16zWilrVKq9drYZ1qjWsbrWW1avW+TuqVf/Oag2tX63VDap1sWG1Gjeq1oi7q7WyMfx74DeB3xR+M/j3wb8ffgv4D8BvCb8V/IeqVdi6WufaVCv14WpltKtWwSPVOpNWrXodqjW4Y7XyO1Xr9KPVqtOlWgO7VmvxY9U61a1atbtXq/8T1crrUa2yJ6tV86lqKb1auU9X60SvatXoXa1+feD3hd8PvuA/B78//AHwB8EfDH8I/Az4Q+G/AH8Y/BfhvwR/RLUWjqzW8VHVShldrd6vVGtBZrWOvlqtxJhq9RpXrfnjq1U6Af5E+JPgT4b/Ovw34GfBnwp/Gvy34E+H/zb8GfDfgf8u/FnwZ1crNqda6dnVmvt+tY7kVCvyAfx58OfD/xD+R/AXwv8Yfi78RfA/gb8Y/hL4+fAL4H8KvxD+Z9XqubxaOSvgfw7/C/ir4K+Gvwb+WvhF8L+Cvw7+evgb4W+C/zX8zfC3wv8G/jb4xfB3wN8J/1v4u+Dvgf8d/L3w98E/AP8g/O/hl6D/EPoPwz8CvxT+T/CPwv8Z/jH4v8A/Af9X+GXwT8H/jfxOk98Z+Gfhn4P/B/w/4ZfD/wv+Bfh/w78E/zL8f8j/X/KvJP//4F+Bfw3+dfg34N+EXwXfAN9I/yb6t9C/lf5t9G+H74Tvgu+G74Hvg++HH2B/guxPmP2pZn8i8KPw4/AT8JPwUyKqWSOijNsiKqgZ0ZlaEdW7PaLBdSLKrxvR6XoR1UmNaOCdES2uH9GpBhHVvyuioY0iKrw7onONI0q9F34T+E3hN4PfHP79Ea1oEVH5AxE1fDDCOxPhnYnwzsBvC/9h+O0iuvhIRI3bRzSiQ0QrO0Z0oVNEjTpHNLwL/K7wH4uo2eMRje4e0donIrrcI6ImPSMa9VREq9PhPw3/mYjG9I5oXZ+IKvtG1PzZiDIVUdFzEVX0hz8Q/qCINg2O6NqQiFo+H9G4oRFteCGiK8MiajEc/ksRbR0R0a2REbV+OaKJoyPa/EpENzIjajUmogljIyoeF5FpfETtXotoysSItk2KyDA5orZTIpr8RkS7siKyT42ow5sRTXsrop3TI7K8HVHaOxFlzYxo77sRuWdF1HlORDPei2hPdkTO9yPq9EFE0+dGdHBeRP75EXVbENGsjyLavzAi78cRdV0UUU5eRIc+iSi8OKIe+RFlL42opCCi4KcR/mki/NNE+KeJ8E8T4Z8mwj9NREdWRVRjTUT91ka08MuIjhdFlLIuot7rI1qwgS43RlT764j6b47wbRbh24xd2Bbh24wui+lyB11+S5e72IXd7MIedmEvXe6jy/10eYAuv6fLErr8gS4O0cURuvyRLkvp8ie6/Jkuj9HFcbr4hS5+pYsyujxJl6fo4jRd/E4XZ+jiLF38QRfn6fJPuiiniwt08TddXKSLS3TxD1lW0MW/dFFJF1fo4ipdXCPL62R5kyxv0UUVXRjowkSWZrK0kKWVLO0RzXTQhZMsXWTpIUsvWfrI0h9R9yBZhsgyTJbVZBkly1hEJ+JkmSTLlKgW/i+q4zWiSqkZ1cBaUS2uHdWp26OqXTeq/vWiyrsjqnOpUaXWjyqjQVQFDaM6c1dUje6OanjjqFbcE1X5vVE1bBrVsGZRrb0vqsvNo2rSIqpRD0S1umVUVx6MqsVDUY1pHdW6NlH+Z6Jq3S6qiY9EtTktqhvto2rVMaoJnaIqfjQqU+eo2nWNaspjUW3rFpXz8ag6PRHV9B5R7XoyKnvPqLqlRzXr6aj294rK+0xUXftEldM3qkP9ogo/G1WP56LK7h/V0QFRJQZG1WtwVPOHRFWaEeWNifLGRHljorwxUd6YqAaPiCp/ZFSnR0VVZzRZvBLVssyozr8aVf2xUQ0dF1Xh+KguToiq8cSoRkyKauXkqC68HlXzN6LKzIqqaGpUFdOiavYWXqZH+S6L8l0W5bsML+/iZVZUhtlRtX0vqsnZeHkfLzlRdZgb1bR5Ue2cj5cP8fJRVDMXRrX3Y7zk4iUPL59EVbI4quASvCzFSwFePo0qVoiXZXhZjpcVeFkZVb8v8LIKL6vxshYvX+KlCC9f4WU9XjbgZSNeNuFlM1624GUrvXyDl+14KcbLDrzspJddeNmNlz14+Y5e9uFlP14O4OUgvZTQyw94OYSXw3j5kV5K6eUnvBzFyzF6OU4vv+DlBF7Kolpwkl5O0ctvePmdHTsTVdlZevkDL+fZsT/ZsfKo6l2gl7/ZsYvs2CV27B92rIId+5cdq2THrrBjV9mxa+zYdXbsJjt2ix2riuqWgR0zsWNmdswSlcUaVZo9qiwHO+aMyu2KqrMnqhneqPb4yNUf5b5ENScU1cEwuVZHuS9R7gu5xsk1Sa4pMe5LTKdrxFSnZoz7EuO+xHT+9pjq141paL2YCu+I6WJqTI3rxzSiQUwrG8ZUeVdMze+OKbNxTEX3xHTj3phaNY1pQrOYiu+LydQ8xv9/jP//mPa0jMn5YEydHoppeuuYDraJyd82pm7tYpr1SExH0mKKtI+pZ0e0dIrp+KMxpXSJqXdXtDwW45ssxjdZjG8ytPSI6dyTMaU+hZZ0tDwd04VeMTXqjZY+aOkbU0W/mJoJLc/FtKl/TNcGoGUQWgbHtG1ITIYMtAxFywsx7RqGlhfR8hJaRsS0fyRaRqFldEw5r6AlEy1j0DI2pgXj0DIeLa+hZSJaJqFlMlqmxJTxBlqy0DIVLW+i5S20TEfL22h5By0z0fIuWmahZQ5a3kNLNrm8j5YP0DIXLfPQMh8tC9DyEbksRMvHaFlELnlo+QQtS9CSTy5L0VKAlkI6+gwty9CynI4+J5eVaPkCLavoaA1a1qLlSzoqoqN1aFlPRxvoaCNavo5pxmY62oKWrWjZFtOc7XRUjJYdMaV/G9PcXWjZHVON72Lqtxct+9iX/ezLQfble7SUsC8/sC+H0XIkptU/si+laDka05ifY1p3jH05HlPrEzFN/DWmzWUxWU7GlPZbTFmnY9r7e0zuMzF1PhdT9h8xlZyPKfhnTL3+imn+hZhK/44pdjEmXY4p95+YTlTEVK8ypsH/xZR/JabyqzE1vB7TsBsxrb0Z0+VbMTUxxPiHifEPE+MfJqa21pgm22Laao/J7oipgyumaW769sTk9cbU1U/fgZgOBWMKh8i4mr4jMR2NknGcvhMxvsfIOCWu1BpxvsfiWlkzrgu14mp0e1yZdeIqqhtXRb24WqXG+e+Pq7h+XKYGcbW7K64ZjeLac3dczsZxdb83rjlN4jrYNK5Ys7jSm8c19/64TrSIq0bLuPo9GFd+q7hOPxRXnTZxDWsb17KH4zrfLq4maXGNah/Xhg5xXekYV4tH45rcOa6tXeK61TWuDt3imvZ4XDu7x+V9Iq6uT8Y1s2dch56KK5weV49ecS14Jq6jveOq3Teu/v3iyns2rnPCV398DcDXQHwNwtcQfGXg6/m4bgzF1zB8vYiv4fh6CV8j8TUKXy/jazS+MvH1alylY/A1Fl/j48qdgK/X8DUprsGT8fU6vqbE1TALX1PjWjstrstv4mt6XOPextcMfL0TV9t38TUrrl2z47LPwVd2XLPej2t/Dr4+iKvnvLhy5sf5f4nz/xLn/yWuxR/HdSoXX3lx/vnj/PPHdXFJXI2XxjWiIK51n8ZVWRhX62VxTVwe1+YVcVk+jyvti7iyVsW1d3Vc7jVk9GVc2UVxlXwVV2JdXL02kNHGuMo2xVVzMxltiatgKxl9Q0bb4xpeTEY76H5nXM12kdHuOG8LGX1HRvvivC1kdICMDpJRCRn9QPeHyOgwGf1IRqVk9BMZ/UxGx8joeFzlv5DRr2RURkYnyehUnG8xMvqdjM7EZThLRn/ENf08Gf1JRuVxdbtARn/HdeRiXJFLZPRPXAsryOhf9ui/uAZeIaOr7NG1uOrfYI9uxrX6FnlXsUfGuMaY2CMze2Qhbxt7ZGePHOTtZI/c5O1hj7zskY+8A+xRkLxD5F1N3hHyjrJHMfJOkHeSvFMSqvxfQs1vS2hizYQ210rIUjuhtDoJzayb0N56CbnvSKjHnQll10/oaIOEEg0T6t8ooby7EyprnODfJcG/S0IrmyZ0oRmzmieUeX9CRS0SuvFAQq0eTCirVULFDzGrdUKd2yY04+GEStolFHwkoV7tE5rfgVkdE6r5aELqnFBBl4TOdE2oUbeEhj/OrO4JVTyRULMnE5rQM6FNTyVkSk+oXS9mPZPQnt7M6pNQ934JzXk2oVIlFHuOWQMSyh3IrEEJ1RvCrIyEVjyfUPlQZg1LaPSLzBqe0LWXmDUyoSmjmPVygruSUKdMZr2a0MExzBqb4K4wa0KCu8KsSQnuSoK7wqwpCe4Ks6YmuCvMejOhltOZ9XZC22Yw6x1mvZvQ9FnMmp2Qfw6zshP86zMrJ6Eac5k1j1nzmfUhsz5KaNhCZn2c0OVcZuUlNO4TZi1OyLCEWUuZVcCsT5lVyKxlzFqe0JEVzFqZ4DuMWasSfIcxay2zvmRWEbO+YtZ6Zm1g1kZmbWLWZmZtSWjXVmZ9k1C37cwqZtYOZn3LrF3M2s2sPczay6x9zNrPrAPM+p5ZJcz6gVmHmHWEWT+iq5RZPzHrZ2YdY9ZxZp1g1q/MKmPWSWb9xqzTzPqdWWeYdY5ZfzDrPLP+ZNZfzLrArL+ZdRGPl5n1D3lVMKuSvP5j1hXyusqs62R/g1k3yf4Wswxkb2SWiezNzLIyy8YsO7MczHIxy80sD7N8zPIzK8CsILPCzKpmVoRZUWbFmZVgVpJZKUl1qpHUnNuSOlgzqVitpNJvTyq3TlIn6iZV746kBqcmteLOpMrrJ9WsYVKj70pqU6Okrt2dVLt7kppyb1J7miQVbJpU9/uSmt88qdL7k6r5QFJqmVTBg0mdaZVUo9ZJDW+TVFHbpCoeTqrVI0lNSEuquH1Spg5Jde6U1IxHkyrpzKwuSfV6jFndkip7nFlPJJXRg1lPJnWhJ7PSk8p8mlm9krrxDLP6JJXVl1n9knI/m+SfJck/S5J/liT/LEn1H5xU3pCkzmUklTo0qREvJLVyWFKVLybV/KWkJo5IavPIpCyjkkobndTMV5Lam5lU+FVmjU3yDZbkGyzJN1hSQycm+QZL6uLkpBpPSWrMG0mty0rq1tT/M1z/8VWPbxzHz+/fnXOWSJIkSZIk6Zskct6ZmZmZOeaYY45jxjEzM8fMHDNzzBwzZo6ZmZmZJEkmiSRJkiRJkiSJJEmStO/rj+fjcf3T577v93Xd92kDgdE3D/A3/gB/4w8E9t46EJh020AgXj4QWHr7QMBwx0Ags3Ig0HDnQGBN1UDAGx8IFNw9EGitHghsvmcgMOLegUCkdiDQfd9AYFdiIDC5biBQ8cBAYFH9QODggwOBWQ8NBBLJgcDKhwcCjkcGArlNA4HUowOBDamBwMjmgUDR4wOBnpaBwPYn6GnrQCD2FD1tGwjse5qePjMQqG6np8/S0+foaSc9fZ6edtHTbnr6Ij3toacv0dOX6WkfPX2FPsyhp3Ppw2v0dB59mE9P36APC+jpm/ThLfrQTx/epg+L6MNi+vAufVhCH94ju6X04QP6sIw+fEgfPqIPK+jDx/ThE/qwiuw+pQ+ryW4Nffic7NbShy/I7kuyWz8Q6P+K7L4eCMzcSHbf0IdNZLeZPnxHdlvI7nuy+4HstpHdj2S3fYC/78nuZ7LbSXa/kN0usvuN7HYPBPx7yO6PgUDbXrL7k+z+Irv9ZPf3QGD3AbI7yH34l+wOcR/+I7sB/r3BoO2oNxo0zmTQSsTMBvktBs1DvtWgfWizGTTVbtAm1DoMGuk0aBmKXQbZ3Ab1Ictj0G40DTJoktegtaj0GTTMb1A/QhkGHULnYIMCRxi0DQ1DDBp7pEGrUHaUQd6hBs1H3tEG7Ud6mEHTjjFoM2qGGzTqWIOWIzLCIMdxBvUie6RBe5A63qDJowxah6oTDBo+2qBFKDrRoMPoGmPQ7JM4L5JjOe/JBq1G+TjOe4pBC5A/3qADaD/VoOkTDNqC2tMMGj3RoBWInm6QaxLnRc4ZBu1F82SDppxp0EbEpxg04iyDFiM81SDL/wzqRuY0g3ag8WyDJk43aA0qzjFo6AyDFqLwXIMOomOmQbPOM2gr6s9nj7PoCWIXGOQJ0BPki56gbTY9uZCeoDaTnlxETxDNoicXs0fkZNMTNF9CT3IMWo/4pfQklz0ifJlBhjz2iMDl7BGN+QaNv4I9oqLAoMFXskcUBtkjOq4yaEYhe0T91QaNCbFHxK5hj0XsEfnXske0hdnjdewRtcXs8Xr2iGiEPd7AHpETZY9ovpEcS9gj4jexx1L2iPDN7PEW9ojMGHtE463kWMYeUXEbOZazRxTeTq/RUUGOd7BH1FeS453sEbEqen0Xe0R+nF6j7W56XU2vUXsPva6h14jeS69rDZqLnPvoNVoT7PF+eo2aOnr9gEFLEamn1w8yj8huMGgXUg8xj0nmEVUPM4+NzCOKHjHI1MQ8YvajBu1EMmXQhMe4MyhvNmjI49wZBFu4M+h8wqCZT3Jn0NDKnXmKO4OyNu7M09wZFKS5M0g/Q3/auTNIPEt/OrgzKHmO/nRyduQ+T3/Q1kV/XqA/qO2mPy/SH0R76M9L9Ac5vfQHzS9z9j76g/grnH0OZ0f4Vc4+l7Mj8zXOjtQ8+vM6Z0fVfPrzBmdH0QLO/iZnx+yFnB3Jtzh7P2dH+ducfRFnR/Adzo7Oxczmu5wdDUuYzfc4O8reZzaXcnYUfMBsomMZZ/+QvqN+OWf/iL4jtoKzf8zZkb+SvqPtE/q+ir6j9lP6vpq+o/Qz+r6GviPvc/qO1rW8Q1+QKWrW8Q59SaaIrOcd+sqgOcjdwDuElq/JdKNBG1D9DZluIlMUf0umm8kUWd+RKZq3kOn3ZIr4VjL9gZlHeBuZ/kimyNxOpkj9xDztIFNU/cw87SRTFP1Cpr8a1IPZu8gUTb9x33eTKSp/5y7tIVOE/uAu7eUuIfAndwmN++jVX9wlVOynV39zl1B4gLuErn+4Swd5N5H8l14d4t1E+X/06jDfRXCAXqHTYFTAaNQ2NJiMGm82ag3KLEYNthq1EIU2ow6iw27ULIdRW1HvNGqcy6jViLmN8nuMWoDgIKMOoN1r1Ewf30Wd36ixGUatQtlgo7xHGDUfBUP4LtJHGjXjKL6L+qF892ijViI2jO8ew3eRP5zvov1YvjvCqC2oO47vjuS7KD2e747iuyg4waj9SI/muyfyXSTGGDXmJL6L2Fi+e7JR85A/ju+i/RSjpo/nu6g7le9OMGoFSk/juxP5LvJO57tIT+K7Z/BdJCbz3TP5LmJTjPKcxXeRP5Xvov1/fHca30Xd2Xx3Ot9F6Tl8dwbfRcG5fBfpmXz3PL6LxPl8dxbfRewC9hvgu8gX30X7bL57Id9FXSbfvYgcUJrFdy/muyjIJl+kL+G7OXwX9ZeSby7fRewyvptHvsi/nO+iPZ98r6BvqCvgu1fyXZQFmYer+C4KCvkuOq5mHkJ8F/XX8N0i5gHl1/LdMN9F8DqjDqGzmO9ez3fREGHObmDOUBbluzcyZygsMeowOm7iu6VGbUfyZqMm3MJ3UR4zasitRvUjVGaU4Ta+i0C5UTvQeLtREyv4LiruMGpopVGLUHQn30VXlVGz7zJqJ5riRk2626i1qKw2atg9Ri1GuIbv3mtUNzJrjdqF1H1GTU4YtQ5V9xs1vM6oJSh+wChTvVE9yHrQqN1objBqykNGrUc8adSIh41aikijUY5HjOpFdpNRe9DyqFFTU0ZtQvVjRo1sNmoZoo8b5Woxai5ynjBqL1qfNGpaq1GbkXjKqFFtRi1HydPMXJrZQP4zRu1DWzuz8SyzgboOevgcM4fSTmbjeXqIgi56iPQLzEY3PUT9i/Swh6wRe4ke9tJDBF+mh+jsI+tX6CEa5tDDV8kaFXPJ+jWyRuE8skbX62Q9n6zR9AY9XEDWqHyTrBeSNcJvGWXpJ2tkvk3WSC0i63eM2oDqxWT9LlmjeIlRtveM6kPO+2SC5qVk/YFRG1GzjEw+JBOULCfrj4yag9wVZIK2j8lkJZmg7hOjRq8iE5R+SiaryQQFn5EJ0mvI5HMyQf1aMvmCTFC+jvn7kkwQXE8m6PyKTDYwf2j8mvnbSCao+IZMNpEJir5lTjYzJ8j6jkzQtIX5+545QXwrc/IDc4LINvb+I3OC7O3MCVp+Yk52MCeo/Zm972ROEP2FOfmVOUHeLt4QpH9j77vZOxK/84bs4a4j9gf93MveEfyTvaNzH3fyL/qJhv3082/2jooD7P0f9o6ig+z9X/qJ2YfYO5r+Y++H2TviA+zdYNJSRIwmWUwm9SLbbNIetFhMmmo1aRNqbSaNtpu0AlGHSS6nSXOR5zJpP9Juk2Z4TNqK+kEmjfOatBoxn0l+v0kLEMww8TeJib9JTPxNYtIONA4xaeKRJq1DxVEmDR1q0iIUHW2SaZhJPcg6xqTdaB5u0pRjTdqImhEmjTiOvSMy0iTH8SbNQe4ok/ah7QSTpo82aQvqTjRp7Bj2jtKTTPKONWk+Ck426SA6xpk06xSTtiM53qQJp5q0FpUTTBp2mkn9CE00yXC6Sd3InGTSLqTOMGnyZJM2oPpMk0ZOMWkZomeRz1ST+pDzP5P2onWaSdPONmkzEtNNGnOOSSsRm0E+55IPgjPJB53nkc/5Jm1DwyyTxl9g0hpUBMhH5IOi2eRzIfkgK5N80HwR+WSRD2ouNmlUtknLEbmEfHLIB7mXkg/acsnnMvJBXR75XG7SKpTlmzT4CpMWorDApMPoutKk2UGTdqLpKpMmFZIPKq8mn5BJixG+hvkpYn6QfS3zg5Yw83Md84PaYubnenqA0gg9uIEeoCBKD9BxIz0ooQdI3kQPSpkflN9s0pBb6AFCMXpwKz1AZhk9QOo2elBOD1B9Oz2ooAeI3kEPKplR5N3JjCJdxYzexYyiPs6M3s0aKK9mjXtYA6Ea1riXNZBZyxpI3ccaCdZA1f0mfkNM/IaY+A0xyVZPn5HzIH1GawN9fog+I5Gkzw/TZ8Qa6fMj9BnBJvqMzkfpc4p7gMbHuAfN3ANUPc4aLayB4idY40nWQE4ra6D1KdZoYw0knmaNNGsg9gxrtLMGgs+yBjo7WOM51kBjJ2s8zxqo6mKNF1gDxd2s8SJrIKeHNdD6Emv0sgYSL7NGH2sg9gprzGENBF9lDXTOZY3XWAON81jjddZA1XzWeIM1ULyANd5kDeQsZA20vsUa/ayBxNussYg1EHuHNRazBoLvsgY6l7DGe6yBxvdZYyn9QPUH9HwZPUf0Q3q+nJ4j7yN6jvQKev4xPUf9Snr+CT1H+Sp6/ik9R2g1Pf+MniNzDT1H6nN6vpY1UP0Fa6xjDUS/ZI31rIG8r1gD6Q2s8TVroH4js/sN9wOVm7gf33I/EN7M/fiO+4HsLdwPtHzP/djK/UDtD9yPbdwPlP7I/djO/UDBT9wPdOzgfvzM/UByJ3fwF5PWI/4r7+Au3kFEfuOe7+aeI/d37jna9nDP/+Ceo24v9/xP7jnK9nHP/+Keo3A/9xw9f/OWHOAtQfM/vCUHeUtQ8y9vySHeEpT8Z5LnsEnzkD9g0gG0G8yaaTTzd4hZjSazJprNWocqi1nDrWYtQbHNLJvdrD7kOMzai1anWdNcZm1Gwm3WGI9Zq1E+yKwhXrP6EfKZZfCb1Y3MDLN2ITXYrMlHmLUB1UPMGnmkWctQepRZ3qFmzUfB0WYdRMcws2YdY9Z2JIebNeFYs9aicoRZw44z8/th5vfDzO+Hmd8PM78fZn4/zPx+mPn9MPP7Yeb3w8zvh1mrUHaSWUPHmrUIRSebZRpnVg+yTjFrN5rHmzXlVLM2omaCWaNOM2slYhPN8p9u1gIEJ5l1CJ1nmBWYbNYONJ5JblM4E6rP4kxTOROi/zPLNc2sucg726z9SE83a8Y5nAnJGZzpXM6Eypmc6TyzFiN8vlmWWWb1IvcCzoS2AGcSZ0LdbM50IWdCWaZZgy/iTCjK4kwXcyZkZXMmNF/CmXI4ExKX0qdczoTYZZwpjzMheDlnQmc+Z7qCPiFVQJ+u5EyoDnKmqzgTooX06Wr6hIIQfULHNfSpiDMheS1nCpu1HvHrzBpRTJ8QuZ4+RegTcm8w6wDao8zejcweGkrMGn+TWWtQUUqfbmb2UHwLsxdj9pBzK7OH1jJm7zaztqK+3KxxtzN7KK9g9u5g9hCuJMM7yRDZVWbtQctdZk2Nm7UJdXeTYTUZouweMqwxayEK7yXDWjJE1n1kiOYEGd5PhqipI8MHyBCxejJ8kAwRbCBDdD/ErCfJEKmHybCRDFH9iFmjm8xagdJHyTBFhih4jAzR1WzW7MfN2ommFrMmPUGGqHmSOWw1azlKnjLL02bWPOQ/zXroTNOzZ5hDNLYzh8+yHqo76Nlz9AzRTubweeYQBV2sh44X6Fk3PUPyRdbrYT3EX6JnvfQMkZdZr4/1kP8KPUP7HHr2KuuhcS7rvcZ7gap5vBevsx6i81nvDdZD3gLmHh1vst5C1kPyLWakn7lH/G3WW8R6iLzDjCxmRpD/LuuhfQnrvceMoOF91lvKeqj6gPWWMSOIfsh6y1kPeR+xHtIrWO9j1kNyJet9wnqIr2K9T1kPkdWs9xnrIX8N66H9c9Zby3po/IL11rEeqr5kvfWcD9GvWG8D6yHva9ZDx0bW+4b1kNzEet+SJ+KbWe871kNkC3l+T57I38p6aP+B/m0jTzT+yHrbWQ/VP9G/HayH6M+st5N5QcEv9A8dv7LeLuYFTb/Rv92sh/jvzMse5gUlf7DeXtZD8E/mBZ37WO8v5hOp/czn38wLqg8wn/8wnyg9yHz+y3ooPGTWYXT9x3weZj00D3AfDBZtRI3RojEmi1YiZrbIb7FoAUJWiww2i7qRabdoD1ocFk11WrQJtS6LxrotWoUyj0WDB1m0CEVei0w+i3qQ5bdoL1ozLJo22KLNqD/ConFDLFqN8iMtGnKURYsRHmqR5WiLepE7zKJ9aDvGounDLdqGhmMtGj/CojWoOs6i4SMtWoLi4y2yjbJoLvJOsGg/0qMtmnWiRduRHGPRhJMsWo/4WItGnGzRUpSMs8hzikXzkD/eokPoPNWiwASLdqDxNIsmT7RoA6pPt2jkJItWoPQMi7yTLZqPwjMtOoyuKRbNPsui3WieatGU/5EtEtPI9myyRWw6Zz3Hon6EZpDtuZwV2TPJFi3ncdbzLdqCulmc9QLOioqAhb87OCuKZ3PWCy3qQ14mZ0X6IotmZHFWJC/mrNkWrUX8Es6aw1kRuZSz5nJW5F/GWdGZx1kv56xI5XPWKzgrqgssGn0lZ0VpkLNeZdFCFBZyVvRcTV9DnBXN19DXIvqKxLWcNUxfUX4dZy2mrwhfT18jnBW5N9BXtEUt/G7QVzSUcNabLFqHqlL6ejNnRfQWi1wx+oqCWy06iI4y+nqbRTvRVG7RpNvJGTUVFo26w6LliFUyw3cywwhVkfNdzDAy4+SMlruZ4WpyRt09zHANOaPiXnKuZYZRfB85J8gZefeTM9J15PwAOSNZT84PMlOIN5DzQ6yNkiQ5P0zOCDaSMzofYe0mi3Yh9Shrp7g/qH2MnJu5Pyh7nPvTwtooeoL78yRrI6eV+4P0U6zdZtFW1D/N2ml6jMpnWLudHiPyLGt3sDbyn2NtdHbS4+dZG6kuevwCPUZtN2u/SI9R1sPaL9FjFPWy9sv0GDl9rI3WV1h7Dmuj/lXWnsvaqHyNteexNiKvs/Z81kb+G6yNzgWs/SbzhdRC1n6LtVHbz9pvszbKFrH2O6yNosWs/S5rI2cJa6P1PdZ+n7VRv5S1P2BtVC5j7Q9ZG5HlrP0RayN/BWuj82PWXsm5kfqEzFeROWo/pd+ryRxln9HvNWSOos/p91oyR84X9Bvpdaz9Jf1Gcj1rf0W/Ed/A2l/Tb5RsZO1vmDUEN7E2ur+l35uZNbR8x9pbmDXUfc/aW5k1VPzA2tuYcxT/yNrbmXPk/cSco2MHc/4zc46mncz5L8w5an5lznfxniD2G3O+m/cEod+5Y3u4Y8j+gzuGtr28J39yx9Cwjzv2F3cMVft5y/62aBmiB7jf//CWoeAg9xtd/3K/D3G/0fwf9/sw9xuJAd5tg1WrUW60apjJqsWImK1yWKyag3yrVQfQbrMqYLdqB1IOqyY7rdqAWpdVo91WfjOs/GZY+c2w8pth5TfDym+GVX3I8Vu1H+kMq2YMtmo7kkdYNWGIVesRP9KqUUdZtRwlQ63yH23VAoSGWWU4xqpuZA+3ag/ajrVq+girtqDhOKvGj7RqDaqOt2r4KKuWIXqCVa7RVs1HwYlWHUbXGKtmn2TVbjSPtWrayVZtRmKcVeNOIQNUjieDU8kAkQlkcJpV85A/kQzQeToZTLJqF1JnkMFkqzah9kyrxk4hA5SdZdXQqWSA4v9ZZZtGBsg7mwzQMd2qWedYtRNNM6yadK5VG1Ez06ox51m1ErHzrRoyy6p+hC+wyhKwqhe5smof2mdbNfNCeoHGTKsmXkQvUJ1FLy62agVKs+nFJVYtRFEOvbiUfSAn16q9SF9GL/LoBZKXs498eoH4FfSigF4gdiW9CNILhK6iF4XsA9lXsw+0hejFNVZtQ0MR+7jWqnWoDls18jp6gdJiq7zXsw8URtjHDVb1ICfKPtB6I/sosWorkjcxE6XsA/GbrRpxC/tASYx93Mo+ECpjH7exD2SXMxNou519VLAPNNzBPirZB6rvZB9V7AOld7GPOPtA4d3so5p9IOce9oHWGvZxL/tAspZ93Mc+EE+Qx/3sAyV17OMB9oFQPft4kH0gu4E80PYQfUmyDzQ8zD4a2QeqH2EfTfQFpY/SlxT7QNFj7KOZviDncfaBdAv7eIK+IPkkfWllH6h5in20MR+IPc18pJkPhJ9hPtrZB3KfZR9o72AfzzEfaOxkTp9nPlDbxXy8wJyirJs5fZE5RXEPc/oS+0BeL3OKjpeZ0z7mFE2vWDVlDnOKxKvM6VzuC8pf477M474g8jr3ZT73BflvWPm94L4ssCrzTe4LUgutmvoW9wV1/dyXt7m3qFjEvX3HqiWILubevsu9RcES7i263rMq633uLVqXcm8/oEeoX0aPPrRqLeLLmZWP6BFKVtCjj+kRQivp0Sdkg+xVZIO2T8lmNT1C42f0aA3ZoPpzsllLj1D2BT1aRzYo+pJs1pMN8r4iG3RsIJuvyQZNG8nmG7JBYhPZfEs2KN9MNt+RDSJbyOZ7skH+VrJB5w9ks41s0PIj2WznTUPdT7xpO8gGVT+TzU7mF9FfmN9fyQaFu5ib35hf5OxmbpD+nbnZw9wg+Qdzs5e5Qc2fzM0+5gaxv5ib/cwNwn8zNwd445H7D+8b2g/yvv3L3CB1iD39R79Qd5h+DbAnVBhsGm60aQmiJptcZpvmo8Bi02F0WW3Kstm0G612m2Y4bNqKpNOmCS6b1iPutmmUx6bliA2yye+1qR8hn00Wv01zkJth0wG0D7YpcIRNO5AaYtPkI23ahNqjbBo71KZVqDiaPQ1jT4gew56GsycUHMue0DWCPR3HntA6kj0dz56QHMWeTmBPiI9mTyeyJ8TG2DTkJPaE8Fj2dDJ7Qu449oT2U9jTePaE1Kk2TZ3AnlB3GnuaaNMaVJzOniaxJ0TPsPH3BXtC4ZnsCT1T2NNZNu1Feip7+p9N25GcZtOks9kTaqazp3NsWonyGezpXJsWIzzTJsd57An559t0CJ2zbMq8wKZdaAmwJ9m0BQ2zbRp/oU3rUJVp08iLbFqG0iybBl9s00IUZdtkusSmPuTk2LQfHZfaNCvXpp1ousymKXk2bUTicpvG5du0GpVX2DSswKalKLnSJk/Qxm+FTcGrbPxW2NSN7Ktt/FbY+K2waeY1Nn4rbGosoo/X2rQBtWGbRl9HH1FWbNPQ68kMxRH6eINNc1EQJTN03UhmJfQRrTeRWSl9RPJm+ngLmaEmRma3khliZWR2G5khXE5mt5MZ8ivIDJ13kFklmaHlTpumV5EZGu4isziZofpuMqu2aQVK7yGzGpsWoehem2y1ZIa8+2w6iI6ETbPvJzM019k07QGbNqO+nswetGkt4g02/rZgzlCSZPYfZs4QamTOHmF/yG1iztD+KHOWYn9IPUZPm5kz1D3O/lqYM1Q9wf6epKcobWXOnqKnKGqjp0+zP+Sl6Sk6nqGn7ewPzc/S0w72h/rn2F8n+0Pl8+yvi/2h5AX2183+EHqR/fXY1Ivcl9gf2nvZ38vsD6k+9vcK+0PdHPb3KvtD1Vz29xr7Q+k88nud/aFoPvt7g/0hbwH7Q8eb5LeQ/aH5LfLrZ3+of5v9LWJ/iL/D/hazP8TeZX9L2B/C77G/98kP+UvZHzo/YH/L2B9aPmR/y+kvGj5ifyvoL6o/Zn8r6S/KPmF/q+gvij+lv6uZPxR8Rn/RtYb5+5z5Q+ta9vcF84fkOubvS+YPNeuZv6+YP5RvYP6+Zv4Q2cj8fWPTPAQ3MX/o/pb7sdnG3xXcj++4H1u4H2j8nvuxlfuB2h94U7ZxP1DxI2/Kdu4Hoj/R6x28KSj8mSx38qYg5xeyRPpXer2LLNH0G73eTZZI/E6We8gSlX+Q5V6yRMmfZLmPLBH6iyz3kyVy/yZLdB7grvxDlmg5yF35lyzRcMimif+RJaoPc5cHyBJlBruGGu1ahGKTnd8Ju+aiwGLnd8LO74Sd3wm79iJtt/M7Ydd2NDntmuSyayMSbrvGeOxajcpBdg3z2rUUJT67/H67FiCUYZdlsF29yD3CrgNoH2JX4Ei7diF1lF1Th9q1BQ1H2zV+mF3rUH2MXSOH27UCZcfaNXgEe0Xxcex1JHtFwfHsFV2j2OsJ7BXp0ez1RPaKpjHs9ST2isRY9noye0XlOLtGnMJeUTKevZ7KXhGawF5Ps2sOcieyV3Sezl4nsVe0nGHX9MnsFQ1n2jVxCntF9Vl2jZ5q1yqU/Y9cp9m1BMVns9fpds1H4TnsFT0z7Mo5l70iPdOuWefZtRNN59s1ZZZdm1F/gV3jAnatRVzsdbZdyxG70K4hmXb1I3yRXY4su+Yh/2K7DqE7267MS+zag7Ycu2Zeatc2NObaNfkyuzahNs+usZfbtQYV+XYNv8KuZSgtsMt7pV0LURS0y3aVXX3IK7TrILqutmt2yK7daL2GjIvs2orktWQctms9aq4j42IyRvn1zEOEjFFyg12eKBkjdCMZlzAPyL2JjNFZSsY3kzFabiHjGBmj4VYyLrNrA6pvI+NyMkbF7WRcQcaI3sG+K8kYhXfaZapi38i5y6796Iiz77vJGM3Vdk27h30jWWPXhHvZN2pq2fd9dq1EeYJ938++Ealj3w+wb4Tq7fw9wb6R28C+0f4Q+06yb7Q8zL4b2TcaHmHfTewb1Y+y7xT7RsVj7LuZfSP6OPtuIW8UPsG+n2TfyGtl3+h4in23kTdan2bfafaN5DPk3c6+UfMs++4gb1Q+x7472TdKnmemu9g3Qi+QdzczjfwX2Tc6e5iTl5gTtPSy75eZEzT2MSevsG/UzmFOXmVOUDWXOXmNOUHpPO7i6+wbRfOZkze4iyhYwJyg603u4kLmG+m3mJN+7iKa3ma+FzHfSLzDfC9mvhF/165RS5hvxN5jvt+3azEiS5nvD5hvBJeR/Ydkj+zldu1D+0dkv4LskfqYN2Ql2aPhE7Jfxb1E9adkv5rsUfEZ2a8he0Q/J/u1nAFFX5D9OrJH3pecAV3ryf4rskfrBs7wNWdAciPZf8N7gsQmzvAtZ0DlZu7od5wBsS2c4XvuKMJbOcMPnAHBbZzhR+4osrdzBrT/xBl22LUDqZ85w07OgIZfOMOvnAHVuzjDb5wBFbvpw++cAdE9nOEPzoCivfThT86AvH2cAV1/0Yf9nAGtf3OGA5wBTf/Qh4OcAYl/OcMhzoD4f/ThMHcAsQHOYHBoMSJGhzwmhxYgaHbIYHGoF7lWhw6g0+ZQwO7QLrQ4HJrudGgbGl0OTXQ7tAG1HofGDnJoDaq8Do30ObQMpX6HBmc4tAjFgx1yHeHQXBQMcegweo50KOcoh/ajY6hDs452aCeahzk07RiHtiI53KFJxzq0HjUjHBpznEOrUTnSoRHHO7QcJaMc8p/gUD/Cox1ynOjQPATHOHQI3Sc5lD3WoX1oP5nzjOM8SJ3i0NTxDm1Bw6mcZwLnQe1pnGeiQ6tQcbqDvyM4D0rP4DyTOQ+KznTINoXzoOAszoOeqZznf5wH6Wmc52zOg+bpnOcczoPkDM5zLudBzUzOcx7nQeX5nGcW50HsAs4T4DwIi/PM5jwIXkh/MukPsi/iPGjP4jwXcx60ZNOfS+gPGnM4z6WcB7W5nOcy+oOqPPpzuUMrUJrPea7gPCguoD9XOjQfhUGHTFc5+H1w8PvAedBxtYPfBwe/Dw5+Hxz8Pji0HU3XOjQl7NBGJK5zaFyxQ2sRv96hURGHVqL8BoeGRR1aisiNzFsJ84bQTQ5ZSh2ag/yb6RW6b+FsMYf2oO1Wh2aWObQDqdvoVTm9QsPtnK2Cs6H6DodGV9IrVNxJr6roFUrv4mxxzobiuzlbNb1CwT30Cj019OpezoaOWs52H2dDa4Kz3c/ZkKyjVw9wNiTqOduDnA3xBs72EGdDeZKzPczZEGnkbI9wNoSaONujnA35Kc6G7sc4WzN9Q/vj9K2FsyH1BGd7krOhoZWzPcXZUNtG356mb6hK07dn6BvK2jnbs5wNxR2c7Tn6hsJO+vY8fUNel0MH0fWCQ1ndDu1F+kVmsoeZRNNL9K3Xoc2of9mhCX3MJGpeYSbnMJOofJWZnMtMIvaaQ0Pm8WYg8jrnnM9MIvgGM7mAmUTum7wZ6FzoUOZb9BBt/fTwbc6J1CLO+Q7nRMNizvku50TtEnr4Hj1Exfv0cCk9ROkHnHMZ50Txh5xzOedE4UeccwXnRN7HnBNdKznnJ5wT6VWc81POiebVnPMzzon6NZzzc86JmrWc8wvOicp1nPNLzonYes75FedEZAPn/Jp+IrSRfn5DP5G/iX6i+1v6uZl+ov07+rmFe4iW77mHWzknGn7gnNs4J2p/pJ/b6SeqfqKfO+gnyn52aOhOh5Yg+otD3l8dWoiiXbwxvzG3KNjN3KLnd+Z2D3OLjj+Y273MLVr/ZG73Mbdo+osz7+fMqP+bMx/gzKj5hzMf5Myo/JczH+LMiP3HmQ9zZkQGOLPBqQUIGZ2ymJyag3yzU4fQbXEq2+rUPrTbnPw2OPltcPLb4OS3wclvg5PfBqcmu53ahDqPU+MHObUO1V6nRvucWoUKv1PDM5xahtLBTg0+wqlFKB7ilOtIp+aj8CinTEOd6kPe0U4dRNcwp7KOcWov0sOdmnWsUzvRPMKpacc5tRXJkU5NOt6pjUiMcmrcCU6tRXy0U6NOdGolysc4Newkp5aiZKxT/pOd6kd4nFOOU5yah+B4pwynOtWL3AlOHUDnaU5lTnRqD9pOd2rmJKd2IHWGU1MnO/nbwcnfDk7+dnBqA2rPcmrsVKfWoOp/To2c5tQKlJ3t1NDpTi1B9BynvDM4P4rP5fwzOT8Kz+P853N+5M3i/Oi6gPMHOD/S4vyzOT+aL+T8mZwfyYs4fxbnR+Jizp/N+RG/hPPncH6UX8r5czk/Ypc5NSTPqcWIXO6UJ5/+I3QF/S+g/8i/kv6jO0j/r6L/aC+k/1fTf7SE6P819B+NRfT/WvqPhjBZXEcWqC0mi+vJAlURsriBLFAWJYsbyQLRErK4yamFKCp1ynazU3NRcAtZxMgCebeSBbrKyOI2skC6nCxuJws0V5DFHWSBZCVZ3EkWSFQ5NeEup9ajJu7UmLudWo3KaqdG3OPUcsRqyOJeskCklizuIwuEEmRxP3OBYB1z8QBzgdx65gKdDzIXDcwF2h5iLpLMBVIPMxeN5ILGR8iliVxQ9yj3IsW9QPVj3Itm7gUqHudetHAvUPYEuTxJLoi2kstT5IKiNnJ5mlxQkHbqMHqeIZd2ckHXs+TSQS5IP0cuneSC5ufJpYtckHzBqSndTm1G/Yvk0kMuqHmJXHrJBZUvk0sfuaD8FeZlDvOCkle5L3O5Lwi/xn2ZRy4Ivk5G85kX5L/BvKB7AfPyJvOC9oXMy1vMC9r6yehtMkJqERm9w91Bw2Lm5V3mBbVLyOg9MkL1+2S0lIxQ8QEZLSMjlH7I27GcjBD9iIxWkBGKPiajlWSEgk/ICH2ryOhTMkLXajL6jIyQXkNGn5MRWtc6NeMLp7ajaR0ZfUlGqF9PRl8xR0hs4E59zZ1CfCN36hvuFMo3kde35IXYZuboO+YIkS3M0ffMEcJbyesH8kJwG3P0I3OE3O3MEbp/Iq8d5IX2n8lrJ3mh5Rfu16/khdQu8vqNvNCwm7x+Jy/U7iGvP8gL1XvJ60/yQsU+8vqLu4ay/czU3+SF6AHy+oe8UHyQd+df3h0UHuKu/UdeyDtMdugZcCrH4NJ+dBhdmm1yaTfSZpdmWVzaiWarS9NsLm1F0u7SFIdLm1HvdGmCy6X1qHG7NMbj0lrEB7k0yuvSSpT7XBrmd2k5YhkuDRns0mJEjnDJM8SlBQgf6ZLjKJfmITjUJcPRLvUif5hLh9B9jEvZw13ah/ZjXQqMcGkP2o5zaeZIl3YgdbxLU0e5tA2NJ7g0ebRLm1B3okvjx7i0AbUnuTR2rEtrUHWySyPHubQKFae4NHy8S8tQeqpLgye4tATR01zyTnRpIYpOd8k2yaX5KDzDJdNkl/qQd6ZLh9EzxaWcs8gRHVPJ8X8u7UV6GjmeTY5onk6O57i0HU0zyPFcckT9TJcmnefSRiTOd2ncLHJE/AIyDbi0GpVyacRsckT5hWSa6dJSlFzkkj/LpX5ELibTbDJF6BKXLDlkiuClZJpLpsi9jEzRnUeml5Mp2vNdyryCTNFWQKZXkilagi5Nv4pM0VhIple7tAUNIZcmXkOmqC0i02tdWofqsEujryNTVBST7/UurUBZxKWhN5AvSqPke6NLi1BcQr43kS+KSsn3Zhe/CeR7C/nGyBd5t7r4TSDfMvK9jXzRUU6+t5Mv0hXkewf5orXSpRl3ki+aqsj3LmYWyTj53k2+SFQzs/cws6ipId97yRrxWmb2PmYW5Qmyvp+sEatjZh8ga5TUk/WDZI1wA1k/RNYIJcn6YbJGsJGsHyFr5DaRNbofJesUWaPzMbJuJmu0PU7WLS7tQssTZP0kWSPVyiw/RdZoaCP3p5ll1KWZ5WfIHbXt5P4ss4yqDnJ/jtxR0cksP0/uKOsi9xeYZZR2k/uL5I7iHnJ/idxR1EvuLzPXKOwj91fIHQVzmGv0vEruc+kBul5zKWseuSP9Oj2Yz1uB1jfIfQE9QPObzPhCckfTW/SgnxlH8m16sIgeIPEOPVhMD1DzLj1YQg8Qf48evE8PULmUHnxADxBbxrx/SA9QspwefMQbgsgKevAxPUB4JW/IJ/QAwVX041OX5iB/Nf34jH4gd41LB9D9Of1YSz/Q/gX9WEc/0PYl/VhPP9DyFf3YwD1A6mv6sZF+oPEb+rGJfqDuW+7BZvqB2u/ozRbuAaq/px9b6Q2qfuAebKMfqPiR3mznHqDsJ3qzg94g+jO92UlvUPwLvfmV3qBoF735jd6gcDe9+Z37gYI99AY9f3A/9tIbdP1Jn/ZxP9DxF73ZT5+Q/pv7cYA+ofUf+nSQ+4Hmf+nTIfqEpv/o02H6hOQAfTK4tREJo1sTTG6tR43ZrXEWt9YibnVrlM2t1ai0uzXC4dZKlDvdGuZyazlibreGeNxajJJBbvm9bvUj4nPL43drAcIZbjkGuzUPoSPcsgxxaw7yj3TLcJRbvcgd6tYhdB/tVvYwtw6g8xi3Moe7+T1w83vg5vfArV1oO87N74Gb3wO3Wo53a/ooN78HbqVOcGvqaLe2oPFEtyaPcWsTGk5ya+JYtzag7mS3xo9zax2qT3Fr7Hi31qDqVLdGT3BrFSpOc2vkRLdWoOx0t4ZPcmsZSs9wa+hkt5YgeqZbg6e4tQjFZ7nlnerWQhT9zy3XNLfmo/Bst2zT3ZqLgnPcMs1wqw9557p1GD0z3co5z62D6DrfraxZbu1HxwVuzQ64+RvBzd8Ibv5GcGs3Wi90a0amWzvRfJFb07Lc2o6mi92aku3WViQvcWtSjlubUX8pfc2lx0hcRl/z6DFqLndrTD49RvwKelxAj1F5JT0O0mOUX0WPC+kxYldTh9xaipJr6HcR/UbkWvodpt8IX0e/i+k3QtfT7wj9RvAG+h2l3wjeSL9L6Dfyb6Lf6C6l9zfTb3TeQu9j9Bvtt9L7Mrf2oP02el9O79F2O72voPdouYPeV9J7pO6k91XUaLyL3seZAzTcTe+rmQPU3UPva5gD1N5LXcscoPo+5iDBHKDqfuagjjlA1QPMQT1zgIoHmYMG5gBlDzEHSWqUPswcNDITiD7CHDQxEyh+lDrFTKDoMWaimZlA4ePMRAszgcInmIknmQkUtDIT6HuK+WhjJtDzNPORZibQ9Qzz0U6NjmeZjw7mA+nnqDuZD7Q+z6x0MR9ofoFZ6WY+0Pwis9LDfKDpJWallxrJl5mVPmYF9a9Qz2FWkHiVuZnLrCDxGnMzj1lBzevMzXxqxN9gbhYwN6h8k3ohc4Pyt5ihfuYG5W8zN4uYG8TeYW4WU6PkXeZmCTOEyHvU7zNDCC9lhj5ghhBexgx9SI3QcmboI+YJwRXUHzNPyF/JPH3CPCF/FfOE7k+Zp9XME7o/Y57WUKPzc+ZpLbOF9i+o1zFbaPuS2VrPbKHtK2ZrAzVavma2NjJnSH1DvYnZQupb5mwzs4XG75izLdRo+J56K3OGuh+YuW3MGep+ZM62U6P2J+ZsBzOH6p+pdzJzqP6FmfuVmUPVLmbuN2pU7Kb+nflD2R7m7w9mDmV7mb8/qVG6j/ov5g/R/czi38wfogeYv3+oUXyQ+fuXWUTRIer/mEUUHWYWB6hRaPDIZPRoLgpM1GaP+lBg8egw+qwe5dmo0WP3KMfh0UF0OaldHu1Hl9ujLA81OgZ5NNvr0V6kfdR+j3YjneHRrMHUaD2CeohHO9F6pEczjvJoO5qHejTtaGo0DaM+xqOtaBru0ZRjqZEc4dGk4zzajPqR1Md7tBH1ozyacAI1EqOpT/RoPRJjPBp3EjVqxno05mSP1iI+jvoUj1YjPt6jUadSo3IC9WkerUTlRI9GnE6N8knUZ3i0HOWTPRp2pkdLEZvi0ZCzqFEylfp/Hi1GyTSP/GdTIzKd+hyP+hGZ4ZHnXGqEZ1Kf59EChM/3yDGLGqELqAMezUNQHllmezQHwQs9MmRSI/8i6iyPepF/sUeH0JvtUe4l1OjOob7UowPozvUo+zJqdOZRX+7h7wLqfA9/F1CjvYD6So/2oD3oUeAqarQVUl/t0S60hTyaeQ01Woqor/VoB1rCHk2/jhqpYurrPdqGVMSjqTdQozFKfaNHW9BY4tHkm6jRUEp9s0eb0HCLRxNj1Ki7lbrMow2ou82j8eXUqL2dusKjdai9w6OxldSovZO6ihrVd1HHPVqD6rs9Gl1Njap7qGs8WoWqez0aWUuNivuoEx6tQMX9Hg2vo0bZA9T1Hi1D2YMeDW2gRtlD1ElqlD5M3ejhd4D6EY8GN1Ej+ih1yqNFiD7mkbeZGsWPU7dQo/gJ6ic9WojiVo9cT1GjqI36aY/moyjtke0ZahS2Uz9LjcIO6ue4tyjs5N4+T42CLuoXuLco6Obeou9F6h5q9L3Efe6lRs/L1H3cZ/S8wn2eQ42eV6nnUqPrNep53G10vc49n0+NjjeoF1Cj403qhdx5dLzFne+nRvpt6kXUSL9DvZj7j/S73P8l1Gh9j/p9arQupf6AdwGty3gXPqRG83Lqj6jRvIL6Y94INK/kjfiEGs2rqD+lRtNq6s94L9C0hvpzajSt5R35ghrJddRf8o4guZ76K2okN/CmfE2N+o3U31CjfhP1t7wvqN9M/R016rfw1nxPjcRW6h+okdhG/SPvDhLbeYN+okZiB/XP1KjZSf0LNWp+pd7F24Sa33ibdlOj5nfqPdSI/0G9lxrxP6n38WYh/hdv1n5qxP+mPkCNyn+oD1Kj8l/qQ7xlqPyP+jA1Kgd41wyDtBKVxkEaYaJGuZnaQo1yK7VtkJaj3E7toEa5cxB/D1Cj3E3toUZsELWXGjEftX+QliKWQT2YGrEjBmnIEGrEjqQ+iholQ6mPpkbJMOpjBmkxSoZTH0uNkhHUx1GjZOQg+Y+nRsko6hOoERlNfSI1ImOoT6JGZCz1yYPUj8g46lOoERk/SJ5TqRGZQH0aNSITqU+nRngS9RnUCE+mPpMa4SnUZw3SAoSnUv+PGuFp1GdTIzx9kBznUCM8g/pcaoRnUp9HjfD51LOoEbqAOkCNkKhnUyN0IXUmNUIXUWcN0jyELqbOpkboEuocaoQupc6lRuiyQbLkUSN0OXU+NUJXUBdQI3QldZAaoauoC6kRupo6RI3gNdRF1AheSx2mRvA66mJqBK+njlAjeAN1lBrBG6lLqBG8ibqUGsGbqW8ZpDkIxqhvpUawjPo2agTLqW+nRrCC+g5qBCup76RGsIr6LmoE49R3UyNYTX0PNYI11PdSI1hLfR81ggnq+6kRrKN+gBrBeuoHqRFsoH6IGsEk9cPsH8FG6keoEWyifpQawRT1Y9QINlM/To1gC/UT1Ag+Sd1KjeBT1G3UCD5NnaZG6BnqdmqEnqXuoEboOepOaoSep+6iRugF6m5qhF5kBnqoEXqJupcaoZep+6gReoV6DjVCr1LPZcYQeo16HjVCr1PPp0boDeoF1Ai/Sb2QGuG3qPupEX6behE1wu9wFxZTI/wu9RJqhN+jfp97hPBS6g+oEV5G/SE1wsupP6JGZAX1x9SIrKT+hBqRVdzlT6kRWU39GTUia6g/5+4jspb6C2pE1lF/SY2S9dRfUaNkA/XX1CjZyDvzDTVKNlF/y7uEks3U31GjZAv199SIbaX+gRqxbbx1P1Ijtp36J2rEdlD/zNuI2E7qX6hR/iv1LmqU/0a9mxrlv/Pe7qFG+R/Ue3mTUf4n9T5qVP5FvZ8alX8P4v2nRuU/1AepUfkv9aFBWo3K/6gPUyM+QG3wajXiRq/GmKgRN1NbvFqLuJXaRo0aO7WDGjVOr8a5qFHjpvZ4tR41g6i91Ej4qP3USGR4NWEwNRJHUA/xaiMSR1IfRY36odRHU6N+mFeTjqFG/XDqY73ajOQI6uOokRzp1ZTjqZEcRX2CV1uRHE19IjWaxlCfRI2msV5NO9mr7WgaR30KNZrHU59KjeYJXs04jRrNE6lP92onWidRn0GN1slezTqTGq1TqM/yajdap1L/jxrpaV7NPpsa6enU53i1F+kZ1OdSo2OmV1nnUaPjfOpZXu1H1wXUAWp0yauc2dToupA606uD6LmIOosaPRd7lZft1WH0XEKdQ42+S6lzqdF3mVcFeV6ZLqdGQT71FV7NRWEB9ZXUKAx6ZbvKq/koLKS+mhpFIa9c11CjqIj6Wq8WojhMfR01iou98l7v1SIUR6hvoEY06tXgG6kRLaG+yaslKC2lvpkapbd4NTTm1TKU3kpdRo2y27waXk6NstupK7xagYo7vBpZSY2KO6mrvFqFqruo49SoutvL//+9/P+f+h7qGmpU3+vV2Fqv1qH6PuoENWrv92p8HTVqH6Cu92oD6h70amIDNeoeok56tQkND3s1uZEaDY9QN3m1BY2PUqeo0fiYV1ObvdqG1OPULdRIPeHV9Ce92oGWVuqnqNHS5tXMp73ahbY09TPUaGv3KvCsV3vQ3kH9HDXaO73KfN6rfejson6BGp3dXmW/6NUBdPdQv0SN7l6vcl/26hB6+7zKf4UavXOoX/XKMNerOQi+Rj2PGsHXvbLM92oeQm94efupEXqTeqGXt9/L2++Vp58a4bepF3nVj8g7XvkXe7UYkXepl1Cj5D2vhrzv1VLEllJ/QI3YMq+GfejVcpQv92rER9QoX0H9sVcrUbnSq1Gf8FahchX1p9SIr+Z9+ow3CTVrqD+nRs1a3qEveHuQWMcb8yXvChLrqb+iRv0G3pWveUuQ3Ej9DTWSm3g/vuX9QNNm3onveBvQtIX6e2o0b+Vt+IH3AK3beAN+pEbrduqfeAOQ3sG9/5m7jo6d1L9Qo+NX7vou7je6fuNO7+ZOo+d36j3U6PmDe7yXe4y+P7m7+7ivf1GjYD/139xdFB7gvv7DHUXRQe7lv9QoOkT9H3cUxYe5lwPcRUQNPg02+rQIURO12aclKLX4NNTq0zKU2XwabvdpBcoc1E5qVLh8Gun2aRWqPD6NHuTTGlR5qX3UqPb7NDbDp3WoHezT+CN82oC6IT5NPJIadUdRD/VpExqO9mnyMJ+2oPEYn6YO92kbGo+lHkGN1HE+TR/p0w60HO/TzFE+7ULbCT4FRlOj7UTqMT7tQftJPmWO9WkfOk/2KXucTwfQfYpPueOp0X0q9QSfDqH3NJ/yJ/pkON2nOQhO8slyhk/zEJrsk+NMaoSmUJ/l4//9Pv7f7+P//T71IzLNJ//ZPi1GyXSfhpzj01KUzKA+lxqxmT4NO8+n5Sg/36cRs3xaicoLfBoV8Gk14vJpzGxqxC+kzvRpLWou8mlclk/rkbjYpwnZPm1E/SU+TcrxaTOSl/o0JZcaycuo83zaiqbLfZqW79N2NF/h04wCn3ai9UqfZgV92o30VT7NLvRpLzqupg5Ro+Man7KKfNqPrmt9ygn7dBA91/mUV+zTYfRd71NBxCfTDT7NRWHUJ9uNPs1HUYlPrpuoUVRKfbNPC1F8i0/eGDOI6K3MYBkziNLbmMFyZhBltzN3FcwdKu5g7iqZO1TdyaxVMWuovos6To3qu5m7auYOtfcwdzXMGuruZdZqmTU03MesJZg1NN7PfNUxX0g9wHzVM19oeZD5amCm0PYQM5VkptD+MDPVyEyh8xHqJmp0Psp8pZgpdD/GTDUzU+h9nJlqYaaeYKYQfJKZamWOEHqKOWpjjhB+mjlKM0eIPMMctTNHKHmW2elgdhB7jtnpZHZQ/jyz08XsoPIFZqebeUH8Realh3lBzUvMSy/zgsTLzEsf84L6V5iXOcwIkq8yI3OZETS9xozMY0bQ/DozMp8ZQesbzMgCZgTpN5mLhcwFOt5iLvqZC3S9zVwsYi7Q8w5zsZi5QN+7zMUS5uI95gKF7zMXS5kFFH3ALCxjFlD8IbOwnFlA9CNmYQWzgNKPmYWVzALKPmEWVjELqPiUWVjNLKDqM/q/hv6j+nP6v5b+o/YL+r+O/qPuS/q/nv6j4Sv6v4H+o/Fr+r+R/iP1Df3fRP/R8i3930z/0fYd/d9C/9H+PT3fSs/R+QM930bP0f0jPd9Oz9H7Ez3fQc9/pucI7qTnv9BzhH6lz7voMyK/0efd9Bklv9PnPfQZsT/o8176jPI/6fM++ozKv+jzfvqM+N/0+QB9Rs0/9PkgfUbiX/p8iD6j/j/6fJg+IzlAnw1+bUez0a8ZJr92otXs1yyLX7uRtvo12+bXXnTY/cpy+LUfXU6/clx+HUSP2688j1+H0TfIrwKvXyafX3NR5PfLleHXQhQP9st7hF+LEB3i1+Aj/VqC0qP8GjrUr2UoO9qv4cP8WoGKY/waOdyvVag61q+xI/xah9rj/Bo/0q8NqDver4mj/NqEhhP8mjzary1oPNGvqWP82obUSX5NH+vXDrSd7FdgnF970H6KX5nj/dqHzlP9yp7g1wF0n+ZX7kS/DqH3dL/yJ/llOMOvOQhN9vPm+7UA4Sl+ec7yqx+RqX75/+fXYpRM82vI2X4tRWy6X8PO8WslKmf4Nepcv1YjPtOvMef5tRY15/s1bpZf65G4wK8JAb82Iim/psz2ayuaLvRrWia9QvNF9CqLXqH1YnqVTa+QvoT+5NAfdF1Kf3LpD3ouoz959Ad9l9OffPpzhV/zUVRAf66kPygO0p+r6A+ihfTnavqD0hA9uYaeoKKInlxLT1AV9mv0dX6tQXUx/bme/qAuQk9uoCdoiNKTG+kJGkvoyU30BKlSv2be7NcutN1CT2L0BO230pMyeoLO2+hJOX1A7+30oYI+3EEfEKz0y3KnX/MQqqInd9EHROL04W76gJJq+nAPfUCshj7cSx9QWUsf7qMPiCfow/30ATV19OEBskd9vV+THvRrM5IN9OEh+oCmJNk/TPZobST7R8ge6SbuyaPcE3SkyP4xskdPM9k/TvboayH7J8j+SbJHUSvZP0X2KG4j+6fJHtE09+EZ7gPK2sn+WbJHRQfZP0f2qO4k7+fJG7Vd3IcXuA+o6ybvF8kbjT3k/RJ5I9XLHXiZO4C2PvJ+hbzRPoe8XyVvdM5l7l8jb/TOI+/XyXs+eSP4BhkvYO4RfpO5X0jeiLxF3v1kjNjbZLzIr+Uof8evEYvJG/F3yXgJGaPmPTJ+n1lHYikZf0DGSC4j4w/JGE3LyfgjMkbrCjL+mIyRXknGnzDf6FpFxp+SMXpWk/Fn5LqGNweFn/tlW0vGKPqCjNeRK6JfMtPrmWmUfkXGG8gVFV+T60ZyRdU3zPQmckXtt+S6mVxR9x0zvYVc0fg9uW4lV6R+INdtzDHafiTX7eSK9p/IdQfvCbp/Jted5IreX8j1V2Z
[truncated: 647,094 more chars]
