# Supplementary material for: Molecular markers in keratins from Mysticeti whales for species identification of baleen in museum and archaeological collections
Source: PLoS One. 2017 Aug 30;12(8):e0183053. doi: 10.1371/journal.pone.0183053 (PMC5576650; doi:10.1371/journal.pone.0183053)
Supplement: S1 Data — (ZIP) [file pone.0183053.s005.zip › S1 Data/504999_MSMS2517.msd]

<?xml version="1.0" encoding="utf-8" ?>
<mSD version="2.2">

  <description>
    <title>MSMS2517</title>
    <date value="Fri Jul 25 05:42:22 2014" />
    <operator value="" />
    <contact value="" />
    <institution value="" />
    <instrument value="" />
    <notes></notes>
  </description>

  <spectrum points="119359">
    <mzArray precision="32" compression="zlib" endian="little">eJwc2/Vjn915JnhJtli2xbItlkyyJMsyy7Isfx8zM7y2zPB2stPpdDqdTqbTdrPdJJumadqmTZM2Tc3MzMzMzMzMuJ/df+Bc933ROc8PT2bZ9FC/9tNDf1E9PTSz+/TQqf7TQ++HTg8V1UwPjZ4yPfRXP5geWv7fpofO/M/poagfTQ+1/9n0UM0vp4d+8S/TQ1v/Y3ro1pzpodSl00MVq6eHfrB5euh3u6eHdhycHnp5cnoo48L0UK8b00M/fDA99Ptn00PH3k0PhYXNCDWOmhEaUXdG6M9TZ4QWZ80IXWk0IxRRPCPUuvWM0KiKGaGfhWaENvaeEbo2cEYocdSMUDBhRmjatBmh3/yXGaHN/31G6On/nhHK/fGMULefzwj96a9mhOb+24zQoRkzQp8XzAjlL58RGrJ+Ruivt88Izd87I3Th6IxQ3LkZobIrM0IT7swI/fjRjNDaVzNC9z7NCCVEzAxVxc0M/VHyzNCv6s8M7cmbGXrQZGYos2wmTmaG/rhqJk5m4mQmTmbiZCZOZuJkJk5m4mQmTmbiZCZOZuJkJk5m4mQmTmaGeqydiZOZOJmJk5k4mRkqvDQTJzNxMjO08MVMnMzEyaxQecwsnMwK/TR9Fk5m4WRWqG7pLJzMCk2pnBX6dddZOJkVejx4Vih79CyczAr9yR/MCs3+r7NCB/7HrNDHv5yFk1mhQb+YFfrRP8/CyazQuVmzQjGLZ4VKV84Kjds4K/TLnbNCq/fPCt05Pos2s0KV12aF/vDeLNrMCu16Myv0+sss2swO9UmYTZvZoekNZ4dOFMymzexQ0/LZtJlNm9mhpT1n02Y2bWaH2o6bTZvZtJlNm9m0mW2O2bSZTZvZ5phNm9m0mW2O2bSZTZvZ5phNm9m0mW2O2bSZHfqHJ7PNMZs2s0MNas8xxxzazDHHHHPMCb1tNsccc8wxh1/nmGOOOeaEao+YY4455pgT+vl/nmOOOeaYE0r+6znmmGOOOaF//e0cc8wxxxwemWOOOeaYwyNzzDHHHHN4ZI455phjDo/MMcccc8zlkbnmmGuOuTwy1xxzzTGXR+aaY6455vLIXHPMNcdcHplrjrnmmBu68b/mmmOuOeaG/uAf5ppjrjnmhp7Pm2uOueaYa4655phrjrnmmGuOueaYa4655phrjrnmmGeOeeaYZ4555phnjnnmmGeOeeaYZ455+JhnjnnmmIePeeaYZ455+JhnjnnmmIePeeaYZ455+JhHl3nmmGeOeXSZZ4555phHl3nmmGeOeXSZZ4555phPl/n8Md8c8+kynz/mm2M+Xebzx3xzzDfHfP6Yz6fzzTGfP+bz6XxzzOeP+Xw63xzz+WM+n87n0/nmmM+n8/l0vjnm8+l8Pp1vjvl8Op9P58vLfD6dz6cL5GWBORbIywJ5WSAvC+RlgbwskJcF8rJAXhbIy4LQgEkL5GWBvCyQ2wXysiBU/NMFcrtAbheEVv77ArldILcLdNkCuV0gtwtCRw4vkNsFcrsgNOzWArldILcLQpc+LNAfC+V2YWhS4kL9sTC0Pmeh/lioPxbSZKH+WKg/FvLGQv2xUH8s5I2FNFmoPxbyxkKaLNQfC3ljIU0W0mQhbyzkjYU0WUiThbyxkCYLabKQNxbSZCFNFtJkIU0W0mQRTRbhYhFNFtFkEU0W0WQRTRbRZBEuFtFkEU0W0WQRLhbRZBFNFuFiES4W0WSR7liEi0U0WUSTRbhYhItFNFmkwxbhYhEuFumwRbhYhItFuFikwxbjYjEuFuNiMS4W42IxLhbjYjEuFuNiMS4W42IxLhbjYjEuFuNiMS4W42Ixfy7GxWJcLMbFYv5cjIvFuFiMi8V8sRgXi3GxmC8W88ViXCzGxWK+WMwXS3CxBBdL+GIJXyzBxRK+WMIXS/hiCS6W8MUSvljCF0twsYQvlvDFEn2+BBdL+GIJXyzR50v4YglfLNHnS0J/tnUJPZbwxZLQ19NL6LGEHkvcK0tkdQk9ltBjqawuldWl9FhKj6WyupQeS+mxlB5LZWQpPZbSYyk9lpphKT2W0mMpPZaaYSk9ltJjKT2WmmEpPZbSYyk9lvLmUjMspcdSeizlzaVmWEqPpfRYypvLzLCMHsvosUxfLDPDMjMso8cyfbHMDMvMsExfLNMXy+R0mRmWmWGZnC6T02VmWGaGZXK6jCeWmWGZGZaZYRlPLOOJZWZYZoZlPLGMJ5aZYZkZlplhOU8sN8NyMyw3w3KeWM4Ty82w3AzLzbCcJ5abYbkZlpthuRmW66zlZlhuhuVmWK4rlpthuRmWm2G5GZbriuVmWG6G5WZYboblZlhuhuVmWG6G5WZYYYYVZlhhhhVmWIGHFWZYYYYVZlhhhhV4WGGGFWZYYYYVZliBhxVmWGGGFWZYgYcVtFhhhhVmWGGGFXhYQYsVZlhhhhVmWEGLFbRYYYYVZlhhhpW0WMkPK82w0gwrzbCSFiv5YaUZVpphpRlW8sNKflhphpVmWGmGlfywkh9WmmGlGVaaYSU/rOTJlTy50gwrzbCSH1by5EqeXGmGlWZYyZMreXIlT64ywyozrOLJVTy5Si5WycUqM6ziyVVysUouVsnFKjOs4slVcrFKLlbJxSo9tUouVsnFKrlYpadWyeYqM6ySi1VysUo2V8nmKtlcJRerZHOVbK6SzVWyuVpnr5bN1bK5WjZX6+zVoeq2q/XDatlcHdrXd7V+WK0fVuuH1d5aq/XDav2wWj+s1g+reWG1flitH1brh9XujdW8sJoXVuuH1e6N1e6N1bywmhdW02G1e2O1jlrDC2t4YQ0d1tBhDT+u4YU1vLCGDmvosIYOa+iwhhfW0GENHdbQYQ0d1tBhDR3W0GENHdbQYQ0d1uBgDR3W0GENHdbQYQ0d1uBgDQ7W0GENHdbQYa1+WouDtThYS4e1dFhLh7X6aS0O1uJgLQ7W0mGtflqLg7U4WIuDtThYi4O1OnItDtbiYC0O1uJgLQ7W6si1OFiLg7U4WIuDtThYi4O1OFiLg3U4WIeDdThYh4N1vLgOB+twsA4H63CwDgfrcLCOD9bxwTocrMPBOhysw8E6PljHB+v4YB0O1uFgHQ7W8cE6PljHB+v4YB0O1uFgHQ7W8cE6PljHB+v5YL237nocrOeD9Xywng/W88F698R6nbAeB+v5YD0frHdPrNcJ6+VxvTyup8F6PlivE9bL43p5XC+P62mwngbrabBeHtfL43pZWC8L62mwngbrabCBBhtkYYMsbKDBBhpsoMEGGmygwQYabIC/gQYbaLCBBhtosIEGG2iwgQYb4G+gwQYabKDBBhpsoMEGPtygDzbA3wB/Aw020GADDTbogw36YKMsboS/Ef5G+BtpsFEfbJTFjbK4URY3yuJG+Bvhb4S/URY3yuJGWdwoixt5YCP8jfA3wt8IfyP8jTywkQc28sBGHtgIfyP8jfA3wt8IfxP8TTywiQc28cAm+Jvgb4K/Cf4m+Jvgb4K/iQc28cAm+Jvgb4K/Cf4m+Jvgb4K/Cf4mXbDJPb0J/ib4m+Bvgr8J/ib4m+Bvgr8J/mYe3Ax/M/zN8DfD3wx/M/zN8DfD3wx/M/zN8DfD3wx/M/zN8DfD3wx/M/zN8DfD32z/zfbfDH8z/M3wN8PfDH8z/M3wN8PfDH+L/bfgfwv+t+B/C/wt8LfA3wJ/C/wt8LfA34L/LfjfQv8t9N9C/y303wJ/C/wt8LfA3wJ/C/wt9N9C/y3030L/Lfy3hf+28N8W/tsCfyv8rfC3wt8Kfyv/beW/rfy3lf+28t9W/tvK/1v5fyv/b4W/Ff5W+Fvhb+W/rfy/lf+38v9W/t/K/1v5fyv/b9VBW+Vvq/xtlb+t8LfC38r/2/h/mw7aJn/b5G+b/G2Tv23yt03+tsnfNvfhNh24TQduk/9t8r9N/rfJ3zb526YDt+nAbfK/Tf63yf82+d8m/9vkf5v8b3MPbPNG2+btvk3/bNM/22m/nfbbab+d9tt18Hb9s13/bNc/2/XPdv2zXf9sp/122m+n/Xbab6f9dtpvx/123G/H/Xbcb8f9dtxvx/123G/H/Xbab6f9dtpvp/122m/H/Q7c78D9DtzvwP0O3O/A/Q7c78D9DtzvwP0O3O/A/Q7c79A9O3TPDrvvsPsOu++w+w6777D7DrvvwP0O3O/A/Q7c78D9DtzvwP0O3bdD9+3QfTt1307dt9Mbeafdd9p9p9132n2n3Xfafafdd9p9p9132n2n3Xfafafdd9p9p9132n2n3Xfafafdd9p9p9132n0n3+3ku518t5PuO+m+0+677L7L7rvsvsvuu+y+y+677L7L7rvsvsvuu+y+y+677L7L7rvsvsvuu+y+y+677L7L7rvsvsvuu+i+i+676L6L7rvovovuu+i+i+676L6b7rvpvpvuu+m+W+Z2y9xumdstc7tlbrfM7Za53TK3W+Z28/xunt/N87t5fjfP7+b53Ty/m+d38/xuvO/G+26878b7brzvxvtuvO/G+26878b7HrzvwfsevO/B+x6878H7HrzvwfsevO/B+x6878H7HrzvwfsevO/B+x6878H7HrzvwfsevO/B+x6878H7HrzvwfsevO/B+x6878H7HnnbK2975W2vvO2Vt73ytlfe9srbXnnbK2975W2vvO2Vt73ytlfe9srbXvftXvftXvftXth7Ye+FvRf2Xth7Ye+FvRf2Xth7Ye+FvRf2Xtj7YO+DvQ/2Ptj7YO+DvQ/2Ptj7YO+DvQ/2Ptj7YO+DvQ/2Ptj7YO+Dvc9dv8+bb5+e36fn9+nZfXp2n57dJ2v7ZG0f7H2w98HeB3s/7P2w98PeD3s/7P2w98PeD3s/7P2w98PeD3s/7P2w98PeD3s/7P2w98PeD3s/7P2w98PeD3u/vffbe7+998PeD3s/7P2wD8A+APsA7AOwD8A+APsA7AOwD8A+APsA7AOwD8A+APsA7AOwD9D7AL0P4PwAzg/g/ADOD+D8AM4PwD4A+wDsA7APwD4A+wDsg7APwj4I+yDsg7x2kNcO8tpBXjvIawd57SCvHeS1g7x2kNcO8tpBXjsI+yDsg7APwj4I+yDsg3x+kM8P8vlBPj/I5wf5/CCfH+Tzg3x+iM8P8fkhPj/E54dgH4J9CPYhGTskY4dk7JCMHZKxQzJ2SMYOydghGTskY4dk7JCMHZKxQzJ2SMYOyfch+T4k34fk+5B8H5LvQ/J9SL4Py/dh+T4s34fl+7B8H9Yth3XLYd1yWLcc1i2Hdcth3XJYtxzWLYd1y2Hdcli3HNYth2l9mNaHaX2Y1odpfZjWh/nsMJ8d5rPDOv2wTj+s0w/rtSP4PoLvI/g+gu8jtD5C6yO0PkLrI7Q+QusjtD5C6yP4PoLvI/g+gu8j+D6C7yP4PoLvI/g+gu8jtD6C7yP4PoLvI/g+gu8j+D6C7yP4Porvo/g+iu+jdj6q047qtKM67Si+j+L7KL6P4vsovo/i+6idj9r5qJ2P2vmoPj2qT4/q06P69Kg+PYrvo3Y+auejdj5q56N2Pmrno3Y+psuP6fJjuvyYnY/Z+Zidj9n5mJ2P2fmYnY/Z+Zidj/H3MTsfs/MxOx+z8zE7H7PzMTsfs/MxOx/jsWN2PmbnY3Y+Zudjdj5m52N2Pmbn43Q+TufjdD5u5+N2Pm7n43Y+bufjdj5O5+N0Pk7n43Q+bufjdj5u5+N2Pk7n43Q+TufjdD5O5+N0Pm7n43Y+bufjcnVcro7L1XG5OkHnE3Q+QecTdj7B2yd4+wRvn5CrE3J1Qq5OyNUJuTqB6xO8fYK3T/D2Cd4+wdsnePsEb5/A9Qlcn8D1Cd4+wdsnePsEb5/A9Qlcn8D1SVyfxPVJXJ90b550b57E9Ulcn8T1SVyfxPVJXJ/E9Un+Oonrk7g+ieuTuD6J65O4PonrkzJ1UqZO4vokrk/i+iSuT+L6pEydlKmTMnVKpk7h+hSuT+H6FNxTMnVKpk7J1CmZOiVTp3B9Cu4pGp/SYad02Ckddkp/ntKfp+CegnuKxqdofIqvT+mwU3BPwT0F9xSNT9H4FI1P0fg03NNwT8M9TePTND5N49NwT8M9Dfc03NM0Pk3j0zQ+Dfc03NNwT8M9TePTND4N9zTc03BPwz2tO0/rztO68zTc03BPwz0N94w8nZGnM3DPwD0D9wzcM7x1hrfOwD0D9wzcM3DPwD3DW2fgnoF7Bu4ZuGfgnuGtM3DPwD0D9wzcM3DPwD0D9wzcM3DPwD0L9yzcs3DPwj0L9yzcs3DP2vcs3LNwz8I9C/cs3LP2PQv3LNyzcM/CPQv3rH3Pwj0L9yzcs3DP4vksns/CPQv3LNyzcM/h+Ryez8E9B/cc3HP0PYfnc3DPwT0H9xzcc/Q9R99zcM/BPQf3HF+do+85+p6Dew7uObjn+Oocfc/BPQf3HNxzfHWOr87z1Xm45+Ge5+fzfHWer87DPQ/3PD+f5+fz/Hyer87DPc/P5/n5PD+f5+fzcM/DPS9H5/n5PD+f5+fzcM/L0Xk5Oi9H5/n5PNzzcnRBji7I0QU5ugD3gs66IEcX5OiCHF2Ae0F+L8jvBfm9IEcX5PeC/F6Q3wvye0F+L+jKC7rygvxekN8L8ntBb1zQGxf0xgVdeUF+L+iNC3rjot64qDcu6o2L7sSLeuOi3rioNy7y1EV9dVFHX9TRF3X0Rdpe5KmL+uqivrqory7S9iJtL/LURX11EccXaXuRthd56iJPXcTxRdpepO1F2l7iqUs4vkTbS7S9RNtLOL6E40u0vUTbS7S9hONLOL5E20u0vYTjSzi+hONLOL6E40s4voTjSzi+hONLOL6E40s4voTjS7rqEo4v4/gyji/j+LKOvIzjyzi+jOPLOvKyjryM48s4vmzXyzryMo4v4/gyji/b9bL76DKOL+P4sl0v6+bLuvkyji/b9bJdL+vmy7r5sl0v2/WKXa/IzxW7XrHrFbtekZ8r8nPFrlfsesWuV/j4il2v2PWKXa/w8RW7XrHrFbte4eMrdr1i1yt2vWLXK3a9Ytcrdr1i1yt2vWLXq3a9aterdL1q16t2vWrXq3S9aterdr1q16t0vWrXq3a9aterdL1K16t2vWrXq3S9Sterdr1q16t0vUrXq3a9aterdL1K16t2vWrXa7Jzja7X7HpNdq7JzjW6XqPrNR6+JjvXZOcaXa/x8DXZuSY71+h6jYev8fA1d9A1ul7j4Ws8fI2Hr7mDrvHwNR6+xsPX8HuNh6/x8HUevo7f694Z13n4Og9fx+91/F7n4ev4vY7f6/i9rp+u4/c6fq/j97qeuI7f6/i9jt/r+L2O3+v4vY7f6/i9jt/r+L2O3+v4vY7fG/i9ITc38HsDvzfwe0NubuD3Bn5v4PeG3NzA7w383pCbG3JzA7838HtDJ96Qmxv4vaGbbuimG3JzA783dNMN3XRDN92AeUNH3NBNN3XTTZre5N+bOuImzJs0vcm/N3XETZg3aXqTf2/CvEnTmzS9yb83Yd6k6U2a3oR5k6Y3aXoT5k2YN2l6k6Y3Yd6k6U2a3oR5C+Ytmt6i6S2Yt2h6i6a3YN6CeYumt2DegnlLL92i6S2Yt2DekplbMG/BvCUzt2DegnmLj27JzC2Yt2De4qNbMG/BvMVH/x/mbZi3Yd6GeRvmbZi3+eg2zNswb/PRbZi3Yd6GeRvmbZi3Yd6GeRvmbZi35fQ2zNswb8O8DfM2zNswb8O8DfM2zNsw78C8A/MOzDsw78C8Y887MO/AvAPzDsw7MO/AvAPzDsw7MO/AvAPzDsw79rwD8w7MO7i9A/MOzDu4vQPzDsw7uL0L8y7Mu/S8C/MuzLv0vAvzLsy79LyL27sw78K8S8+7MO/CvEvPuzDvwrxLz7sw78K8S8+7MO/CvMtDd2HehXmXh+7CvAfzHg/dg3kP5j0eugfzHsx7fHsP5j2Y9/j2Hg/dg3mPb+/x7T2Y9/j2Ht/ek5V7fHuPb+/Jyj1Zuce392Tlnqzc49t7snJPVu7Lyn1ZuS8r92Xlvnzel5X7snJfPu+7Y+7Lyn35vC+f92Xlvnzel8/78nlfPu/L532dcF8+78vnfZ1wXyfcl8/7OuG+TrjvXruvE+7rhAc64YFOeKATHuiEBzr3gU54oBMe6NwHOuGBHnqghx7o3Ad66IEeeqCHHuihB3rogR56wD8P9NADPfSAfx7o+Qe0fMA/D/T8A1o+4J8Huu8hLR/yz0Pd95CWD/nnIV4f0vIh/zzE60NaPqTlQ7w+pOVDWj7E60NaPsTrQ1o+pOVDvD6k5UNaPsTrQ1o+xOtDvD6k5UO8PsLrI1o+wusjvD6i5SO8PsLrI7w+wusjvD7C6yO8PsLrI7w+wusj98ojvD7C6yO8PsLrI7w+wusjvD7StY/w+givj3TtI7w+suNjd9ljvD6242N32WO8PpbLx/r9sR0fy8hjvD6242MZeWzHx3Z8LCOP7fiYXx/LyGM7PubXx3Z8bMfH/PrYjo/59bEdH9vxMb8+seMTOz7h1yd2fGLHJ3Z8Yscn/PrEjk/s+MSOT+z4xI5P7PjEjk/s+MSOT+z4xI5P7PiEjk/s+MSOT+z4xI5P6PjEjk/s+MSOT+34lI5P7fjUjk/p+NSOT+n41I5P7fiUjk/t+JSOT+341I5P6fjUjk/p+JSOT+34lI5P7fhUPp7S8akdn9LxqR2fysdTOj6z4zP5eEbHZ7z6TD6e2fEZrz6j4zNefeb+esarz3j1mfvrGa8+49VnvPqMV5/x6jNefcarz/TOM159htNnvPqMV5/pgGe8+gynz3XAc159jtPnOuA5Tp/rgOc4fY7T5zrgOU6f64DnOH2O0+c64DlOn8vjc5w+x+lznD7H6XO+eY7T5zh9jtPnOH2O0+c4fY7T5zh9gdMXOH2B0xey8QKnL3D6AqcvcPpCNl7g9IXOeYHTFzh9oXNe4PSFznmB0xc654XOeYHTFzrnBU5fyP8LnfOCT1/I/wucvpD/l/L/kk9fyv9LGr7k05fwXvLpS/l/ScOXfPqShi/59CW8lzR8yacvafiST1/S8CUNX8J7ScOX8F7S8CUNX9LwJQ1fwntJw1fwXtHwFbxXNHxFw1f65hUNX8F7RcNX8F7R8BW8V/rmFQ1fwXtFw1fwXsnFK3iv5OIVvFdy8QreK3iv5OIVvFdy8Qrea555De81z7yG9xrea3iv4b3mmdfwXvPMa3iveeY1vNfwXsN7De81vNfwXsN7De81z7yG95pnXsN7De81vNfwXsN7A+8NvDfw3sB7A+8Nj76B9wbeG3hv4L2B9wbeG3hv4L2B9wbeG3hv4L2B9wbeG3hv4L2B9wbeG3hv4L2B9wbeW3hv4b2F9xbeW3hv7fcW3lt8voX3Ft5beG/hvYX3Ft5beG/hvYX3Ft5beG/hvcXnW3hv8fkW3lv6vYX3ln5v4b2j3zt47+j3Dt47fnkH7x28d/DewXtHv3fw3tHvHbx3/PIO3jt+eQfvHb+8g/eOX97Be8cv7+C948938N7x5zt47/jzPbz3/Pke3nv+fA/vPX++58/38vCeP9/Lw3v+fC8P7/nzvTy8l4f38vBeHt7Lw3t5eC9/7+Xhvfy9l4f38vdeHt7L33v5ey9/H+Tvg/x9kL8P8vdB/j64mz7I3wd5/yB/H+T9g/x9kPcP8v5B3j/I+wd5/yDvH+T9g7x/0KEf5P2Du/CDvH/QLx/k/YN++eAu/KBfPuqXj/rlo375qF8+6peP+uWjfvmosz/ql486+6N++ajPPursj/rso87+qM8+6rOP+uyjPvvIKx/12Ude+ajPPvLKR332kVc+0u4Tr3yi3Sde+US7T7zyiXafaPeJdp9o94l2n2j3iXafaPeJdp9o94l2n2j3iXafaPeJdp9o94l2n3D5iXafcPmJdp9w+Yl2n3H5mXafcfmZdp9x+Zl2n3H5mXafcfmZdp9x+Zl2n3H5GZefcfkZl59x+RmXn3H5GZefcfkZl59x+RmXn3H5GZefcfkZl1/cf19w+cX99wWXX+TuCy6/yN0XXH6Rgy+4/CIHX3D5RQ6+2O2LHHyx2xc5+GK3L3LwxW5f5OALX36Rgy98+UUOvvDlF7t95cuvdvvKl1/t9pUvv9rtK19+tdtXvvxqt692+2q3r3b7ypdf7faVL7/a7StffrXbV7t9tdtXu32121e7fbXbV7t9tdtXu32z2ze7fbPbN7t9s9s3u32z2ze7fbPbN7p9s9s3un2z2ze7fbPbN7t9s9s3u32j2ze7faPbN7t9o9s3u32j2ze7feOTsKA4OizoFh8WTEoMC/48NSz41wZhwcrssOBEQVjwvGlYEFMSFjQtDwuq24YF4zqGBX/WOSz4ddewYGnPsOBIv7Dg8eCwoPaIsKBwTFhQOT4sGD0lLPiTPwgL/uEPw4Ll/y0sOPA/woJ7fx4WhP2fYUHuj8OC9j8LC0b8XVjwp78KC37xL2HB4t+FBXumhwW35oQFnxeEBZnLwoKK1WHBkPVhwR9vCQt+tiMsmL83LNhxMCy4diws+Ho6LMi4EBa0vRoWDLgZFvzhvbDg54/DgtnPw4Jdb8KCSx/Cgo9fw4LkWuFBeUx4MKhOePAHSeHBT9PDg+kNw4OtueHBucLw4G2z8CC1RXhQ2io86Nc+PJhSGR78dZfwYGb38GBj7/DgwoDw4OWQ8CBxVHhQNjY86DUxPJg2LTz4qx+EB7//o/Bg7Z+EB2f+Z3jw+i/Cg4T/Kzwo/ml40O3n4cGkvw8PfvTP4cG//jY8WP/78ODEzPDg+bzwoO6S8KDpivCgx9rwYNzG8OAvtoUHv94VHqzeHx6cOhIePD4RHsSdCw8KL4UHwfVwn1ThwQ8fhAe/eRoeLH8ZHhx7Fx48/RweRIVHBI2jIoKquIigpl4EzSKCX9WPoFlEcCg/InjQJIJmEUF+ywiaRQSjKiJoFkGzCJpF0CwiuDMogmYRNIugWQTNImgWQbMImkXQLIJmETSLoBmsv4mgWQTNYP0mgmawZkTQLCKIWARreQTNYG2IoFlE8MudsPZFBPsOwToeQbOIIPsirGsRwbBbsO7DehIRLHwB621EcOMjrLBaQW5kraB9bK1gRN1awR8l1wp+kVErWJxVK9iTVyu41bhWEFFcK8gsqxVUtKkVDOlQK/jjqlrBL4NawfwetYJ9fWsF1wbWCr4OqxVkj64VtB1XKxg2uZa9agU//8+1goV/XCvY9ae1ghv/q5a9agUN/m9YP4P1d7D+Eda/1Arm/hus6bDm1OJFWMtgrYa1HtaWWrwIay+sQ7COwToN6yKsq7BuwboP6zGsF7DewPoIK6x20KB2bXvVtldte9W2V+1gbmZte9W2V+3gc1Fte9W2V2171bZXbXvVtldte9W2V2171bZXbXvVtldte9W2V2171aZXbXvVtldtesH6Gay/g/WPsP6lNr1gTYc1pza9YC2Dtbo2vWBtgbWzNr1gHapNL1inYV2sTS9Yt2Ddr00vWC9gva0d3PsEKyySXpF8GGmvyOBPUyL5MJJekXwYyYeR9Irkw0h7RfJhJB9G2iuSDyP5MJIPI/kwkg8j+TCSDyODH/6nSD6M5MPI4NifRfJhZBD1o8ig8U9g/U1kUPPLyODP/wnWbyKDlf8eKV+w5kYGMYsj5SsyqF4TKV+R8hUpX5HyFSlfkfIVKV+RQdHlSPmKlK/I4K8eRspXZLD2VWRw5n2kfEUGCRFROjFKJ0bpxKjgR2lROjEqWJ8TpTeidGJUULc0Sm9EBT3aRemNKL0RFfyuW5TeiNIbUXojSm9E6Y0ovRGlN6KCH/8fUXojKtj836OCSz+M0htRQfJfRwXl/09U0Odvo4I/+Ieo4Ke/jgqm/2tUsPU/ooIrs6OCt/OjgtSlUUHrVVE8GBX8YHMUD0bxYJQ+jOLBKFpF6cMoHoyiVZQ+jOLBKFpF8WAUD0bRKpoHo3kwmlbRtIrmwWhaRdMqmgejaRVNq2haRdMqmlbRtIqmVTStomkVTatoWkUHwYRoWkXTKjr4zX+JplU0raKDp/87mlbRtIrWhdG0iqZVtC6M1oXRtIrWhdG6MJpW0bowOpiyKZpW0cHvdkcHGw9EBxeORgcvT0YHieejg7Ir0UGvG9HBtLvRwY8fRQe/fxYdbH4dreOjdXy0jo/R8TE6PkbHx+j4GLmK0fExwZVGMXIVI1cxQevWMXIVI1cxwc9CMXIVI1cxdoqRqxi5iuG/GLmKkasY/ouRqxi5iuG/GDvFyFUM/8XYKUYPxvBfDP/F2CmG/2L4L8ZOMfwXw38xdoqxUwz/xfBfjJ1i+C+G/2LsFGOnGP6LsVOMnWLsFBO8/hJjp1g7xQZ9EmLtFGunWDvF2inWTrF2inVvxdop1k6xdoq1U6ydYu0Ua6dYO8XaKdZOsXaKtVOsnWLpFGunWDvF2imWTrF2irVTLJ1i7RRrp1g7xdIp1k6xdoqlUyydYu0Ua6dYOsXaKdZOsXSKpVOsnWLtFEunWHdxrJ1i7RRLp1jei7NTHJ3i9F8c78XZKU7/xfFenJ3i6BTHe3G8F2enON6L47043ouzUxzvxfFeHO/F8V4c78XxXpx7OI734ngvzj0c5x6O470493CcezhOnuJ4Ly44NytOnuLkKS4oXRkX9FsXJ09x8hQXzNwTJ09x8hQnT3HyFCdPcfIUp/vi5ClOnuJ0X5zui5OneN0Xr/vi3cHx8hSv++LdwfHeTfG6L94dHO/dFK8j4r2b4oO/qI7XEfE6Ij441T9eR8TriHgdEa8j4nVEvI6ID2b/13j3VLyOiA8+/mW8eypen8cHg34Rr8/j9Xm8Po/X5/H6PF6fx7t/4/V5vD6PD/5sa7zei+e7+ODI4Xi9F8938XwXr/fi9V4838XzXbzei9d78XwXz3cJNErguwS+S+C7BBol8F0C3yXQKIFGCXyXwHcJNEqgUQKNEvgugUYJNEqgUQLfJdAogUYJNEqgUQKNEmiUQKMEGiXQKIFGCTRKoBGc/0igUQKNEmgEZxWc9Qk0SqBRgs6DcyiBRgk0SnA/wbkG53YCjRLcTwneSXDewfmc4J1Uxzupjh6vo8freCfV0eN19HgdPV7H+6+OHq+jx+t4/9UJftCpjhzV8f6rE+zoU8edW0eO6shRHXduHTmqI0d15KiOHNWRozpyVEeO4PwEzs/ryBGcf4LzWzi/ryNHdeQIzhI4K+GsqyNHdYK/3g5nD5yDcI7BOV2H5+BchXMLzn04T+rwHJy3cD7BCa9rn7o8V5fn6tqnrn3q2qcuz9V1L9W1T1371LVPXfdSXfdSXfvUtU9d+9QN3g+tG2R8V9c+de1T1z517VNX19W1T1371LUPnJ/A+Rs4v4TzT3B+C+f3cGbCmQdnCZyVcNbVpQ+c7XD2wDkI51hd+8C5AOcqnFtw7sN5Upc+cN7C+QQnvJ596tGnHn3q2aeeferZpx596tGnnn3q2aeeferRpx596um5evapZ5969KlHn3r8Vo/f6tmnnn3q0acev9Xjt3r8BucncH4O5+/r8Vs9fqvHb3BmwZlfj9/q8Vs9fqvnPQRnB5y99fitnvdQvaD22Xre5XCuwbldz7u8nndDPfmpJz9wPsOJSPRuSJSfRPlJlJ9E3xuJ8pMoP4nykyg/iTouUX4S5SdRfhLlJ1HHJfqOSgziRibKT6KOSwwmTE30rZHozZDozZDoWyPRmyHRmyHRmyFRHyTqg0R9kOjdmqgPEvVBoj5I1AeJ7qFEfZCoDxL1QaI+SNTZiTo7UWcn6oNEnZ2osxN1dqLOTvReSPReSNTZiTo7yXshyXshSb8l6bck/ZbkvZCk35L0W5J+S9JvSbyWxGtJ+i1JvyV5AyXxWhKvJfFaEq8lBX/4fZL3ahKvJfFaEq8l8VoSbZJok8RrSbyWxGtJvJZEmyTaJNEmideSeC2J15Jok0SbJNok0SaJNkm6IIk2SbRJok0SbZJok0SbJNok0SaZNsm0SaZNMm2SdVuy+yeZNsm0SaZNMm2S3T/J3j7JvpeSg9W9kmmTTJtk2iQHRTXJujpZVyfr6mRdnayrk3V1sq5O1tXJujrZ2zvZGyHZfZrsPk32rZTsjZDsPk12nya7T5P1QLLcJMtNstwke/ckB+9PJctNstwky02y3CTLTbLcJOu1ZLlJlpsUuUmRmxS5SfE+TeGzFD5LsUuK3KR4H6To6RQ+S+GzFD5L4bMUu6TYJUVPp/BZCp+l8FkKn6XwWQqfpdglxS4pdknhsxQ+S+GzFD5Lce+k2CXFLil2SbFLil1SvHdSvA1SvA1SvA1S7JJilxS7pNglxS4pdklxj6botBQdkGKXFLuk2iXVLql2SbVLql1SdUCqDki1S6pdUu2SapdUu6TaJdUuqXZJtUuqXVLtkmqXVLuk2iXVLql2SbVLql1S7ZJKl1S6pNol1S6pdkm1S6pdUu2SapdUu6TSJZUuqXRJpUuqXVLtkmqXVLuk2iXVLql0SaVLKl1SeSyVx9J4LI3H0uySZpc0u6TRJY0uaTyWxmNpPJbGY2k8lsZjaTyW5j2QZpc0HkvjsTQeS+OxNB5L47E0HkvzfZfm+y7NOzRNN6fJS5q8pPFYGo+l6eY03Zymm9PkJU1e0uQlTV7S5CVNXtLkJU1e0nRZmrdAmrykyUuavKTJS5q8pHkLpHkLpHsLpHuvpXuvpXuvpftWSJf9dNlPl/102U+X/XRvm3Rvm3TZT5f9dNlPl/102U+X/XTZT9fL6Xo5XS+n6+V0vZyul9O9A9J9+6T79knXy+l6OV0vp/v2Sff9ne47Nd27Jl2PpeuxdD2WrsfS9Vi6HkvXY+nenunBgJvpvnvS+Sudv9L5K52/0r3TMrzTMtyZGe7MDHdMhjsmg78y+CuDvzL4K4O/Mvgrg78y+CuDvzL4K4MmGTTJoEkGTTJokkGTDJpk0CSDvzL4K4O/Mvgrg78y5D6DJhk0yaBJBk0yaJJBkwyaZNAkgyYZNMmgSQZNMmiSQZMMmmR4n2V4n2V4n2V4Q8P4AOMrjNr19XF9fVxfH9enSX2a1KdJfZrUp0l9mtSnSX19XF8f13f313dX1ndX1ndX1ndX1ndX1ndX1vc2q+9tVt/brL67pb67pb67pb7M15f5+nIC419g/A7GDBhzYSyGsQLGWhibYGyHsQfGQRjHYJyGcRHGNRi3YTyA8RTGKxjvYXyBUasBbzXgrQa81cAeDezRwB4N7NHAHg18hzYIqts24K0GvNWAtxrwVgPeasBbDXirAW814K0GvNWAtxrwVgPeasBbDXirAW814K0GvNXAd3UDd2QDd2QDd2QDdySM5TDWwNgIYxuM3TAOwDgK4xSMCzCuwrgF4z6MJzBewngH4zOMiIby3lDeG7pTGrpTGrpTGrpTGvqmaeh7uqE9GtqjoT0a2qOhPRrao6E9GtKjIT0a0qMhPRrSoyE9GtKjIT0a0qMhPRrSoyE9GtKjIT0a0qMhPRrSoyE9GtKjIT0a0qMhPRrSoyE9GtIDxmkYF2Fcg3EbxgMYT2G8gvEexhcYtTLpkUmPTHpk0iOTHpn0yKRHJj0y+SqTrzL5KpOvMvkqk68y+SrTHpn2yLRHpj0y7ZGpfzP1b6Z8ZMpHpnxkykemfGTKR6Z8ZMpHpnxkykemfGTKR6Z8ZMpHpnxkykemfGTKR6Z8ZMpHpnxkykemfMB4BuM1jA8wvsKonSUfWXKeJedZcp4l51lyniXnWXKeJedZcp4l51lyniXnWXKeJedZcp4l51lyniXnWXKeJedZcp6le7N0b5buzfJWyfKOzNJXWfoqS19l6assfZWlr7L0VZa+ytJXWfoqS19l6assfZWlr7L0VZa+ytJXWfoqS19l8VQWT2XxVDZPZfNUNk9l81Q2T2XzVDZPZfNUNk9l81Q2T2XzVDZPZfNUNk9l0yKbFtm0yKZFNi2yeSqbp7J5Kpunsnkqm6eyeSqbp7J5Kpunsnkqm6eyaZFNi2xaZNMimxbZtMimRTYtsmmRTYtsWmTTIpsW2bTIpkW2t2O2zs3RuTk6N4cWObTIoUUOLXJokUOLHFrk0CKHFjm0yHEP5rgHc9yDOb6Lc3wX5/guzgkGTMrxbszxbszxbszxbszxbszxbszxbsyR7xz5zpHvHPnOke8c+c6R7xz5zpHvHPnOke8c+c6Rixy5yJGLHLnIkYscuciRixy5yJGLHLnIkYscucjlp1x9m6tvc71/c71/c31r5frWyvVtkuvbJNe3Sa5vk1zfJrn8lMtPufyUy0+5/JTLT7n8lMtPufyUy0+5/JRrh1w75PJTLj/l8lMuP+XyUy4/5fJTLj/l2iHXDrl2yLVDro7K1VG5OipXR+XqqFwdlaujcu2Qa4dcO+TaIdcOebKdJ9t5sp0n23mynWeHPDvk2SHPDnl2yLNDnh3yfF/l+Z7Ps0OeHfLskGeHPDvk2SHPDnl2yLNDnkzk2SHPDnl2yLNDnh3y7JBnhzw75Nkhzw55dsizQ54d8uyQZ4c8O+TZIc8OeXTIo0OeHfLskGeHPDvk2SHfDvl0yKdDPh3y6ZBvh3w75Nsh3w75dsjnpXy5zqdDPh3y7ZBvh3w75Nshn5fyeSmfl/J5KZ+X8umQb4d8O+TzUj4v5fNSPi/l81I+L+XzUr4d8nVsvo7N17H5vJTPS/m8lM9L+byULw/58pAvD/nykK+b8nVTvm4qkIcCeSiQhwJ5KJCHAnkokIcCeSjwLizwLizwLiyQhwJ5KJCHAnkocN8VuO8K3HcF7rsC912B+67AfVcg0wUyXSDTBTJdINMFMl0g0wX6tUC/Fsh0gUwXyHSBTBfIdEGwdF9BcORwQfD4REEQd67A92CB78EC34MFeqlALxV4RxV4RxV4pxd6pxd6pxfqpUK9VKiXCvVSoV4q1EuF7ohCd0ShO6LQHVHojih0RxS6Iwq90Qu90Qu90Qu90Qu90QvdEYXuiEI+KuSjQt1a6F1b6F1b6F1byEeFfFTIR4V8VMhHhbq1kI8K+aiQjwr5qJCPCvmokAaFNCjko0I+KuSjQj4q5KNCGhTSoJE8N+KjRnzUiI8a0aARDRrRoBENGumkRjqpEQ0a0aARDRrRoBENGumkRjRoRINGNGhEg0Y0aESDRjRoRINGNGhEg0Y0cP5vGrnjGtGgEQ0a0aARDZy/vlHwx1saBb/c2YgGjWjQiAbOP9/I3dDI3dDI3dCIBs5/6fx3jdwNjdwNjd0Njd0NjWW5sSw3luXG7unG7unGctBYDhrLQWNZbizLjWW5sRw0loPGctBYDhrLQWM5aCwHjeWgsRw0loPGcuD8nzr/bxvLQWM5aCwHzp/h/LmNvTUae2s09tZw/mbn73D+3sbuhcbuBeefc/5l599ozEONgx8/ahzMfu78t87/5PzwJjzUhIea8FATHmrCQ014qAkPNfHOaMJDTXioCQ814aEm5m+ii5oEdwY14aEmPNTE/E10URNd1EQXNdFFTczfxPzO/4nzf95EFzn/187/N+dPd/6cJnLs/BXOX+v8Tc7f7vy9zj/k/OPOP+v8S86/4fy7zn/k/OfOf+P8T84Pb2r+puZv6vuuqfmbmr+p+Zuav6n5m5q/qfmbmr+p+Zuav6n5m5q/qfmbmr+p+Zuav6n5m5q/Kf6bmr+p+Z3/E+f/vCn+nf9r5/+b86c3xb/zFzt/hfPXOn9TU/w7f6/zDzn/eFP8N8W/8284/67zHzWVYee/df4n54c3459m/NMM/83M38z8zfinGf80M38z8zfjn2b804x/mpm/Gf80459m/NOMf5qZvxn/NOOfZvzTzPzNvLmbeXM7/6fO/9tm/N9MBzXTQc6f0Yz/m/F/M/53/jrnb27G/8343/mHnX+iGf834/9m/O/8e828t5vxfzP+d/7nZu6BIvdAkbusiP+L5LfIPVDkHihyDxTJb5H8FslvkXugSH6L5LdIfovkt0h+i+S3SH6L5LdIfou8i4q8i4rkt0h+i7xRi7xRi7xRnf+bomD974uCc7OKgrfznb+0SP8UedsVedsV6Z8i/VOkf4r0T5H+KdI/RfqnSP8UuQOK3AFF7oAi/VPkTdTcHdDcHdDcHdA8mN6webA1t3lwpVHz4HNRc++65t51zb3rmnvXNdefzfVnc/3Z3LuuOe8015/N9Wdz3mnOO815v7n+bM47zXmnOe805/3mvNOcd5rzTnPeb847zXmnOe80x31z3mnOO815pznum/NOc95pzjvNcd9c9zTnnea4b4775rqnmHeKcV+M+2LdU6x7inFfjPti3VOM+2LcF+O+2B1cjPti3Bfjvhj3xbgvxn0x7ou9SYtxX4z7YtwX+z4oxn0x7ot1f3Hwr78txn0x7ot1f7HuL8Z9se4v1v3FuC/GfbH7t9j9W4z7Yu/RYvdvsfu3GPfFclvsPVrsPVoityVyWyK3JcGP0kr4vkRuS+S2hO9L+L5EbkvktoTvS/i+RG5L+L6E70v4voTvS/i+hO9L+L5E75fwfQnfl+j9Er1fwvclfF+i90v0fgnfl/BNSdB6VYneL+GbEt8EJb4JSnwTlPBNifdPifdPCd+U8E2Je6uEb0r4poRvStxbpXxTyjelfFPKN6V8U8o3pe7dUr4p5ZtSs5fqnFK+KeWbUp1TqnNK+abU7KU6p5RvSs1eKrOlOqfU7KUyWyqzpTqn1OylMlsqs6VmL5XZUpktNXupO6tUZkvNXmr2Ut8zpWYvNXup92ep2UvNXurOLXXnlpq91Owt3LktzN7C7C28e1qYvYXZW/B8C7O3MHsLnm9h9hZmb2H2FmZvYfYWZm9h9hZmb2H2FmZvYfYWZm9h9hZmb2H2FnhvYfYWZm+B9xZmb2H2FnhvYfYWZm9h9hZmb2H2FmZvYfYWZm9h9hZmb2H2FmZvgfcWZm9h9jK8l5m9zOxleC8ze5nZy/BeZvYyninDe5nZy3imjGfKzF7GM2U8U2b2Mp4p45kys5fxTBnPlJm9jGfKeKbM7GW6poxnysxepmvKeKbM7GW6poxnynimjN/LdE0Zz5Txe5muKeOZMn4v4/cyfi/j9zJ+b8nvLfm9Jb+31PMt+b0lv7fU8y35vSW/t9TzLfV8S35v6b3cUs+35PeWstrSt1dLWW0pqy31ZEtZbSmrLWW1pay2lNWWstpSVlvKaktZbemd1lJWW3ort/RWbimrLd2xLb2VW3ort3RHtXTHtnTHttQzLd1RLfVMSz3T0h3VUs+01DPleqZcz5TrmXI9U67jy/VMuTdauY4v1zPl3snl3mjlOr7ct2+5b99yHVnu27fct2+5jiz3xiz3xizXkeU6stwbs1xHluvIcl4v15HlOrKc18vdr+U6spzXy91P5fxSzi/l7qdyfinnl3L3Uzm/lPNLOb+U80s5v5TzSzm/lOv3VvzSil9a6ZhW/NKKX1rpmFb80grnrfilFb+0wnkrfmnFL61w3opfWuG8le/dVvzSCuetvC1b4bwVzlu5m1rhvBXOW+G8Fc5b4bwVzlvhvJV+bIXzVjhvhfNWOG+F81Y4b4XzVrq9Fc5b4bwVzlvhvJVub4XzVjhv7V5tjfPW3sWt3autcd7au7g1zlsHmWWtfZu0xnlr91Lr4HfdWstoa/dSa5y3ltHW7qXWMtpaRlu7l1rLaGsZbc3nrWW0tYy25vPWMursf2/N561ltDWft+ZzZ29ozeet+bw1n7fmc2efbs3nrfm8tV5vzefOft6az1vzeWvvmTZ83sZ7po33TBteaeNOauM908ad1Mad1IZX2riT2riT2vBKG3dSG15pE7wf2sY3VRteaROMntKGV9rwShteacMrbXjF2T9pwyvO/oc2vNKGV5w9ow2vOHtJG15x9npnb2nDK87e34ZXnH3K2Recfc3Zt9vwirOftdHpzv7o7LC2vNJWPtvKZ1v5bCufbc3dVj7bymdb7/i28tnW3G3dpW3N3dZd2tZd2tbcbd2lbc3dNvjhf2pr7ra+o9oGl37Y1tzO/rGzf+7sv3f2r539b86e4ey5zl7s7JXOXufsLc7e6ez9zj7i7JPOvuDsq86+7ewHzn7m7Ndtze3ssHbmbmfuduZuZ+525m5n7nbmbmfuduZuZ+525m5n7nbmbmfudvhuZ+525m5n7nbmbmfuduZuh+925m6Hb2f/vB2+nf1rZ/+bs2c4e247fDt7ZTt8O3tLOz5x9n5nH3H2KWdfaIdvZ99uxyfOftaOT5z9sR2ftOeT9uZuzyftzd2eT9qbuz2ftOeT9nzSnk/a65T2fNLe3O35pL252+uU9nzSXqe055P2/N2eT9rzd3vvrvb83Z6/nf0P7fnb2b9rz9/Onteev529qj1/O3tre++W9vzd3rulPX+314XtvVucfae997qzn7fXhc7+1F4uO+jCDnLZQRd2kMsOctlBLjvIZQe57CCXHdydHeSyg1x2kMsOctnB3dlBLju4fzrIZQf3Twf3Twf3Twf3Twd90sH900GfdPDW7aBPOuiTDvqkgz7poMM76BNnb+ygTzrokw7eih30SQdvxQ76pIN3egdvxQ7e6R280zu48zsEr790cG9WuPMr9GCFe7NCD1bowQo9WKEHK/RghR6scPdU6MEKd0+Fu6eCtyvcPRU8UuHuqeCRCu/ECh6p4O0KHqng7Yqg6m8qeLsi+NE/V/BIhTduBY9U8HYFj1TwdgWPVPB2BY9U8EgFj1TwSAWPVPBIBY9U8EgFj1TwSAWPdOSRjrqkI4901CUdeaSje6cjj3R073TkkY46sCOPdMR1R/dOR1x31IEdcd1RB3bEdUcd2BHXHXVgR1x31IEdcd0R1x1x3RHXHXHdEdcdcd0R1x1x3dE3XUdcd/Qu74jrjt7lHXHd0TdRR1x3DP7kfkdcd3TndMR1R3dOR1xXunMqcV3pzqnEdaV7vhLXlfJYietKeazEdaU8VuK6Uh4rcV0pj5V8XSmPlXxdKY+VfF0pj5V8XSmPlXxdydeVfF3J15V8XcnXlXxdydeVfF3J15V8XcnXlXxdydeVfF3pvql031S6byrdN5Xum0r3TaXvuE7um07BiLqd3DedvAk7BetzOnlXdfIm7ORd1cmbsJN7shN/dHJPduKPTu7JTvzRyT3ZiT86eZt04o9O3iad+KNT8PEvO/FHJx3SiT866ZBO/NFJh3Tij046pBN/dNIhnfijkw7pxB+d3DWdzNzJXdNJFjvJYidZ7CSLnWSxkyx2ksUqWaySxSpZrJLFKjNXyWKVmatkscrMVbJY5S1Y5R1b5W6v8hascrdXmbnK3V5l5ip3e5WZq9ztVWau8p6q4ukqM1fxdJWZq3i6ysxVPF1l5iqerjJzlZmrzFxl5iqerjJzFU9XmbmKp6vMXGXmKjNXmbmzmTububOZO5u5s/7obObOZu5s5s5m7mzmzmbubObOZu5s5s5m7mzmzmbubObOZu5s5s5m7mzmznjubObOZu5s5s5m7mzmzmbujOfOZu6M585m7mzmzmbubObOeO5s5s547mzmznjubObOZu7MG53NXM0b1Wau5o1qM1fjuZo3qs1czRvVZq7mjWozV/NGNW9U80Y1b1SbuZo3qs1czRvVuqOaN6p1R7WZq3mjmp+reaOan6t5o5qfq81czc/V/FzNz9X8XM3P1fxc7f1Uzc/V/FzNz9X8XM3P1fxcre+q+bmLvuvCz130XRcZ7KLvushgF33XRQa7yGAXGewig11ksIsMdpHBLjLYRQa7yGAXGewig11ksIu7pYsMdnG3dJHBLt5OXXwjdPF26uKbuItvhC7efF30Rhcd3UVvdNHRXfRGF73RRW900Rtd9EYXvdHFW7WL3ujirdpFb3Rxj4fchyH3eMh9GHKPh9yHIV0Xch+GdF3IfRjSdSFdF9J1IV0X0nUhXRdyr4R0Xci9EtJ1IfdKyDs15F4JeaeGgppfhrxTQ8H0fw0FW/8jFNyaE+LlUNB0RYiXQ8EPNof0c4gvQvo5xMsh/Rzi5f//V3JeDvFFiC9CvBzii4CXA74I+CLgi4AvAl4O+CLgi4AvAr4IdEbAFwFfBHwR8EXgTgn4InCnBDgO+CLQcwFfBHouwHHAF4GeC3Ac6LkAx4GeC4KK1QGOg+AvtgU4DnAcuAcDHAfuwQDHAY4D3RzgOMBxgOMAx111c1ccd8VxVxx3xXFXHHfFcVccd3WfdMVxVxx3xXFXHHd1d3fFcVccd/Ut0BXHXX0LdJW9rjjuqi+64rgrjrvKXlccd5W9rrLXFcddZa+r7HWVva6y59wDXWWvq+x1lb2usteVj7vKXlc+7srHXWWvKx934+NufNyNj7vxcTc+7sbH3fi4Gx934+NufNyNj7t5I3Xj427eSN28kbrxcTdvpG7uv27eSN3cf93cf93cf93cf879u27uv27uv27uv27uP+cu6ub+6xb0WOvczd2Cn+3o5pvLuUe6eY924wnnXuvmzu7GE8593s2d3Y0nnBvRnSe680R3nujOE915oruu6M4T3Xmiu3dGd57ozhPd5a47T3SXu+5y150nustdd7nrzhPd5a673HWXO+f+1Lm/6C53zv2Nc3/fXe6cu8C5y7vLnXM3OXdHd/e1cw8792R334jOverc2929n537zLlvuntjODe8h3l7eGP00Mc9zNtDH/fg4R7m7aGPe/BwD/P20G09eLiHeXvwcA8e7mHeHubtwcM9zNvDvD14uId5nftT5/6tc//Rub9x7r87d5ZzFzh3mXPXOHeTc7c7d69zDzv3hHPPO/eqc28794Fznzn3jXM/Oje8p3l7mreneXuat6d5e5q3p3l74reneXuatyd+e5q3p3l74reneXuat6d5e5q3p3l7mrcnfnua17k/7Ylf5/6jc3/TE7/OneXcBc5d7tw1zt3k3B09+cG5h517sic/OPeqc2/35AfnPnPuG+d+6skPvczbix968UMv8/bih1780It/e5m3Fz/04t9e5u3FD734t5d5e/FDL/7txb+9+KEX//bi317m7cW/vfi3F/8691e9+LeXTnPubOcu6qXTeuk0527updN66TTnHuml03rJWy95c+6dXvLWS96c+7aXvPWSt97y1lveestbb3nrLW+95a23t1tv31K95a23b6nevkl6y1tv3yS9dXBv/dDbe7O3Du6tH3rrh946uLd+6K0fnPuz3vqht37o7W7urR9664fe7jnnruytH3q753q753rrh97uud7uud76rLd7rrd3fW995tyXvb01e+uz3vqsjz7ro8/66LM+3sd99FkffdbH+7iPb5E++qyPb5E+3hJ9fIv08Zbo4y3Rx73cx1uij3u5j3u5j/7t417uo3/76N8+vNtH//bRv314tw8v9NG/fXi3Dy/04YU+vNuHd/vwQh/e7cO7fXihDy/04d0+vNCHF/rwQh/e7csLfXmhLy/05YW+vNCXF/ryQl9e6MsLfXmhry7rywt9eaGvLuury/ryQl9e6KvL+rrf+vJCX13W1/3WF7d9eaGv+62v7u2L277ut766ty9u++K2r+7tq3v74rYvbvvq3r7eEH1x2xe3fXHbF7d9cdsXt31x2w+3/XDbD7f9cNsPt/1w2w+3/XDbD7f9cNsPt/280/rhth9u++G2n7utn5z1w20/3PbTC/3krB9u++G2n5z1k7N+uO2H235y1k/O+uG2H277yVk/OevHt/3krJ+c9dO7/fi2n5z107v9+LYf3/bj2/7eaP35tj/f9ufb/nzbn2/7821/vu3Pt/35tj/f9nev9Xev9efb/nzb373W373Wn2/7821/91p/b8r+3mf9vSn7e1P29z7r733W3z3c3/usv3u4v3u4v3u4v3u4v3u4v3u4Px/054P+3jr9g2G3+vNBfz7oH2x+3V+H9eeDAXwwgA8G6LABfDCADwbwwQA+GMAHA/hgAB8M4IMBMjaADwbwwQA+GCBjA2RsAB8M4IMBMjZAxgbwwQA+GCBjA2RsgIwN4IMBMjZAxgZ4Sw7wlhwgYwNkbECw4+AAb4YB3gwDZGyAN8MAb4YB3mUDzDrAm2FAEBY20DfoQH070KwDfYMO1LcD9e1AfTvQrAP17UB9O1B/DeTZgWYdqL8G6q+BPDuQZweadaBZB/LsQJ4daNaBZh1o1oE8O5BnB5p1oFkHmnUgzw7k2YFmHWjWgWYdyLMD9cFAsw4060CzDjTrQO+bgWYdaNZBZh1k1kG+lweZdZBZB5l1kFkHmXWQWQeZdZBZB5l1kFkHmXWQWQeZdZBZB5l1kFkHmXWQWQeZdZBZB5l1kFkHmXWQWQeZdZBZB+F1kFkHmXWQWQeZdRBeB+F1kFkHmXWQWQeZdRBeB/HAILMONutgsw7G62AeGMwDg8062KyDzTqYBwbzwGAeGGzWwWYdzAODecADcsJgHhhs1sFmHcwDg3lgsJ4dzK+DzTqYBwbzwGDfE4P5dTC/DjbrYB4YzK+D+XUwvw7m18FmHcyvg/l1ML8O5tfBemuw3hrMr0P4dQi/DtFbQ3wbD5GtIfw6hF+HeIMNka0hsjVEtobw6xB3whDZGiJbQ2RriGwN8b02RLaGyNYQ2RoiW0N8+wzRsUN07BDZGiJbQ3TsEB07RA8M0QND9MAQHTtExw7RA0P0wBA9MEQPDNEDQ/TAED0wRA8M0QND3V9Dg5p6Q/XAUD0wNNiTNzR40GSo9+1Q79uhOmuozhrqfTvUfTBUZw3VWUN11lCdNVRnDdVZQ3XWUJ01VGcN9TYY6m0w1F07VGcN9TYY6q4d6q4d6q4d6q4dql+H6teh7tqh3rZD9etQ/TpUvw7Vr0P161D9OlS/DtWvQ/XrMN87w3h1GK8O49VhwYmCYcHbZsO8u4bx6jBeHcarw+g/jP7DeHUYrw7j1WG8Ooz+w+g/jP7D6D+MV4fx6jD6D6P/MPoPo/8w+g+j/zB9NYz+w+g/jP7D6D+M/sP01TD31jD31jD6D6P/MPoPo/8wb5jhunW4bh2O0+E4HU7/4bp1uG4drluH+y4b7pthOE6H43Q4Tof7ZhgeFNUMd8cOd8cOx+lwnA7H6XCcDsfpcPfAcPfAcJwOx+lwnA7H6XCcDsfpcJwO934ZjtPhOB2O0+E4HY7T4TgdjtPh8j9c/ofjdDhOR+B0BE5H4HQETkfI1AiZGiFTI2RqBE5H4HQETkfgdIRMjZCpETI1QqZGuANG8OkInI7A6QiZGiFTI9wBI9wBI/h0BJ+O4NMRfDqCT0e4A0Z4C4zg0xF8OoJPR/DpCD4dwacjvLNGeGc5890IPh3BpyP5dCSfjgx+lDbSd9hId+tId+tId+tId+vIYFzHkd7cI92tI92tI725R3rDjvSGHekNO9KbcKQ34Ug9NVJPjaS9M3820jtgpJ4aqadG6qmRemqknhop+yNpP5L2ztzjzEPOPOHM8yNlf6Tsj6T9SNqPpP1I2o+k/Sjaj6L9KNqPov0oeRolT6PkaRTtR9F+FO1H0X4U7UfRfpQ8jZKnUfI0Sp5GeWuP8tYe5e06ytt1FO1HydMoeRrl7TrK23WU98oo7xVnrnTmemdudeZuZx505nFnnnPmFWfeGqVPR+nTUfp0lD4dpaO+01Hf6ajvdNR3Ouo7Hv2OR7/j0e/M+Z05vzPnd+b8zpzfuf+/49HvePQ7Hv2OR7/j0e949Dse/Y5HnflTZ/7Cmb9y5m+d+R/OnOPMxc5c6cz1ztz6ndx/513lzGPOPOvMy8686cz7znzqzNfO/OjM8NHmHG3O0eYcbc7R5hxtztHmHG3O0eYcbc7RunS0d8poc44252hzjjbnaHOONudoc44252hzOvOnzvyFM3/lzN868z+cOceZi5250pnrnbl1ND5H43M0PkfjczQ+nXnTmfed+dSZr5350ZnhY8w5xpxjzDnGnGPMOcacY8w5xpxjzDnGnGPwOQafY+g+hu5j6D6G7mPoPobuY+g+hu5j6D7GN8sY/hzDn2P4cwx/juHPMfw5hj+dud6ZW52525kHnXncmeececWZt5z5wJnPnPnGmZ+cGVHDnzX8WcOfNfxZw581/FnDnzX6vkbf1+j7GjmqkaMaOaqRoxo5qpGjGjmqkaMaOaqRoxo5qpGjGh1ao0NrdGiNDq3RoTU6tEaH1sh7jbzXyHuNvNfIe42818h7jbzXyHuNvNfIe03w+ktN0KD2WG/psd7SY72lx3pLj9X1Y3X9WF0/VteP1Utj9dJYvTRWL43VS2P10li9NFYvjdVLY/XSWPfnWPfnWPfnWPfnWPfnWPfnWO/osd7RY72jx3pHjw16rB3r+2+s/hyrP8fqz7H6c6z+HKs/x+rPsfpzrP4cqz/HepOM8yYZ500yzptknDfJOG+Sce75ce75ce75ce75ce75cbw5jjfH8eY43hzHm+N4cxxvjuPNcbw5jjfH8eY43hzHm+N4cxxvjuPNcbw5jjfH8eY4mo+j+Tiaj6P5OJqPo/k4mo+j+Tiaj6P5OJqPo/k4mo+n+Xiaj6f5eN05XneO153jded43Tled47XneN9/4/3/T/evTnevTnevTnevTnevTnevTlex4/X8eN1/HgdP17Hj9fx43X8eB0/XseP1/Hjdfx4b5Hx3iLjfZOM900y3rf0eN/S431Ljw+m3R0f/PzxeFyOx+V4XE7A5QRcTsDlBFxOwOUEXE7A5QRcTsDlBFxOwOUEXE7A5QRcTsDlBFxOwOUEXE7A5QRcTsDlBFxOwOUE+ZkgPxPkZ4L8TJCfCfIzQb9P0O8T9PsE/T5Bv0/Q7xPc7RPc7RO8lyZ4L03wXprgHprgHproHproHproHprIlxP5ciJfTuTLiXw5kS8n8uVEvpzIlxP5ciJfTuTLiXw5kS8n8uVEvpzIlxP5ciJfTnSvT3SvT3SvT3SvT3SvT3SvT3SvT3SvT9SZE3XmRJ05UWdO1JkTddFEXTRRF03URRPpPZHek+g9id6T6D1JxifJ+CQZnyTjk2R8koxPkvFJMj5JxifJ+CR6T6L3JHpPovckek+i9yR6T6L3JHpPovckek+i9yR6T6L3JHpPkp1JsjNJdibJziTZmSQ7k2RnkuxMkp1JsjOJ3pPoPYnek/XlZH05WV9O1peT9eVkfTlZX07Wl5P15WR9OVlfTtaXk/XlZD00WQ9N1kOT9dBkPTRZD03WQ5P10GQ9NFkPTdZDk/XQZDNONuNkM07myck8OZknJ/PkZJ6czJOTeXIyT07myclmnGzGyWacbMYpPDmFJ6fw5BSenMKTU3hyCk9OMeMUM04x4xQzTjHjFDNO0elTdPoUnT5Fp0/R6VPMOMWMU8w4xYxTzDjFjFPMOEVXTtGVU3TlFDNOMeMUM04x4xQzTjHjFDNOMeMUM06RmylmnGLGKWacasapZpxqxqlmnGrGqWacasapZpxqxqlmnGrGqWacasapZpxqxqlmnGrGqXicasapZpxqxqlmnGrGqWacasapZpyKx6l4nGrGqWacasapZpxqxqlmnGrGqbSeSuupeJxqxqlmnGrGaWacZsZptJ5G62m0nkbrabSeZsZpZpxmxmlmnMaP0/hxGq2n0XoarafRepoZp5lxGj9O48dp/DiNH6fx4zR+nEbraWacpsun8eM0fpzGj9P4cRo/TuPHafw4TWamycw0mZkmM9Pc39Pc39/z4/f8+L3MfC8z38vM9zLzvcx8LzPfy8z3MvO9jvxeR36vI7+Xme9l5nuZ+V5mvpfr7+X6e7n+Xq6/l+vv3Tf/L8P14R+GWd+JPwTKcZQfx/Hj1ZbjepTjKOUopTSllFI6HtIUUkghpYGmEAKksSyv2LIsy1PD1rSmbe0t2dqytmRbe1h7eWgPhxBCGCEkIQQI9N5/wPN9nuf7/azvLn6zi9/swutdeL0Lr3fh9S683oXXu/B6Fx3fRcd30fFddHwXHd9Fx3fR8V20ZxftiaA9EbQngvZE0PEIOh5BeyJoTwTtiaA9EbQngvZE0J4IO2WEnTLCThlhp4ywU0aE7qiIsBEbQR8j6GMEfYzgNRG8JoLXRNDHCPoYQR8j6GMEfYygjxH0MYJvR/DtCL4dwbcj+HYE346wo0XYJyLsE7vtE7vtE7vtE7vtE7thcTcs7qbhu2n4bhq+m4bvhsXdsLgbFnfD4m5Y3A2Lu815tznvhsXdsLgbFnfD4m5Y3G3Ou815tznvhsXdsLgbFneb825z3m3Ou815tznvhsXd5rzbnHeb825z3m3OkeYcSRsjzTnSnCPNOdKcI805khdG8sJIXhhpzpHmHEm/I+l3JP2OpN+R9DvSnCP1MDLcExcZPpAUaS+LpN+R9DtSDyP5dSS/juTXkfw6kl9H6mGkHkbymEgeE8ljIvUwUg8j9TBS9omUfSJlnz16uEcP9+jhHj3cYyfbo4d79HCPHu7Rwz16uIcP7tHDPXq4Rw/36OEePdyjh3v0cI8e7tHDPXq4B1f24MoePdyjh3v0cI8e7sGVPbiyRw/36OEePdzDX/bwlz24skcP9+jhHjjcw1/28Je9/GWvHu6Fw71wuBcO98oTe+WJvXC4Fw73wuFeONwLh3vhcC8c7oXDvXC4Fw738um9fHovHO6Fw71wuJdP7+XTe/n0XjjcC4d75ce98uNe+XGv/LhXftxLb/bSm700cS9N3EsT99KbvfRmL73ZR2/20Zt99GYfvdlHb/bRm31mvA+X9+HyPlzex//2mfE+XN6Hy/tweR8u7zPjfWa8D5f34fI+XFbv3D4z3mfG+3i0epf2mfE+M95nxvvMWL3xfWa8z4z3mbF6O+o9u8+M95nxPjNW7zfq/dZ+M95vxvtp9n6avR9P9pvxfjPeTw/308P99HA/nuynh/vp4X56uJ8e7qeH+/nzfv68nx7up4fqpauXs5/W7Kc1+2Vb9RrVa9tPa/bTGvXG1JveT2v20xr1ttX7rno/2C/n7Jdz1Pu1em86IH8fkL8PwOABGDwAgwfC6x864H0HYPAADB6AwQPedwAGD8DgARg8AIMHvO8ADB6AwQMweMD71EtTL/sADKpXql61evUH6LV6Per1qzd6gBaqt6jeinpb6j2j3g/Ue1G9V9V7Xb03PeV9T3nfU/aDp7zvKe97yvueCu/706e87ynve8r7nsKRp7zvKe97yvue8r6nvO8p73vK+57yvqe8T7009bLVy1OvVL1q9erVa1WvR71+9UbVm1JvUb0V9bbUe0a9H6j3onqvqve6em866H0Hve+g9x30voPed9D7DurfQe876H0Hve+g/h30voPed9D7DprvQe876H0Hve+g+R70PvXSDprvQfNVr1S96oPmq16bej3q9R80X/Wm1VtUb+Wg+ar3XfV+cBD+DsKfer9W702H4O8Q/B0y30Pedwj+DsHfIe87BH+H4O8Q/B3yvkPwdwj+DsHfIfw4xOsOwd8h+DuEH4fwQ7109XIO4cch/FCv5hB+HMIP9XrVGziEH4fwQ72lQ3zkEH6o96x6PzwUWl86xEfU+80h/I3C3yiZJgo/ovA3Cn+j5IUo/I3C3yj8jcLfKPyNwt8o/I2i0VE0Ogp/o/A3ikZH0egoGh1FX6L4XBSfi6IvUfQlir6o1xFFX6LoSxR9iZJnouhLFH1R726UPBMlz0TRlygeEsVDDvOQw/TvMA85zEMO85DD9O8w/TvMQw7Tv8P07zD9OxzWHjpM/w7Tv8P077A95bA95TD9O2zPP2zPP2zPP8zjDvO4w/LWYfp8mD4fps+Hedxh+nyYPh+mz4fl/8P0+TB9Pgx7h+WEw3LCYdg7DHuH5YRoOSEa9qJhL9qOEg170bAXjRvRsBcNe9GwF2220bAXDXvRZhsNe9GwF2220WYbDXvRsBdtttFmGw170WYbbbbRsBdtttFmG2220WYbbbbRZhttttFmG2220bQ52myjzTaaNh8x2yNme4Q2H6HNR8z2CP89QpuPmO0R/nuE/x7hv0d4xxH+e4T/HjHbI7zjCO84IsMc4R1HeMcR3nEkPJJ5hHcc4R1HZNUj8vQRefqI3h2RD47Iqkf07ghvOyIfHNG7I7ztCG87ondHeNsR3nZE72L0LkbvYvQuRu9i9C5G72L0LkbvYvQuRu9i9C5G72L0LkbvYvQuRu9i9C5G72L0LgYvYvQuRu9i8CJG72L0LgYvYvQuRu9i5KsYvYvRuxj5KkbvYvQuhq/F6F0M3MXwtRi9Owp3R2XUo3p3FO6Owt1RvTsKd0fh7qjeHYW7o3B3VO+Owt1RuDtqPz4Kd0fh7mgYjT4Kd0fh7qhccBTujsLdUbngKNwdhbujNO+oXHCUphyleUdp3lGacpSmHKV5R2nKUZpylOYdpSlHacpRnhZLU2JpSizOxvK0WJoSi7OxMn4sTYnF2VicjcXZWJyNxdlYc43F2VicjTXXWJyNxdlYc43F2VhzjTXXWJyNNddYc42VCWLNNdZcY8011lxjzTXWXGPNNdZcY8011lxjcSLWXI+Z6zFzPWaux8z1mLkeM9dj9O6YuR4z12P07pi5HjPXY/TumLkeo3fH6N0xcz0mDxyjd8fM9Zg8cEweOEZPjsl8x+SBY/TkGD05Rk+O0ZNj9OQYPTlGT47Rk2My6TF6ckyeOiaTHqMnx+Sp4/LUcbn+uDx1XJ46Hpb+93G5/jjMHQ8P/MXxEPnXx2HuOC877m3HYe44rzgOc8dh7jivOA5zx2HuuLcdh7njMHcc5o7D3HFvOw5zx2HuuEx/HOaOe9txWeo4zB33tuO07ri3Had1x2HuuLcdp3UnvO0ErTtB60542wlZ74S3nbBznJD1TnjbiZAVTnjbibDzzyfCmx454W0n+OwJbzvhbSf42AlvO0FLTnjbCW874W0nvO0EPpzwthPedsLbTnjbCXw44W0nvO2Et53wthP4cMLbTnjbCW874W0nve2kt530tpPedtLbTnrbSW876W0nve2kt530tpPedlLfTnrbSW876W0nve2kvp30tpPedtLbTnrbSW876W0n9e2kt530tpPedtLbTurbSW87aaYnve2kt53Ut5PedtJMT3rbSTM95W2nvO2UmZ7ytlNmesrbTnnbKTM95W2nzPSUt50y01PedgreTpnpKW87BW+nvO0UvJ0y01PwdgreTnnbKXg75W2n4O0UvJ2Ct1PwdsrbTsHbKW87ZQc6BW+ncOEUvJ3ChVM07pS3ncaF0/B2GhdO48JpXDiNC6fh7TQunMaF07hwGhdO8/7TuHBaNj6NC6dx4TRvPY0Lp/H0NG89jaeneetpPD2Np6d562k8PY2np/H0NJ6extPTeHqad53G09O86zTvOo2np3nXaTw97W1xdCQudL4lLkz8dpw3xskAcXoYF3733XHhQ/8zjl/E6WVcePIP40Lsh+L4Rpx3x4Xu++LC1F/EhY1Pxnl/HA+JC+++Py58+B/j/COOHsaFiC/FheNfjvOfOLoYF3ofiwsz34wLW0/E0cc4f4sL7zkQFz5yKI5OxvljXIg8ERdOno6zR8X5a1y4lhoX5s7FyYpx/hwnL8aF3y+KCx8tjfP3OLksLuyrjQunG+L0IE4+iwt9nXFhoSdOL+J4ZVx424h/jseFj03650ycvvjnTf+8459r/rnpnzv++R3//J5/Pu+fP/bPF/3zZf98NS489kv//HUcHsTLc/G8IT4MvzU+3Pr/4mlwPE7Eh3f8Xnx4/3viaXE8bsSHxz8QH6L+KJ4mx8NhfGj9s/gw+vF4eSoeHuPDPX8XH975mXjeGw+X8eGLX4gP3/piPA+Oh8/4UPFofGj/erwcEw+n8fw4Pty7Jz68a388vMbLNPHh4aPx4Ynj8XAbz2PiQ9XZ+NCZEg+/8bwmPryUGx/elBdPN+N5TnwIFfHhy9XxMBMvb8eHnOb4UNMaDzvxcm18ePpafHilPx6G4uXbeD2LD/fPxOtZvKwRr2fx4fxqvJ7F8814PYsPzzwbr2fx/DNez+LDfS/H61k8H43Xs/iQeE+CniXoWYKeJehZgp4l6FmCniXoWYKeJehZgp4l6FmCniXoWYKeJehZgp4l6FmCniXoWYKeJehZgp4l6FmCniXoWYKeJehZgp4l6FlCeHFXgp4l8OIEPUsIfxudAGcJPDkBzhJCVkICnCXw5gQ4Swg7WQlwlgBnCXCWAGcJcJYAZwlwlgBnCXCWAGcJcJYAZwlwlgBnCXCWAGcJuJcAZwnhawsJNDUBBxNC0VpCaNpMoF8JuJgQnv9eQnj9+QQ6lsDXE8InX0kIn/95Aj1L4O8JIfUNiaHkTYl0LZHPJ4a1tyeGH/33RNxMxM1E3EzEzUTcTMTNRNxMxM1E3EzEzUTcTJRPEnEzMbz57xNxM1FOUeufEsMjD6n1pUR5JTGc/2piuPzvifQmUW5JDM/8R2J4NSJRPkgMZQcSw31RieGBI4lyglonE0NinFpnEuWFxDCclhhuZSTS8ES5ITG8oyAxvL84kZarVZUYHr+kVl0iTVfrSmJobVerO5G2J4YX+hLDPUOJ8o5aE4nh09NqzSXKPWrdTgwZK2ptJNqpEsPM04lh67uJtFWtHyWG9/xErZcSaaxav0gMka+rdc8ZueNMqHvzGbvgGbntTHj2HWfCa///GTvXGfntTPj4/zoTPvu+M3LSGfvDmXD2w2dg7Iy8dAbGzoQ7f3kGxs7ITWp9Rq0HzsCYWl84A2Nq/csZGFPr0TMwptY31XpCrV1q7TkDY2odOgNjah09A2NqnVYr8QyMqZV6BsbUyj4DY2rlq1WkVqlalWfCozVq1Z6R9dVqUatdrS61etW6rtbgGXuJWjfUmlJrVq1FtW6ptXKGP6q1pdbTan1XrefU+qFaL5yxj6r1M7VeU+tXav2nWveetR+c5U9nw9zbzsprZ2Xds+Gtv3s2/P7/OGtPPatfZ8Oj/+esfp21r54NBX9yNjR87Cy/P6tfZ8NznzqrX2f5vloPqPU5tT6v1hfV+he1vqLWo2p9Xa1vqvWEWrvU2qPW/rP6pVa0WkfVOq7WabUS1Eo6q19qnVMrW63zauWf1S+1StWqVKtGrdqz4WyjWi1qtavVpVbvWTucWoNnwztH1bqh1pRas2otnuXXaq2ota7WllpPn4UvtZ5T64dqvaDWS2fhS63X1Hpdrf9U641J8JUUrv3XJPhK0q8k+EqCryT4SoKvJBqWBF9JNCwJvpLgK4mGJcFXEg1Lgq8kGpYki6j1QFL49INqfSFJJknilWp9JYlXqvWYWt9MkgHUikgKb9mr1gG1DiXho1qxSeGFE0n4qFZiEj6qlZaEj0n4qNaFJHxUqzgJH5PwUa1LSfiYFNKbkvAxSZZRqzspbFxNsnuoNZQU3j2WFFomksLwdFJ4ZF6tpSRZP4nmJ4XLG0k0X63vJNH8JJqv1o+SaH4Sn0yi+Ul8Uq1fJ/HJZPqVHFr+SzL9SqZfyfQrmX4l21eS6Vcy/UqmX8n0K1keSqZfyaHmT5PtVslyUXJ4+q+SwyufTrZjJYf3/kNy+Nhnk8PEPyWHr/1zcjjwcLLsm2ynSQ5NX0u21yTLmcnh+SeT5blke2ty+ODBZB6ZLNcl88jkEHMqmUcm88hkHpnMI5PpfTKPTKb3yfQ+md4n0/tk2Eqm98m4mEzvk0NDWzJsJdshk3ExGbaScTEZtpJhKxm2kmErGbaSYSsZtpJhKxm2kmErGbaSYSuZdiXDVjJsJdOuZNhKpl0pIe+NKbCVQrtS+GMK7Urhjyn8MYU/pvDHFNhK4Y8pcm0Kf0wJZR9NscOnyLcpclgKrU+Rw1JofQqtT5HDUmh9Cq1PofUptD4lfOhrKbQ+JSx9K8UemBJid6eEt+9Lkc1T7IMp4fMxKXb9FBk9JaTGp8jCKeFjKSlhIj1FnkiRiVPkiRR5IkWeSJEnUnhjijyRwhtT9CqFN6bwxhS9SuGNKeGXAyl6lWLPSAmfmErRq5Sws5BCt1L0KoVupehVil6l0K0UvUrRqxQ8TNGrFL1KwcMUvUrRq1Q8TNWrVL1KxcNUvUrVq1Q8TNWrVL1K1atUvUrVq1S9StWrVL1K1atUvUrVq1S+mKpXqXqVyhdT9SpVr1JD/L+m6lWqXqWGgW+k6lWqXqWG13en6lWqXqWGTx5O1atUvUqFq1S4StWrVLhKhatUvUqFq1S4StWrVLhKhatUvUqFq1S4StWrVLhKhatUmpUKV6lw5X+jqXCVClf+N5cKV6lw5X8r/reRyhP972n/ezaVJ/rfj/zvJ6k80f9e9b9fpMr3qXJXmtyVhoNpclea/SgNB9PCb96VhoNpOJgWPvXeNBxMw8E0HEzDwTQcTMPBNBxMw8G0EPM3aeFtIQ0H00LnZ9PCg59Pw8G08NLDaSH5kbRQ9G9p9ry0MP54Gn1Pk1PT6HsafU+TudLoexp9T5Pt0+h7Gj9MC3VJafQ9zS6TFp7NTqNXaSEjP41epdGrtDBTmUav0uhVGr1Ko1dp9CotTHWn0as0epUW3jycJqP630SajJomo/rfUpqMmibXp8lbaXJ9mryVJm/53/Np8lZa+OBP0+yOaWHh52nhiV+lhV/+Jo0Xpoeq30rnhem8MD3s/Ld0XpjOC9NpezovTOeF6bQ9nban0/Z02p5O29NpezptTw8v/HU6/qXT9nR7UDr+pcNUuj0oHf/SYSpd1krHv3SYSoepdPxLh6l0mEqHqXSYSoepdJhKh6l0mEqHqXSYSoepdJhKh6l0WpUOU+kwlU6r0vlgOkyl88F0PuhNXekwlc4H0+UsbxpNt6+my1npcpY3LaXLWenhHavetJEeerfT6Xo6Xfem59PpejpdT6fr3vTzdLqeLpemy6Xn7Izn5NJzdsZzdsZz4aV3ngtv+p1zoejd58JHf/9cGP+Dc3bcc2HfB8/JDOdkhnMywzmZ4ZzMcI4HnpMZzslY53jgOR54jgee44HneOA5++I5fTpnXzwnk56TSc/p0zmZ9Fx431Pn6NQ5fToXHjt2jk6do1PedNabUrwp3ZuyvCnXm/K8qdCbSr2pwpuqvanWmxq9qeWcPnlTlzf1elPfOX3yplFvuuFN0+f0yZsWvem2N61604Y3bXvTd7zpWW96/pw90Zte9KaXvenn5+R3b/q1N70hQ58y7NYZ+pShTxn6lBGSfydDtsrQpwx9ypCtMmSrDH3K0KcMWTQDnjLgKUOfMmSFDHjKgKcMfcqwV2fAUwY8ZcBThj5lwFMGPGXAU4Y+ZcBTBjxlwFMG78uApwx4yoCnDN6XYdfJgKcM3pchV2XIVd5UlCFXZchVGWGrJiNE1WXIVRnhPVcy5PYMOSED7zLk9gw5IUNOyMC7DDkhQ07IwLsMvMvAuwy7YQbeZeBdBt5lhNM/yMC7DLzLwLuM8PBrGTJoBt5l4F2mDJopU2XS8kyZKlOmyqTlmbQ8k5Zn0vJMWp5JyzND+h9n2nEyaXmmHSfTjpMpI2TKCJmh5P5MGSFTRsikT5n0KVNGyKRPmfQpkz5l0qdM+pRJnzLpU6b8mRlGozPpUyZ9ygz3xGXKU5nyVKY8lSlPZcpTmeE3FzLD+YLMcLk4M3yqPDMsVWWGJy9n2qEz7dCZduhMO3SmfTCT52XyvEz7YCbPy+R5mTzP3xYzeV4mz8uUDzLpuL897W/PZtLxTDqeScf97WV/ezWTjmfKUpmyVJYslYVzWbCUJUtlhQPvzMK5LJzLgqWsEP4gC+eycC4LlrJgKQuWsnAuC+eyYCkLlrJgKQuWsmApC5ayYCkLlrJgKYvfZcFSFixlwVIWv8uSo7LkqCxYyoKlLDkqK/zyVJaMngVLWbCUJaNnyehZ4bXzWTQ8S0bPCh8vy6LhWTQ8i4Zn0fAsGp5Fw7NoeFZ47FpWeKU/K6QOZ9mZ/W3S32ay7MxZduaskLycJRf421ZWGL+bJRdkyQW2jB9myVD+9lKWXJAlQ2Xxuixel83rssOH/0s2r8vmddm8LlvezLYvZ4em/5ktb2aHL78/Ozz/h9nh9P/NDu/6k2y6lB36/jw7PPyX2XaZbLqUTZey6VK2HmXTpWy6lE2XsulSNr5l61G2HmXTpWx8y8a3bHzL1qNsPcrWo2x8y8a3bD3K1qNsPcrWo2w9ysa3bD3K1qNsPcrWo2w9ytajbD3K1qNsPcrWo2w9ytajbD3K1qNsPcrWo2w9ytajbD3Klp2y9Shbj7L1KFuPsvUoWx7Ilgey4Shbj7L1KEePcuSBHJk8B45y4ChHj3L0KEePcuAoB45y4CgHjnLgKEePcuAoB45y4CgHjnLgKAeOcnhcDhzlwFEOHOXAUQ4c5chNOfJ4jjyeA0c5cJQDRznyeE54+GiOXS9HFsiRBXLsejmyQI4skCML5MgCOXaXHFzLwbUcXMsJz1zKCbH1OeHtzTm4loNrObiWg2s5uJaDazm4loNrObiWg2s5MlOOzJQjM+XQ7Rxcy8G1nPDq93P4Ww7dzqHbOXQ7h27nhJjf5NDtXLqdS7dzw4Nvy5UDcuWAXDkgVw7ItePl0qNcOSBXDsiVLXNly1x6lEuPculRLj3KpUe59CiXHuXSo1x6lEuPcuWlXPtwrn041z6szhO59uHccHZPrv0u136Xa7/LDRuxueHgydzw5nh1zqiTkhvuT88Na5m5Mngub8vlbbm8LZe35coA6tSq06jOlVzelisD5IavXs2l2bk0O5dm59JsdWbUmVfnpjrLuTQ7V1bKDeFublh5Jjfsey433PvDXPlbnZfU+Zk6v1DndXXuOW9XOY9n5/HsPJ6dx7PzMHQehs7D0HkYOg9D52HoPAydx7PzMHQehs7D0HkYOg9D6nxGnX9U50F1HlLnS+r8qzr/dh6GzsPQeRg6D0Pn7XTq7FfnoDrR6hxV54Q6ceokqpN8nl6fp9fn6fV5en2eXqtTok65OtXqXFanQZ0WddrU6VKnV52+83L3ed5/nverM63OnDpL6txWZ1WdTXV21HlGne+p8wN1XlDnp+d52nmedp6nqfOf6rzxgv3kgv3kgl3uQoj47xdk7gsy9wWZ+wIdukCHLtChC3Togv5cCB/82AU6dIEOXaBDF+jQBTqkzgPqPKjOF9T5kjpfVuer6nxNnW+o8211nlQnUp39F/RHncPqHFXnuDqn1UlUJ0mdNHUy1MlR54I6BeqUqFOuTrU6l9VpUKdFnbYL+nNBfy7ojzqD6oyqc0OdaXXm1FlS57Y6q+psqrOjzjPqfE+dH6jzgjo/Vedn6rymzusX7G8X4eci/FyEn4vwcxF+LsLPRfi5qD8X9eei/lzUn4v6c1F/LsLPRfi5CD8X4eci/KjzGXX+UZ0H1XlInS+p86/q/NvF0PS1iyE8fjGsfPsiv7/I7y/y+4v8/iK/vxi+GnsxvHDiYkiMuxjefeZiaEm+iF8X8esifqlzUZ1CdUrUqVCnWp1adRrVaVGnXZ0uda6q06fOkDpj6kyoM6POvDo3L+LXxVC0dpGPXaTRF2n0RRp9kUZfpNEXafRFGn2RRl/k9Rd5fR6vz+P1ebw+T27Mkxvz5MY8uTHPHpJnD8mjP3n0J4/+5NGfPPqTR3/y6E8e/cmjP3n2tTz7Wp59LS/s/HNeiP6XvPDWr+SFikfzwscfywsz38wLj/9HXng1Ik+2zpOt82TrPNk6T2bM42F5PCyPh+XxsDwelsfD8nhYHp/Ps6vl2dXywkNVefQ5jz7n0ec8+pxHn/Pocx59zqPPefb/PDttnp02z06bJ1fnydV5cnWeXJ0XPrWTF5a+kxee/F6ePS1PXsyTF/NwKw+38nArD7fycCsft/JxKx+38nErH7fycSsfdvJhJx928mEnH3byYScfdvJhJx928mEnH3byYScfdvJhJx928mEnH3byYScfdvJhJx928mEnH3byYScfdvJhJx928mEnH3byYScfdvJhJ9/ekW/vyLef5cvT+fJ0vjydL0/ny9P54S1N+fw9n7/n8/d8/p7P3/P5ez5/zw+dk/nhwdn8sLOQLyfmy4n5cmK+nJjPu/J5Vz7vyudd+bwrn3fl86583pXPu/LD2+4tsMMW2GELZOmC8Ow7CsLxdxWEd/xeQbj8ngK7foFdv8CuX2DXLwg5HymgOwV0p4DuFNCdArpTQHcK6E4B3SmgOwV0p4DuFNCdArpTQHcK6E6B3hToTYHeFOhNgd4U6E2B3hToTYHeFOhNgd4U4FUBXhXwrQK+VcC3CvhWAd8q4FsFfKuAbxXYNQr0pkBvCvSmQG8K9KZAbwr0pkBvCvSmQG8K9KZAbwr0pkBvCvSmQG8K9KZAbwr0psB+X2DPKLBnFNozCu0ZhXpTqDeFelOoN4V6U6g3hXpTqDeFelOoN4V6Uwg3hXBTCDeFcFMIN4VwUwg3hXBTCDeFcFMIN4VwUwg3hXBTqDeFelPI0wt5eiFPL+TphTy9kKcX8vRCnl5oXy2Em0K4KYSbQrgphJtCubBQLiyUCwvlwsLwvtbC0N1RGD7fUxievlYYYgYKZZ5CmadQ5imUeQplHn+67U+r/rThTzv+9B1/+p4/Pe9PP/annxbiVCFOFeJUIU750xuL6HERPS6ix0X0uIgeF9HjIn5exM+L+HkRPy/i50XhPR8tCq1/VhQe+IuisPHJonDw00XhzX9fJO8UyTtF8k6RvFMk7xTRmyJ6U0RviuhNEb0pojdF9KaI3hTRmyJ6U0RviuwVRfaKInmwSB4skgeL5MEiebBIHiySB4vkwSJ5sIhXFfGqIl5VxKuKeFURryriVUX2+KKQN+pPE0W0uIgWF9HiIlpcRIuLaHERLS6ixUW0uIgWF9m7iuxdRfauovDYL4vs8EWyYLEsWCwLFsuCxbJgsd202G5abDcttpsWh4f+d3F45gPFIfZDxeHtHykONX9ajE/F+FSMT8X4VIxPxfhUjE/F+FSMT8UwUwwzxTBTDDPFMFMMM8UwU4xPxfhUDDPFMFMMM8UwUwwzxTBTDDPFMFMMM8V2iWK7RLFdohhmimGmGGaKYaYYZorpcDEdLqbDxXS4mA4X0+FiOlxMh71lqZiHF/PwYh5ezMOLeXgxDy/m4d7ygre8VCwDFsuAxTJgsQxYYo8osUeU8KgSHlXCo0p4VAmPKuFRJTyqhEeV2NlL7OwldvaS0H1fSfj8J0rC039VEmL+piS8LZSEDzxQEq59rsSeVWLPKrFnldizSuxZJXSmhM6UyDcl8k2JfFMi35TIfyV0poTOlNAZbznjLckldKaEzpTQGW/J85Yibyn1lkpvqSmhwSU02FtavaXDW3q85Zq3DHjLSAkuecuUt8x5y6K33PaWVW/Z8JYdb3nGW77nLT/wlhe85afe8jNv+YW3vO4t95TqS6m+lNqvSu1XpfpSqi+l+lKqL6X6UqovpfpSqi+l+lKqL6X6UqovpfpSGrJCqb6U6kupvpTqS6m+lNLfUvpbqi+l+lKqL6X6UgovpfBSSn9L9aVUX0r1xVvOlMJLKbyUwou35HpLnrcUlcJLKbyUwou31HlLk7e0lsJLKbyUwkspvHjLiLfcKJX5SmW+UngphRdvWfWWzVI7Q6mdodTOUGpn8JYXvOWlUpmmVKYplWlKZZoymaYMj8rwqAyPyuxUZXaqMjtVGR6V4VEZHpXhURkeleFRGR6V4VEZHpXhURkeldHeMtpbRnvLaG8ZHpXhUVn46NfLwvjjZeHRJ8rsU2X2qbJQdqAs3BdVFqaOlIXHjpWFV06WhdT4MnmmTJ4pk2fK5JkyeaaMvpTRlzL6UkZfysKTl8voSxl9KaMvZfSljL6U0ZcyWa9M1iuT9croSxl9KbOPl9nHy+zjZfbxsvDZp8t4UhlPKuNJZTypjCeVhYWfl/GkMp5UxpPKeVK5LFMuy5TLMuWyTLksU053y+luOd0tp7vldLec7pbT3XK6W053y+luuZxXLueVy3nlcl65nFceXvuX8pDxlfLw/n8vD72PlYeHvlUennyy3B5ebg8vt4eX2xHK7VDldqhyO1S5HarcDlWOQ+U4VI5D5by6nFeX41A5DpXjUDkOlcNKOayU41A5DpXjUDmslMOK/9wox6FyHPKfJf+57T+r5bDiP3f95xn/ec5/flgOK/7zkv+86j+/8J9fl8NKBc2tgJUKWKmAlQqaW0FzK2huBaxUwEoFn67g0xV8uoJPV/DpCj5dwacr+HQFn64ILf9YEe7/p4qw9lBFOPBwhd27wu5dYfeusHtX8KIKXlTBiyp4UQUvqggLMRXhieMVvKiCF1XYmyrsTRX2pgp7U4W9oMJeUGEvqLAXVNgLKuSXCvmlQn6pkF8q5JcK+aVCfqmQXyroSgWPruDRFTy6gq5U0JUKulLBoyt4dAVdqaArFXSlgq5U0NsKulJBVyroSiX+VNoJKultJb2txJ9K/KnEn8rw8f9VqSeV+FOJP5X4U6knlfhTiT+V+FOpJ5V6Uok/lfhTqSeVelIZ3vRIZSj6t0o9qdSTyrD1RGWIiqjUk0o9qdSTSv5cqSeVelKpJ5X8uVJPKvWkUk8q7ZKVelKpJ5V6UqknlXpSqSeVelKpJ5V6UqknlXpSqSeVelKpJ5V6UklrK/WkUk8q9aSS1lbS2ko9qdSTSjippCmVelKpJ5VwUgknVXpSpSdVcFIFJ1V6UgUnVXBSBSdVelIFJ1VwUgUnVXpSBSdVcFIFJ1V6UhXefX8VnFTBSZXMUiWzVMFJFZxUySxVMksVnFTBSVV4+76qUPNUVfjk4Sr7dZX9usp+XWW/rsKdqjCcVhUeyazCnSrcqcKdKjm3CneqcKcKd6r4TxXuVOFOFe5U0dkq3KnCnSrcqaKzVXS2CneqQvydqvC7a1WhabMKd6rklSp5pUpeqZJXquSVKnmlSl6pkv+r5P9q+b9axq2Wcatl3GoZt5qeVNuNqu1G1fSkmp5U05PqUPAn1fSkmp5U05Nqe2M1PammJ9XhE5+rDnOfrw7f+mI1PanmydU8uTp86hvVvKea91TzHjX2V/Oeat5TzXuqZZVqWaVaVqkOnSnV4cFz1WEnqzpEn6+2M1bbGavtjNU0tprGVofX66tpbDWNraaxalyttk9X09hqGlsdPjZZHSZmqsPXFtS4VS33V8v9amxXh4e+Ux2eeVaN56tl22rZtlq2rQ53XqsOka9Xh3vuqeHHNfy4hh/X4E0NP67hxzV4U4M3NWHmfTXh8Q/U4E0N3tTwnRq8qcGbGrypgZEavKnBGzX+qQZvavBGjUdqYKQGb9T4phr/UQMjauxT46kaGKmhJWocr4GRGhhRI7kGRmpgRI3cGhipgRE1SmtgpAZG1Kiroa81MKJGpxo9NTCixqAaozWh7oYa02rM14QfLamxrMZajUyrxtNqfLcmRH1fjR+p8WINz1Hj52r8qobnqPHGS/bnSzznkqx/Sda/JOtfCkXvvhQ++vuXwvgfXJJPLoWoP7oU3vLHl+STS/LJJfnkUnjiU5fCL//mknyixgNqPHhJnlXjS2r86yU+rMbX1Xj8Eh9WI0KNvZf4sBpRasRckvPVOKVGwiU6okaaGhmX6IgaF9UoVKNUjQo1atSoU6NJjStqdKjRo8Y1NQbUGFHjhhrTasypsaTGHTXWLuGMGnfV+K4a31fjR2r8RI2X1fi5Gr9U4zdq3HuZB1/Wj8s8+DIPvqwfl+0+l/Xjsn5cDo/+n8v6cVk/Loeyj17Wj8v6cVleu6wfl/VDjQfUeFCNL1zWDzX+VY1/U+PrajyuxhNqRKixV40DakSpEXOZrqpxSo2Ey7xGjTQ1MtTIUePiZfhQo1SNisvwoUadGk2X4UONDjV61LiuxsBl+FDjhhrTl+FDjSU17qixpsbWZfhQ47tqfP8yfKjxohovX4YPNX512S6oxhtr4aPWLlgLH7XhwDtrw5t+pxY+auXXWvm1Fj5q5dda+bUWX2rDJ/+8Nix8ohZfauW0WjmtFl/UeLAWX9R4WI1HavFFja/X4kstvqgRUYsvajylxuFamqrG8Vp5pFYeUSO5Vh5RI7NWdq2VXdUoqpVd1aisDc9cqg2x9Wo014YPttWGvs5aGa1WRlNjqJZ+1MpotfSjln6ocbOWftTSDzW2a+mHGs/W0o9a+qHGT2vleTVeq+W7tXy3jn7U8Zg6vlvHY+p4TB2PqeMxdTymLiz97zoeUxdO/9+68K4/qQsNH6sLox+vC1/9ZJ18VmcvrrMX18lndfJZHT2to6dqfKWOntbR0zp6WkdP1Yiso6d19LTO7ldn91PjZJ3MWhfee7ZOZq2TWevsxHV24jqZtS58qKQuDJTX8dy6sK+2LtzbWMdz63huHc+t47l19ps6+00dz62TzepkszpcqZPN6mSzOlyp4y91uFLHX+pwpQ5X6vhLHa7U4UodrtThSj1s1ONKPa7U0456XKmHjXpcqYeNetiox5V62KinHfWwUQ8b9bSjHjbqYaMeNuphox426mGjHjbqYaMeNuphox426kPs7nrYqJdV62XVetiol1XrYaPeXlNv36u319Tba+pho94eXG8Pruct9eGhqnreUs9b6kNOcz1vqect9bylnrfUhzcP14eSsfrQOVkfHpytDzsL9eG1W/UhY6Ve/qiXyerlj3r5o15OrZc/6uWPejm1Xk6tD6/8uj6kvqGB1zaET/zXBl7bwGsbeG0Dr23gtQ2yewOvbQgvfrAhnP1wA91oCPfd1xCm/qKBbjTY8xroRgPdaKAbDXSjgW400I0GeayBbjTQjQZ5rIFuNMhjDfJYA5408JUGPGngKw140oAnDXylAU8a+EoDnjTgSQOeNOBJA5404EmDXjTgSYNeNOBJA5408NkGPGngsw140qAXDXy2QS8awvs3GvSiQT5t0IsGWaxBPm3QiwZZrEEvGmSxBr1olNkb9aIxzL2tUS8a9aJRLxr1olEvGvWiUe5o1ItGe0yjXjTqRaNeNOpFo1406kWjXjTqRaNeNOpFo1406kWjbNqoF400o1EvGvWiUS8a9aJRLxr1olEvGvWikWY06kUjXDTqRSNcNOpFI1w06kUjXDTqRSNcNOpFI1w0wkUjXDTCRSNcNMJFo6zeCBeNcmkjXDTqRSNcNOpFI1w0wkWj/aURLhplsEa4aJTBmuCiSQZrgosmftJkp2viJ012uiZ+0sRPmnCkiZ804UgTP2nCkSYcacKRJhxpwpEmHGnCkSYcaZI3mnCkSSZtwpGm8Mx/NOFIk32uCUeawt9GN9nnmuz+TXb/Jvmrye7fJH81yV9Ndtwm+avJjttkx20KX65uCs9fbqIXTaGgpYleNIUHupvoRZOM3kQv/GPcP6b8Y84/lvzjtn+s+cemf9z1j+/6x/f940f+8aJ/vOwfP/ePX/nHf/rHG5vDh/9LMy9pDmtvb+YlzbJXs+zVLHs1y+fNdpZm+bxZPm+mnc3yeTPtbA4v/HUz7Wymnc20s5l2NtPOZtrZLIs2087mMPCNZtrZHPbtag737mkO7znQHFoPNdv3m+37zSHmVDNfbZYzmvlqM19t5qvNfLWZrzbz1Wa5q5mvNstdzXJXc6hpbZa7msPDvc3huevNfKQ55I0285Fm/GjmI8340cxHmvGjWQ5txo/m8OT3mvGjGT+a8aMZP5rxoxk/mvGjBSZa8KMFJlrwowUmWvCjBSZa8KMFJlpoRQtMtNCKFphokTFaYKIFJlpgogUmWmCiBSZaYKIFJlpgogUmWmCiBSZa7PgtMNESGg62wESLTN4CEy0yeQtMtMjkLTDREr6V3cJDWnhICw9p4SEtPKSFh7TY21p4SEu4r6OFh7TIWy3yRYu81SJftMgXLfJFi3zRIn+2yBctoX3LG55uCY8/2xJin28Jb/9xCz9tkcdb+GmLPN7CT6/w0yv89Iqd7Qo/vWK3v8JPr4TL77kSPvXeK+HL779CJ67YT67QiSv2kyt04kp47K+u0Ikr4W3hCp24Qieu0IkrdOIKnbhCJ67QiSt04gr/uEInrvCPK7LFFf5xhX9c4R9X+Ic3nPGGlCv8wxuyrthNvCH/it3EG8q9ofoKbnhD4xXc8Ib2K7jhDde8YcAbRrzhxhXc8Ia5K7jhDXe8Yc0btrzh6Styljd8/4qc5Q0vesMr3vCaN7zuDfe06kOrPrTKFa360CpXtOpDq1zRqg+t+tAanv/DVn1otae16kOrPa1VH1r1oVUfWvWhNVz7XKs+tOpDqz606kOrPrTqQ6s+tOpDqz606kOrPrTqQ6s+tNIIbzjjDSnekO4NWa00whvyW2mEN5R7Q3UrPHhDYys8eEN7Kzx4wzVvGGiFB2+40QoP3jDnDUut8OANa63w4A1Pe8OzrfDgDT9uhQdveKUVHlrlK2+4p80O36YPbfDQFr71jjZ4aAvv+L02eGizr7bxjTZ4aOMbbfDQxjfa8KKNb7TJ3m18o80u0oYXbeGRh9rwog0v2vCiDS/a8KINL9rwog0v2vCiDS/a8KJNtmrDizbZqg0v2mSrNtmqDS/awvmCNrxoC6GizR7SFl6sbZO72+TuNrm7zV7WJne32cva6ENb+PBEW7h/pi2szbfJmW30oU3ObKMPbfShjT600Yc2+tBGH9p4Rht9aOMZbTyjnT6084x2+tDOM9rlqnae0S5XtctV7XJVu8zdLle1y9ztdtR2O2p7iPzr9pD4d+3h3fe3h499tj1M/FN72PnndjrZLmO208l2OtlOJ9vpZDudbKeT7eG+qHY62W4fa7d/tNPJdvtHuxzRbj9tlyPa7aftckQ772yXI9p5ZzvvbOed7byznXe28872cLC/nXe2h/eOt4dPTLWHudn28OxiO79oly/b+UU7v2jnF+38op1ftPOL9vDJV9r5RXt47lftONER8t7YYVfvwIkOu3oHTnTgRAdOdOBEh6zdgRMdONGBEx040UEbOnCiAyc6YKEDJzpoQwcsdOBEh2zZAQsdsmUHLHTgRAff7ICFDr7ZAQsdsNBBIztgoQMWOmChAxY6YKEDFjpgoSM0lXTAQgcsdNjBOmChAxY6eEUHLHTwig5e4Q+j/jDhDzP+sOAPt/xhxR82/GGnQ37wh+/5ww87wnt+4g8v+cOrHTK2P/zGH+7tlLE7ZexO+1cnz+y0f3WG3/8fnTyzM8y8r5NndvLMTp7ZyTM77RudPLPTvtEZUv++M7z3HzrDJz7XGb74hc7w7Bc7w2++3GkX7QxNX+uUKTvlqE6ZslOO6qQLnXJUJ13opAud9LGTLnTShU660EkXOulCJ13opAudfKKTLnTShU4+0UkXOvlEpz20k0908olOe2gnPnSG4elOfOjEh86QvNyJD5340Gnv6sSHTnzoxIdOfOjEh0586MSHTnzowocufOiyZ3TZM7rwocue0WUH7cKHrvD4B7pC7Ie6wts/0hU++LEuuaEr3PnLLrmhS27o0oMuuaErzH2+Sw+6wvEvd4XzX+3Sg64QHu+yj3fpQZd9vEuW7NKDLj3okiW79KBLD7rsGF160KUHXTyiSw+69KBLD7r0oEsPuvSgSw+69KBLD7r0oEsPuvSgSw+69KBLD7r0oEsPuvSgSw+69KBLD7r0oEuO7NKDLj3okiO79KBLD7rDB97cDQfdetCtB91w0K0H3XrQDQfdcNCtB91w0A0H3XrQDQfdcNANB9160A0H3XDQrQfdcNANB938oRsOuuGgmz90w0E3HHTzh24ZshsOuvlDt7zQDQfd8kK3vNCNC93yQjdd7MaFbnmhmy5240I3LnTTxW5c6MaFblzoxoVuXOjGhW5c6MaFblzolqW7caEbF7rDvue6w9kfduNCt32z277ZjQvd9s1u+bFHfuyRH3vkx57w0jt7wlt/t0d+7LF799CDHrt3j927hx700IMeHtlDD3roQQ896KEHPfSghx708IYeetBDD3p4Q0946Fs9vKGHN/SEd+3v4Q09YTS6x97dE1452WPv7glVZ3vCtdQe2bEnROT0yI49smNPaC/tkR17wuOXeuxWPTSxx27VQxN7aGIPTeyhiT00sYcm9sjQPTSxhyb2yNA9ckIPTeyRE3rkhB7+2CMn9PDHHv7Ywx97+GMvf+wNnW/ptVf18sdee1Wv3NgrN/bKjb1yY69dopcv9Noleu3bvXyhly/0hnv+rpcv9PKFXvm5ly/08oVe+bk3fOhrvXyhN6x8uze8uKsXD3pD2YHe0B3Va6fqxQPn43rtVL140IsHzmf14kEvHvTigfPlvXjQiwe9eOD8lV486MWDXt7YyxudH+3Fg17e2AsDzt/q5Y299LAXBpx/ppce9tLDXhhw/mXnf94LA70w0AsDV2HgKgxchYGrMHAVBq7yhKswcBUGrvKEqzzhKgxchYGrPOGqfHAVBq7CwFX5wPkHnX/oKgxclQ+uhopHnX/M+W9dDU8+eTWcjnR+v/OHroYHjly1Pzh/yvkE55Ou2h+u8kXnc53Pu8oXr/LFq3ZK5y8733A1vKvlavhIu/Pdzl9zfuCqrHhVRnJ+2vl5529elZGcX3d+2/nvXA3PPHs1vP688y84/5Lzr16lhVfpgPP3XqMD1+jANTpwjQ5cowPX+ME1fnCNDlyjA9f4wbXwrj+5Fj7yZ9f4wbWw8clr4ZVPX5MTnX/gmpzo/Bec/5Lzjzj/6DWe6Pw3nf8P53c7v/8aDjgf7Xys8yedT7iGA86nOp/hfI7zeddwwPlS5yudv+R8/TUccL7N+S7nrzrf7/yI8+POTzk/5/yS88vOrzm/5fzTzj/r/PPO/9j5nzr/M+d/4fyvnb/3Oi+4zguu+/91/7/u/9fp4HU6eN3/r/v/df+/7v/X6eB1/7/u/9f9/7r/O/8Pzn/O+S84/yXnH7nu/85/3flvOv8fzu92fv/18JFDzkc7H+v8SecTrtsfnU91PsP5HOfznC+6bv7OVzp/yfl651ucb79u/s5fdb7f+RHnb1w3/+vm7/yS88vOrzu/fd38r/MB5593/gXnX3L+1et84Lo84Py9febfZ/598kCfPNBnh+4z/z7z77ND99HAPhrYB/995t9HA/toYB/898F/H/z3wb/zDzn/sPOP9MF/H/z3wb/zTzof6fz+Pvjvkwv75MI+udD5BOeTnE/rC2uZfeGl3L7w1nzni5wvc76qz67UZ0fo44N9+O98t/PXnB/o44N9+N+H/3347/xN51f68L8P//vwv48H9PEA53/i/Mt9+N8XnvhVXzj5n30yYb9M2B/u/+1+mbBfJuyXCfvtB/32g377Qb/9oN9+0G9v7rc394eFT/SH5z7VT//6Q95nnP/Hfrm4n/71079++tdP//rlAOe/3U//+ulfvxzQLwf0ywH9PND5uH45oJ8H9vPAfh7YzwP75cF+edD5in55sF8e7A/pTf2hprU/9HX2hzu9/eGFvv6QONQfSsb6Q+dkv0zcT//76X8//e+n//30v5/+99P/fvrfbz/qD3/7s/7w1V/0h4O/7g9vfsNAeO9vDYRP/NcBe8GAvWBADhqA/QHYH5CDBuSgARlgQAYYgP0B2B+A/QHYH4D9AdgfgP0B2B+A/QHYH4D9Af43wP8GzH4A9gdgfwD2B2jfAO0boH0DZj9g9gNmP0D7BmjfAO0bMPsBsx8w+wGzHzD7AbMfsB8OmP2A2Q+Y/YDZD5j9gNkPmP0A7R8w+wGzHzD7AbMfMPsBsx8IZT8ZCN0vD9gHBuwDA2Y/YPaDZj9oHxi0Iw/aDQfthoPhQ/9zkPcN8r7B8OIHB8Nb/niQ9w3yvkHeN8j7Bu1Eg6Hk/kEZcFAGHJR/BmXAQRlwUAYclH8G5Z9B+WfQfjxoFxi0CwzaBQbthYN2gUG7wGD4ROpg+GLGIO8f5P2DdG+Q7g3i/SDeD+L9IN0bpHuDdG8Q7wfxfhDvB/F+EO8H8X6Q7g/Kf4Py3yDeD+L9IN4Pyn+D8t+gPWDQHjDI9wb53iDfG+J7Q3A/BPdDfG+I7w3xvSG70FD48vuH4H4I7ofgfgjuh+B+CO6H4H6I7w/B/RDcD8H9ENwPwf0Q3A/B/ZD8OyT/Dsl+Q7LfkOw3JPsN2YOG/H1I9huyBw3Zg4bsQUPhNxeGwu8WDoWPlg7JPUNyz5DcM+TvQ/4+5O9D/j7k70MhdXiI5g/R/CGaP0TzhmjeEM0b8vchfx/y9yF/H/L3IX8f8vchfx/y9yF/H7YDDfP8YZ4/7O/D/j7s78P+Puzvw/4+7O/D/j7s78P+Puzvw/4+7O/DMs+wzDPs78P+Puzvw/4+7O/D/j7s78P+Puzvw/4+7O/D/j7s78PmPmzuw+Y+bO7D5j5s7sPmPmzuw/4+7O/D/j7s78P+Puzvw/4+bO7D5j5s7sPmPmzuw+Y+bO7Dcv9wWPrOsLwzLO8M07thejdM74bp3TDMD8P8CMyPmPuIuY/QuxF6N0LvRujdCL0bgfkRmB+B+RGYH4H5EZgfgfkRmB+B+RGYH4H5EZl/ROYfkflHwme/OWL/HbH/jth/R3j9CK8b4XUjvG6E143wuhFZZwTfR3jdCK8b4XUjvG5E1hmRdUZknZFQ0DKC7yP4PoLvI/g+gu8j+O7tM96+4O23vH3F2ze8fcfbn/H257z9R97+ore/4u2vefvr3n7PqKw7KuuOyrqj4dl3jIbfvGs0/O67R8NHf3+U1o3SulFaN0rrRmndKK0bpXWjtG6U1o3KOaOy/iifG+Vzo3xulM+N8rlRPjcann9yNNy7ZzS858BouC9qNHw+ZjQ8cXw0nDw9KueOyrmjcu6onDtq5x2164zadUbp/CidH6Xzo3R+lM6P0vlROj9K50fl/FE5f1TOH5XzR0PE0miIvzMq44zKOKMyzqiMM8rjR3n8KI8f5fGjPH6Ux4/a+cfgfQzex+B9DN7H4H0M3sfgfQzex+B9DN7H4H0M3sfgfQzex+B9DN7H4H0M3sfCt744RufG6NwYnRujc2N0bozOjdG5MTo3RufG6NwYnRuz44zJd2PyzZh8M2bmY2Y+ZuZjZj5m5mNmPmbmY2Y+ZuZjZj5m5mNmPmbmY2Y+ZuZjZj5m5mNmPmbmY2Y+ZuZjZj5m5mNmPma/GbPfjNlvxvjbOH8b52/j/G2cv43zt3H+Ns7fxmW7cdluXLYbl+3GZZtx2WZcthmXbcZlm3HZZly2GZftx8NLD4+Ht35lPLz/38fDp74xHr787fGwb9d4OLtn3G4zbrcZt9uM8/Zx++04jRunceM0bpzGjdO4cRo3TuPGadw4no/j+Tiej+P5OJ6P4/k4no/j+Tiej+P5OJ6P4/k4no/j+Tieu/sZdz/n7h+6+yfuftndPx/nbePhnntuhHe/6Ub42FtuhAffdsNed8Ned8Ned8NedyOM/8GNsPV/boRX/+hGePtHboQPfuyG3f4GrN+A9RuwfgPWb8D6DVi/Aes3YP0GrN+A9RuwfgPWb8D6DVi/Aes3YP0GrN+AdXefcXeKu8+5O9vdF9xd4O4Sd1e4u8bdde5udnebu7tu2Glv2Glv0PYbtN3d0+6ed/dNdy+7e93d2+7+jru/5+4fuvsn7n7Z3T9396/c/Z836NuEf0/494R/T/j3hH9P+PeEf0/494R/T/j3hH9P+PdE+OonJ8LBT0/494R/T/j3hH9P+PeEf0/494R/T/j3hH9P+PeEf0/494R/T9hlJ2S5Cf92d4q7z7k7290X3F3g7hJ3V7i7xt11E+Y9Yd4T5j1h3hPm7e4Rd99w97S75919093L7l6fkGUmzHvCvCfMe8K8J8x7wrzd/St33zNp3pP+Penfk7RtkrZN0rZJ2jZJ2yZp2yRtm6Rtk7RtkrZNmvcknE/C+SScT8L5JJxPwvkknE/C+SScT8L5pAw7KcNOyrCTMuykDDsJ55NwPgnnk3A+Cefuzp7kZ5P8bJKfTfKzSTlmUo6ZtL9M2l8m7S+T+D2J35P4PYnfk/g9id+T+D2J35P4PYnfk+HR706GqO9PhvQfTYaaFyfxexK/J/F7Er+n8HvK7jZld5uyu03Z3absLlN2lym7y5TdZcruMhXe89GpcN99U+Hzn5gKT3xqKpz82ynZfUqGmZJhpvj4FF2bomtTdG2Krk3RtSm6NkXXpujaFF2b4mVTvGyKl03xsileNsXLpmTXKdl1Kry/eCp8qnwqfLl6KuyrnQpnG6dC2ZWp0N0xFRZ6pkJk35TcPiW3T8ntU3L7lNw+JbdPye1T9HyKnk/R8yl6PkXPp+j5FD2foudT8suU/DItu03z8GkePs3Dp3n4NA+fllun5dbpEPVH0yH9j6dDzZ9Oh74/nw53/nIaxqdD6t9Py+zTMvu0zD4ts0/L7NMy+zSMT8P4NIxPw/g0jE/D+DSMT8P4NIxPw/g0jE/D+DSMT8P4NE2bpmnTNG2apk3TtGkYn4bxabOeDo9dmw4xA9Mha2Q61N2YDsPT02Ft3rtvefeKd29Mm/U0LZ+m5dO03Ltf9O5XvPu1abOeNusZs54x6xmznjHrGbOeMesZs54x65nw/B/OhHs/PGPWM2Y9Y9YzZj3Dw2Z42AwPm+FhMzxsxqxnzHpGbpmRW2bklhm5ZUZumZFbZuwpM/aUGXvKjD1lxp4yY0+ZCV/LmgnR52dCRv5MuFw8EwbKZ8JK9Ux4sXaGd8/w7hnePcO7Z3j3DO+eoWfePeXdc9695N3L3r0+Q89m6Jl3f8+7f+jdP/Hul2fwegavvfueWbyexetZvJ7F61m8nsXrWbyexetZ/jXLv2b51yz/muVfs/xrNvzyb2bDOz8zGz78j7Ph/n+aDV/759kQ/S+zcuqsnDorp87KqbNy6ix8z8L3LHzP8u1Zvj3Lt2fhexa+Z+F7Fr5n4XsWvmfhexa+Z+F7Fr5n4Xs2fLJzNjzcOwvfs/A9C9+z8sqsvDIrr8zKK7Pyyix8z8rns/L5rHw+K5/PyuezNHyWhs/S8FkaPiejzvnzHA2fo+FzNHyOhs/58xwtm6Nlc7RsjpbN+fOcP8/RsjlaNkfL5mjZnD/P+fNcyPjKXLj873Nh4Btz/jznz3Oy+ZxsPiebz/nznD/P+fOcrDInq8z585w/z/nznH10zj46589z/jznz3P+POfPc/48589z/jznz3P+POfPc/48589z/jxnJ5nz5zl/nvPnOX+eM+c5f57z5zl/nvPneXOe9+d5f57353lznjfneX+e9+d5f54353lznvfneX+e9+d5c54353lznvfnefvIvDnPm/O8Oc/78zwdmzfneXOeN+d5OjZPx+bp2Lw5z5vzfFjLnA8v5c6Ht+bPm/M8bM/D9jxsz4e3NM2H97XOw/Y8bM/D9jxsz8P2PGzPw/Y8bM/D9jzPmoftedieh+15njXPs+Z51jxsz8vj8/L4gjy+II8vyOMLstmCbLYgmy3IZgv4vEC7F2j3Qij4kwV8XsDnBXxeoN0LtHsBnxfweQGfF/B5wR6ygM8L+LyAzwvh9d0L4V37F8JHDi3g80J4+thC+OWphfDOxIXw4eQFWXxBFl+QxRdk8QU+vcCnF/j0Ap9eoGELNGyBTy/w6QUatkDDFmjYAg1boGELNGyBhi3QsAUatsCvFvjVAr9aoGEL4W9/thC++ouFcPDXCyH1DYvhA29eDJ9+62J45O2L4cA7F+XwRTl8UQ5ftHst2r0W7V6Ldq9Fur1ItxfDC3+9GN7894t0e5FuL9LtRbq9KJssyiaLdHuRbi/Koouy6KIsuiiLLvLoRR69yKMXefSinXPRzrlo51yUwRdl8EUZfFEGXwzPX14M9zYuhvdcWQz3dSzyqsXw3PXFcM/QYnj32CKvWuRVi7xqkVctwvUiLi/yqkW4XoTrRbhexOVFuF6E60W4XoTrJbhegusluF6iX0twvQTXS3C9RL+W6NcSXC/B9VKY+oul8PRfLdGvJTNe4s9L/HmJPy+Z8RLNXuLPzn5zyYyXaPYSzXb20JIZL9FsZ08tmfGSGS+F+9OdzVoy4yUzXrJvLZnxkhkvmbGzzUtmvGTGS2a8ZMZLZrxkxs7OLMkkS2bs7Kqzm0sh3F0yY2e/vxTe/uOl8MGfOvszZ3+xFF759VJ427037Vo37Vo37Vo3efNN3nyTN9+0X9/kzTd5803efFP+vCl/3pQ/b8rdN+XPm/LnTfnT2YduymE35TBn/93Zb9wMK992NsLZvTdp103a5WzsTdp1k3Y5m+Rs2k3a5Wyus/k38fgmvXa2+iYe38RjZ1ud7byJx872Ozt8E4+dnXZ2/qbseVP2dHbD2Z2bsqezzzn7o5t2LGdfcfa1m3zZ2TfcClW/dYsv3+LLt2D6Vkj+nVuh4n/cgulbdstbdstbMH0Lpm+FT/75LZi+BdO3YNrZf3D2c85+wdmHnX3E2Ued/Yaz33Z21y2YdvYpZw/fgmlnTzgbfyu896yzqc5m3LJXOpvnbNEtWu1stbO1zjY62+psp7O9zvY5O+zsuLNTzs45u+TssrPrzm47+4yzzzn7Q2dfdPYVZ19z9nVn33BbDrntv7f997Ycctt/b/vv7dD7v277723/vW2Xvu2/t/33dnj4L2/7723/dfYfnP2cs19w9kvOPuLso84+5uy3nd3l7B5nn3L2sLNHnT3hbLyzZ51NdTbD2Rxn85wtcrbM2Wpna51tdLbV2c7b5utsn7PDt83X2Sln526br7PLzq7fNl9nn3H2udvm6+yLzr7i7GvOvu7sG+6Y7x3/vUOz7pjvHf+9Q7PumO8d/71Ds+6Y7x3/vUOz7pjvHf+9I2s6+w934NnZh5x9+A48O/vvzn7jDjw7u8vZvXfg2dnDzh69A8/Oxt+BZ2fTnM28A8/O5jtbfIcvOVvtbO0dmcvZ1jt2yDt2SGf779ilnL3h7PQdGu3szTs0+g6NdnbnDv7eodHO/ugO/jr7M2d/cQd/nb13GX+X8XcZf5fxdxl/l/F3WbZext9l++Oy/XEZf5ftUcv2qGX8XZY9nH1gmQ8v82Fn/2WZDy/zYWcfX7ZPOBuxTK+WZUxno5fp1bKMuUyvlumVs+nL9GqZXjlbsMyTlunVsly9LFc727xsh1qWq5ftUMt2KGdHl0PLxHKYmHF2YTkcv70czq8uh49uLYfPPu3ss8t2iWW7xDJ9Xg5Trzr7y2X6vEyfV+jzCn1eoc8r9HmFPq/w4JUw874V+rzCg1d48AoPXuHBKzx4RaZekalXQudnV8Lc51fCs19cCfH/uhKK/m0lfPyxlfDQt1bCk0+u2CNW7BEr/GglLMSs2CNW+NEKP1rhRyv8aIUfrfCjFX60AssrYalqhR+twPKKnLUCyyu4uyJnrcDyCu6uwPIKLK/g7gosr8DyCiyvwPIKLK/A8gosr9CqFVhe4b8rtGoVllf57yosr4aX3rnKf1dheZU2r/LfVdq8SptX7U2rtHmVNq+a7SptXjXbVblylTavmu2qXLlqtqtmu2q2q2a7KmOtmu2q2a6a7arZrtofVs121WxXzXbVbFfD+YJVs10121WzXTXbVfvxqtmuhqnuVbNdNdvVkDe6arar4cHZ1fCtxVXeu2pPXDXbVd67ak9c5b2rvHdVplzlvau8d9XusGZ3WJOv1uSrNflqTb5ak6/W7Etr8tWafWnNvrQWyj66FrrvW6NTayHyr9dC4t+t0am18InPrdGpNTq1RqfW6NQanVqjU2t0ag1v1+jUGt6u4e0a3q7h7ZoMvYa3a3i7hrdreLtmV1rD27XwaM1aiKpbw9u18MG2Nbxd47tr4ZX+Nb67xnfX+O4a313ju2t8d43vroXxu2th67trIfb5tZDz4zU78ZqdeA2O1+zEa3bidTvDepj47XU4Xpef1+F4Xc5Yh+N1OF6XM9bheD20/tk6HK/D8Tocr8PxOhyvw/F6iPjSOhyv24fX4Xgdjtftw+twvC5XrcPxOk1el6vWafI6TV6nyes0ed2+sE6T12nyOs9dp8nrNGqd567TqHWeu06j1mnUOo1ap1HrcuQ6jVr313UatU6j1mWMdRq1LmOsyxjroeGn6zLGuv1/PcT8Zt1fN+z/G/66EXb+24a/btiPNvx1Q6basCts+OuGTLXhrxsy1Ya/bsjNG/66ITdv+OsGzm746wbObvjrhr9u+OuGv27464a/bvjrhr9u+OuGv27g7Ia/bvCfDX/d8NcNf93w1w1/3fDXDX/d8NcNf93w1w1/3fDXDX/d8NcNf93w1w1z3fDXDXPd8NcNc93w1w1z3fDXDXPd8NdNc930101z3fTXTXPd9NdNc9001036tGmum/Rp01w3w3Of2jTXzVBy/6a5boYvfmHTXDfDmx7ZNNdNGN6UlzdheJPXbsLwJq/dhOFNXrsJw5swvAnDmzC8CcObMLwJw5swvAnDmzC8Gd7evAnDm7LjJgxvyo6bMLwZPjyxCcObtHgzvHZrkxZvhqbNTVq8SYs3afEmLd6kxZu0eBNfN2nxJr5u0eItfN2y62/h6xa+buHrFr5u4esWvm7h6xa+buHrFr5uyRVb+LolV2zh6xaf3eKzW3x2S27c4rNbcuOW3Lhl/9uy/23Z/7bsf1u0aSvUJW3Rpq3wtawt2rTFd7Zo0xZt2qJNW7RpizZt0aYt2rQVnri+FU4ObtkLvHfSe2e9d9F773jvmvdue+93vPd73vtD7/2J977sva957+ve+4ZtOrwtU2zT4W2ZYpsOb9PhbTq8TYe36fA2Hd7msdt0eJvHbtPhbR67bdfd5rHbdoJtu+62nWDbTrBtJ9i2E2zb+7btfduh9dB2mDqyHZ44vh3uidsO7z6zHTpTtsPcuW2esx3iL27znG070DbP2eY52zxnW37a5jnb8tO2/LQtH3vv+LY84b3z2/KE965s4+o2/G7j6jb8buPqNvxu4+o2/G7j6jb87uDqDvzuwO8O/O7A7w787sDvDvzuwO8O/O7A705Y+MQO/O7Q4B343aHBO/C7Q4N34HeHBu/ITjs0eEd22qHBO7LTDg3esQvs0OAdO/2Ome6E4bQdM90J0ed3zHTH7rNjpjtmumOmO2a6Y6Y7ZrrDb3bMdIff7JjpjpnumOmOme6Y6Y6Z7pjpjpnuyMU7ZrojJ+6Y6Y6cuGOmd830Lm+9a6Z3eetdM70rN90107ty01256a7cdDc0fOyu3HQ3PPZXd0PM39wN7/zMXXveXXveXbv8XXveXbv8Xbv83TDzzbtyxN1wOvKuHHE33Bd1V464S5PuyhF3adJdmnSXJt2lSXdp0l0Z8S5Nuisj3qVJd3nNXTy9y2vu/j+Gyzy+6cL840mT5mqbtGnSpmnaJIXmaJp26tQpc7rvhzHmkKlzypB5IKLD4TlFZOi8pkwR+aEMERkyRLwRGSKikyEiQ1R0iIgMet8H0Pv8vf9/ntdzP5/Phzs9Adac4E5PgDUnuNMT3OkJ7vQEd3qCOz3BnZ4AV09wpyfA1RPc6Qlw9QR3egJcrTHWWGvA1Rrj0pwacLXGsBbUwP9r4P818OEa+H8NfLgGDlEDH66BQ9QYd1xQA4eogUPUwCFq4Ic1cIga+GENu1tj7Lmuht2tQc/WsLs17G4Nu1vD7tYYix+oYXeJ+XgNu0vM5TXsbg27S8y1NewuMV+uYXdr2F1ibq1hd4n5QQ27W8PvJeZ/avi9xPy6ht9bw+8l5okafi8xW2r4vTVgKjH7asBUYo7XwA1r+Ue1/KNa/lEt/6jWKAnW8o9qjYNltfyjWnROLby/Fp1TC++vhffXwvtr0bG18P5auFItddbClWrhSrVwpVq4Ui111sKDa9Httej2WqPmvlrqrDVWPkzMx4n5JDGfJuaztcbq54i5lpjribmRmK8RczMxtxJzOzF3EnMXMT8h5n+I+TkxvybmYWJ+T8wTxKwnZgsxO4h5qpY6iTlEzHFiWuqos44666izjjrrqLOOOuuos44666izjjrrqLOOOuuYZx111lFnHfOso8466qyjzjrqrGOeddRZR511zLOOOuuYZx3zrKPOOuZJzMeJ+WQd8yTms8RcXcc8ibm+jnnWgaXE3FzHPIm5nZgf1IGlxPyEmP+pgyMR8+s6OFIde0vME3XgSx17S8zOOva2jr0l5nAde1sPvtSzt/XsbT17W8/e1rO39extPXtbj46rZ2/r2dt6fm49e1vPz63n59azt/X83Hp+bj0/t56fW8991vNz6426G+v5ufXGqlvruc96Y9qCenh+PfdZD8+v5z7ruc967rOe+6znPuu5z3rusx4crec+67nPenC0nvusB0fr0TT14Gg9mqYe3luPpqmH99YbW47Vw3vrjbmN9WBLvVHcVQ+21POH6sGWev5QA3+oAWxp4A818Ica+EMN/KEG9FsDf6iBP9RgLE838IcajCnnNBg15zcYQz9pMFaqAW7UYFw8rQFu1AA3aoAbNcCNGuALDXCjBvhCA3yhAb7QAF9o4N828G8b0KoN/NsG/m0D/7aBf9sAhjbwbxv4tw3GyCsN/NsGY/OWBmPauw1gaINh+qjBWPNxg7H10wbj0gMNaJkGw/pNA1qmAS3TgJZpMLqbGtCpDejUBnRqg3F0sAFcaTCWZTSCK43gSiMcsBFcaQRXGsGVRnCl0ZgbawRXGo3i6ka4QiNcoRGu0AhXaESTN8IVGtHkjcapyxvhCo3Gxqsbuc1GdrYRHdPIbTays43cZiO32cjONnKbjexsIzvbyG02srON7GwjO9vIzjays43sbCM728jONsL/GtnZRna2kV/byK9tZGcb+bWN/NpGdraRX9vIr21kZxv5tY1omEbji/5Go2m40XjY1GSEM5uMc51Nxtc5TfCEJmbZBE9oAlOamGUTPKEJTGlilk3MsglMaWKWTcyyCUxpYpZNzLKJWTYxyyZm2cQsm5hlE7NsYpZNYGcTs2xilk3MsolZNjHLJmbZBB9qYpZNzLLJmPpiE7NsYpZNxqo3m4yz3mlilk1G0/tNxsMfNTFLct1HrgfI9asmdCm5HiXX403G4TpybSbXDnI92QRHINchch0jV0szHLcZDd7M/2lGgzfD+5r5P838n2b+TzP/p5n/0wyeNPN/mvk/zeBJM/+nmf/TDJ40c5fN4EkzeNLMXTZzl83cZTN32cxdNoObzdxlM3fZDG42c5fN3GUzuqUZftvMXTbDb5vht81G36Zm+G2z8erbzcaUbc3wg2b0aDP8oBl+0Aw/INcvm+EHzUbJd83G9v+Ra20z2rsZ7d1sbOgm155mY8Zgs9EzSq4ZLcYmW4sxOauFfW0xBvJb0Cwt7GsL+9oCD2phX1vY1xb2tQUe1MK+trCvLexrC/vawr62sK8t/NgW9rWFfW1hX1v4sS3sawv72sKPbeHHtrCvLfzYFjCzxbh0aQu/p8WwrmxBr7Twe1r4PS1wgxZ+Twu/p4Xf08LvaeH3tPB7WtDcLfyeFn5PC5q7BQ7Uwu9pgQO1wIFa4EAtcKAWOFCLcWigxbhjtIUaW41yW6uxy9VqzPK0UmOrkRtoNV4PtaLLWqmxFV3WCtdrheu1UmMrXK8VrtcKf2+lxlZqbIW/t3KTrdTYSo2txsw5rdxkKzW2UmMrNbZyk63U2EqNrdTYyk22giOt1NhKja3cZCuarJUaW6mxlRpb4T+t1NhKja3U2Mp/baXGVmpspcZWamylxlZqbKXGVmpspcZWamylxlZqbKXGNmpso8Y2amyjxjbm2EaNbdTYRo1tzLGNGtuosY0a25hjG3Nso8Y2amyjxjbm2MYc26ixjRrbmGMbc2wDK9uosY0a25hjG7y9jRrbqLGNObYxxzYwpI0a25hjG3NsA0Pa2NU2amxjjm3GNTva2NU2drWNObYZF3/Wxq62satt7GobXLaNXW1jV9vY1TZ2tY1dbWNX29jVNn5rO7+1nV1tZ1fb+a3t/NZ2Y0tJO7vazm9tR4e1o8Pa4QPt/NZ2eE87fKCde2znHtu5x3b4QDv32M49tnOP7dxjO/fYzj22c4/t3GM7PLade2znHtuNHUva0Zvt6M12Y+nf2tGb7Yaxrt04tqEdvt4OfrTD19vh6+3gRzv40c7PaQc/2sGPdvCjnZ/Tzs9p5+e083Pa+Tnt/Jx2fk47urqdn9POz2nn53TAeTrgPB1wgQ44TwecpwMu0AEX6IALdKC/OuACHXCBDvRXB1y9A67egf7qgKt3wNU7jLErOvirHfzVDmP67A7+agd/tYO/2sFf7UCTdPBXO/irHWiSDnRmh3F8WYex6JkOY8WqDqP6hQ5j/4sdxtyNHUbGax3G2rc6jG3vdBiXb++A13XA6zrgOx3wnQ54XQd8pwO+0wF2dIAdHWBHB9jRAXZ0gB0dYEcHPKADHtAJD+iEB3TCAzrhAZ3G0sJOIxnqNPZEOo1jEzuNhclOw1fVaWw+s9OYdm4nt9hpmC7qRHd1ors60dKd3GInt9jJnnaipTu5xU5usZNb7GRPO9nTTva0k1vsZE872dNO9rSTPe1kTzvZ0072tJM97WRPO9nTTn5qJz+1kz3tZE872dNOfmonP7XTuPlgJxygkz3t5Kd2wgE64QCdcIBOOEAnuNEJB+iEA3SiLbvAjS5wowvc6GKGXeBGF7jRBW50oUO64HNdzLCLGXbB57rgc13wuS5m2MUMu5hhFzPE77ddxpbfdTHDLmbYxQy7mGEXM8RvYRcz7GKGXcywixl2McMuZthlFD6H3wtdzLCLGXYxwy5m2AU374Kz4vcBfv/uYoZdzLAL/O8C/7vA/y6j+hh+Nfg1dhkPtHbB5brgcl1wuS40ZZexxNzNr+nm13QbR9zdxt353fzTbn5NN7+mm1/Tza/pBjO6wYxufk03v6abX9MNZnSjP/Cbjt+v8ZvRDS/vhpd3o7O6ucNu7rCbO8RvAX5/wu/Bbu6wmzvs5g67ucNu7hC/Nfitw+8l/F7p5g674XHdYH832N8N9uO3B799+H2O31f4He42Nh7tRnt0oz260R74deJ3Cr9+/IbxM51ES56E35yE35yE35yE35yEq56Eq55kR0+yoyfZ0ZNG+syTxr5zThpzJp1kR/GbjN8v8LsEv8vxuwq/q0+yoyfZ0ZPs6El2FL878bsHv0X4/Rm/R/Bbgt/Sk+zoSXb0JLiP39/x24DfJvzewG8Lftvwex+/j04aRR+f5M+c5M/gdxC/b/A7it9x/Orxa8avA79T+PWdRFudRFvhZz2F5jiF5jhltOedMh4rOAV/OwV/OwV/OwUXPwUXPwV/OwV/OwUXP2UsvvCUUTQZv6n4XYLfZfhdid/V+F2L3xz8bj5luOfjdwd+9+B3H34P4PcIfo/jtxS/5fitxO95/P6O3wb8NuH3Bn5v47cNvx34/Qu/j/H7FL8D+B3E7xv8juJ3HL96/Jrx68DvJH59+A3hN46f9TT1naa+09R3mvpOU99p6jtNfaep7zT1nWZ+p6nvNPWdpr7T1IffVPwuwe8y/K7E72r8rsVvDn434zcfvztPM7/TzO8088PvEfwex28pfsvxW4nf8/j9Hb8N+G3C7w38tuC3Db/38fvoNDhxGm56Gm56Gm562nAdxu8ofsfxq8evGb8O/E7h14ffMH6mHvazh/3sYT972M8e9rOH/exhP3vYzx72s4f97OGH9vBDe/ihPfAZ/Cbj9wv8LsHvcvyuwu9q/K7Dbw5+v8fvVvzuxG8Bfovw+3MP99fD/fVwfz3cXw/318P99XB/PdxfD/fXA/fugXv3GF+822PM24nfR/jtwW8ffp/j9xV+h/H7Hr8T+DXg14JfJ36n8evHb6QHjOgFI3qNC1y9/Jde/ksv/6WX/9LLf+nlv/TyX3r5L738l15wvhec7wXne8H5XnC+F5zvhXf3ood70cO9xv7re425c3uNjFt6jbW39aIT8bsXvz/h9yB+f8Hvr/gtw28FfqvwewG/F/HbiN9r+L2F39Ze/mcv/7OX/9mLfupFP/Uax7/oRQv3ooV74Wq9cLVeuFovXK3XiHb3wmN64TG98JheeEwfPKYPjdhnzM7tQ1f0gQ994EMf+NAHPvSBD33gQx/40AfG94HxfWB8H9qpD+3Uh3bqQzv1GSUz+4zt1/QZV9zQZ3Tf1Gc88Yc+I35Hn7H77j7jmvv6jKH7+9CHfejDPrhoH1y0Dy7aB/71gX994F8f+NfH7fVxe33cXh+318ft9XF7fdxeH7fXx+31cXt97GYfu9nHbvaxm33sZh+72cdu9rGbfexmP7vZz272s5v97GY/u9nPbvazm/3sZj+72c9u9rOb/exmP7vZz272w0P74aH98NB+eGg/PLQfbOgHG/rBhn7jgXn9RvFt/ca2u/qZXT+z62d2/cyun9n1M7t+ZtfP7PqZXT+z62d2/cyun9n1M7t+ZtfP7PqZXT+z62d2/cyun9n1M7t+ZtfP7PqZXT+z62d2/cyun9n1M7t+ZjfA7AaY3QCzG2B2A8xugNkNwM8G4GcD8LMBI37GgLH77AF07wC6dwDdO2CcMXXAODBtwLj5sgHDeuWAsW7mgDHp2gHj8A0Dxl03D/A3B/ibA/zNAf7mAH9zgL8ywF8Z4K8M8FcG+CsD/JUB/soA/HMA/jkA7g2AewPg3gC4N8DdDXB3A9zdAHc3wN0NcHcD3N0AdzfA3Q1wdwPc3QB3N8DdDXB3A9zdIHc3CK4PoiEG0RCDaIhBtOAg/HoQfj0Ivx6EXw/CrwfRu4Po3UH07qCxacqgMfmXg8bxXw0ai64YNAp/OwhvGYS3DBrzbxo0HH8YNDbcPmhcePegcXThoLHg/kHD+/Cg8eZjg8bFTw4aDU8PGg8+O2iUrB5EIw2ikQbRSINopEH0wyB7OcheDrKXg+zlIHs5yF4OspeD7OUgeznIXg6yl4Ps5SB7OcheDrKXg+zlIJg+ZIQzh+CdQ/DOIXjnELxzCN45BO8cMq4rH0IDDqGPhtBHQ3CWITjLED9liJ8yxE8Z4qcM8VOG+ClD/JQhfsoQP2WInzLETxnipwwZh+4dgpMNGcseGjJSjw0Ze58YMmY/PWSMPTNkrH5uyDh77ZBxcP2QMf/lIcPx+pCxYfMQ+m8I/TcE5xyCcw7BOYfgnENwziE455Cx7rshY9LxIXTDELphCLwbAu+GqG2I2oa4uWFubpibG+bmhrm5YW5umJsb5uaGublhahumtmFqG6a2YWobho8Nw8eG4WPD8LFh+NgwfGwYXTRMbcPUNkxtw9Q2TG3D1DZMbcPwzWH45jB8c5jahqltmNqGqW2Y2oapbZjahqltmNqGqW0YbTtMbcPUNkxtw9Q2TG3D1DZMbcPUNkxtw8xtmLkNU9swtQ1T2wi1jVDbCLWNUNsItY0wtxHmNsLcRqhthNpGqG2E2kaobYTaRpjbCHMbYW4jzG2EuY0wtxFqG6G2EWobobYRuPQIXHrE6Fk8wtxGmNsIcxuhthFqG2EnR9jJEXZyhJ0cYSdH2MkRNO0IWmGEuY2wkyPs5Ag7OcJOjrCTI+zkCDs5wk6OwDNH4Jkj8MwReOYIPHOEnRxlJ0fZyVF2chScGwXnRsG5UXBuFJwbBedGwblRcG6Uexvl3ka5t1HubZR7G+XeRrm3UXTCKFpv1Dg4e5R7G+XeRrm3Ue5tlHsbBQdGwYFRcGAUHBgFB0bBgVFwYBQcGIWjjMJRRuEoo3CUUTjKKBxlFI5CjnvIcR85fj7KLxnll4zyS0b5JeTYQI6t5NhFjqdH0QijaIRRNMIYGmEMrT6GVh9Dq4+h1cfQ6mPG9LIxoyU2BsaNgXFjYNwYGDcGxo2BcWP8yTH+5Bh/cow/OcafHONPjvEnx+BfY/CvMfjXGPxrDP41Bv8agz+PwU/G4Cdj8JMx+MkY/GQMfjIGPxkzHnh1zCh+awwNO4aGHUPDjqFhx8AActxPjl+Q43/J8Qg5HiPH2jFjfhM5tpNjNzn2kuMgOY6NodHH0ejjaPRxNPq4YS0YN9YFx+GW43DLcbjlONxyHG45jjYYB9/Gwbdx8G0cfBsH38bBt3FubZxbGzemXj9u1N04Dr6Ng2/j3No4tzbOrY1za+Pc2ji3Ns4+jrOP49zaOLc2zq2Nc2vj7OM4+zjOPo6zj+Ps4zi3Ns4+jrOP4+zjOPs4zj6S4/FxdM84+zjOPo6zj+Ps4zj/nxxNJh3MMCmcadJ8u0k7nCZdnG3SKrdJDbkmnZVv0oN+k74oNOmaoEmvh0waKjVpatSklRNMKo+ZdFfCpF0VJrnTJs2qNunVM0w674cmPXaOSYd+ZNKESSbdcYFJpotMmm6YtGaySS1TTDr3Fybt/aVJvukmzb7UpM2XmzR2hUnTrjLp6G9NSs4yacE1Ju25ziTvDSatv9Gk7ptMumCeSU/8waQjt5p08x0mbbvLJOs9Jl1+r0nr7jOperFJix8waf+DJhU9YtLcv5jU97hJk58waflSk44vMyn9fybtfMYk199MmvGcSRufN6nnBZMeXkc/1tOPl+jHy/TjFfrxOv14k35sph/v0I9/mpS7nX7soB876ceH9GOXSYd3049P6Men9OM/9OOASWu/MKn9IP34L/34hn58a9KcoyZtOUY/TtCPWpOO1ZuUajJpYQv9aKMfnSZt6Dbp1CmTLuw1aWk//Rg0ad6ISdvHTLKZzbrCYtb6TLPOcJj1gMusA9lmFXvMejXPrIF8s6YUmLUiYFZN0Kw7Ssz6MGxWdplZMyea1RIz69ykWY+mzPo6bVb0B2ZtPtOssR+aNe1cs1afZ1byx2Yt+IlZey4yyyuzrvuZWd0/N+uCi816YppZR6abdfNlZm37tVnWK826fIZZ62aaVf07sxZfa9b+680qmmPWprlm9d1s1uRbzFo+n1i3m3XbnWbt/KNZrgVmzVhoVtMis86+36yH/2zWwYeI9ahZbz5m1sgSsy5+klhPmRVfbtbdK8za/axZuauItdqszjVmTfq7WUteJNYGs+ZuNGvrJrMyXiPWG2Ydf8us9BazFm0l1rvEes+sje+b1fMBsT4i1r/NCu8xa/5es3bsI9ZnZq363KyGL80662tiHSLWt2Zd851Zr39PrOPEqjHrcJ1Z5Y3EaiZWm1mXdpi1totYp4jVY9a+PrMKB4k1TKxRswxThpZlZHBjGdxYBjeWIUd2BjeWwY1lcGMZ3FiGcgMZ3FgGN5bBjWVoSTRDhydkcGMZ3FiGMlIZujSdobXVGUqfmaFFP8zQvnMyVHhehjZOylDPBRkyLiKWQayfEevnxPoFsaYRazqxLiXWr4n1G2LNINZMYs0i1jXEup5YNxBrboa23kysW4g1n1i3EetOYv2RWPcQayGxFhFrMbH+TKyHiPUosR4j1pIM5kWsp4j1NLFWZDAvYq0i1mpirclgXsR6kVj/yGBexNpErNeI9UYG8yLWFmJtJda2DOZFrPeJ9UEG88pgXsTaQ6y9GRrZR6zPiPV5huIHM3T318Q6RKxvM7Tuuwx1fk+s4xnaX5OhonpiNRKrOUOT2zK0vINYXRm67VSGdvZkyNVPrMEMNQ1n6OwxYpks8losui7TojftFo04LXoi26IjbovieRZty7fIWmDR5QGL1gUtqi6xaHHYov1RC/dl0aaYRX0JiyanLNyXhfuy6LYzLdyXhfuycF8W7svCfVm4L2LJovU/s3BfFu7LogPTLCr+lYX7smjg1xZNudKiFTMsqplp0R2/s+jDay3Knm3RmjkWtcy16NzfW7T3Fot8t1o0+3aLNt9p0YV3W7R0gUVHF1o0708Wbb/fItuDFq182KK6Ry0643GLHvirRe6lFs1aZtGryy067xmLHltp0aFVFs153qItL1hkWmfRsvUWHdtgUeplC//QIsfrFl35pkUbNlv4hxb+oUVfvGvhH1r4hxb+oUVLdln4hxb+oUVbP7UoY79Flx6w6PgXFqW/smjRfy3a941FM45YtPGoRT3HLHr4hEUHay0KN9D3JvreYtHF7fS9k76ftOju0/S9j74P0Pch+j5K38fpu9mqmVarNtms6nNY9WiWVV/nWBXNtWqz16oxn1XTCq06WmRVMmTVglKr9kSsumKCVevLreqOW/VAhVUHKq0qrraCX1YNnGXVlHOs4JcV/LKCX1bwywp+WcEvq1I/t2rhL6zgl1VXTrdqw6VWnbrcym1Z9cVVVpXMtHJbVm7LqqnXW7ktK7dl1V03W7ktK7dl1fHbrNyWlduy8gut/EIrt2XlF1r5hVZ+oZVfaOUXWvmFVj3xpJVfaOUXWrVthVXWlVZdvsqqmtVWVb9g1eK/W5W9nl5soBcbrTr3FXrxGr14w6rZm+nFFqsu/KdVS9+lF+9ZNW+nVds/tMq2y6qVu62q22PVGZ9awS4r2GXVrC+sYJcV7LKCXVYVHrGCXVawyyrjhFXLaq3Myqr5TVbtaLEyK6tWdVrV0G1lVlbt7rUqd8DKrKzqHLFq0riVWWWqyJrJrDKZVaYmZ2Uyq0xmlanbvJnMKpNZZWp1USazymRWmbJFM5lVJrPK1BmJTGaVyawy4RqZzCqTWWXCNTKZVabmTMrUlgsymVUmfzBTxyZnMqtM/mAmfzCTP5jJH8zkD2Zq928y+YOZ/MFMdc7K1KRrM8Et8puTqblzye9m8rslE9wiv9vJ707y+yP5LSC/heT3J/K7P1N7/kx+D5Pfo+T3OPn9lfyeJL9l5Lec/FaQ30ryW0V+z5PfC+S3jvzWk9+GTHgG+b1Cfq+T35vkt5n83iG/f5Lf9kyt20F+O8nvX+S3i/w+pn+fkN+n5Lef/h0gvy/J7yvy+y/5Hc7U0SPk9z35/Y/+1ZBfXabqGsivmfxaM+XuIL+uTLWfzNR5PeTXlwlmkd9wJpiVCWbZwCwbmGUDs2z8QBu80AZm2fiBNt2db+MH2viBNn6gjR9o4wfa4Bg2fqCNH2iDY9jgGDb5qmya/QMbHMOmC8+2aem5NpWcb9O8H9u0/Sc2Tf2pTStlU/kUm+6aatOui2269BKb1v7KpvTlNi26wqZ9V9o047c2bbzaprOvsenh62w6ONum62606c2bbHBCG5zQpuLbbHBCG5zQpin32LTiXpsmLLLpjsU2ffiATdMfsmnNIzalHrNp4RKb9j5h05VP2bThaRt4ZdODz9rAKxt4ZQOvbOCVDbyywS9s4JUNvLJp8ms2+IVN0c023bbFprGtNk1716bV79mU3GnTgg9t3JRNV+y2cVM2bsqmB/5j46Zs3JSNm7JxU9T0jY2bsnFTNv6fjZuiplp63kBNTfS8hZ632/h/9PwkNZ2m533UNGBTzRA9H6WmcXqeYdcaq10tNrsWOu3am2WXz23Xhly7TnntcAs7/N0Ot7DDLexwCzvcwg63sGtuzK6tCTtYZdfytB2ssoNVdu38oR2ssoNVdrDKDlbZZfupXVfIDlbZdcZUux642C73JXbN+pVd7ZfZdd4VduZkV+Fv7ZpztV09v7PLuM7OnOwK32hnTnaN/N7OnOxwd7vid9iZkx3ubmdOdtXcZ2dOduZkZ07U9IidOVHTEmp6ws6cqOlpO3OipmftzImaVtvhgXbmZNf+F+3MiZo22tW3iZpes/P7qGmznd9nZ052fp+d32fn99n5fdS0y87vszMnO7zdzu+zg1N2eLsdnLKDU3a5DtvBKbuajtp19v/s4JRd3jq7rmuwq7vJrgta7TrQbldxl12vnrRr4LSde7Lr0AB9GLZry6hdJpODe3LomNXBPTnggA7uycE9ObgnB/fk4J4c3JMDzu7gnhxwdgf35NCaiQ44u4N7cmhvysE9ObThBw6dOtOhB8926ItzHbrmfIde/7FDky50aMlPHSqa7NDcKQ71TXVo8i8d+voSh6KXOtBYDjSWQ0uvcqCxHJo3y6Ht1zhku96hlTc4VHejA4xyaNc8BxjlgP85wCgHGOUAoxxglAO+7gCjHPw9h7wPO/h7DnU/5uDvOfh7Dv6eg7/ngE84+HsOFT7n4O850FcOGesc6CsH+sqhN192aOQVh5543aEjbzp089sObXvHoSnbHFqx3aEJ7zt0xwcOmT5yaPq/6d3HDqX2OrRwn0OOzxy68nMHXN0BV3fA/RxwPwfczwH3c2jxcQfcz6GZ9Q5taqR3LQ492kbvOh2a3U3vTjnQVvSu36GSIXo34tDQGL0zO3XY4tRcmxN8coJPTvDJCT454RJO8MmppYVOuIRT80JObS91ooWdaGEnPN0JT3fC053wdKeOVzvh6U5uySnXuU5uyammSU5uyQnvc3JLTm7JyS05uSUnt+TklpzckpNbcnJLTm7Jyc9zcktOfp6TW3Ly85zckpOf5+SWnPw8p169w6mBu5x67B6nDt3r1JxFTm1Z7ISjO+HoTji6E47uhEc44ehOeIQTHuGERzjhEU6tWOWERzh1xwtOffh3p6avd4JNTjifE2xygk1OsMkJNjl19ztOsMmpy7c7wSanqj9wavG/nMr+t1MzP3aq5ROnzt3n1N79Tvk+d2rDl05m5NSDh5zMyImecjIjJ/zcyYyc8HMnM6LfzU5mRL87nMzIyYyczMjJjJzMyMmMnMzIyYxczMjFjFza6nAxI5eW57iYkYsZuZiRixm5mJGLGbmYkYsZuZiRixm5mJGLGeGTdjEjF//OxYxc/DsXM3Lx71zMyMW/czEjl+p+hs9UF7jkApdc4JILXHKBSy65rnKBSy41Xe0Cl1zacx0+N7i0/kaXzrjZpQfmueSe79Ks21xqv8Ol8/7oQkfhs9AF18Pnfhdcz8UdueB6Lu7IpQv+6uKO8Fnm4o7wecbFHbm4Ixd35OKO8Fnn4o7wecnFHeHzqos7cqn4LRd35NLAO/hsc+nQdnzed2nLBy4ZH7m07N8uNBQ+e11oKHw+c+nI5/gcdGnb1y5N+Qafb12acBSfYy6ZTuBT69Kxehc8D58WF5iET6cLTMLntAtMcoFJ+Ay7dMcoPqYsTc/I4tdlKWXP4tdl8euy+HVZ/Losfl0Wvy6LX5fFr8vSHSVZ/Dp8yrL4dfjEs7QwmSVHJT5VWWr4AT5nZWn32fj8CJ/zs1R9AT4XZinbwGdyllqm4PMLfKZlwcfxuTQLjofPb/CZkaV1M/H5XZYWX4vPbHzm4DMXn99noZ3wuTVLG27H5y587s5S7r343Jelzj/h8wA+D2Vp5iP4/CVL5y7B5wl8nsLnaXxWZIFH+KzCZzU+a/D5exZ4hM8GfDbi8wo+r2XJ9yY+m/F5B59/4rM9C92Ez058/oXPLnw+zoLf4bMPn/34fI7Pl1k69RU+h/D5Fp/v8Pk+ixvCpwafenwa8WnJ4obw6cSnG59T+PRmcUP4DOEzgs84PuZseHg2PDxb5zqz0UzZcIZsOEM2nCEbzpANZ8iGM2SrM5StSeFs9C0+E/GJ4ZPEJ4VPFT4/wOdMfM7G51x8zsfnx/hciM9P8ZmMzxR8foHPL/GZjs+l+FyOz2/wuQqfmfjMwudafK7P1sw5+MzF5/f43ILPrfjcjs+d+NydzXzwuQ+fP+HzAD4P4vMIPn/BZ0k288HnKXyexuf/8HkWn1X4rMZnTTbzwedFfDZkMx98XsHnNXzexGdzNvPB55/4bM/mx+GzE59/ZfPj8PkYn0/w2YfP/mxwCJ8v8fk6GxzC51t8vstW9TF8juNTi089Po3ZWtiCTxs+ndnoJHxO49ObjabFZwif0Ww4HT4ZOXC6HDhdDpwuR47sHF3pzlFDbg73k6Pd/hzuJ4f7yYEr5HA/OdwPPhNzuJ8c7UjiU5nD/eQofgY+Z+XIeg4+P8Ln/Bz0LD4X4mPkoJHw+Tk+v8jRxdPwmY7PZTna9mt8rszRihk5mnA1Pr/Lkem6HC2bjc+cHM2/KQc+h88fcuBzOfBufO7KgXfngEH4LMoBg3LAIHweygGDctCy+CzJQcvmqHgZPstz0Ec5/Dd8VuXw33L4b/isy+G/5fDf8Hk5h/+WowOv4/NWjl59O0fnbcVnW44K38vRxvfx+SBHD3+UI+9ufPbkqHtvDpwbn89y4Nw5cG58/psD586By+FzNAcul6M9J/Cpy9H6hhy0ET6tOWijHK3twudkjhb15MjVj89gjpqGc7RgDB+TW1dY3KrLdOsuh1u7XG5dmuPWcY9baa9bO31uNKwbDetGw7rBHzca1g3+uMEffBJu8McN/uBT7QZ/3Br7oRtd5NbR89zoIreGfuJGF7l1WG54nFtbp7rhcW54nBse54bHuXXhb9zcjlslM916fZab23FryfVu9Kub23GjX93cjpvbcWv27W5ux83tuLkdN7fj5nbc/DY3t+Pmdtz8Nje34+Z23Pw2txqedvPb3Nr9rFuXr3Lz29yqfsENP3Are71baza44Qdu+IEbfuCGH7gVf9sNP3DLus0Nh3OrZocbDueGw7nBHjcczq35e91gj1sXf+YGe9xgj1sDX7vBHjfY40YPucEeN3rIjR5yw7Pd6CE3PNsNz3bDs93wbDe61a19fW50q1sbh906e8yth00eeS0erc/06AyHRw+4PHLneLTW41F7nkeLfB65Cj3MxqOmYo8WlHqYjUdXTPCortzDbDzMxgN/8zAbD7PxwA08cAMPs/EwGw+a1cNsPMzGw2w8zMbDbDzMxsNsPMzGw2w8zMbDbDzMxsNsPPw1D7PxMBsPf83DbDzMxsNf84A7HmbjYTYecMej6sUeZuMBdzzoIA86yIMO8sjxpEernvIwG4/uXuGBu3ngbh64mwfu5pFpnUfL1nvgbh7Nf9kDv/bACzzwaw+8wAMv8HA3HniBB17g4W488AKPDv7bw914uBuPLviPh7vxcDf07KCHu/FwNx7uhp4d9XA3Hu6GntXRswb63OzRrlZ61kHPujxKn6JnPfSsn54NepQcoWdj9MycC2/LVbktF96WC2/LhVvnwtty4W25utCfC+bkqiSYi07NBXNywZxcMCcXzMkFc3LRP7lgTi6Yk6uzzsqFE+Qq90e5Wnd+Lpwgl5+Wy0/LhRPk8tNy+Wm5/LRcflouPy2Xn5arKVfm8tNy+Wm52vK7XDRqLj8tF42aC6/OhVfnwqtz4dW58OpcOFsunC1XhQtz4Wy5cLZctE8unC0X7ZOrMx7P1a6/5sq9NFdrl+Uq/X+52vlMrqb9LVern8tVck2utq/N1dQXc7XyH9S/kfo3Uf9ruVr+BvVvpv4t1P9P6n+X+ndQ/07q/xf176L+j6n/E+rfR/37c8Eb6v+S+r+m/kO5uvxb6v+O+o9R/3Hqr82Fr1F/E/W3UH97LnyN+k9S/2nq78tFm+aiTal/lPpNeTqYkafrMvPUbc/TBa48HcjO0yxPHjeTp/N8edpXkKcZRXncTB43k6c9kTxuJo+byeNm8riZPG4mj5vJ42by+Gd5/LM8biaPm8njn+WhS/PgAnncTB66NA8ukAcXyNPsS/PgAnlwgTzlzsiDq+XBBfLganlwtTy4Wp5SN+XB1fLk+EOeVt2ap/gdeWBNnqz35GnFvXlgTR5YkwfW5IE1eWBNHlhDLX+lliepZVkeXJpanqGWldTyHLU8n6ez11LLOmr5B7W8RC2b8rTrVWp5g1reopYt1LI1T9PepZb3qGUntXxILbvydHg3tXxCLZ9Sy35q+TyPuVDLV9RyiFq+pZbv8pgLtRynllpqqaeWpjzmksdcqKWTWk5Sy+k85pLHXKhlmFpGqcXkZS5e5uJlLl7m4mUuXubiZS5efpmXuXiZi5e5eJmLl1/mBWe8zMXLXLzMxQvOeBX9gVebz/QyFy9z8arkfK9e/7EXjuZlLl7m4oWjeeFoXu39pRcO7YWjeeHQXji0Fw7tVc1MLxzAqw+v9Wr6bC8cwAsH8MIBvNyLFw7ghQN40aFedKiXe/FyL171LPaicbzci5d78XIvXu7Fq0uXerkXL/fi5V683ItXR5/zat4aL/fi5V68OvwPr+Zu9Kpvk1ePvubV1294NXuzV6e2eOFnXviZF37mRYN64Wde+JlXaz72KrXXqx37vGCMV6s+9yp+0Iu+8YIxXjDGC8aQ1zEvGEOPa+lxAz1u8oL/XvCfHnfR45P0uMcL/nu1etDLHyOvMXpsztdKSz5/LJ8/ls8fy+eP5Wt2bj5/LJ8/ls8fy4c758Od87U4nK/ssnzNnJivllg+2iYfbpYPN8uHm+Vr21n5cLN8rfhRviZMyteWC/JlXJSvg0a+rvtZvrp/nq8LLs7XgWn5mvWrfLVflo/2zEd75mv1b/PRnvlacE2+bNeT1w3kNZe8biavW8hrfr6it5PXneR1N3ktIK/7yOtP5PVAPthPXo+Q11/Iawl5PUleT5HXcvJaQV4ryWsVeT1PXi+Q1zryWk9eL5HXy+T1Knm9Tl5vkdfb5LWVvN4lr/fyldyZr+0fktcu8tpNXp+Q16fktZ+8DtCvL/O5FfI6RF6Hyes78vqevI7Tr9p8biWfW8nnVsirnbw6yeskeZ3O51byuZV8fli+ekbzwX0ft+LjVnzcig/c94H7PnDfByfzwcl8cDIfuO+Dk/ngZD5Njfp0eIJPc2M+9SV86Bkf2OLT7B/40DM+9IwPbPGBLT6wxQe2+MAWH3zZp/k/94EtPrDFpyPTfbr5Mp8Gfu3TY1f6VPhbnzZe7dPZ1/i05zqfvDf4tP5Gn8642add83y6dL5Px2/z6bY7fRr7o09LF/hUcp9P8/7k09D9Pi150KeiR3xoGR98zAcf88HHfGC+D8z3MRMffMwH5vvAfB+Y7wPzfQq/5IMr+5iJj5n4mImPmfjgyj7t2+bTjPd8anrfpwUf+piJj5n4mImPmfiYiY+ZUPuXPm3+ysdMfMzEx0x8zMTHTHzMxMdMfMyE2luovZ3aO33MxMdMfMzEx0x8zMTHTHzMxA8X88PF/HAxPzzZD0/2w5P9zMTPTPzMxK+jRX7NC/k1VOrXkqgfvPeD937w3g/e+3VllV8NP/CjYfzgvR8N40fD+NEwfpku8muZ4Vf4Z369+XM/d+LnTvzciZ878XMnfu7Ez534uRM/d+LnTvzciZ878XMnfu7Ez5344ch+OLIfHuaHh/nhYX54mF8fPuDX9If8OvaIHx7m144lfl38pF9HnvKjX/zoFz/6xa/C5/za+LwfTPGDKX4wxQ+m+MEUvzJe84P1frDeD6b4wRS/lr7rB+v9YL0frPeD9X60pR9t6dfCfX45PvPzu/z8Lj+/y8/v8vO7/PwuP7/Lr4dP0N86+tvg53f5+V1+fpcf7UJ/T9HfHvrbT38H6e8I/R2jv+YCdH8Bur8A3V+gvVkF6MoCdGUBurJA1oICrQgUaEJxgbaUFMiIFOhgWYHC5QV6M16gCyoKdKCyQLOqC9R+RoEW/bBArnMLtPq8AiV/XAA3LoAbF8CNC8D5AnC+AJwvAOcLwJMC8KQAPCkATwrAkwLwpABNWQD/IsaNxLiJGPOI8Qdi3FYA/yqAfxXAvwo0Y2GBmhYVaMH9BbI9WKCVDxeo/C8F2vp4gSY/UaCvlxZo9tMF6P0C9H4Ber8AzVKAZilAsxRo+voCeHEBvLgAXlwALy5ATxLjbWJsJcY2YrxHjPeJ8SExdhFjNzE+IcanxNhPjAPE+JIYXxHjEDG+JcZ3xDhGjOPEqCVGPTGaiNFCjHZidBHjJDF6iNFHjEFiDBNjjBjmQrRkIVqyEC1ZqIysQi3PKYQTF4IlhWBJIVhSCJYUgiWFYEkhWFKIzi9E5xei8wt1cWWhjlQV6uYzCjVwVqEeO6dQhecVauOkQp39k0LtuYgYIsbPiDGVGL8kxiXEuJQYlxPjN8S4ihgziTGLGNcSYzYx5hDjJmL8nhh/IMatxLiDGHcR4x5iLCxkHoXMo5B5FDKPQuZRyDwKmUch8yhkHoXMo5B5FDKPQuZRyDwKmUch8yhkHoXMo5B5FDKPQuZRyDwKmUch8yhkHsR4nxgfEmMXMXYT4xNifEqM/cQ4QIwvifEVMQ4R41tifEeMY8Q4ToxaYtQTo4kYLcRoJ0YXMU4So4cYfcQYJMYwMcaIYQ6A7QGwPQC2B8D2gHzugDbkBnRWfkC7/QFdHgioJhjQHSUBmSIBLSsLcB8B7iPAfQS4jwD3EeA+AtxHgPsIcB8B7iPAfQS4jwD3EeA+AtxHgPsgxnRiXEqMXxPjN8SYEUCfBNAnAfRJQAdnB3TdjQF13xTQA/MCcs8PaO1tAaXvDGjnHwOatiCgowsDYEgADAmAIQEwJACGBMCQABgSAEMCYEgADAmAIQEdWhXQnOcD6nkhoIfXBeT9R0DrXwrojE0BOHAADhyAAwf4VwH+VYB/FeBfBfhXAf5VgH8V4F8F+FcB/lUArhVAzwfQ8wH0fECPfRNQ4ZGANh4NoBkDaMYAmjGAZgzoruaAMtoCWt4RULQ7oM2nArqwN6Av+gNaNxRQ9WhAH44HND2jSMesRZpvL9KIs0hPZBep2FOkV/OK0CVF8N8i+G8R/LcI/lsE/y2C/xaB6UVgehGYXgSmF6EXi9CLReBHEfhRBH4UgR9F4EcR+FEEfhSBH0V64OIiuS8p0tpfFSl9eZF2XlGkaVcV6ehvizRvVpGGrinSkuuL0PFF6PgidHyR9t5ShCYpQpMUoUmKNOWeIh26t0hzFhXBfYvgvkVw3yK4bxHctwjuWwT3LVL06SJt/r8iXfhskb74W5GuWV2kzjVFWvz3ImWvL9KaDUVKvVykHa8U6eLXi9Dw1P02dW+l7m3U/R51v0/dH1L3LureXcRtFHEbRdxGEbdB3V9S99fUfYi6v6Xu76j7GHWfoO5a6m6g7qYiXdBK3R3U3UXdp6i7h7r7qXuQukeoe4y6zUGwIwh2BLXQGZQjO6hV7qDieUFtyw9qSkFQhwJBzSkOqqckqIcjQTRiEC0SRIsE0SJBtEgQLRJEiwR14dlBfXFuUNecH4RfBeFXQfhVEH4VhF8FNfKLoJ6YFlTxr4J69bKgzrsiCJYHwfKgkrOC2n5NUFOvD+rwDUHNnRtU381BPXpLUFfeGlTD7UHdfVcQfRhEHwbRh0H0YRB9GNTBh4LMIsgsgswiyCyCOr4sqNv+L6ixZ4Ja+regSlYHmUWQWQSZRZBZBJlFkFkEmUWQWQR189vktDXILILMIsgsgswiyCyCzCLILMjpU3LaH0QbBplFkFkEmUWQWQSZBTkdI6cT5FQbRIMEwfEgOB5kFkFmEWQW5NRDTv3kNBTU6yNBTRoPar+5WDOtxUrZi7XDWayLs4t1xF2sm/OKNZBfrMcKilVYVMxdFHMXxdxFMXdRrPJYsbYmijU5Vayv08XcRTF3UcxdFHMXxdxFMXdRzF0Uoz+K0R/F6I9i7qKYuyjmLoq5i2KNXVGspVcVq2RmsV6fVaxJ1xZr//XkNKdYLXPJ6ffk9AdyupWc7iCnu8jpHnJaSE6LyOl+cnqQnB4mp7+Q0+Pk9ESxfE+R09PktIKcniWnVeS0uhjtUYz2IKf15PQSOb1MTq+S0xvF/KhifhQ5bSWnd8lpBzntJKd/FaMHi9GD9GkvOe0jp8/I6fNivXqwWOf9t1j7vinWjCPkdJSc/kdONcU6XFesuY3F6msu1qNt5NRJTt3Fuvt0sax9xVoxUIxGJ6dRcjKF4LghOG4IjhuC44bguCE4bgj8DoHfIfA7BH6HwO8Q+B3S9LKQjk0MaX48pJFkSE9UhlRcHQIvQuBFCLwIgRch8CIEXoTQ5yH0eQh9HkKfh9DnIfR5SPHLQtr265CmXBnSoRkhzbk6pJ7fhdAcIV1xQ0h1N4Z0180hZdwS0vL5IfhtCH4bgt+G4Lch+G1IdywOyfTnkJY9FFL40ZDefCykC/4akntpCG0eQpuH0OYhtHkIbR7S62tCmvT3kPa/GNLMDSG1bAxxEyFuIsRNhLiJkAbeCXETIW4ixE2EuIkQNxHiJkKa+0mImwhxEyFuIsRNhHT31yFZvwlpxbchTTga4iZCcFv6WkdfG+hrM31tpa8dIbCCvp6ir730tZ++DoXAihBYQV8zSsCKErCiRBe4SnQgu0SzPCVqzyvRIl8JWqMErVGC1ihBa5SgNUrQ5CVo8hI0eQmavARNXgKPKoFHlcCjSuBRJfCoEi34SYlsPy3RSpWofEqJtk4tAbdLwO0ScLsE3C4Bt0u0YkYJuF0CbpeA2yXgdgnarwTtV4L2K0H7laD9StDjJejxEvR4CXq8BJ1Rgs4oQWdQwyPU8Bg1/JUanqSGZdSwnBqeoYa/UcNz1LCGGtaWMAdq2EANG6nhFWp4vYQ5UMPb1PAONWyjhvdKmAM1fEgNu6hhdwlzKGEO1LCfGj6nhi9LmEMJc6CGb6nhaAkao4Q5lDAHamighuYSMLsEzC5hDtRwqkQP9pYod6AEzKaG0RKZTKVallGqcGap3rSXModSdHgpOrwUzVeK5ivV0sJSlQRL9XqoVJPCpfDZUvhsKXy2FD5bCp8t5R5K9eoZpTrvh6Xad04p91DKPZRyD6Xwp1LuoZR7KOUeSrmHUq2aXso9lHIPpdxDKfdQigYvRYOXcg+l3EMpeq8UvVeK3itF75Vqw+2lOuuuUu2+u1SX31sKRpSCEaVgRCkYUQpGlIIRpWBEKRhRCl6Xgtel4HUpeF0Kly2Fy5bCZUvhstT8EjW/TM2vlqK/qfktat5CzVtLNe1dat5BzTup+V+lcCdq/pia91LzPmr+jJq/oOaD1Pxfav6Gmo9Q8/fU/D9qrqHmempupOYWam6j5k5qPknNp6m5r1SFg9Q8TM1j1GwKw2PD8NgwPDasR7PC8NgwPDYMjw2j88LovDA6L4zOC4PVYXknhLW+PKwzEmGwOgxWh8HqsE6dGdaDZ4eV+6Ow1p0fBh/C4EMY3hSGN4XBhzD4EAYfwuBDWLddHgYfwuBDGE0RRlOE0RRhNEVYx+aENf+msEZ+H0bjhdF4YbXfEdaiP4bhsGE4bBgOG4bDhrX/wbBmPhJWy1/CaO4wmjuM5g6jucM675mw9q0Ma8ZzYSXXhLV9bVhTXwzr8D/C2rQxrHNfCWvva2Fd+WZY8bfD2vZOWFO2hbmFsDa+H9bZH4a15yN6tJsefUKPPqVH++nR5/ToyzC3QI++oUff0qOjYW6BHp2gR3Vh+GsY/kqP2uhRR1izu+nRKXrUG9blA2HVDNGjUXpkiuhgRkTXZUbUbY+ADRGwIQI2RMCGCNgQARsiYENE1SURfRiOgA0RtEQELRFBS0TkTke0tjqi9JkR7fxhREvPjajk/Ihe/3FEiy+MKNuIaM3kCHwpAl+KwJci8KWI2i+LaNEVEfhSBO4agbtG4K4RMDoCRkfA6AgYHQGjI2B0BIyOoLMj6OwIOjui5J8i2n5/RFMfjKAjIuiICDoiIseTEa16KqL48ogGVkT02MqICp+LaOPzES1YG5HtxYhW/iOiuRsj6tsU0aOvRZhBRA2bI7r7nQgziOjQ9ojmvB9hBhFmENEVuyPMIMIMIvDWCLw1wgwicKUIXCnCDCLMIAIuRJhBhBlE+EcRZhBhBhFmEGEGEWYQYQYRZhBhBhFmEAGfo8wgygyi4HOUGUSZQRR9HWUGUWYQVW4gqnXBKDOIouei6LkoM4iqOx7VAxVRZhDV8eqobjszqrEfRuGsUThrVJ0/jsJZo3DWKJw1in6I6oKLozowLcodROFJUfRDlDuIwpOi8KQodxDlDqJo6yh3EOUOonriD1HuIModRLmDKHcQ5Q6i3EFUkx6IcgdR7iCq1GNR7gD7J6MqXhbVq8uxfyYq19+iWv0c9muiYEJUS17EfkMUTIiCCVGwOQomRMGEKHw1CjZHweaokjuj2v5hVFN3RVX0cVSbPsF+X1SOz6Ja9Tn2B6PouCg6DvsjUThSFI6EfU0UjhSFI0X5RVF+EfadUX5RlF+EfV+UXxTlF2E/FkVTl/GLyjTXVqY+R5n2ZpXpSneZGnLL0A1l6IYydEOZNhaX6ezSMu2JYD+hDK6KfaIMDVeGhsP+B2W6+6wyWc/B/kdlmjOpTD0XYH9Rma4Q9lPKwOUyTf4l9tPLwOUycBn7K8vAZeyvxv53ZXr4OuxvKIMflcGPsL+lDDzA/nbs7yoDD7C/tww8KAMPsP9zGfoN+0exf7xMGU9gv7RMs58u06n/w/7ZMngq9s9j/0IZPBX7f5ShpcvQ0ti/Vqblb2C/GfstZXrwn9hvL1PNDuw/wP6jMh38N/Z7sP+0TLv+g/2BMkW/xP4r7A+VKfdb7L8rQ7thfwL72jL0AvbN2Ldi34F9dxmYjH0v9gNlYDL2o2X8oQncwARuYAJ/aAI3MIEbmMANTOAGJnADE7iBCdzABN1RMoEbmMANYF+OfRz7CuzTE7gB7M/E/mzsf4T9+RPQbdhfhL2B/c+w//kEsAD7S7D/FfaXY/+bCfriKuxnYv877K/DfvYEhW/E/ibs52E/H/vbsL8T+7uxX4D9fdgvxv7P2D+E/aPYP4b9X7Ffiv2yCWg27J/F/m/Yr8b+BezXYb8e+5ewfxn7V7F/A/u3sN+C/T+xfxf7Hdh/gP1H2P8b+z3Y78X+P9gfwP4L7L/C/hD2h7H/Dvtj2J/Avhb7BuybsG/FvgP7LvI/hX0v9v3YD2E/ir1pIpxoIv2fSP8n6gHXRPo/ERyYSP8n0v+J9H8i/Z/ID5pI/7Evw74c+/hE+o99Gvtq7M/E/mzsf4T9+RPBYuwvwt7A/mfY/xz7i7G/ZKKil2J/+UQ9+BvsZ2A/E/vfYX/dRHgp9jdOhJdiPw/7+djfjv2d2N+N/b0TVXMf9osnwoewfwj7R7F/HPu/TtTypdg/PZH9x/7Ziew/9quxfwH7ddivn8j+Y79pIvuP/RsT2X/st2D/T+y3Y79jIvuP/UcT5d2N/Z6JuutT7PdPBAOw/xL7ryaCAdh/OxEMwP7YRDAA+7qJ4DD2zRM1uQ37Duy7J+qs09j3TkSjYT88UT2j2JvKdYWlXHWZ5XChck3OKocLlcOFyuFC5XChcrhQueYUl6unpJz/g/2Ecv4P9oly/g/2VeX8n3L+D/bnlPN/sJ9UrrN/gv1F5egC7KeUq28q9r8sR59hf2k5fLQcPlquwt+Ww0fLteCactmux/6Gcs2di/3N5dp7C/a3lit+B/Z3laOTsV9Yjk7G/v5yMLhchx8uB4PLweByMLgcDC6HB5WDwdivLIcHYf98OTwI+xfLVbQB+43l/H/sXy/n/2P/djn/v5z/X67V75Xz/8s19GG5luwq18yPy9XySTlctBwuWg4XLYeLlmvRf8vlOlyuo0fKNe/7ck06Xq79NeVaU1+uVBP2LeV6oh37rnK1n8S+p1zT+rEfLNfrI9iPlys7I6Y11hi6LKYRZwxdFkOXxdADMfRADD0QQw/E0Mcx9HEMDhRDH8fgQDE4UAz8jcGBYuBvDPyNgb8x8DfG74mBvzF2PwYPjbH7MX5PjN2P8Xti7H6M3xNj92Psfozdj7H7MXY/xu7H2P0Yux9DG8fY/RjaOMbux9ACMXY/xu+Psfsxfn8MLRDj98f4/TF+f4zfH9NZK2KyroxpxaqY5jwfU88LMe1ZF9MV/4ipfGNMWzfF4D8x+d6MwX9i8J8Y/CcG/4nBQWPwnxh6LAYHjaHHYuixmPbuj+nKz2OKH4xp29cxsDemwiMxsDcG9sbA3hjYG0MHxLSwJSZHe0xHOmO6+WRM5/XEtK8vptWDMSVHYhoai2mJOa6Z1rhabHHtcMZ1cXZcxZ64Xs2Lo4njchXG0cRxtFgcLRZHi8XRYnHNj8c1kozrQGVcs6rj8M84/DMO/4zDP+Nwnzj8Mw73icN94nCfOL2PowHi9D6OBojT+zh/P07v4/z9OL2P8/fj9D7O34/T+zi9j9P7OL2P0/s4vY/T+zi9j9P7OL2P0/s4vY/T+zi9j2vD03F6H6f3cXofp/dxeh+n93F6H6f3cXofp/dxuGec3sfh/3F6H4f/x+l9HC0cp/dxHd4dp/dxnbsvDu+Jw3vi8J44vCeOBovDe+JosDgaLK4lNfSynl420ssWetlOL7vo5Ul62UMv++nlIL0coZfj9DIjwd4n2PsEe59g7xPsfYK9T2jMl2DvE3D/BHufgPsn2PsEvDPBz0/AOxP8/AQ/P8HPT/DzE/z8BD8/wc9PyLgooYNGQut/ltAZUxPK+GVCyy9JaPalCThPQrt/k4DzJDTh6gScJwHnScB5EmjgBBo4oUdvSch3a0INtyd0910JTbknwc9JaOOiBD8nIduDCX5OQnP/kuDnJPg5CX5Ogp+T4Ock0F4Jfk4C7ZWAcybgnAk4ZwLOmdCOVxJwzoSK30qo/e2EFm1NoH8TOvpeAv2b0OJ/JZT974SOfUxv9iZ0wX/ozWcJrf0iAd7Sm/8mwFt6810CvE2AtwnwNgHfoTdNCfgOvelIwHcScP4EfCcB50/A+RPaMkqtpqS8liT/Pqm7HEn+fZJ/n+TfJ3V3fpJ/n4RvJuGbSfhmUrZoEr6Z1NxYEr6Z1N5UUquqkoqfkdTAWUk9dk5SM85LKvnjpLb/JKklP02qaHJSLVOS2vGLpC6elkRzJfXqZUk0V1LTrkqiuZLw/aQmXZuE7yfRvUn4flIXzEuie5Nae1tSt92Z1Ngfk3CdpK65LwnXScJ1knCdJFibBGuTYG0SrE2CtUmwNgnXTIK1SbhmEq6Z1MPrkuw8tb6UZOep9TVqfTPJzlPrO0l2nlq3U+v7SXaeWncl2fkkXD/JzifZeWr9PMnOJ3Xef5PsfFKrj1Dr90kN/S/Jr0+y80l+fVIjLUl+fVKzupL8+qR29iS1tD+pkqGkOkeS+nA8qekZFQpnVuhNewU8pwKeUwHPqYDnVOhBfwU8p0I1wQp4ZoWMSIW8Eyq0vrxCdyUqNDlVoa/TFdrwgwqddVYFOFsBzlaAsxXgbIVsP60AZys0d0oFOFuhvb+s0KrpFYpfVqGBX1do35UVmvHbCiVnVaB1K7Tk+gq0bgVatwKtW4HOqlDxbRXorArt/GMFOqtCJfdVqPNPFVr8QIWmP1ShY4+Q+2Pk/tcKuZeS+zJy/78KOCa5ryL31eT+Armvq4DjkPtL5L6pAo5D7m+Q+2Zyf4fct5H7dnJ/n9w/JPdd5L6b3D+poO/kvp/cPyf3g+T+Nbl/Q+5HyP17cv8fudeQe30FfSf3FnJvr6Dv5H6S3Hsq6Du5D5H7SAV9J/eMFH1PwS9T9D1F31P0PUXfU/Q9Rd9T9D2lLSUp+p6i7ynVlafoe4q+p+A3Kfqegt+kNOWcFH1PaeOklBb8JEXfUzqslDZNSencX6TkmJbSkekp3XxZSuddkZLrqpRW/zalebNS7HtK+69PoW9T7HsKfZti31Pse0rpO1Pse4p9T7HvKfY9xb6n2PcU+55i31Pse4p9T4GvKfY9xb6n+PEp9j3Fj0/x41Pse4ofn1LfphQ/PsWPTyn+doofn9Jj21Jo2xTcJoW2TcFtUnCbFNwmBbdJ6YnPUnCblNoPprTzvylNO5xSyXcpdX6f0uLjKU2vpY8NKb3ZRB9b6WMHfeyij6foY2+KP0Mfh+jjaIo/U8mfqeTPVMIrK/kzlfyZSnRtJX+mEl1bqcKiSv5MpRaUVmpqtFJFEyu1KVaphclKXVxZqSNVlXr1jEot+mGlXOdW6uh5lXr9x5WadGGlso1KsLUSbK3UBRdXgq2VYGsl2FoJtlbCayrB1kp4TaWM68jlhkqtv7ESTUsut1SiaSvRtORyV6Ws91Tq0L3ksohc7q/kv1fy38nlL5X890r+O7k8Vcl/r9R5z5DL38jluUrNW0MufyeX9ZVas6FS818ml1fJ5Y1KrX2LXLaQyz8r0VPksoNcPqhET1WiZ8llD7l8WgmfJ5cD5PJlpc76mly+IZdvyeVopc7+H7nUkEtdpeY2kksLubSTSye5nCSXHnLpr4TTkMsIuYyTS0YaXE2Dq2ld4ErLnZPWWk9at3nTaKm0vihMo6XS/Jg0u57WwbI0PybNrqeVkUrzY9LseppdT/Nj0ux6ml1Ps+tpdj3NrqfZ9TS7nmbX0+x6mt+eZtfT7Hqa357mt6fZ9TS/Pc1vJ5ebyGUeucxPo2PJ5U5yuTuNjkrDZ8hlMbn8OQ2fSavuUXJ5PK3JT6Tle4pcniaXFWlNWZlW4XPk8jy5rE3D49PweHLZmIbHp8HUNJhKLm+nwdQ0mJpWyQ5y2ZkGU9Oa/u80GjatN/em0bBpNGxa0S/T2vxVWg8eSqOhyOW7NBoqjYZK64o6cmlIa2tzWo+2pXVlZ1oN3WltO53WY31pzRhMq2k4re1jaXhkFTyyCh5ZBY+s0hPZVXCZKrXnVcHhq+AyVXCZKrhMFVymCv1ahX6t0hmJKvRrlZanqzT7B1X89SrtPrtKK35UxV+v4q9XoZ+q+OtV/PUqel7FX6/ir1fxX6roeRV/vYr/UsV/qaLnVfyXKv5LFT2voudV9LyK/1JFz6voeRU9r9K6+6roeRU9r6LnVXDIKnpeRc+r6HkVPa+i51X0vIqeV6Gdquh5FT2voufUubGKnlfR8yp6Tp1vV9HzKnpeRc+pcyd1/quKnlfR8yp176XO/1TR8yp6XoVupc5D1PltFbq1Sj3HqPMEddZVqbyxSn3N1NlGnZ3UebJKA6eps486B6lzpAruTp3mava8mj2vZs+r4Y/V7Hk1e17Nnlfz06vZ82r2vJo9r+anV7Pn1ex5NT+9mp9ejWatZs+r+enVKjyvWk2TquEw1Zr602o4TDUcphoOU60nplXDYarVflm1dl5RraVXVeuamdXqnFWt/2e43OOboM8ujowxpkyZMh1zzDHGmGOsadM0adOkpSdJb2mapG2atmmaJmmBtml6S9vA0CEyZAyR4RiiY4iIiAwRGSIir4iIiIjKFBFRERGZiIgMEZG93//P53c5n+c5lx1NGeT2DHJ7Brk9g9yeQW7PULQrQ8beDO1KZWjJYIbiMzNkui0DbcnQ0jkZZMcMtCUDbclAWzLQlgy0JQNtyUBbMrT+gQy0JQNtydDR1Rna8EiGbl+XgbZk6P3HM7RxU4Zm/ytD/q0ZGv9MhjY9m6E5z2WoeleGJryYQV/K0Nx9GfSlDHw0Ax/NwEcz8NEMfDQDH80gv8DhRxn4aAb5BQ5Pw+HncHguQ1fOZ+jAV3B4CQ6/hcMhBvTcoFXfNZAbDei5AT03oOcG9NyAnhvQc4NO3mzQ1p8ZNH+cAT036NSvDNp2q0ELfmugKxl0OtNAVzLQlQz0VAM91aAhhQZ6qkERp4G8biCvG3SwwqDVXgN53aBhAYPeDBq0psGggbBBw5sNOhQzaG2rQenpBpV1GMguBq3rNmhmn4HsYiC7GMguBu243UB2MeiWuQadnWfAQw14qAEPNeChBjzUgIca6EkGmVZw9oMGLX3IoNY1BpkfNWjEeoMOb+DsJwzK3WzQ1U8ZyOoGdMWArnD28wayugFdMaArBmbcwIxz9hsGdMWArhiYcQMzbmDGOfs4Z39sYMYNzLiBGTcw45x9nrO/MjDjBmbcgJYb0PJMHR2WSV7MJLdkouWZ5JZMcksmuSVT/h9navzNmeSWTM35eaaqx2dqwq8yyemZ5PRMcnomOT2TnJ6pvTmZWp6bqbb8TPwzE//M1AOOTCWKM/FPzq7g7ErO9nN2TSb+malj9ZzdyNkRzo5xditnT8ukH2Uq0MnZ3Zzdy9n9nJ3m7N9n6tJtmdo3m7Pv5Ox5nP0nzl7I2YsylfxLJlmRs5dx9nLO/jtnr+Tshzh7TSYZnbMf4+wNnP0EZz/J2Vs4++lMMgtn7+DsnZz9Amfv4eyXOXs/Zx/g7Dc4+03Ofpuz3+Hso5z9AWcf5+yPOfsTzv6Us89w9hec/SVnX+Dsr3n3Zc6+wtlXZaEpWWhKFpqSBd9Z8J0F31loShaakkVOzILvLPjOgu8s+M6C7yz4zlLgd1nwnQXfWfCdBd9Z8J0F31nwzdkOzi7m7DLOruDsSs72Z8F3lvzBLPooZzdydoSzY5zdytnTOLs9S8s6szStO0u5fZzdz9lpzv49Z9/O2Xdkkc2zyOZZZPMseRdm0Yk4+y+c/VfOXsbZ92eREbPIiFnMdxbzncV8ZzHfnL2Bs5/g7M1ZzHcW853FfGcx31nMdxYanoWGc/bLnL2fs1/LYr6z0PAsNDxL8SNZZJUsskoWWYWzP+bsU5x9OouskqV1X2Rp5vksub/KIpdnkcuzyOVZWjTUSC43ksuN2nm1UYt/YFR0lFHGG4z0UCM91Eg+NJIPjeRDow6NN5IPjeRDI/nQqJszjOiJET0xoidG9MSInhjREyP934ieGNETI3piRE+M6IlRqSqjXAGjbqoz6mSDUVvDRrqQkS5k1KSpRrqQkS5kVChpJJMbyeRGMrkRzzTimUY804hnGskpRm2+y6i5C4x4plEn7jFqyxKj5i010v2NdH8j3d+ofQ8ayYZGsqGRbGhEv43otxH9NpINjRq11ahj24zotxH9NqLfRvTbiH4b6UFGepCR/mmkfxp19SGjjhw2av27RlnfN2rkh0Yd/chIHjeSx43kcSO930jvN2rXf41actGo+DdGma4YNfyqbB36TrbWDs9W+vvZKhuZrcPXZmvdD7M1c3S23Ddla+xPssko2WSUbDJKNhklm4ySTS7MJhdmkwuz8cts/DIbv8zGL7Pxy2z8Mhu/zMYvs/HLbPwyW6HKbE32Z+tKdbYO1GaTxbPJ4tlk8WyyeLaOt2Rr87RstCQbLclGS7LRkmxmO5vZzma2s9GSbLQkGy3JRkuy0ZJstCQbLclmtrOZ7WxmO5vZzma2s5ntbGY7m9nOZrazmW3+uIE/PsEfN/PHp/jjNv64nT/+H398PpvZzma2s8kn2Vq8P1vR17LJ4dnk8GxyeDY5PFsD7/HHY/zxI/74MX88xR9P88fP+eM5/nieP37FHy/xx2/54xATXmmi+5joPibNvcakwLUmTfyhSRdvMGnvjSYtH2NS209Nst5i0shfmPTAL01KTDTJ9huTrp1s0vsZJm3MMmm2ySS/xaTxVpPO20zkQRN50EQeNJEHTWRwExncRAY3aWa1Se5ak8bWm8gmJrKJiWxiIpuYlDnNpKHtJnqPid5joveY5Oo36aa0SSdnmrT1NpPmzzap/k6TJs0z6fJ8k/b/2aQVi0zotgndNqHbJnTbhG6b0G0Tum1Ct010TZP2PGZCR0zoiAkdMaEjJnTEhI6Y0BETOmKCaxNcm+DaBNcmuDbBtQmuTXBtgmsTXJvg2gTXJrg2wbUJrk1wbYJrE1yb4NoE1ya4NsF1DlznwHUOXOfAdQ5c58B1DlznwHUOXOfAdQ5c58B1jo7+MkcbJubo9t/kyDs5R+MMOTqXlUP2ziF755C9c8jeOfSdHPpODn0nR+nSHJW5c8iBOeTAHHJgDjkwhxyYo4zGHA2J5Oj1aA4dM4eOmUPHzNHozhyd6MrRlt4czevPUTCdo1t/n8Nc5zDXOcx1DnOdw1znMNc5zHUOc53DXOcw1znMdQ5zzTse5B0P8Y41vONR3rGedzzOO57gHZt5x1O8YxvveJZ3PMc7nucdu3nHS7xjH+94lXe8xjsO8o63eMdh3vEu73iPdxzjHR/xjpO84z+84zPe8TnvOMc7/ss7LvKOb3jHt7zjKjMaYkZDzGiIGQ0x6+brzPQcMz3HTM8x03PMyhhr1pCfm+mWZjK3mcxtJnObydxmMrdZW4xmzcsxK5hr1q35Zl2ym7Vvihl/NOOPZt1eZpa3wqxxXrPO+c3aVWPWkqBZ8QazTGEz+Y93xHhHK++Yzjs6eEeSd3Tzjj7eMcA7ZvCOWbzjD7zjDjN6bUavzei1WYG7zZq42KyLS8zau9Ss5feZ6fJm8raZvG0mb5vJ27xjHe/4J+/YyDs28Y5/mfXmVrPWPGPWwA6zSnaaNeYFs069aNa2vWYteMWs0AGzJr9h1pV/m3XgkFkr3zGr+6hZRR+Ydf1x3nHCTPYzk/3MZD8z2c9M9jOT/cw68rVZ6y+bNet/ZnmGWvBGC95owRsteKMFb7SQtS1kbQtZ20LWtpC1LWRti+p/adGkiRZdvtWi/b+1aEWGRcksiwpMFo2yWNAPC/phQT8s6IcF/bCgHxb0w4J+WNAPC/phQT8s6IcF/bAw0xZm2sJMW5hpCzNtYaYtzLSFmbYw0xZm2sJMW5hpCzNtIYdYyCEWcoiFHGIhh1jI2RZytoWcbSFnW8jZFmbawkxb6JIWbXvUogXrLQo9btHkTRZd2WzRgacsWrnNou5nLSp6zqLrd1nwRQu+aMEXLfiiBV+04IsWfNGCL1rwRYtmvW+R50OLIicsyvzEoqGfWnTwM4tWn4W7L+HuAtx9DXffwN0V3nxVLpkvl8yXS+bLJfPlkvlyyXy5ZOxcMnYuGTtXpp/lavi4XDJILhkklwySSwbJJYPkkkFyySC5ZJBcrczLVbctV0WFubpeuTruzNXmklzNLc9VwJOrib5cXazK1dW1uTpSl6v1oVzNasqVJ5qrW1py6ZC5dMhcOmQuOp2LTuei07nodC46nYtO56LTueh0LjrNm//Emxfy5kW8+S+8+a+8eRlvvj8X7eDND/Lmh3jzGt78KG9ez5sf581P8ObNvPkp3ryNNz/Lm5/jzbt4827e/BJv3sebX82F51x45s2HePNh3vwub36fN3/Im0/kwnMuPOfCM28+y5u/5M0XePPXvPmbXLJ1LjznwXMePOfBcx4858FzHjznadeP8rTkx3mK35wHz3nwnAfPefCcR3fMozvm0R3zNDkrT1ey83TAnAfPefCcpzmFeapWnia48nShJE97yvO0zJOnab485jmPec5jnvOY5zz8MA8/zMMP85jnPOY5j3nOY57zmOc85jmPec4je+SRq/PI1XnMcx7znMc85zHPefTGPBmX5GnY0jy9uSxPa+7P08CKPJU8mKf61Xma9EieLj+ap/3r87Ti8TwlN+WR8/Lo6Xn09DydfzZPu5/L09JdeWp9MU/pvXkqeyVPNx/I0+nX87T933laeChP4Xf439E8dCMP3chDN/LoMHl0GP53hv99kYdu5KEbeehGHrqRh27wv6FWRb5rVeYIq4ZeY9XBH1i1epRVW26wat6NVgXHWHXrT6269DOr9o2z4oVWvNCKF1rxQiteaMULrRqWY9WbFqvWWK0asFvJeFYynlWTiq26XGrVfrdVKyqtSvqtKqix0l+s9BerzjdatTti1dKYVa2tVvTZij5b0Wcr+mxFn63os5U8bSVPW8nTVvK0FX226sJdVu1ZYNWyu62attiq3HutuvpvVo1dbtWZB6za8Q+rFq3ifw/zv7VWOR6zavQGq05s5H9P8r8tVrqiVW3brbL+n1Ujn+d/L/C/PVYyh5XMYSVzWMkc/O8tq246bNXJI1Ztfc+q+cesqv/Iig9a8UErPmjFB634oBUftJKlrWRpK1naig/m44P5OjU8X9u+n68FI/MVui5fk6/Ppyfm0xPz6Yn59MR8emK+lo7PV+uv8mW+NV8jfpuvw7/LRzPy0Yx8NCOf3pJPb8lHM/LRjHw0Ix/NyEcz8tGMfGY5X7nV+WhGPpqRzyznM8v5zHI+s5xPtstnlvOZ5XxmOZ9ZzmeW88nR+cxyPrOczyznM8v5OjsvXzv/lK/FC/OZ5XxmOV+upfm66b58nbw/X1tX5Gv+g/l0lnw6Sz6dJZ/Okk9nyccD8/HAfC3Zmq/4M/l4YD4emI8HwsWLcLE3X/tfydeKA/n0cbh4Ey7eztf4I/k6fzRfuz+Ai+P5WvtxvtKn8lV2Ol83fw4XX+ST6/LJdfnkunxyHbwNsan6OzZNGG7ThRE27bnGRl+x0Vds9BUbfcVG1rCRNWxkDRtZw0bWsGnzr22aO8lGF7fRxW3KzbbparNNR3JtWp9v06wCmxYV2eiGNrqhjW5o02iPTSe8Nm2psmlewKbldTa1hWyyNtk0MmrT0bgNXbahyzZ02aZolw1dtqHLNnTZhi7b8D8b/mcj09nIdDb0woZe2PA/G/5nQy9s6IUNvbChFzb0woZe2NALG3phQy9scGyjF9o0+1829MIGxzaZdtg0fKdNh3bZ4NgGxzZyho2cYYNjGxzb4NimY+/Y4NgGxzY4ttHBbXBsg2MbHNvg2AbHNji2wbENjm1wbIdjOxzb4diuESPtcGyHYzsc28lzdji2w7Edju26frxdxyfY4dgOx3Yt+51d0zLtcGyHY7vG5tl1Jt+uHQV2OLZrldOu3hK7HOV25tiO99nxPrv2BuzMsR3vs+N9drzPzhzbmWM7HcVOR7Ezx3bm2M4c29FkO3NsZ47tzLFdt8y1M8d25tjOHNu1+h67UkvszLGdObbTve10bzvd206Ws5Pl7GQ5O1nOruhGu4xP2jVsi50sZ9fJZ+zausOu+TvteuAFuxJ77LK9bNe1++0a95pd596wa9ebdi15204/sdNP7PQTO1ph16STdl0+Zdf+03a0wo5W2NEKsBftaIUdrbCjFQUaM6wArShAKwq0f2SBVlxXoOT1BWhFAfmigHxRoPNjC/C9AnyvAN8rIF8U4HsF+F4BvgfWVECOK9CxvAJtshWQ4wrIcQXkOLClBXSTArpJAd2kgM5dQOcuoHODbSzQnEiBqmMFmtBaIPP0Ao3oKNDhTrDdBehxAXoMdkYBelyAHhegx2D/WIAeF6DHYO8u0LrFBZp5L9i/FSi8vEAZfy/QkJVgHyrQ8YcLtHkt2McK6IAFdECwmwvo2wX07QL6NtjnCuglBfQSsC8VkC0KyBZgXy8gWxSQLcC+A/bdAu14v0CLPgR7okC9nxTI8SnYMwWa+EWBLn4J9qsCPK8AzwP7P7BDC/G8QvWOKJTjmkKNvrZQJ0YV0v8K6X+F9L9Crf9poWbdUijPL8BOKFTmrws1dBLY34E1FNJJwOaAzS1UWz7YArBFhbrFCbYEbHmhDlYUarUXbFUhOlGoYB3YUCE6UYhOgG0pRCcK0QmwCbBdhegE2H6w6UJyMtjbwd5RiBaDnQf2T4XMMNh7wC4pZIbB3gf2gUJmGOwqsKsLmWGw68D+s5AZBvsk2C2FuulpsNvB7ijUvp1gXwC7p1C3vwx2P9jXCvE7sG+BPVyI34F9D+yxQnof2JNg/1Mo72dgz4L9slDDLoD9Guw3hWRksFdNIbtNIbtN0e1XT5H3B1PoIlNkvGGKht04hS4yhS4yhS4yhUwB9pdgJ4L9DdjJU8gUYI1gc6aQKcBawdqnaP4UsA6wxWDLwFaA9YKtAhsAGwTbADYMthlsHOzUKbK1gU2A7Zqicz1g+8EOgp0J9jaws8HeCXYe2D+BXQj2HrB/AbsU7DKw94NdAfZBsKvBPgJ2Hdh/gt0IdhPYLWC3gn0G7A6wO8G+AHYP2JfB7gf7Gtg3wL4F9m2wR8C+B/YY2I/AngT7H7CfgT3L374EewHsRbDfgL0C9qoi+C2C3yL4LYLfIo0bVQS/RfBbpDd/XAS/RfBbBL9gfwl2ItjfgJ0M1gDWCDanSDflgrWCtYOdAtYBthhsGdiKIkW9YKvABsDWgW0o0qUw2Gaw8SJtmAq2DWwCbBfY3iJ8Dmwa7Eywt4GdXcT8gp0H9k9FzC/Ye4qYX7BLwd5XxPyCXVHE/IJdDfaRIuYX7D/BbgT7JNgtRQo+DXY72B1gnwf7QpHO7gH7Mtj9RVr9GtiDRZr3FtjDYN8tkvV9sB8W0T3AngT7nyK6B9izRdryJdgLYL8uUttlsP8rokuLLi26tMjEIhMLfRCZWOiD0Aep7adCH4Q+CH0Q+gB2ktAHsAbpohFsDthckSPAFgiPA+sEWyI8DqxHeBzYKpHVhMeBDYmsBjYqerToHWDbpUAn2G4ptw/sgDR2hnTm92Bvl16/A+xcafNd0twFYO8WeRjsvZL7b2CXC/0V+gt2ldBfsGuF/gr9ldY9IfQX7FNSeBvYZ0W3E91OdGjRocHukw6/CvZ10TlE55BWviM6B9gPpOrjYD+WzKekEadFhhAZAux5kSHAXpI2fSsyhENLv+NQ63CHzN93qGykQzdf5yALO3RltIMs7CALO/A3h3b/HOx4B/7mwN8c+JsDf3MomeXA3xzyWxwabwVrc2j4FIcOyaFTLoe2lTroGw76Bli/Q7NrwAYdijc4ZAo7VNLs0Ji4Q5OmOnR5ukPXJhx6P+nQxh6HdqUcWjLo0JqZDg3c5kAbHHRnB9rgQBvALnSgDQ60wYE2ONAGB9rgQBsc5AcH2uBgdh3kBwfa4GB2HeQHB7PrQHsdzK6D2XUwuw5m18HsOphdB7PrYHYdzK6D2XUwuw61vetgdh30Zgez66A3O+jNDo0+49CJsw5m16G9Fxxa/rUDb3PQ5xx4mxNvc+JtTrzNqcC1Tk38oVO5o526+ianxv7EqTM/dWrHLU4ysJMM7CSfOclnTvKZk3zm1Mxsp9xmJz3DSc9w0jOc9AwnndlJZ3ZqhNupwx6n1vmc2l7t1MJaJ9nBqe5GJ9nBSXZw0uWcZAcnXc5Jl3Nqco9TV/qcGjXo1LEZTp2f5dTuPzh1aI5Ta//o1Lb5Ti34s1MrFjmV/ItTBX91yr/MqfH3O2Va4dTwB50as9qpU2uc5F8n+ddJ/nWSf510DCcdw6k1zzjpGE5016n6F5zorhPddaK7TnTXia850V0nvuZEd534mhNfc+roR058zYkuOLX4Mye64FTqSye64EQXnOiCE11wogsudMFFV3ahCy5ygwtdcJEbXOiCS0fGuMgNLrh1adEvXHDrUu+vXXDrol+44NZF9nXBrYvs64Jbl4YUuuDWRYdzwa1Le8pdcOuCWxfcuuDWBbcuuHXBrQtuXXDrglsX3Lrg1gW3Lrh1wa0Lbl1w64JbF9y64NYFty64dcGtC25dmv1XF9y6FL/fBbcuuoULbl10CxfcuuhvLrh14WkuuHXhaS64deFpLjKDC09zkRlcZAYXc+siM7iYWxeZwcXcutBcF3PrQnPh64QLzYWvT11oLnyddTG38HXBxdzC12UXcwtfQ4u16rvFzG2x5l5TzNwWa9oPi5nbYrpbMXNbTK8oplcU0yuK6RXFuvDrYu2ZVEw/Lta6zGL6cbEOmIu1Mq+YzFusOYXFZN5iMm8xmbeYzFusUGWxJvuLVVBTrFHBYo1vKNb5xmINby5GE4p1qrUYTSjW/o5iNKEYTShGE4rRhGI0oRhNKEYTitGEYjShGD8rJi8U42fFdONi/KwYPyvGz4rxs2L8rBg/K9bZR4o19LFiHfxnsU5sLNaWJ4u1d0uxlj9drPXbizXr/4q16PliRXbDwUtwsA8OXoWD1+Hg33BwCA7egYOjcPABHByHgxNw8EkxegsHZ4rRWzg4DwdfwcElOPgWDoaUoLclWju8ROnvl2jByBKFriuhT5TQJ0roEyX0iRKZflaiknElGvPLEk2aWKLLt5bo2sklej+jROeySsgKJWSxErJCCVmhhKxQQlYo0YbiErJCiRZXlJB1S5SqKiHrlpB1S8i6JWTdEvpaCX2thL5WgpeVaHRnCV5Woou9JXhZCV5WgpeVaMgfSvCyEh2fW4KXldAlSugSJXSJEm2/t4QuUaKVy0vU/fcSzVnJvx4qUesa/vVoicrW86/HSzR5E//6F//ayr+e4V87SujD/OuFEvow/9rLv/bzrwP8640Suhr/ept/HeFf7/GvY/zrI/51kn/9h399xr/O8q8v+dcF/vU1/7pcwszyr6GlaG0pelCK1paiB6VobSkzW4rWljKzpWhtKTNbysyWMrOlzGwpM1vKzJbqdGYpM1vKzJYys6XMbCkzW8rMlmqtq5SZLdUCdykzW4qPleJjpfhYKT5Wio+V4mOlqo+X4mOlZNxSfKyUjFtKBisl45aSwUrJYKVksFI6RCkZrJQOUUqHKNXBhaU6cU+ptiwp1d6lpVp+X6nWP1CqHf8o1aJVpVr1cKl615Zq7mOlZIRSOlopGaGUjFBKRihV97OlZIRSVe8qJSOUyry3VGWvlOrmA6Wa/EapCt4s1ai3SzX+SKnOHy3V8GOlGvNRqU59XEoHLqUDl9KBS3XuXKl2/beUfFuqNd+Ukm9L6Q9l5NsybfhemXZeXabFPyjT6lFlSt1Qpnk3lpG/yshfZeSvMnS2jPxVhs6WyTGpDJ0tQ2fL0NkydLYMnS1DZ8vwsDJ0tgwPK5O5tAwPK6P/ltF/y+i/ZWhBmY7Vl6EFZWhBmQ7FytCCMm2bXoYWlKEFZWhBGVpQRncoQwvK6A5lZFveeidvnVeGFvDWhbz1Ht66hLcu5a338dYHeOs/yuRZxVsf5q1reetjvHUDb32Ct27mrU+VwStvfZa3Psdbd/HWF3nrXt76Cm89UAavvPXfvPXtMnjlrUd56zHeepy3flwGr7z1NG/9vAxeeet/eevFMnoDb73CW68q19Fh5fBaDq/l5NpyeC0n15bDazm8luNf5fBaDq/l+Fc5vJbjX+Vkg3J4LScblGuhuZxsUK5uWznzWq5qlaOx5cxrORpbzryWo7HlaGw581qOxpYzr+XMazkaW868ljOv5cxrOfNazryWM6/lzGs5nbeceS1nXst1y9xy5rVcQxeUa/Td5cxruS4uKdfVfyvXkfvKdeaBcjJtOZm2nExbrgtry8m05Tq8oVynnyjX9s3lOvBUuY5tK9emZ8u1+7lyHdpVrrUvlmvb3nLtf6VcKw6Ua+Mb5ehAuZa8Xa41R8rRgXL6WDk6AFcny9GBcnQArs6WowNwdQGuvi5HB+Dqf3A11I0OuPEuN97lxrvceJdbM0e78S63wj9xq3usW0U/d6t6vFutv3LLfKtbZb91k2fd5Fk3edZNnnUrbnXLZHerZIpb9Q63JhW7ZStz08XcdF03XcwtV8BNF3Pr1pAbfXVrZNStW1rc6KsbfXWjr2701U1XcKOvbvTVrYxZbvTVrevnuDXhj25duMutEX926+ZFbp1e7NaVe90atcxN3nLr/N/d5C03mcBN3nKTCdxkAjeZwE0mcNNzuf9pNz3XTZbl/ufdZFk3WdatofvcOrjfrROvuXXxoFt733LryGG3zrzL/R+49fqHbnyL+z9xa8+nbnyL+7/g/vNufMutY5e4/1u3dg+p0KHvVOjU8Apt+36F9o+s0PvXVejc9RXa9aMKOm4FHbeCjltBx63Q0V9W6OzECu38TYUOTq6gg1Voi7GCDlahI7kVdLAK7Sio0OtFFWStCm0uqSBrVZC1KshaFWStCh2orUADKrSpsUK7I9wfq9DaVu6fzv0d3J+sQAO4P8X9g9w/k/tv4/7Z3H9nBRrA/X/i/oXcfw/3L+H+pdx/H/c/wP3/4P5V3P8w96/l/se4fwP3P8H9m7n/Ke7fxv3Pcv9z3L+L/7/I/Xu5/xXuP8D9b3D/m9z/Nvcf4f73uP8Y93/E/09y/3+4/zPuP1uhi19y/wXu/7pCZy5z//+4f6hHx7/r0YURHu25xqPD13p0+oceupdHB27y0L08dC+Pho/z6NB4j079ykMW8JAFPGQBD1nAQxbwkAU8ZAGPLtk9Glnk0VGHR2eLPRpa7qHXenTC66HXeui1Ho2t9+hMyKMhEY+uj3k0oZX7p3k0osNDfvWQX7m/z0N+9Wj8TI9Mt3H/bI/G3OnRpHkeehf3L/TQuzxkLA8Zy0PG8pCxPLL+w4OuenTLwx5lrvWgqx501aOJT3jQVQ+66kFXPeiqB1314Fcetb7oQVc9+JVHoQMeJd/w4Fce+d/2KH7Eo4H3PCo55lH9Rx4lTnrYfw/771H0rIf997D/Hvbfw/572H8P+19Jdq1k/yvZ/0otu7ZS635Yyf5XauFNlVr5k0ptGltJn62kz1bSZyu17dZK7f9tpVZkVGpjVqV2mSrhtFJrrJXkq0ryVSWcVsJppXaWVepgRSWcVsJppfYGKnWkrhJOK+G0Uq9HK3W8pRJOK+G0Ek4rdbq7Ek4r4bQSTivpBJVwWgmnlXBaCaeVcFoJp5VwWgmnlQreVwmnlXBaCaeVeFUlnFbCaSWcVuJV/GlzJZxWwmklGaBSc56rhNNKOK1Uem+lFrzCnw5UwmmlZr9ZiabypyP86b1KNLUSTa1EU/nTf/jTZ5VoaiV9gD9d4E9fV9IHKplT/jTUy5x6mVMvc+plTr3MqZc59WrUj73MqZc59TKnXjKrl8zqZU69zKlX4wxeGY1euXK8uinXq1vzvbIWeOUp8iri9CqzxCtHuVcBj1fTfF7NrPbKXetVuN5Lz/LSs7xaGvPSs7xKT/dqQYdXK5Jedt+r2SkvXcCL/3vZfS+778X/vey+l933svtedt+LT3nZfS+778WnvPiUV9c/xJ8e5k9rvRqx3qubH/eSV/nTZv601Ute9ZJXvSrZ6aW/8qc9Xvqrl/7qpWN56Vj86S0vHcurtne9mvW+V4s+9GrVCa96P/Fq7qdeLTvj1bovvPQArxZ+5aUHeOkBXvTUh5760FMfeupDT33oqQ899WnYjT7dNMaHnvp06Wc+jfyFT7dM8Cnz1z4NneTT6N/5NDHTR6bykal8eL+PTOUjU/nwfh/e78P7fWRVH97vI6v6yKo+LQn6tKbBp61hn+Y3+/RA3KcNU33a2ebTwYRPJ7p82tLr095+n46kfXQAHx7lw6N8dAAfHuXDo3x4lE+T/+JTwV99eJQPj/LRW330Vp/qV/uUeMSn29f55P2nT9GNPqWe9GneFh/dyke38tGtfHQrn1bt9mnzSz7t2efT4Vd9Ov26T9v/7dOBQz4de8dHnvKRp3zkVHj62Eee8unaz3wad9Yn45c+uS74yP8+3XrZJ+v/fOR/P77vZ+/97L2fvffj+3723s/e+9l7P3vvZ+/9aKmfvfez93723o+W+tFSP1rqZ0b9aKkfLfWjpX7d4vQzo35m1M+M+jXR51dutZ8Z9TOjfmbUz4z6mVE/M+pnRv3MqJ8Z9TOjfvzJjz/5mVE/M+pnRv34k58s5SdL+clSnLnYz4z6yVJ+jV3uV8bf/Spa6Vf1Q5y5hjMf9dOp/HQqv5Kb/Jr9L7+WbOXMZzhzh1/zd/r1wAt+bdjj186X/Xi+H8/nzIOceciP5/vxfD+e76er+jXhY7/MpzjzNGd+zpnn/Cr4r1/+i37Fv/Fr4ApnXlVF7q8in1aRT6vI/VXk0yryaZX23lilI2Oq6FNV9Kkq+lSVJvyqij5VpRG/rdLNGVWanFVFjqoiR1WRo6o0YK/S/ClV5KgqJYqr6KmcWcGZXs6s4swAZ9ZxZqhKO5qq0NEqdJQzp3FmB2cmObOHM1OcOViFjlbhTVUqmc2Zd3LmPM78E2cu5Mx7OHMJZy6tIvNX4fec+Q/OXMWZD3PmWs5cz5mPc+YmzvxXFTvPmc9w5g7O3MmZL3DmHs58mTP3c+ZrnHmwSvPe4szDnPkuZ77PmR9y5gnO/IQzT3Pm55x5jjP/y5kXOfMbzrzCmVdVq35YtRLfq9btV1fDZzV8VsNnNXxWk/eryfvV2nFLtV7/RTX9tBo+q+GzGj6r4bMaPqvhsxo+q8ml1eRSznRwZjFnlnFmBWd6ObOKMwPV8FkNn9X4UjVez5ktnDmNMzs4M8mZPZyZ4sxBzpxZrYHbqjV/djUaWo2GVqOhnLmQM+/hzCWcuZQz7+PMBzhzJWc+VK0Ja6plfrSa+axmPquZz2rmkzO3cuYznLmDM3dy5gucuYczX65mPquZz2rms5r5rNbYd6qVcbRaRR9Uq/o4Z37Mmac48zRnfs6Z5zjzv9VacrGaXlpNf6qmP9XQn2p09ns1GnpNDX2/hr5fQ9+voe/X0PdrlDG2hpxfQ86vIefXKH1rjRb8tgafr8Hna/D5Gny+hn2vYd9r2Pca9r2Gfa9h32vYd870cWZ1Dftew77XsO817HsN+15DHq0hj9aQR2vIozU611NDd6qhO9XQnWpkvb1GnjtqFJlbo967ajR3QY2W3V2jaYtrNPPeGi38W41WLq/Rpr/XaPfKGh16qIaMX0PGryHj12jcxhoZn6yRa0uNgk/XqG17DfpZg37WoJ816GcN+lmDftagnzX00Rr6aA19tAb9rEE/a9DPGk06WSPbf2rk/ayG3FRDbqohN9WQm2rw+Bo8vgaPD+DxATw+oBEjA7r5uoAmXx9QwY8C8v84oPjNAQ38LKD54wJ64JcBbZgYIN8HyPcB8n1AF40BXW0O0PED+FEAPwrgRwE6foCOH6CLBvCjAH4UwI8C+FEAPwrgRwHtaw7oaDygs1MDGtoeoDMF6EwBOlNA7oGAwjMC6p4V0Jw/BLR0TkBr/xjQtvkB7f9zQO8vCujcXwIatjRADg2QmQJkpgCZKUBmCtDvA5r7WEDLNgTI9gGyfYBsHyDbB3T+2YCG7wxozAsB/D2Avwfw9wD+HsDfA+x6gF0PsOsBdj3ArsPRCTj6BI5Ow9HncHQOjv4LRxfh6Bs4ugJHV9WinbVoZy3aWUu3r9WJUbW6eEMts1nLbNYym7XMZi2zWcts1jKbtcxmLbNZy2zWMpu1zGYts1nLbNYym7XMZi2zWcts1jKbteSlWvJSrRbW1mplfS1dqZauVEtXqtWp1lpdnl5Lr6+l19fS62vl6q9VMF2rtt/XatbttVp0R61Wza3V5rtqtWdBrQ7fXUv/rKV/1uLttXh7Ld5ei7fX4u21eHst3l6rxf+s1eqNtdryZK32bqnVkadrdWZ7rYY8V6vrd9Vqwou1ZPpaMn0tmb6W/FlL/qwlf9aSP2vJn7X0JP5zgv98wn8+5T9n+M8X/Oc8//mK/1ziP9/ynyFBslKQrBTU5e8Hde0Pgho3KijjDUG5bgwqOCaotp8GNeuWoBb9IqhVE4La/Oug9kwK6vDvgjqdGdSV7KBGWYIabw2im0F0M4huBtHNILoZJM8HyfNB8nyQjhSkIwWV0RhUUSSo6lgQXw/i60F8PYivB/H1IL4exNeD9M6gLt0W1Mg7grplblCZdwXlWBBU4O4gex5kz4PseVDHlgfp8kG6fJAuH9SkR4KyrQuSk4LkpCA5KUhOCpKTguSkoHb8X1CvPx/U8d1BXXgpqBGvBHXzgaAmvxGkHwXpR0G4DMJlEC6DdM4gnTOooZ8GNfpMUBO/CCr3fFDur4IKXwqq+9ug5gyp09Lv1Gnt8DpyZx25s47cWQeXdXBZB5d1cFkHl3VwWQeXdXBZB5d1cFkHl3VwWQeXdXBZB5d1cFkHl3XaUFxHN6qDyzq4rIPLOrisg8s6uKyDyzq4rIPLOrisg8s6uKyDyzo0sw7NrEMz69DMOjSzDs2sQzPr0Mw6NLNO6xbXafu9dTrwtzq4rINL7n6Qu1fXMZd1zGUdc1nHXNYxl3XMZR1zWcdc1jGXdcxlHXPJ3Xu5+xXuPsDdb9TR3+vo73X09zpdeq9OIz+sYy7rmMs65pK7z3D3F9x9nru/4u5L3P1tnYZfVa8xw+o16Xv1sl1dL+8P6hUdVY+f1+Pn9eSjevJRPfmonnxUTz6ql/nWepX9tl6hjHols+rZ8Xp2vJ4dr2fH69nxena8nh2vZ8fr2fF6dryeHa/Xgdp6Hauv1/nGeg1v5u44d0/l7jbuTnB3V71SvfWa18/dae7+PXf/gbvncPcfuXs+d/+Zuxdx91/qNfuv3L2Mu+/n7hXcvYq7H+butdz9GHdv4O4n6tFL7n6Ku7dx97PcvZO7X+DuPdz9Mnfv5+7X+PdB/v0Wdx/m7ne5+wPuPs7dH3P3Ke4+Xa8Vn9dr4zn+/V/uvsjd33D3Fe4e2qBbvtugzBENZPcGsnsDnb1B20c36MBNDfTLBvplA/2yQfW/bFBiYoNu/02DFk9u0GpDg7YYG7Q3p0FHcht0Jr8B72nAexroQg10oQa6UINWVDZoo79Bu2oadFNdg24NNcja1CBPtEGRlgb1TuPudu7ubKCvN9DXG+jrDeTMBnJmAzmTu+/k7nkN5KIGumUD3bKB3N5Abm8gtzeQ2xs0Z2WDlj7UoLVrGrTt0QbtX9+g9x9v0LlNDRq2pQEfb8DHG/DxBny8AR9vwMcb8PEG9ruB/W5gvxvY7wbFjzRo4L0GunoDXb2B/W5gvxvY7wb2u4H9bmC/G9jvBrSyAa0MoZUhtDKEVobQyhBaGVLqhpDm3RgiY4bImCEyZoiMGSJjhpjJEDMZYiZDzGRIs00hLbGEmMkQMxliJkPMZIiZDDGTIWYypHW+kLZXh5jJEDMZYiZDzGSImQwpMTWk29tCWpwIaXVXiE4ZolOGNHZGSBmzQir6Q0jVc0Jq/WNI6fkhPDyEh4fw8BAeHsLDQ3h4CA8PadGqkFY9HNLmtSHteSykwxtCOv1EiLweIl+GyJch8mWIfBkiX4Z0dk9IQ/eFNPrVkCa+HlLuv0NyHwpp5TshbToa0u4P4Oc4/HwMP6dC5KEQeQh+voSfC/DzNfxcDmnIkEZd/51GTRjeKPP3G1U2slGh6xq18fpG7fpRo978cSP9vJF+3kg/b1RkQqN6f92ouZMatex3jVqX2YhONqKTjehkIzrZiE42opON6GQjOtmITjaik43oZCPZspFs2Ui2bCRbNpItG8mWjfh3I/7diH834t+N+Hejlqcbtf73jdpxe6Nev6ORbt5IN+eNf+aNixrZ7UZ2u1FLlvHG+3njCt64qpHdbmS3eeNjvHEDb3yikd1uZLcb2W3euIM37uSNLzTSexrpPbxxP298jTcebCSnN5LTeeNR3vgBbzzOGz9u1LZTvPEz3niWN37JGy800st542Xe+D/eODRMrgyTK8PwGIbHsJLXhzX7R2Et+XEYHsPwGIbHsG6ZEFbmr8PwGIbHMDyGtT07rAPmMDyG4TEMj2F4DOPdYXgMw2MYHsPwGMZvwvAYhscwPIbhMUwOCsNjGB7D8BiGxzAaGYbHMDyG4TEMj2E0MoxG8sY/88ZFYW38S1i7/hpGI3nj/bxxRZhMGSZThsmUvPEx3rghzDyGdWVzmP7IG58JM49h5jHMPIbpO7zx5TDzGGYew8xjmHkMM49h5jHMPIaZR974cZh8HmYew8xjmHkMa++FsI58HdaZy2HmsUnV32lS6/Ampb/fpAUjm7Tiuiadu75Jw25s0k1jmnTrT5vw7SZ8uwnfbsK3m+iOTXTHJrpjE92xie7YpDXWJm21N2nflCYddTSx103sdRN73YTXNLHXTex1E3vdxF43qaS5SfXxJva6ib1u0sFEk050Nelib5OuHmhir5vI5k1k8yayeRPZvEmX5zfp2oVNGndPk4xLmjRvaRM9vIke3kQPb6I3NtEbm+iNTfRG/vJ4kzZuatKufzXpza38ZXuTrP/XJM/zTYrs5i8vNaGPTfScJnoOf3mTv7zdhD42oY/85Rh/+agJfWxCH/nLGf7yRRNZsoksyV8u8Zdvm/DsCJ4doYNH6OAROniEDh4hl0fI5RFyeUTdYyOa8/OIlo6PaO2vIrp8a0TXTo5onCEiozGieTkRLc+NaH1+RDsKIrpeETpOhI4ToeNE8JkIPhPBZyL4TASfieAzEXwmolUtEW2eFtGe9ogOd0bo3xH6d4T+HaF/R7T1toj2zY7o6J0RcmSEHBkhR0bIkRGyT4TsEyH7RMg+EbJPhOzDXx6JaOe6iA7+M6ITG/nLkxG5n4oovI2/PBvR7uciOrQrolMv8pe9Efw6gl9H6Df85a0Ifh3BryP4dYTuHVHrxxGlT0W04HRE738e0blzEQ27EGGnI2q7HNGs/0W0aGgzO93MTjfTFZvZ6WZ2upmdbmanm9npZna6mZ1uRhub0cZmdrqZnW4mQzajjc1oY7Pi1mYN2Js1f0qzHnA062xxs4aWN2u0p5lZbCb3NNNtmpnFZmaxGY9pxmOamcVmZrEZj2lmFpuZxWZmsZme2MwsNjOLzcxis079sZlZbGYWmxW9p1mpJc3MYrOO3NesMw80a8jKZmaxWa1rmpV+tFkL1jfj1c14dTNe3YxXN+PVzXh1M17Nn3fz55f48yv8+QB/foM/v9lMfuTPR/jze83yfMifT/DnT/jzp806fIY/f8GfzzfTEfnzN/z5SrP2XRXV0WFRnf1eVI5rogpcG9W0H0bJPFEyT5TME5XpZ1GVjIuSeaJknih9O0rfjtK3o8rNjsptjiqcF9UmW1S7C6M6pKgmFUdlK4vKWxHVam9UW6qi2huIksOj5PAoOTyKLkbxl6i2TY+ii1F0MYouRtHFKLoYRRejZMco2TGKLkbRxagW/DmqFYui6GIUn47i01F8OqpZ/4ji01F8OqoLa6MasT6qmx+PKrkpqtn/imrJ1qhOPhPVpR1RjXw+yj5H1ftSVHP3RdnnKPsc1ZV/R9nnKPscZZ+j7DPcfBQlg8PNp3BzJkoGh5vzcPNVVOO/gZsrcHNVjJ4do2fH6Nkxjb42pok/jCl3dEwLb4pp5U9i2jQ2Rm6MacwvY5o0MUZujJEbY+TGmC4aY7raHNPYvJi6bTHNKYxpqWI65YrpcmkMDmOKemNKVcXgMKYjdTGdCcXgMEaXidFlYnAY0/6OmN5PxuAwhkfH6NgxOIzhLTE4jMFhDA5jcBiDwxgcxuAwBocxOIzBYQwOY3AYg8MYHMYUejwGhzE4jKGJMTiMwWEMTYzBYQwOY2hiDA5jZMYYmhiDwxidMEYnjMFhjB4Tg8MYcxijx8TgMMYcxjTqYgwOY8xhTPOvisNhnDmMa+g1ceYwzhzGNXN0nDmMM4dxsnecOYwzh3FtmBhnDuPMYVwTM+PMYZw5jGtlXpw5jGv4lLjGOOLMYZxuHdfiijhzGMef4/hzHH+O489x/DmuQ7E4/hynw8TpMHE6TJy8GCcvxukwcfJinLwYZ5fj+Epc2+bH2eU4vhLHV+LschxfibPLcXY5zi7H2eU4uxwnd8fZ5Ti7HJdrS5xdjtOr4/TqOL06TheMy7w3TheM0wXjdMG4hr0V102H47r13bhmvR/Xog/jOn4irgufxDXidFyhz+NKnovTX+L0lzj9JS7r/+LyDG3Rqu+2aPOIFu25pkU3X9eiyde3oIct6GGL1tzcgh62oIct6GELetiCHrbQqVvQwxa8uQVvbkEPW/DmFry5hczdgje34M0tWuZpIXO36Ep1i0YFwTW0aCDcovnNLToab9HZqeDaWxTobNG07hZt72vRgYEWuksL3aWF7tKiB+5s0YZ5LRq6oEWj7wa3uEUz723Rwr+14CkteAq4B1vwlBY8pQVPacFTWjTxiRblbgb3VItWbmvRpmdb6IAtdEBwe1rIiS1avL+FnNhCTmwh37Qo/A64oy3kmxbyTYsmnWwh34D7rEWrz4L7skVXf9WisZda1P1ti+YMaaW3tNJbWunSrXTpVrp0K126lS7dii+3KmNsK77cii+34sut+HIrvgzO0KqUEVxOK/2vlf7XSv9rpf+Bc7VqWym4ilaN87bKWNWqeYFWLa8DF2rVkAi4WCt7DG56K3vcyh6D621lj8GlW9ljcH9oZY9b2eNWOksrewxuUSudBdzSVgXvA/dAK9mmVa+vAremlWwDbn0r2Qbcplb8BNzTrfhJK34C7vlW/ATc3laVvQLuQCszCO6tVmYQ3Lvg3m9lBsGdaGUGwZ1uZQbBnWtlBsF93apbL7cyg+CGTmUGp+LJU/HkqXjyVDx5Kn1lKn1lKvlwqqy3TCUfgpswlXwI7rdTyYfgsqbS+8BZptL7wBVMlacInBNcCTg3uMqpmuwHVzNVS4LgGqbqUhhcdCr9Gdy0qeQacElwPeBS4Aanas1McLdN1cg7wM2dqt67wC2YqsN3g/vLVBX8FdwycPeDWwFuFbiHwa0F9xi4DeA2gfvXVDofuGemausOcM9P1S27wb00FS8B9+pUvATcm+DeBncE3HvgPgR3Atwn4D4FdwbcF+D+C+4iuG/AXZmKH0/TLd+dpswR0zT3mmladu00nf7hNF0ZPU3+H09T/OZp2vqzado3DtwEcL8GNwnc78BlgssGZwFnBWcHNwWcE1wJuHJwHnA+cNXgguAawIXBNYNrATcNXDu4TnDd4PrADYKbCe42cLPBzQV3F7gF4O4GtxjcveCWgbsf3ApwD4J7GNxacI+B2wDuCXCbwW0F9wy4HeB2gtsN7iVw+8C9Cu51cP8G9za4I+DeA3cM3Alwn4D7FNwZcF+AOw/uIrhvwF0Bd9V0+JsOf9Phbzr8TYe/6fA3Hf6mw990+JsOf+AmgPs1uEngfgcuE1w2OAs4Kzj7dI0sAuecrt4ScOXTddgDzjddBTXggtO1pgFcGFwUXAu4aeDawXWC6waXAjcIbia428DdAW4uuLumM3/g7p7O/IH763TmD9z905k/cKumM3/g1oJ7DNwGcJvA/QvcVnDPgNsxHR8Gt3s63QTcvum6+QC4N6aTB8G9PZ08CO49cB+COwHuE3Cfgvt8Oh4C7r/T8RBw30xnf8ENbWN/2/CQNva3DQ9pY3/b8JA29reN/W1jf9vYX3AT2nTh1+B+26ZQBrisNu0ygbOAy2/TrAJwRW067gRX0kYvAVfZRi8BV9NGLwEXAtfUptej4FraZJ4OrqNNK5Lgeto0rB9cuk1tv28jx4C7ow39Aze/Df0Dt6gN/QO3tA39a0P/wP2jDQ8Gt6YNDwa3vg0PBrepDQ9u0/KnwW1v05DnwO1qU+uL4Pa2af8r4A60yXiwjU4C7nAbnQTcB210EnAft2nbqTZd+1mbxp1tox+Du9BGPwZ3uU1FQ9rpx+1aO7xdl7/frmt/0I5/tCt1Qzv+0a4jY9rxj3b8ox3/aNepX4G7tV3eyeAM7dpibCcHtpMD28mB4ArbydLgXO1k6XYyTDsZpp0MA662nQwDrrFduyPt9JF2TZraTh8Bl2inj7Qrt69d7oF2rZzRrk2z2jV8Nrg725WY166df2rXwYXtmrgY3L3t+G87/tuO/7bjv+34b7s2PAJuXbtGb2jXtCfaNXNzuw48BW5bu0w72jV/Z7seeKFdZ/e0a+i+dgVeBfd6u7b/u12j3m7X+CPt5Ghwx9rJ0e3sbjs5up3dbScDtrO77exuO7vbzu62s7sd7G6Hekd0sLsdOnxtB7vboYIfdZBfOsgvHeSXDvJLB/mlA+/o0J5JHXhHhyZndeAdHcxeB97RgXd04B0deEcHs9eBd3Qwex1K+juYvQ5mr4PZ62D2OrQo2sHsdTB7HcxeB7PXwex1MHsdZOgOZq+D2etg9jqYvQ68t4PZ68B7O5i9Dry3g/zXwex1kP86VP1QB/mvQ9se7SD/dWjcxg6lnuzQvC0dOvJ0h85s71DRcx1auqtDa1/soA930Ic76MMd2nKwQ3vf6tDYdzrUfbRDcz7oILt06NTHHWSXDrJLB9mlg+zSIfdXHQpf6tCmbzu0e0hCY4YllPheQrdfndDBHyToIAk6SIIOkqCDJMjPCfJzgvycID8nNHRSQqN/l9C0zIRmZid0wJzQeGtCJnuCLpzQUUeCLpwg+yUU8CTIfgl8I0H2S+AbCXQvgW8k0L0EupdA9xLoXgLdS6B7CXw3ge4l8N2EPHck8N2ENt+V0Ig/J3TzooSSf0lo9l8TenNZgv6RkPUfCfpHQscfTtA/EipbnyC3JLRxU4LcktBNTyfILQmyc4LckiA7J9jbBNk5wd4m2NuEXG8l2NsEe5tgbxPsbUJrP06wtwn2NsHeJtjbhPZeSLC3CWV8myD3dWrpdzrJfZ3kvk5yX6dWj+rUxRs6dfVNnQr/pJP+1qndP++kv3XSgTvpb510j046cCfdo1MLzZ10j06dt3WqZEqn6h2d2lDcqaHlnRrt6dQ0X6e2V3fqQG2nxjd0kps7yc2d5OZOPLeT3NyJ53bCXSee24lndMJdJ57RiWd0wl0nntGJZ3TCXSee0Ql3nXDXqZP3d8JdJ9x10t064a4T7jrpbp1w1wl3nXDXCXedcNcJd51w1wl3nXDXCXedcNcJd51w1wl3nXDXCXedcNcJd51w16no2U6464S7TjJzJ9x1wl2SzJzUpO8l4S6pxT9I6sSoJNwl5b4pydwl4S5J900yd0m4S9Lbksxdkt6WZO6SzF1Sx/KSzF2SuUvqAUeSuUsyd0nySpK5SzJ3Sfw2ydwlmbskfptk7pLMXZK8l2TukuS9JHkvydwldXJmUtbbk1p0R1Kr5iZ14a6kyv6cVGhRkt6bxC+S9N6k2h5I4hdJ8nISv0jiF0l2NolfJGV8MsnOJvGLJDubZGeTqt6VZGeT7GySnU2ys0l2NqmrDyXZ2SQ7m6RvwMlxODmZ1O3/SergZ3ByNqnc80kt/ApOLiV1/tukSq7qovN2acP3uui8XXTeLjpvl7aP7tKoH3dp/M1dGvhZF1mli6zSRVbpIqt00de6yCpd9LUuLbF0oXddumTvQu+60LsusnIXeteF3nXhtV3oXRd616W2UBd614XXdmlCa5fS07u0oKOLrtFF1+iia3TRNbp05vdd9N0uVc/pou926fL8Lvpul6L3dGnLki5d/bcujV3epe6/d2n3yi6NWd2lSY906fZ1XXS1Lp3Y2EVX66KrdeEVXTr/bJdKdvLXF/jrHv66j7++2qV1r/PXf/PXt7vIeV3kPP56jL+e6CInd5FT+OuZLk0+10VO4a8X+es3XeSULnpGNzmlm57RrbKR3VpxXbc2Xt+tYTd2KzimW+t/2q0dt3Tr+vHdav1Vt9K3dmv/b7s1ztBNT+vWvJxuelq3Mmzd+Gy3lqobn+3GZ7vx2W58thuf7Za7tlsr67u1qbFbw5u7VR/v1oap3drZ1q3Rnd303G56bjc9t5ue262B27o1f3a3jt7ZTUbuJiN3k5G7ycjdZLxuMl43Ga+bjNctzyr+8HC3Nq/t1oj13ewrf9jUrV3/6mZfu9lX/vB//GFXN/vKH/byh1f4w2vd7Ct/eIs/HOYPR7tV9AF/OM4fPuYP/+mW9zP+cJY/fMkfvurGJ/jDt/zhqh7VD+vBJ3q08+oejb62h5nr0czRPTpwUw8z18PM9TBzPTr6yx5mroeZ62Hmepi5Hmauh5nrYeZ6mLkeZq6HmevBY3uYuR5mroeZ69GwQI+CdT3MXI92NPXo+lgP/baHmeuh3/ZoXFePUr092tvfoyPpHmXM6tGcP/To0Jwenfpjj2x/6tHihT06cU+PLi7pkftvPVq5vId80kM+4Q+re8gnPRr6WI8CG/jDEz3avrlHo7b20C166Bb8YWcP3aKHbtZDNu4hG/eQjXvIxj168+0e3fpuj6zv99Bte+i2PTKf6tGC0z1a8XmPzp3rketCj5Z/3UO269GQIb1ku16yXS/Zrpds10u269WWG3rxiF48olfdY3vxiF48ohed60XnevGIXnSuF53rRed68ddedK4XnevFX3vpZb30il50rpde0Uuv6KXX9tIreum1vfTaXq1q6dWFab0a0dGrULKXbNJLNuklm/SSTXrJJr26fk6vWv/Yq23zedvCXo27p1epJb3au7SXXeVtf+/VnJW9OvRQL7vay67ytn/2squ97Govu9rLrvK2Hb3sai+72kuu65VjH297tZdd7aWT9dLJeNsR3vYeb/uwl07RS6fgbad52+e87Vyvdv23Vzd9zdsu87b/8bbv9GnC8D6lv9+n/SP7NG5UH5m4j0zcRybuIxP3kYn7dGh8nyZN7JPtN31aPLkPb+3DW/vw1j78oQ9v7cNb+/CHPvyhD3/og7c+/KEPf+jDH/rgrQ/e+vCHPkVa+rR5Wh+89cFbH7z1aVeqjz7RB2998NYHb33wxtvm87Y/87Z7eNsS3ra0D954299520re9hBve6QP3vrgjbdt5G2bedtTvG1bH7z1kYd52wu8bQ9v28fbXu2jy/ap4E3e9jZvO8Lb3uuDtz6tOtGnC5/wttO87XPedq5Pwy70Kfh1n9Zf7mPeUvCWUuvwlLZ9P8W8pZi3FPOWgreUxv4kxbylmLcU85Zi3lJkkhTzlmLeUsxbinlLMW8pDdhTzFuKeUsxbynmLUWPTWmyP6XZNSnmLaWTDSlZm1Jk4RRZOEUWTuENKbJwSud6UnhDCm9I4Q0pvCGFN6TwhhTekJJ3YUqr70mxpyn2NMWeprTp7ykNfzDFnqbY0xR7mmJPU1r3RIo9TbGnKfY0xZ6mNPL5FB02RYdNsacp9jSl5Bsp7XozpZsOp9T2bko73k/p9Q9TmvBxSulTKe0/nSLLpcgj8HEBPi6lyCMp8kg/eaSfPNJPDu4nB/eTg/vRt35ycL+O/aRfpp/1a/64fvStH33rR9/60bd+9K0ffetH3/rRt346RD/9tZ/+2i9zaT/9tV8rKvt1zt8vV6Bfy+v6dSbUr6JIv5bG+rW2tV+Xp/fLm+jX6q5+Xeztp3/107/6dX5Wv0pm96v+zn5tmNevoQv6Fbi7X+sW9+vKvf3yL+vHF/q1dUU/3b+f7t+PL/TjC/34Qj++0E+O61fw6X58oR9f6McX+umu/dq2t1/X7u8ni/STRfrJIv0Kv9NPFukni/RrzEf9Spzs187/9Gv0mX5N+6Jf28/3a9TFfo3/pl8DV/rpXgN0rwG614D2XDNA7x+g9w9o148GdNOYAXr/gGbdMqDXfzGgCb8awE8H8NMB/HQAPx3Q3pwBeusAfjqAnw7QWwc0qXhAt5cN6GDFgCb6BjSzeoD8O0D+HSD/DpB/B8i/A+TfAbrDABlugAw3QIYb0JuD3Pl77rydO+8Y0PG5A3T+AXrXAL1rQMYlA5q3dEBH7uPOv3PnSu58iDsfGZBt3YAW/3OAHR1gRwfY0QF2dIAd5c6d3PkCd77Enfu481XufGOAHR3QkrcHdPLIAJ4wgCdw5wnuPMWdp7nzc+78kjsvcOfXA3jCAH1/kN4wSG8YJPsOkn0Hyb6DdK5BZm2QWRtk1gaZtUFmbZBZG5Rj0qCW/W6QWRtk1gaZtUFmbZBZG2TWBpm1QWZtUAvcg3q/clDGqkHNCwzqSN0gszbIrHFnjDtbubONOxPc2cWdfdw5wJ0zuPM27pzNnXdy512DZJBBHb6bOxdz51+5cxl33s+d/+DOVdz5MHc+yp3rufNx7nySO7dw59ODynh2UHOeG9ShXYOatIc7X+bO/dz5Gnf+mzsPcec73Pkedx7jzo+48xPu/JQ7zwyS3QbJboN68+Kgbr08qFn/G9TrQ9P4QRo/SGvByLTevy4t4w1pzbsxjR+k8YM0fpDGD9L4QRpdS6NraXQtja6l0bU0upZG19LaNyWtW5xp9Zaktac8rZsr03T8NJk3rTeDaTp+msybJvNyZyt3Tk+TP9LkjzT5I03+SGvsjLS6Z6W1+w9pjbkzrcS8tHb+Ka3Rd6c1bXFa2+9Na9SytOL3p9nPNPuZZj/T7Gea/Uyzn2n2M81+ptnPNPuZZj/T7Gea/Uyzn2n2M81+ptnPNPuZZj/T2nQ0reHH0qr/KK0NJ9Ma+mlagTNprfsirSvn0/JfTGvNN2ldupKWZ+gM8u4M8u4M8u4M8u4Mnbt+hlw3ztDyMTN05qczVPTzGVo6foZO/WoGHjoDD52Bh87AQ2f8P8PlHm8DnbVxSUZGkpSMZGQkryRJkozySJKMJEmSJElJkuTsyzn7fj1n386+73327eydJElIkiFJkpEkSUiSlCQkSXq//6/PWs96fuu31vNwQ6u4oVVojypuQRW3oIpbUMUtqOIWVHELqrgFVXBWBWdVcFYFZ1VwVgVnVdyCKnxCFT6hSq4Xq9BsVWi2KjRbFZqtSj1dVar2Vml7bZW6h6pkqK/S1niVuqarNK+hSpsLVepcrtKcBVXa+GqVOr5epVlLq9C6VWjdKjirgrMqOKuCsyo4q4KzKjirgrMqOKuCsyo4q4KzKjirgrMqOKuCsyo4q4KzKjirgrMqOKuCMwOcGeDMAGcGODPAmQHODHBmgDMDnBmYMwNzZmDODMyZgTkzMGcG5szAnBmYMwNzZmDODMyZgTkzMGcG5szAnBnwVgZ0rgGda0DnGtC5Bq16yqDWMw2a8pxBK+YY1HKeQZOqDFpqMqi5xcAdMHAHDNwBA3fAwB0wcAcM3AEDd8CAPzDgD8BfBv8C8C8C/+vgXwr+FeB/G/yrwb/WoNh6gw5/YOBvGvibBv4m+D8D/07w7wb/XvDvB/9B8H8P/h/B/zP4j4P/V/D/Dv6z4P8L/Ocb0RxGNIcRzWFEcxjRHEY0rhGNa8TLG/HyRry8UYu7G9W0p1HjrjdqYR8j+8zIPjOyz4zsMyP7zMg+M7LPjOwzI/vMyD4zss+M7DOjej9ilG2yUTsfN6rnk0ZVzzBq+0yjus82yvCCEU9lxFMZ8VRGbbYYNdlh1DK3US38Rny8ER9vxMcbNT5p1KKMUU3yRo0tGbWgYtTZV4wa/ZpRjUuMOv2mUSPfMiq/yogXNaJvjeg0IzfAyA0wcgOM3AAjvsCILzDiC4wy7TOiN4zoDSN6w4jeMKI3jOgNI3rDiN4wavafcHGeCT9lwsOb8PAmPLxJCy8x6Vw7k8ZcYVKlo0lnrjJp1NUmFbuZdOpak0ZcZ1JDb5OO32jCh5rwoSbupom7aeJumribJu6mibtp4m6auJsm7qaJu2nibpq0+TGTOj9hQtua0LYmtK0JbWvCE5jwBCYtMprUpMaERjOh0UxoNBMazYRGM2lAvUm1cZP2p0zq12CSp2DSnkaT+iwwyfGqSbsWm9RrqUmW5SbtWGlSj9Um/qWJf2niX5r4lyb+pYl/aeJfmviXJv6liX9p4l/CxbcmHTtk0tAfTUocNenILyYN/tWEdzfh3U14dxPe3awDF5jV/0Iz+9+MHzDjB8zoWjO61oyuNaNrzehaM7rWjI8yq931Zk3vY9a5m8wac4tZlYFm/KcZ/2nGf5rxn2b0mRl9ZkafmdFnZmbMzIyZmTEzM2ZmxszMmJkZMzNjZmbMzIyZNdVg1kqzWa2sZmbMzIyZmTEzM2ZmxszMmJkZM+toxqwhebNiJbMOV8zoDDM6w4zOMKMzzOgMs7q+Y9a8NWa8pxnvacZ7mtG0ZjStGU1rRtOSa5dZi74yq8nXZo09YNaC78w6e9iMZzfj2c14dnL9Ztb+M2b1O2eW57xq7WlWrT4tquX4e7V2ta5Wr7bVaLNqtFm1ZlxZrTWdq9W2a7WmXVOtVT2q1bpXtabcUK3Tfas1sn+18rdW45+q8U/V+Kdq/FM1/olco8g1pprdX83ur2b3V7P7q9n91ex+cj1Frpnkeq6aPVbNHqtmj1Wzx6rZY+Syk8tFLl+1EnXVaIxqNEY1GqMajUGuHLmK5KpUa/4r1dqyqFpdllRr7pvkeotcq8j1LrnWVWvC+9VavLFaTTdXa9z/yLWNXDvI9QW5dlejy6rRZdXoMnIdJtcRch0j14lq/mQ1f7KaP1mNB6hRr6Y1+IAaWS6owQvUaEeLGvxADXegRicvquEW1Gj4JTXcgxpl2tVwE2rU5ooarepQo6kda9S6U41WXlWjKf+sUaurydWVXN3I1Z1c15Lr/2rU47oa7gW5epOrD7luJNdN5Lq5Rsf6k2sAuQaSaxC5/k2u28k1pEYrRK47yXUXuYaTawS5RpLrXnL9h1z3kWsMucaSaxy5HiTXQ+R6mFyPkGsSuSaTawq5HifXE+R6klzTyTWDXM+Qaya5ZpFrNrmeJ9cL5HqRXPPINZ9cBnKZyGUmVw25rPRoI5eDXC5yucnlJZcfvmrJFSBXiFxhctWTKwZfCXIlyZUmV5ZcDTXocLgvkqtErjK5XibXghrlF8L9InK9Rq7XyfUGuZbW4AVrNG0FuVaS621yvVOD5qzRrjXkWkuu98i1nlwbajRyY41OfUiuj8j1Mbm21GjN1hpN31ajttvJ9Rm5PifXFzXavatGjt3k2kOuveT6ugbfXaPTB2rw3uQ6RK7va/BENZpxpAZfRK6fyfULuU7UaM/JGrR+jfqcJtfv5PqjRqP/rEFX1KixiQVtYdHp8y1af4FFM/9mUfsLLVrX0qIZrSzq19qCprXIc4kFXWvRnnYWLbjcwj2w6GwHCzfBotGdLOrY2cKes2jW1RZ2Hbm6WVTb3aL+PSza/38W+a4j1/UWNbnBwn21aGxfC/uPXDdbNOcWC37Loo0DLZo9iFyDLTp4u4Wba9GAoRburkWL77Jo/N0WNb3HokUjLRo3yqIuoy3afJ9Fc++3qPMDFm0aZ8H/WzRogkWHHrYo9IhFAx+1qPljFi2ZYtGEqRY1m2bR1ict6ECLuj5tQT9bNO9Zi4Y8Z9GR2RbF5lg0eK6F3WDRspcs7AeLWhgt7AgL/s2i7hYLHs4ig92iYU4L+8KilMfCzrDoqN+ilXUWTQla1Cps0YqIRZaoRT3jFu1IWFSdsqhHxqKTWYsachYNL1h0vGjR6kaLplUsarPAolWvWDT1VYt6v2bhfllkW2LhhvE+b1pUXG7h9lt0aiXvs4r3WW1RuzUWbppF09fxPut5n/ctcn1gQQ/wPpt4n828zxaLzvyP9/mE9/mU9/mM99nB++zkfXbxPl/yPl/B6V7e52veZz/vcwBOD8Lpd7zP97zPD7zPj3D6E5z+zPsc432Ow+lJOD3F+/zG+/wOp3/A6Vk4Pcf7NLHqyHlWfKVVgy+w4i2tWtbCqkktrWrRyqqlF1llutiq7pdYta2tVYZ2VnaXVcfaW9G0Vg3taGV3WdldVnaXld1lZXdZ2V1WdpeV3WVV/v+saBCrTvaysrus3FWr2va1avVNVvSIVX1usaJJrHIMtGr0ICt31qrG263cWqs6DLVq/Z1WzbzLqvZ3W7V/hBVtZ1W/UVb0nVUL77Nq7P1WnRtrZbasmjPeqk4TrNr4sJXZsjJbVh2cbFVgipXZsjJbVi1+0qrxT1mZLSuzZWW2rMwWPMyGhznwMNfKbMHDS/BQBQ9Gq7ab4KEaHixWHbdauUPw4IQHl1WrPFZN9cFDLTzUWWULWtUrDA8Rq4pRq0bGrTqVgIeUVTMyVrVrsGpNzooWsqpvyYoegoeKVWMWWNGRVlVetWr2a1Y8i1UblljxLVbuvVUHllu5+WB/26qm71i1aLVV49ZY1WWtlftv1dz1YN/AG35gVeRDK/oc7B/zhlusmrgV7Nt4w095w8+s6vY52Hfyhrt4w91g3wP2vbzh17zhN2A/wBse5A0Pgf17sP/AGx4B+1Gw/8wb/sIbngD7SbCf4g1Pg/13sP/BG/4J9r/A3sSmWU1t6tDMhv6yqfZvNjSYDd1q06JWNrSrDS1m0+ZLbOgxmzpfZtPhy22KXGHToH/Y1OJKG/rfpomdberexaZtV9tk+JdNw66x6Vh3m1I9bBra04b2sGnl9Tb0h029brRpZ1+bLP1s6BCbTt1iQ4vYNOM2m9r926Y1g234UZv6yoYntck1zKYxw206e7dNlXtsmn2vDa9l04bRNgXG2DRgLNgfsGnxgzaNfwjsD9u0ZaINXQz2yTYdecym2OM2DX7CppZP2tDINk2aYeMm2riJNplmgX22jZto4yaC/UWb2rxk4ybauIk2PK1Nu8w2fK1No6w2nbbZVHTYNNNlU3uPTeu8Nvn8NvWrs2lfwIZvs2lsxIZ3s2lTzKY5CZs6pWxoH5tCWZsG5mxqXrBpSdGmCY02dJBNW1+2oYXg6lWbji6yKbEYrpbY1GqpTSvehKvlNvV8y4b+hqtVNo1YbcO3wNV/bewsG1ocrt6Hqw9s7Cy42gRXm+FqC1xthatP4OpTuPoMrnbA1U642gVXu+HqK7jaC1dfw9V+uDoAVwfh6hBcfQ9XP8DVEbj6Ca5+tmn4L3B13KbVJ22adgquTtu4hzbuIVz9aeMe2riHdu6hnbmycw/t3EM7c2XX/pZ29L2dubKrSRs7c2VnruzMlZ25sjNXdubKzlzZmSs7c2VnruzMlZ25sjNXdubKjp61a2pPO3Nl167r7bLdYGeu7Ghbu4r97MyVXe0H2LXuVurdZle/f9u1b7BdC++wa6zsOjfUrk3D7Hh36o2w69A9doXupd5/7Gp+n11LxlBvrF3dxlHvQbtSD9k19GHqPWJHa9nRWtSbYsdD2NFa1HvSrlPTqTfDrhnP2NXuWerNsssz266+c6j3gl0LXqTeS3Z1qrJro4F6JrsGVlPPQj2rHf9PPaddW112zfdQz2fnFlKvjnpBO7eQehHqRakXp17Czr6iXoZ6DXb2FfUK1CtRr5F6FTv7inoLqfcq9V6j3ut2vAn1llJvmV3NVlDvLeq9Tb13qLfarsQa6q2l3nvUW0+9DXb13Ei9D6n3EfU+pt7/qLeVetuot516n1Hvc+p9Qb0vqbebenuot496X1PvG+p9S3/fUe8Q9Q5T70fqHaG/o9Q7Rr3j1DtBvV/p7zfqnabeGeqdpd45+PyLeuc51Pd8h841c2hBc4fmtHCoU0uHDv3dodBFDg282KHmlzi0pK2DO+hQt8sd2trewR10cAcd3EEHd9DBHXSo19UO7qADD+7QyO4Ote/hwFc6NOM6BxrLoX29HWgsBxqLejc5tOlm6t3i0KBbqTfQoaWDHJo4mHp3OLRtCPWGOjRsmAMfRb27HZp6D/XudeCnHLKNdmjUGIdO30+9Bxya+SD1HnJo/wSHfBMdGjfJoSaTqfeYQ3Mfd+DlHTo8zaHIdAe7yoGnp95MB7vKwa5ysKsc7CqHpr3oYFc52FUOOQwOdpVDZ8wONdY4NMvqUAe7Q+sdDtW6HOrvcaipz6FFfofm1TnUJejQ5pBDsYgDf+ZQy7hDyxIO9JUDfeVAXznQVw70lUNtSw70lYMb6FCfBQ5uoIMb6OAGOriBDm6gQ4GlDm6gg5lyaPFbDmbKgfd1MFMOZsqhIWsdzJRDK9Y7mCkHM+VgphzMFJx/7GCmHMyUg5nijbfD+We88edw/gVv/CWc7+aN98D5Pjjfzxt/A+ff8sbfwfkhOD8M5z/C+U9wfhTOj8H5cTg/Aee/wvlvcP47nJ+B87Nwfg7Omzi1+Tyn5p7vRFs50VZORVo40VZOtJVT2y9yoq2c+EInvtCp1e2cmna5U32ucGp3Bye63Ylud+rMVU50uxPd7tSAfzl1oJtTi7s7Nb6HU117OrXlOqcS1zs15AanWt3o1Iq+Tu6fUz37O7l/Tu6fUyNuc3L/nNw/J/fPyf1zsqecWjDMyZ5yqtMIJ3vKyZ5ysqec7Cmnto1xsqeceEIne8qJJ3TiCZ3sKad2TXLKNtmpUVOcOv24U+ufcGrmk071f8qp/TOcWvSMU+OedarLc3Aw24mugoO5TnSVE13lVHWVUz2MTp00OdVQ7dR0i1NtbU7tsTvlcjo1xu3UWY9TG31Oza51amDAqYNBpwJhpybUO9Us5tTWuFPzk04NTTt1NOPEDzo1Je/EDzrxg04Vy06NfNmp9q84tW6hU75FTvVb7FSTJU4tfIN3edOpzst5lxW8y0reZRXvspp3eZd3+S/vso53eY93eZ93+YB3+ZB32cS7bOZdtji5fbzLJ2D6lHf5DEyf8y47wbSLd9kNpq94l71g+pp3+QZMB3iXg2A6xLt8D6YfnHhBMB11at/PYPrFqbEnwPSrU5tOgem0U4POgOksmP4E019gOs+l401dWt3MpWnNXerTwqXdF7pU+btLoy9yqePFLm1o41KgrUsD2rnU7HKXFrd3aX4Hl7p2dOnolS4lrnKxo1xodRc7yoVWd7GjXDp1rYsd5WJHudhRLnaUix3l0ty+LnXu59Lhm12K3OLSpFtdanGbS9sHuWQa7NLwO8A0BExDwTQMTMPBdDeY7gHTvWD6D5hGg2mMSxPGgmmcS1sfBNNDLu4emCa6uHtgmuzi7oHpcZeKT4DpSZfaPwWmGS75ngHTsy41ec7FPIFpjot5AtOLLuYJTFUu5glMJhfzBCaLi3kCk93FPLmYJxfz5GKeXMyTi3lyMU8uLQmDqd6lbjEwxV1KJV2amnapddalXQ0u2fIujSq6dLrk0vqySzNfdqn/Ky7tX+jSokUuzVvsUpclLh15w6XYmy5NXu5Sy7dcaCmXqle50FIutJQLLeWSZ50L/+fSufddWvCBS3M+dKnTRy4d2uxSaIsLje5Co7vQ6C5lPnNp2OcutfnCpVW7XHLsdqn3HpfO7IXLr12a9Q3v+61LBw7yvodcGn+Y9/3RpS1HeN+jcHmM9z0Olyd431/h8jfe9zRcnoHLs3B5Di6buLXwPDf7ya3OF7jZT272k5v95FaPVm72k1sNF7vZT261vdTNfnLLdblbY65w62wHtzZ2dGt2J7cGdnbr4D/dWnK1Gx3lVrdr3OgoN/rcjY5yo6Pc6Ci3Gm9wa9SNbnW4ya31/dyq7e9W/wFuNR3o1pbb3Jr3b7eG3O7WkTvcWiG3Jt/pVs+73Do13K38CLdmjHSr3Sg3vg/c97nxfeB+wI3vA/d4twZNcKvFRHA/4pbpUXA/5tbxKeCeCu5pbvWZDu6n3Ko8De6ZbnWcBe7nwP28WxNeAPeLbm2dB+754DaA2wRusxttDm4ruO3gdoDbBW4PuH1u7h2468AdBHcI3BFwR8EdB3cC3ClwZ8DdAO4cuAvgLoG7DO4KuBfA90JwLwL3a+B+HdxvwPeb4F4G7hXgXgnut+H7HXC/C9//BfdacL8H3++D+wP43gjuTeDe7FbvLeD+H3x/Au5Pwf2ZG10O7p1udLmb3QTfX7nZTeD+2s1ucrOb3OwmN7sJ3N+72U1u+Y642U1uNTkG7l+YkxNuDf6VOTnl1rLTblWfYU7OunXyT+bkL7emn+dBP3m0p5kH/eTRmBYe9JMH/eRBP3k08WKPul/i0ba2HmXaeTTsco/aXOHh1nnk6Ojh1nnUsbOHW+dR4GoPt86jZtd4tLW7R/N7ePB6HmbJg9fzoMk9aHIPmtzDLHk0s7+HWfIwSx4tus3DLHnU5XYPs+RhljzMkodZ8jBLHmbJwyx5mCUPs+RhljzMkodZ8ujwOA+z5NGkCR71mOhhljxqeNTDLHnU9nF6m+phluhtOr3N8Gjj0/Q2k95medR8Nr0975HhBXp7kd5e8qCd6M1AbyYP2oneaujNSm92enPSm4vePPTm86DH6a2O3oL0Fqa3CL1F6S1Ob0l6S9Nbht4aPBqSp7cCvZXorUxvL9PbAnpbSG+LPNw5enud3t7wcOfobTm9rfBo2Up6W0Vvqz3sJXr7rwePx7utp7f3ebcPPOwlevuId9vs0dIt9LaVd9vm0fFPebfPPJr2Ob19wbvt8qiym9728G77PGhxevvGgxb3oJvo7ZAH3eRBN/FuP3nQTR41HvOgmzzqcNKjA796VPubR+N/96jrHx5tOetR4pxHU5p41aqpVzvP96p4gVcj/+ZV+wu9+Dsv/s6Lv/OqSxsv/s6r2KVeTb7Mq5btvdpxhVf5f3g14kqv2l3l1b7OXi3s4tXYrl517ubV4Wu8ilzr1aT/86rHdV5t7+VVQ2+vpvfxqm1fr/bc5NWCm70ac4tXnW71osO9Cg3yosO96n6HFx3uVWaolxvnVZvhXm6clxvn1ex7vdw4rw6O9uLtvNw4L97Oi2by4u28aCavej/iRTN51TjZq1lTvOow1asDT3i1+Emvxj/lVdenvTr6jFcrn/VqynNe9Xreq9Nz6H+uVzPnedV/Pv1XebXI6NU8M/3XeHXE4tUKm1cWh1c9XV6dcnu1zuvVDL9X/eq8ahKk/5BXcyNeNDgcxb1ocC8aHI4yXjS4F1/nxdd58XVefJ2XnQRHC7watNDLToKj17zsJC87CY7e9LKTvOwkOFoJR6u87CQ4eheO/utV83Vw9B4cvQ9HH8DRh3C0CY42e9FLcLQVjj7xopfg6DM4+hyOdsLRLjjaDUd74GgvHH0NR994uW9wdBCODnnxdHD0IxwdgaOjXvQ3HB2HoxNerf8Vjn6Do9+9avqHlzmCo3NeDWniY458zJFPlgt8zJGPOfJpXUsfc+RjjnzMkY858jFHPubIxxz5mCMfc+TTjCt9zJGPOfIxRz7N7epjjnzMkU/LrvUxRz7myKeTvXxa09vHHPnUt68PP+fDz/nwcz78nA+t5EMr+dBKPrSST23lQyv55Brm05jhPrS3Txvv8aG9fWhvn7rf50N7+5QZ69O0cT71Ge/T7od8qjzs0+xHfOr4qE8HJ/u0ZIpPhqk+dZvm07EnfVr1lE+Op33qPdOnM8/6tOE5nwLP+zTgBZ+avejjtvm4bT4NNfi4bT5umw8v5+O2+bhtPh1w+LTY5dN4j09dfT72kY995NOUoI995GMf+dhHPvaRj33kYx/5tCXjYx/52EdwXYTrElyX4fpluH7Fh06C60VwvRiul/jQSXD9Jlwv96nnWz6dWgnXq+B6tU/91vjUZC1cr4Pr9T4N3sB7bITrD32q/sinER/zHv/jPbb68HE+jd3Oe+zgPT73KfIF7/El7/EV77HHp4Z9vMd+3uMA7/GtTwu+4z2+5z1+4D2O8B4/8R4/8x6/8B4nfNpzkvc4xXuc5j3O+HToD97jT97jL97jPD+a24/m9qO5/Whuv85e6NfGv/s1+yK/Bl7sV/NL/Nw1vwzt/Nw1P3fNz13z4+H83DU/d82PRvKjkfya8C8/GsmPRvJrVQ+/HD396t3LrzPX+7XhBr8CNxJzk1/NbvZra3+/UgP8mjrQr9aD/Nr1b78ab/dr1hC/Bgz168Cdfi2+y6/5d/s19B6/jo70a+Uov2yj/Ro1xq8OY/1a/4BftQ/6Nf4hv7o+TMxEvxKT/OhtP3rbj38j5gk//s2Pf/Or6dN+bXmGmGf9GvKcX62e92vnHD+7yK+R8/xqP9/PLvKzi/zsIj+7yM8u8rOL/OwiYlx+dpGfXeSXz+/XuDpign5tDvkVi/jRR370ETEJP/rIjz7yq1+DX03yxBT8mlvya3DZr5Yv+7VjATELiVnkV7vFfm6an5tGzJvELPdz0/zcND9a24/WJmaNH63tR2v7NXa9X503EPOBX5EP/Zr0kV89Pvbr5BZithKzza++2/0695lfmz4n5gtivvSrxVd+bd/jZ4b8zBAxB/za862fGfIzQ35miJgjxPzkZ4b8zJCfGSLmJDGn/MyQnxnyM0N+Lf2TmL+IOa+WGaplhmrlal6LNqpFG9WijWrRRrVoo1q0ETFtiWlHzOW16nNFLTq7Fp1NTCdiOteqeZdabbu6Vpl/1WraNcRcS0yPWlV61mp2r1oN7E1MH2JuJOamWg27uVZtbqnV7gHEDCRmEDGDa3Xw9lotGVIrw1BihhEznJi7a+W4pxbPVss9I2Y0MWOIGUvMuFruWa1WPUTMw8Q8QsyjxEyuVWBKrSZMrWUPEfMkMU8R83Qte6iWPVTLHiLmeWJeIOZFYubVsodq0djEmIgxE1NDjLUWXVSLLqpFFxHjIcZHTC0xdbVqDNZqVpiYemJixMSJSRKTrsWv1eLXiMkTUySmkZgKMS/Xav4rtRr6KjGvEbOYmCXELCVmWa0OLK/V4reIeZuYd4h5l5g1xKyt1aj3atXhfWI2ELORmE3EbCZmS61W/q9Wtk+I+ZSYz4jZQcxOYnYRs7sW70/MXmK+JuYbYr4l5iAxh2rxarXcMmKOEHOUmGPEHCfmJDG/1qKJiPmdmD+IOUvMOWKa1GlU0zp1aFan9RfUqfZvdRp/YZ26/r1OR1vVaWXrOtnaENO2TqcvJeYyYtoT04GYjsRcScxVxPyzTr2uJqYrMd2I6U5MD2J6EnMdMdcTcwMxNxLTl5h+xPQnZgAxA4m5jZh/E3M7MUOIETF3EnMXMXcTcw8xI4kZRcxoYsYQcz8xDxDzIDEPEfMwMROJmUTMZGKmEPM4MU8Q8yQxTxHzNDHPEPMsMc8R8zwxc4iZS8w8YuYTYyDGSIyZmBp6txJjI8ZBjIsYDzE+YvzE1BETJCYMh/V1OhAlJk5Mkpg0MRliGojJE1MkppGYcp0Wv0zMK8S8SswiYhYTs4SYpcQsI2Y5MW/VMT91zA8xq4lZQ8xaYt4j5n1iNhCzkZhNxGyuY37q8Gd1+DNiPiXmM2J2ELOTmF3E7CZmDzF7ifm6Di1UhxaqU7PviDlEzGFifiTmJ2KOEnOMmOPEnCTmVJ22/lan1O91mvpHnXr/Scw5YpoENKtpQAOaBdSseUBb/xZQ6sKApv49oN4XBXSmdUAb2gQUaBvQhHYBdbucmPbEdCCmIzGdiLmKmH8SczUx/yLmmgA3LMANC3DDAhrdK6COvQM6eAMxNxJzEzE3E9OfmAHEDCRmEDGDibk9wP4JsH8C7J8A+yfA/gmgpwPoaWL+Q8xoYsYQM5aYccSMJ+YhYh4m5pGABj4aUPPHAto2JaDM1ICmTQvg8QN4/AC+jJiZxMwiZjYxzxPzAjEvEvMSMfOJMQQUMgU0sTqg7paAjlsDWm0PyOUMaIw7oE7egA75AlpaG5ApENDwEDFhYuqJiRGTICZFTJqYLDE5YgoBtS0FtKcxoAWVgOYsCKClA2jpAFo6oIbXA5r+RkB93wzo3LKANq0IKLIygCcL4MmIeZeY/xKzjpj1xLxPzAfEfEjMR8R8HOB+BbhfAe5XAA0UQAMF0EABLfsioOovAxrxVUDt9ga0b19AC/cHNPdAQIMPBtTyUEA7vg8o/0NAM44E8PYBvH1Am38JKHYioMm/EvMbMaeJOUPMWWLOEdMkqM3nBRU7P6jJFwTV829BnWoRREcH0dFBdHQQHR3UkUuCWnFpUJbLghrZPqj2HYLa/4+gFl0Z1Lyrghryz6BaXR3Uzq5BFbsFNbN7UP17BNW0Z1BbrgsqcX1QU24IsnuC7J4guyfI7gmye4LsniC7J8juCbJ7gho1JKgOQ4PonyD6J4j+CaJ/gmp9b1C7RgXVODqoWWOCGjA2qGbjgtr6YBAvFsSLBfFiQZ2ZFNSGyUFuV5DbFeR2BbldQW5XkNsV1OiZQXWcFdTB54Ja8nwQTx/E0wfx9EHtnh9UxRDUbFNQA6uDam4Japs1qIw9qGnOoPq4gzrrCWqjL6hQbVATA0F1DwWZnSCzE2R2gsxOkNkJMjtBZifI7ASZnSCzE2R2gsxOkNkJMjtBZifI7ASZnSCzE2R2gsxOkNkJMjtBZifI7ATx80G0TxDtE0T7BNE+QbRPEP0cRD8H0c9B9HMQ/RzUwm1Bzd0e1OAdQbXcGdSOL4LKfxnUjK+C6rc3qCZf8+b7efMDvPlB3vwQb/49b/4Db36ENz/Kmx/jzX/hzU/w5r/y5r/x5r/znn/wnmd5z3O8Z5OQejUN6fT5Ie5WiLsV4m6FuFsh7laIuxXiboW4WyF1aBfSgctCWtw+pPkdQhraMaTWnULadVVIjf8MadbVIQ34V0jNrglpa/eQUj1CmtozhHYOoZ1DaOcQeyckw00hdE8I3RNC94TQPSF0TwjdE1LzO0L4+BA+PoSPD6nP8JDO3h3Cf4XwXyH8Vwj/FdLxMSGtHhuSa1xIY8aH1GlCSIceDmnpIyE1PBrS9MdC6vt4SOemhrRpWkiR6SFNmhFSj2dCOjkzpDWzQvLMDmnsnJA6zw3p8IshLXsppOqqkEYYQ2pnDmlfdUgLLSHFbCFNdoTw8CF0cwjdHEI3h9DNIXRzSEdCIa2IhGSJhjQyHlL7ZEj7UyEtyoTwXiG8VwjvBcclOC7D8ctw/AocvwrHi+B4MRwvgeOlcLwMjpfD8Vtw/DYcvwPH78LxGvhbC3/vhTTh/ZC6fRDSsY0hrdoUkmNzCP8ewr+H8O8hLfkUjj+D48/h+As43gV/u+FvD/ztg7/98PcN/H0Lf9/B3/fw9wP8/Qh/P4XQzCE0cwjNDH8n4e8U/J2GvzPwdxb+/oS/v+DvvLDGnh9W5wvCOtw8rGUtwqpuGdaMVmH1ax1WkzZhvHsY7x7Gu4fVs31Yp64Ia90/wvJdGda4q8Lq8s8wOyfMzgmzc8LsnDA7J8zOCbNzwuycMDsnzM4Js3PC7JywFvcPa/6AsIYODOO5wniuMJ4rjOcK47nCajYsrK13hZW6O4xeDqOXw9yrMPcqzL0Kc6/C3Ksw9yrMvQpzr8IKPRLWxEfD6v5YWMenhLV6aliuaWGNmR5WpxlhHXo6rKUzw2qYFdb02WH1nRPWuRfC2vRiWJGXwppUFVYPY1gnTWGtqQ4zN2HNtYU12BFWS1dYO9xh5b1w44ebOrgJwk0ozNyEmZswcxNmbsLMTZi5CTM3YeYGbor0XaLvcpi5CTM3YeYmzNyEmZswcxNmbuh7GX2voO+36PvtsKa+E1bvd8M6sybM3ISZG/p+n74/oO8P6XsTfW8Oa/aWsAZuDav5Nvr+lL4/o+/P6fsL+v6SvnfT956wTPvCGr6fvg/Q97f0/R19f0/fP9D3Efr+ib5/pu9f6PsEff9K37/R92n6PkPfZ+n7HO/dJKIj50W04vyILBdENPJvEbW/MKL9LSPa0iqiROuIprSJqFfbCDo5gk6OoJMj6OQI+ybCvomwbyLsmwj7JsK+ibBvIuicCDongs6JoHMi6JwIOieiJTdG2DcRTbs5oj63RHR2QEQbB0YUGhTRxMERdb8joraKaM/QiBYMi2jO8IgGjYioxciItt8b0Zr/ROS5L6Kx90fU+YGIDo+LaNn4iKonRDRjYkT9JkXUZHJEmx+LKPZ4RJOfiKjnk/T0FD3NiGjRMxHNezaCT4/g0+lpDj3Npad59DQ/gkaOoJEjaGR6qqEnKz3Z6ckZwWNF8Fj05KOnWnoK0FOQnsL0VB/RsBg9JegpSU9pesrSU46eCvRUoqdGeqrQ0wJ6WkhPiyI6+Ro9vU5Pb9DTm/S0nJ5WRLRjZUT5VfS0mp7W0NNaelrHO63nnTbwThvpaRM9fURPH/NO/+OdPuGdPqWn7fS0g552RtDHvNNu3mkP77SXnr6mp28imvBtRN2+450O8U6H6elHevopooE/R9T8l4i2HY8oc5J3OkVPpyP48wj+PII/j+DPI/jzevU9v17nmtVrU/N6RVrUa1LLevVoVa92reu17+J6LbykXnMvrdfgy+rZNfXsmnp2TT27pp5dU8+uqWfX1LNr6tk19eyaenZNPd6qHm9Vj7eqx1vVa9SN9RpwU72a3Vyvrf3rlRpQr6kD69V7UD3auB5tXI82rkcb16ON67lR9dyoem5UPTeqnhtVr+H31avt/fXaM7ZeC8bVa8548E4A78R6nXykXmserZfnMfA+Dt4n6tXyyXrtmF6v/AzwPgPeZ8H7XL2OzK7XijngnQveeeCdX6+mhnptMYLXDN4a8Frr1cFerwMO8LrA6wGvD7y19fhy8AbBGwZvPXhj9WqTAG8SvGnwZsGbq2dmwFsCbyN4K+BdAN6F4F0E3tfA+zp43wDvm+BdDt63wLsSvKvAuxq8a8C7Frzr4Hc9eDeAdyN4N4F3M/x+DN7/gfcT8H4Kv5/B7+fg3QneXeDdXa/Re+B3H3i/Bu839cp8W69p38Hv9+A9DN4f67lP9dwn+P0FvCeYh5PMwynm4TR4z4D3LPNwjnn4i3k4L6q550fRxFE0cRRNHEUTR9HEUc1rHdWQNlG1ahvVzkuj7JkoeybKnonix6PsmSh7JsqeibJnovipKH4qyp6Jsmei7JmoZveKamDvqJr3iWrbjVGtvikq181Rjbklqk63RtXitqi2D4qqYXBU0++Iaqyi6nxnVIeHRbVseFT5EVHNGBlVv1FRNRkd1ZH7olpxf1SWB6Ia+WBU/R+KqunDUW2ZGFViUhQvHtWoKVF1mBrVgSeiWvxkVKmnopr6dFS9Z0Z15tkoejiKHo6ih6Po4SheKoqXiuKlolpqispUHdVwS1RtbVGds0e1yRlVxB3VJG9UI/xRtauLal8gqoWhqGIRuIvCXRzuElFuU5TbBHcNcJePqlcxym2CuzLcvRzV/FeiGvoq3L0Gd4uj2rAkqsBSuFsGlhVRtVkZ1e63o6q8E1Xo3agm/jeq7uuiOv5eVHvej2rBB1HN+TCqQR9F8VFRfFQUHwWWbbzj9ihaOIoWBssXvOOXvONXUY3bC5avecdveMcDYDkIlkO842He8Uew/ASWo7zjMd7xOFhO8o6neMffwPI7WP7gHf/kHf8Cy3kxHW8a0+pmMbmaxzSnRUyDWsbUolVMJy+Kac3FMXkuiWnspTF2TEwt28e044oYOybGjomxY2LsmBg7JsaOibFjYqrtHtP4HjF2TIwdE9Ou62NqvCGmWTfG8N8x/HcM/x3Df8fQwTF0cAwdHOMugWUIWIbGuEtgGQ6WEWAZCZZ7wfIfsNwX09z7wfIAWB4Ey3iwTADLRLBMimnIZLBMAcvjMa1/AixPguUpsDwdU+uZYHkWLM/FFHgeLC+A5cUY/imGfwKLASymGN4bLBawWGPaYweLEyzuGPMSUw8/WGrBEogxL2CJgCUaY15izAtYUjHmJca8gCUfY15izAtYymB5Oca8xJgXsLwW05nFMeYFLEtjMiyLMS9gWRnT2bdj2vhOjHmJyfTfmIavi6nt+hi+O4bvjuG7wfJRDO8UwzvF8E4xbd4WU2x7TJN3xDRyZ0ztd8W0/8uYtnwVU2JvTFO+jmnUNzF1+DamAwdj2nooptThmKb+GOMmxdTx55gOHotxk2LcpBg3KaYxp2PcpBg3Kabtf8bU8FdM08+Lo3/j6N84+jeO/o0r3zKO/o2jf+N47jieO47njqt4WVwz28fVv0Oc/RLX0SvjWnlVnP0SZ7/E0TFx9kuc/RJnv8RV6Rlnv8Q1sXdc3fvEdfzGuPbcFNeCm+Oac0tck26Nq8dtcZ0cFNe+wXEtvCOuuYpr8p1x9bwrrlPD49o/Iq5FI+OaNyquKaPj6jUmrtP3x3XggbgWPxjX/Ifi+O04fjuO347r4OS4lkyJyzA1rmnT4uozPa6zT8XRvnG0bxztG0f7xtG+9DyXnl+k55fouYqejfRspucaerbQs42eHfTsomcPPfvo2R/Xrjp6DtJzOK4J9fQco+d4XLuT9Jym5yw95+i5QM9Fem6k50pckQX0vJCeF8XVbjE9v07Pb8QVe5Oel9PzW3G1f5ueV8W1ZXVciTX0vDauUe/F1eF9et4Q19aNcaU20fPmOH4pjl+Ko3vj2vZpXJnP4ujeOLo3ju6Nq8VXcW3fE9eafXF59vPOB+IafDCulofi2vF9HJ8dx2fD7dG4hhyLq9VxuD0R1/pf46r9DW5/j2voH3D7J9yei2tDk4SWNE3I0CyhYc0T6tMiobMXJnTo7wktvSgh08UJTb8kob6XJnSuXUKHL09o2RUJ5f+R0IwrE+p3VYLdktCRLgl2S4LdkkC/JNgtCXZLgt2SYLck2C0JPHaC3ZJgtyTw2Ak8dgLNm0DzJtC8CQ2/I4Hmpc7QhDYNSygyPKHqEQmNGEmdUQluUUKb70twixLcogS3KMEtSnCLqDMxoZWTEtyihGZNSWjAVOpMS+jYkwmteiqhytMJzZ5JnVkJdZ+d0PHnE9rzQkILXqTOSwl8UgKflMBfJ/DX1LEk8NcJ/DV1XAm191DHl9AWf0KJOuoEExoVpk59Qs1i1IlTJ5mQI02dbEIDc9QpUKeY0OpG6lQSaBfqLKTOogTahTqvJ5gV6rxJneXUeYs6byeYFeqsps4a6qylznsJZoU6HySYFepsos7mBLNCna0JZoU6n1LnM+p8Tp0vEhr0JXW+os4e6uyjzn7qHKDOwYR6HqLOYer8QJ0j1Dma0JRj1DlOnZPUOUWd36jzO3X+oM6f1PmLOucluUNJ7lBSC5onuUNJ7lASrZvkDiXRukm0bhJfncRXJ9G6SbXvkNT+fyS15cqkElclZftnUqOuTrJXkvijpLZ2T7JXkuiWJHsliW5JsleocyN1bqLOzdS5Jcleoc5tSbX7N3UGJ7X5DuqIOncmNfIu6tydVNN7qDMyqZWjqDM6qVljqDOWOuOSOvYgdR5K4qmp80gST02dx5Jq+3hSe6ZSZ1pSkenUmZHUiGeo82xSTZ6jzuwkOjcpy1zqzEuic6ljSOKNqGNO4o2oY01qgj2pbs6k2riT2u2hji+pUC11AkkND1EnktS5+qQ2xZJalkiqOpXUjExS/Rqok0/qSIE6paSK5aRmvpzETyfx00luUBLNkuQGJblBSW5QkhtEnZVJblCSG5TU0neT3KCkpq9Lqu/6pDpvSOrwB0nt+DCp/EdJ+T5Oatz/kurySVKtPk1q5/YkviiJL0rii5L4oqR670nqzN4kGjeJxk2icZNo3KTGfJ9Upx+SanEkqe0/JfHSSXl+SWrsiSReOomXTurU6aTWnUlq0dmk5p1LakqTlHo1TalDs5QOXJDS1r+llLowJcffUxp9UUoDL06p+SUpHW+b0up2KS24PKU5V6Q06B8p9bgypZOdUtrXOaWFXVKKdU1pcreURnZPqX2PlJr2TGnLdSk8UQpPlEKvpPBEKXZKCr2SYqek0CspdkqKnZJip6TYKSl2SoqdkkLfptgpKfRtip2SUpfRKfRtSjvvT6n4QEq1D6Y0/qGUhj6cUutHUtyflDZMTnF/UtyfFPcnxf1JqdOMFPcnpe0zU9yflDyzUxo7J6XBc1NqOS+lUy+ltK4qpUXGlOaZU5pSAydWOLHDiQNOXHDigRMfnNTCSQBOQnAShpN6OInBSSKlSSk4yaTUrgFOciltLsBJKSVLGU5eTqn/K3DyakpHF8HJ4pQal8DJ0hTaFk5WpJgTOHk7xZzAybsp5gRO1qWYEzh5P8WcwMmHKeYETj5OMSdw8kmKOUnhn1PMSUqLd6aYkxReKMWcpPBCKeYkpW3fpJiTlFzfpZgT3u+HFHPC+/2UYk54v19SmnuC9/s1pZ6/8X6/p7T/DO93FqzneL8mac1qmtaAZml1a57Wsb+ltfvCtCp/Tyt0UVoTL05r+CVptb00ze1Ja9PlaW5PWtX/SHN70ujaNLcnja5Nc3vSWt8tja5Na36PtIb2TKt3r7TOXJ/WwRvSWnJjWpmb0pp2cxoflNagW9P4oDQ6Ja01g9PolDQ6Jc0+SaNT0uyTNDolzT5JKzEqzT4B6xiwjgXrOLA+CNaHwPowWB8B66NgfQysj4N1alqHp4F1ehrfDNZnwPosWJ8D6/NgnQPWuWCdB9b5aU01gNWUVsdqsNaktc0KVntaLidY3WD1ptG0YK1N44HAGkrjgcAaTWtkHKzJtJqm0zqaSWtlQ1qNebAW05rQCNZKWm0WgPWVtDa+mtbS19IyvZ7W9DfS6vtmWp2Xg3VFGs8M1lVpPHNa89akNWRtWr3eS+v0+jQaJa3FG9NolDR3J83dSXN30tydNHcnzd1Jc3fSinyR1qQv0xrxVVrt9qbV5Ou0Nu9Pa8WBtCwH05p5KI3/SeN/0vifNP4nrQ3H0gocT8twkrc5lVaf02n0bBo9m0bP8jZ/peU5L4NfzmjwBRn8cga/nNH+lhltaZVRonVGtjYZjWqb0YB2GTW7PKNj7TPa3SGjSseMQp0ymtg5o+FdMurbNaNz/8ro8DUZLbs2o/z/ZTTjuozGXZ/RkBsyanVjRqf7ZrS+X0aL+2eUGpDR1IEZjR6UUcfBGTW/I6NtQzJ4nwzeJ4P3yWjSiIx6jMyo3agM+iSDPsmgTzLok4xmPphhl2TU9eEMuySjXZMy7JIMuyTDLsmwSzLskgy7JMMuybBLMlozK8Muod859DuXfudl1H4+/VbRr5F+zfRbk+Hm0K89w82hXxf9ejLa6KPf2oxMAfoN0W8ko85R+o1ltCORwfdk5Mtk8D30m8/gezLq0JjRgXJGW1+m31cycrya0ezXMhr4ekbd38jo+NKM9izLaNOKjCIrM6peldGI1Rn1W5NRl7UZHVmX0c71cLYho9qNGc3flNHQzRn13gJnWzM6+AmcfZpBx2bQsXD2RQZtAmdfwdneDNoEzvZn0CZwdhDODmXU/zCc/ZjR0SNwdhTOjmWYETg7CWen4Ow0nJ2Bsz/g7E84+wvOzssyI1lNviDLjGTV/sIsM5JlRrJa2TrLjGQ1q21WE9pl1e3yrNpckWVGstrYMaulnbIydc5qepesxnbNqnO3rFp2z+rUtVmt+7+sFl2X1bzrs5pyQ1ajbsyqw01ZNbs5y73J4o+z3Jss9ybLvclyb7Lcmyz3JqvDw7Lcm6zyI7Lyjcxq3KishozO4ney+J0sfieL38kq9VBWjoezGv1IVgMfzaJLsjo+JYsuyWrTtCy6JKvqGVn2SFb9ns2yR7I6MjvLHsmyR7LskSx7JMseybJHsuyRrJpbsuyRrFbbs3jjLN44izfOaoQ/q3Z1WTUJZrU5lNWKSFbFaFYz41mNT2Y1NJ1V62xWZxqyOpjPakkxq0xjVq5KVmMWZDVoYRb9mkW/ZtGv5Hgji37NyrKcHG9l1f/trLq+Q453s9q1JqsNa8nxXlaG97Oa9gE5Psyq00dZtfiYHFuyWrM1q4XbyLGdt9uRxReTY1dWTXdndfQrcuzNqvHrrALfkOPbrIZ9l1Wf78nxQ1aHfsyiScjxcxZNwvufIMevvP9vvP/v5PiD9z/L+58jR5MGbk2DJjRrwOc0qE2LBnxOAz6nAZ/ToIaLG+S5pEFjL23Q4Msa0K4NOnVFA9q1Ae3agHZtQLuS4+oGtGsDnpgc15KjR4M29iRHL3L0btD0PuToS45+DWrZnxy3kOPWBi26jRz/JsftDRo1hBxDyTGsQcfuatDuu8lxDznubZDpP+S4jxz3N6jzA+R4kBzjG7RuAjkmkmNSg6ZMJscUckxtULNp5HiSHE+R4+kGhWaSYxY5Zjfgh8kxlxzzGrTjJXJUkcNIDjM5ashhJYedHE5yuMjhaUC3kqOWHAFyhMgRIUeUHHFyJMiRIkemgR1Cjjw5iuRoJEeFHC+T4xVyvEqO18jxeoOGv0GON8mxnBxvkWMlOVaRYzU51pBjLTneI8f75PiAHBvJsYkcm8mxhRxbwbGNHNvJsYMcO8nxBTm+JMdX9LKXHF+T4xtyfEuO78hxiByH4eNHcvxEjp/J8Qs5TpDjV3L8BqenyXGGHGfJcY53aZLTqKY5tEgOLZJDi+TQIjlt/HuO+cjhg3P44BzzkVPny3Jq2T7HfOSYj5wWXZljPnLMR475IMe/yHFNjvkgRw9y9CRHrxzzQY4+5OibYz5y6tmfHLeQ49acttyW08p/k+N2cgzJacJQcgwjx/Cczt6d06F7yHEvOf6Tk+e+nObeT44HyPFgTu0fyuGByTGRHJNyapycU2AKOabmNGxajhuT48aQ4+kcNybHjSHHbHLMyWny3By+hhzzyWHI4Wty2mUmRw05rDkZ7DlNc5LDTQ5vTi38OXQIOQI5dEgOHZKTJUqOeE79kzl1TefYH+RoyGlDPsf+yLE/yFHJsT9y7I8c+4Mcr+XYHzn2R04r3iTH8hz7I6fxb+c09J2cer+b05k1OR1cm9O293Ja/X5Org9ymvNhTpM+ymnExzm1+19OTT7J6ci2HJ4mp+KOHJ4mh1bNoVXJsSeHVs2p+f6cjn9Djm9zWvBdTpHvc6r+IacZR3LqdzSnLsdyanU8p9Mnclr/a06Lf8sp9XsO75vD++bwvjl1Py+vtufnda5ZXpua57WsRV75lnn5WuU1rnVeQ9rk1attXh3a5dEgeW1tn9eqDnk0SB4NkkeD5NEgeTRInvuS577ktePaPPclz33JK3F9nvuS577k8TN5/ExebW7J42fy2jgwr6WD8moYnNf0O/Iaq7wG35lHp+bRqXl0ah6dmsf35tU4Oo9OzWvC2LyGjcurz/i8Ok3I69DDeW1/JK81j+a18LG8Yo/nNfmJvEY+mVf/p/Lq+nRerWfmtevZvDY8l9eS5/PKvJDXtBfzGvNSXoOq8uphzKudOa991XlttuS1wpZX0ZFXrSuv8Z68hvry6l2bV8dAHi+T17ZwHi+Tx8vkFUnk8bx5jcjk8bx5dcnn1aqY1+lSXuvLeS1+OY/+yKM/8uiPPPojj/6A8zfhfFkejQrnK+F8FZyvzrM74GstfL0H5+/D+Qd5dgd8bYKvzXC+Jc/ugK9t8LUdvnbA+c68Tn0BX1/C11fwtTcv29fw9Q18fQtf38HX9/D1A3z9CF8/wdfP8PULfJ2Ar1/h6zf4+h2+/oCvP/M6cw6+mhS0pGlBmWYFuZoXNKdFQYNaFtSjVUHtWhfUpE1BRy4paOelBRUvK6i2fUHzOxQ0tWNBozsV1LFzQc27FHT86oL2/KugTdcU0KcFVf9fAX1aQJ8W0KcF9bqxgPYo6EC/grb2L6A9CmiPAtqjINPgAtqjoL4qqPOdBbW8q6BTwwvMRkGLRhbwMAU8TIHZKDAbBWajoDbjCzr7UIHZKDAbBWajwGwUNPfxArNRYDYKzEaB2SgwGwVmo8Bs0Ovz9PoCvb5Iry8VNKmKXo30aqbXGnq10KutoPUOenXRq4deffRaW8DnFtQ9RK9heq2n1xi9JgrKpwpo0wJ3hV7z9Fqk18YCd6XAXSlwVwr4F3p9jV5fL+BfChr7ZkGDlxfU8y16XUmvqwrasrqglWsKalxbUOC9ArqDXj8oqM+HBXRHAd1RQHcUtG9rQZu3FdAdBVl2FDRzZ0HjdxU0dHeBvcGb7ONN9hfwuAX2RoG9UWBv8CY/8CZHeJOjBfZGgb1RYG/wJr/yJr/xJr/zJn8UNPvPgib+xZucV1Tf84vqfEFRLf9WxLsU0aVFLWpVxLsU0aVFdGkRXVrUsMuL6nNFUZ3+UdShjkVt71TUms5FLexSVKxrUZZuRc3sXlT/HkV17VlU615F/G0Rf1vUthuLWn1TUQtuLipyS1GTbi1qxG1F9ft3UV1uL6rVkKJOq6gDdxa19a6iUncX5binqNn3FjXxP0UNvw+c94PzAXA+WNSO8UU0BzgngnMSOCeDcwo4p4JzGjinF3X2KXA+Dc6Z4JwFztngnAPOueCcV9T4+eA0gNMETjM4a8BpBacdnE5wuouq9oLTD846cAbBGQZnBJxRcMaLWpUsqpIuKpQFZw6cBXCWwFkG58vwuQA+Fxa1ZVFRKxcX1bgEnEvBuQycK8C5Ej5XFdVidVEn3y1q33+L2ryuqBXrwbkBnBvBuamIZyniWYp4liK+toivLWrPZ0Vt+ryoZV+A88uiZnxV1Li9RQ35uqhe3xTV4dsieqOI3iiiN4rojaKW/lREbxTRG0WNPVHU4F+L6NEierSIHi3q6Nmidp0rsjNK7IwSO6Okac1LGtOixM4osTNK7IwSO6PEziixM0paf1lJi9uXlOpQkqNjiZ1R0sDOJXXvUlLbriU8bQlPW+KelLgnJe5JiXtSku2GkmbdWNKEm0rckxL3pKSzA0o6NLCk7YNKWjO4pIV3lBRTSZY7S5p5V0nj7y5p6D0l9b63pI7/Keng6JK2jSlp9diSFowrKTK+pOoJJc2YWNK4SSUNmVxSrykldZhaQouW0KIltGgJLVpCi5bQoiW0aElj55TwsyX8bAmtUUJrlNAaJbRGSRtq4MIKF/aSXM4SXqWEV4ELP1zUwUUQLkJwEYGLKFzE4SIJF+mSZmdLzEWJuSgxFyXmosRclJiLEnNRYi7gYjFcLIGLpXCxrMRclJiLEnNRYi5KzEWJuSgxFyXmoqTihhJetoSXLWnqZvjeAt9b4XsbfG+H789KzEWJuSgp/2VJvq9Kmre3hA4toUNL6FD4/g6+v4fvw/D9I3z/BN8/w/cv8H0Cvn+F79/g+3f4/gO+/4Tvv0pqfl6jjjdt1J5mjVrQvFGRFo2qbtmoGa0a0RmN6IxGdEYjOqMRndGoY+0b8bGN+NhGfGyjGjo3ytOlUXO7Nmpyt0aN7N7IvmhkXzSyLxrZF43si0b2RSP7gho3U+MWatxKjduo8W9q3E6NIdQYSo1hjeyLRq26u1GVexoVurcRj9KIR2nEozSiQRvRoI1o0EY0aKOOTmzUrkmN2jC5UUumNCoztVGuaY2aM71Rk2Y0asQzjXjYRjxso1o936jTcxp1YC415lFjPjUM1DBRo5oaFmrYqOGghosaHmr4qOGnRh01gtQIU6OeGjFqJKiRokaGGg3UyFOjSI0SNcrUeJkar1DjVWq8Ro3XqfEGNd6kxnJqvEWNt6nxDjVWU2MNNdZS4z1qvE+ND6jxITU+osbH1PgfNT6hxqfU2E6NHdTYSY1d1NhNjT3U2EeN/dQ4QI2D1DhEjcPU+JEaR6hxlBrHqHGcGiepcYoap6lxhhpnqXGOGk3KatW0rNPnl3XggrK2/q2sVReWVfl7WaGLyniTMt6kjDcp413LeNey2ncoq2nHso5eWdauq8ra8M+yllxdVuZfZbmuKWvOtWVN+r+yRlxXVr/ry+pyAzVupEZfavSjRn9qDKDGQGoMosbgsjx3lDVXZU2+s6yRd5XV/+6yut5TVut7yzozqsyuKLMryuyKMruizK4osyvK7Ioyu6LMriizK8rsijK7osyuKLMryuyKspbOLKthFjVmU2MONeZSYx415lPDQA0TNczUqCnruLWsPfayNjnLWuYuK+8ty+cva15dWVOCZY0KlzWgvqxusbLaJMo6myzrULqs7dmy1uTKWlgoK1Yqy1Iua+bLZY1/payhr5bV+7WyOr5eVvM3yujOMrqzjO4s41nLeNYynrWsxJqybGvLmvVeWRPeL6MtymiLMtqijLYooy3KaIsy2qKsFdvLeJIynqSs1K6yHLvLmr2nrIn7yhq+v6y+B8rqfLCslofKOvV9Wft/KGvLkbJWHi2r8VhZgeNlGU6WNe1UWWNOlzXoDO91lvc6x3s1qTATFWaiwkxUmIkKM1FhJirMRIWZqDATFWaiwkxUmIkKM1FhJipq3amiM1dVdPCfFW27uqLV/6powTUVRa6toDkraM4KmrOC5qygOStozoqa3VzRsf4V7keF+1HhflS4HxXuR4X7UeF+VLgfFe5HhftR4X5UuB8VNb+vouNjKjo3tqLD4yroigq6ooKuqKArKuiKCrqigq6ooCsq6IoKXrWiFs9U1O7Zipo8V9GR2RXtnFPR+rkVLZ5XUWp+RQ5DRbNNFU2srmi4paK+Nvp00KeLPj306auwJyrsiQp7osKeqLAnKuyJCnuCPlP0maHPBvrM02eRPhvps0KfL1fQmxX0ZkVLX6uo4XX6fIM+36TP5fT5Fn2+TZ/v0Oe79Plf+lxHn+/9P8XlHidz/f1xyVeSJClJkiT5SpIkScpLkiRJkiRJkpIkSZKvryRJkpIkSTL3y+7O/bozszOzO5edmZ2VJEmSlCRJkvb7e/4e8+frcc7nnNeZ8z6vF33W0GeKPmvpM0OfOfqsp88ifTbQZyN9frFd477criFfbVevr+nzG/r8lj730ed++jxAnwfp8xDz/Jl5/sI8f2WevzHP3+nzD/r8kz7/os+/6fM082xins0MKjU3KNTCwO0wcDsM3A4Dt8PA7TBoWjuDxrQ3aFAHg3pcZFC7iw063cmA1jSgNQ1oTYOy3QzydDdoaw+DVvc0aGEvg6b3NmhsH4MG9zWoZz+D+vc3qOsAg1oPNOjETQbtu9mg/C0G+W41aNttBjmHGbRpuEErRhg0b6RBU0YZNGq0QQPGGNRtrEFtxhnUabxBLSYYdPRBg3Y/ZFD6YYMqHzFo86MGrXzMgD81aOkTBs1+0qCJTxk0/GmD+s42qPMcg1rONaj9PIOaXjDo0IsG7XjJoNjLBllfMWjDq9TwH4PW/NegRa8ZNON1g8a9YdCQNw3oCQN6ghreoYZ3DehMAzrTgM40oDMN6Exq+JgaPqGGTw2a/5lBUz83aLTBoIEmg7pbqMFGDQ5qqDDoWKVBe1wG1XkMeFNqCFBDiBoiBt4IA2+EgTfCwBtBDbXUkKGGHDXUG9SsaNDhkkE7y9Swgxp2UsMuatht4G4YuBsG7gY17KeGA9RwkBoOUcPPBrX9hRp+pYbfqOEYNRynhhPUcNKgLaeo4TQ1NFFDM6PmNDdqUgujRrQ0ojGNaEwjGtOIxjSiMY1oTCMa06j9FxpV6GhUoJNR2zsbtbaLUYu7GtESRrSEES1hREsY0RJGtIRRffsY1bmvUS37GXXseqP23GBU3Y1G7bjJqNjNRllvMWrDrUYtu40ahhm1aLhRM0ZQw0hqGEUNo6lhjJH/g5H/g1En76eGB6jhQWp4yMj/wcj/wcj/gRoeo4bHqeEJI/8HI/8HI/8HaphNDXOoYa6R/4OR/4OR/wM1vEQNLxuVf8Uo36tG/g9G/g/U8Bo1vG5EXxrRl0Z8hxHfQQ3vGNXnXaM6vWdUi/VGHf3AqN0fUsNHRm6GkZth5GYYuRlGboZRqw1GLTQZNd1i1FibUYMdRvWsMKp/lVFd3Ua19hrxo0b8qBEdYURHGNERRnSEER1hlDFl1Lpao5ZkjJqVM2pCvVHDikaNaTBqUKNRPb4wqt2XRp3eZVSrr406vseovXuNyu4zyrPfyPtg5H0w8j4Ytfxno+b+wqx+NfI+GHkfjLwPRt4HZvUXs/rbqLb/GHkfjLwPJrSlCW1pUl1Lk1ytTNrS2oQXNeFFTXhRE17UhBc1acZFJo272KQhl5jU61KTOlxmUrfLTWpzhUknu5u0v4dJR3uatLuXSeneJlX2MWlzX5PM/Uxa39+kpQNMmj3QpImDTJo+2KSxQ0waPNSknreb1F4mdb3DpNZ3mnRipEn7Rpl0ZLRJu8aYlBxrknOcSZvGm9AQJjSECQ1hQkOYtGCKSdOmmjRmmkmDppvUY4aJe2HiXpi4FyYdn23iXpi4FybuhYl7YeJemNCVJnSlCV1pQleatHKpSfOXmTR1uUmjV5g0cKVJw1eZ1He1SZ3XmNRyLTWuM6npPZMOrTdpxwaTYhtNym8yybfZpG1bTFqzlRq3mbRiu0nzjCZNMVOj1aQJdpOGOU3qU0mNLmr0mNTOZ9Jpv0kHg9QYNuE1THgNE16DGpPUmDZpY51Jy7PUmKfGgkkzSyaNL1PjDmrcSY27TOq+mxr3UONeatzHLL+jxu+p8Qdq/JEaf2KWh6nxCDUepcZjJvQDNZ6gxpPUeMqEfqDGJmpsZlaf5mZ1amFWj5ZmtWtl1umzzTp4jlnHzzVr73lmZc83y3OBGf9pxn+a8Z9m/KeZt8HM22DWzG5mje9u5m0w8zaYeRvMGt7bzNtg5m0w8zaY1b6/WU03mHXoRjNvg5lbYeZWmLkVZm6FmVth5laYuRVmboVZS0aZNWu0WRPGmDVsrFljxpk1aDw1TjCr30Szukwyq9VkanzErGZTzTr8mFk7H6fGJ8wqPGlW4Cmztj9NjbPN6EkzetKMnjRr6XyzZi8wa+JCalxk1tjFZg1eYlbPpdS4zKyuy81qvcKsE2+Y0Q5mtIMZ7WBGO5hVetes0HtmGdebtW6DWVs2mrVqk1kLNpu1bItZc7aaNWmbWSO2mzXOaNYQs1m9rGYNsJvVzWlWm0qzTlaZ1cJj1lGvWbv98Bw0qxw2KxI1yxyD54QZ32nGd8JzHTxnzZqbN2tyAZ5L8Fw2a+gOeN4Jz7vM/BfMarsHnvfC8z4z/wV4/h6ef4DnH838F+D5MDwfgeej8HwMno/D8wl4PgnPp+D5NDw3mTWtmUVjmls0qIWFO2FRv1YWdWltUas2Fu6EhTth4U5YdPICC3fCwp2w4DkteE4LntOC57TI3M2i9d0tWtrDgm6woBss6AaL5vaxaHJfi0b2s6AbLBo6wKLeAy3qOMii7oMtajvEolO3WtTydouODbNoz3CLDo2waMdIi2KjLLKOtsg3xqJtYy1aM87Cu2DRigkWzZto4V2w8C5Y8BYW3gV6mEYP0+lhBj3MpIdZ9PAMPTxLD8/Rw1x6mEcP8+lhAT0spIdF9LDYosgSelhKD8ss2rqcHlbQw0qLlq+ih9X0sMaimWstGr+OHt63aPQHFg38kB4+sqjvxxZ1/oQePqWHrRY1baOH7fRgtGif2aK8lR7sFiWdFjkr6cFlkdFj0TofPQQsWhWyaEGEHqotaAYLmoEeUhY0gwXNYEEzWPCaFrymBa9pUadGi1p8YdHRnRZuhEUHd1tU3mPhRli4ERZuhIUbYeFGWLgRFjSkBQ1p4UZYtPI3i+b/btHUPyya/adFE/9iTn9bNPYfiwb/jzmdYVX/M63q+i+rep9lVcezrWp+jlVtz7XqVFurDrSz6lh7q/Z0sKruIqt2XGxV7BKrrJda5bvMqm2XW7XmCis+04rPtOIzrXgKK57CqgXXWjXtOqvGXG/VpBusGnGjVf1usmrIzVb1usWqDrda1e02q9oMs+qkrGoxwqqjd1q1+y6rDt5tVfkeq/bea1X2Pqs891uVeMAq+4NWbXzIqu0PW7X2EasWP2pFL1jRC1b0oxW9YEUvWDX9aavGzrZq8ByrRs6lx3n0OJ8eF9DjQisekx4X0+OrVrVcSo//pcfXrDr0Oj2+QY9vWpV/ix7ftvImWPET9PielTfByptAjxutvAn0uNnKm2DlTaDHbVbN2G7lTaBHs1WjrFbeBCv3wcp9sKqTy8p9sHIfrNwHq1qFrNwHq5pVW3U4ZtXOhFX7k1YV0lYF6qxKZ62qzFsVKVhlLlm1vmzFX1rxl1Yt3GXFX1rxl3Cw14p2tGr8fiva0Yp2hINDVg3/2aq+v8DBr1b1/M2q9r/DwR9Wtf4TDv5izn9b8RJw0MScm9nQCja0gg2tYNOOVjbFWtuUb2OTr61N29rZ5Gxv06YONhkvsmndxTYtucSmVZfatOAym6ZdbtOcK2yadKVNM66yadzVNg35t02jrrFpwLU2vKUNb2nDW9rU40ab2t1kU5ebbWp1i03Hh9jU7DabDt9u439g0/47bCrcaeN/YFP6bhv/A5si99r4H9j4H9i09QEb/wMb/wMb/wMb/wMb/wMb/wMb/wMb/wMb/wMb/wMb/wMb/wObJs+x8T+w8T+waeh8G/8DmwYutPE/sKnvYps6L7HxP7BxG2xqes3GbbBxG2za96aN22DjNth04B0bt8HGbYCj9Ta5NsDRRpusm+BoMxxtsaET4GibDZ0AR0Y4MsORFY7scOSEo0o4csGRB458cBSAoxAcReCoGo7iNg2qgaMUHNXCUQaOcjY8BBwVbbwHcFSGox023gM42mXjPYCjPTbeAzjaB0f7bbwHcHTQpsAhOPrZpspfbNr8Kxz9ZtP63+HoD5tW/2nTwr9sWv63TXP/gcP/2TTzDLvGn2nX1H/ZNfosuyaebdfwc+wae65dg8+zq+f5dvW/wK6uF9rVu6NdHTvZ1b2zXW272NW5q10tu9l17Aq7mq6069BVdp242q59/7bryDV27brWrgPX2VW63q7QDXb8g12um+z4Bzv+wY5GsKMR7GgEOxrBjkawa91IOxrBrlWj7Vowxq5lY+2aM86uRePtmjHBzl2wa8oku0ZNtnMX7Bo21c5dsHMX7NwFO3fBriGz7Or1jF0DnrWr23N2tXnerk4v2NXiRbvavWTX6YV2tXrFruOL7Wr2H7sOL7Xr5DK79i+36+gKu3avtCu9yq7yarsia+zKrrXLs86uxPt22T+w4yXteEk7XtKOl7TjHex4BzvewY53sOMd7FpusWuuza7FDrtmVtg1vwqO3XbN9sKx367pQTgO2zU5atfIGDNI2DU0CcdpuwbWwXHWrr55OC4wg5Jd7cvMYIddrXcyg112Nd/NDPbYdeobZrCPGXzHDL5nBj8wgx+ZwU/M4DAzOGJX8igzOMYMjjODE8zgJDM4xQxOM4MmZtDMIWdzhza1cMjY0qF1rRz4BodWtXHgGxz4BofWtHdoUQeHVlzk0LyLHbwFDs261MFb4OAtcPAWOHgLHLwFDt4Ch6b828Fb4NCEax28BQ5ugkODbnBwExzcBAc3wcFNcHATHNwEBzfBoU7DHdwEh9qNdOj0XQ61Gu3Q8XscajbWocP3OfCQDjykQ0cfdGj3Qw4dfNih8iMO7X3UoexjDnSiA53oQCc60IkOpZ92qHK2Q5E5DpnnOuSZ59DW+Q48g0MbFzrwDOCLHdq8BHypA20AvtyBNgBf6UAbOLR2tUOL1zi0cq1D89c5tPR9h2Z/4NDCDx2a/pFDcz92aPInDs381KHxnzk09XOHRhscmmhyaLjFgX904B8dGlnhwD86NNTtUG+vQwP9DnUPOtQ37FDnqEM9Yw61TzjUNelQ67RDHevAsw61zYMXHGpZAi871NQIvtOhE186+A84dORrB/8Bhw586+A/4NCe7x38BxxoRAf/AQca0cF/wMF/wMF/APy4g/8A+EkH/wHw0w7+A+DNnPwHnAq1cPIfcOIdnfwHnHhHJ/8BJ/fAyX/AyT0Av8jJPQC/xMk9AL/MqWWXg1/h1KIrnegCJ7rAiS5woguc6ALw65yacz34DU7NuBH8Jqem3Ax+i1MTbnVq2m1OjRnm1KThTo0Y4dS4keCjnBo1GnyME68APs6JVwCf4MQrODVkklO9Jjs1YAr4VKf6TAOf7sQ3gs90og/Bn3GiD528A07eASfvAPiLTt4B8JedvAPgrzp5B8D/6+QdcKrF6+BvOHV6JfhbTh1fDf6OU4fXgq9zav/7Th39APxDpw5+BP6xU3s/Af/UqZ2fgX/uVMHg1G4TuMWpsg3c4VS2ArzKqYQb3AvudyodBA878QngMSc+ATzpxDM60QTgWSeaALzgRBOAl51oAvCd4Luc2r4bfI9Tm/eC73Nq/X7wA+AHnWhD8J+daEPwX53cAvDfwf9wcgvA/3JyC8D/cXILwM+o0PozK7T0XxVafVaFFp5doeXnVGjtuRVafF6FVp5fofkXgF9YodkdwTuBd67Q3C7gXSvwi+DdwXuA9wTvVYFHAO9TgUcA7wfev0JTB4APrNDEQeCDwYeADwW/vULjBX5HhUbfCX4X+N0VGnsP+L0VGnkf+P3gD4A/CP5QhYY/DP4I+KPgj4E/XqGhT4A/Cf4U+NPgsyvQheBzweeBzwdfUIEeAF8Evhh8CfjSCvVfBr4cfAX4SvBVFeq7GnwN+FrwdeDvV6j3B+Afgn8E/jH4JxXq+Sn4Z+CfgxvATRXqbgG3gTvAK8CrKtTVDe4F94MHwcMVvAHgMfAEeBI8DV4HngXPgxfAS+Bl8B3gOyu4A+C7wfeA7wXfB74f/AD4QfBD4D+D/wL+K/hvFWhC8D/A/wT/C/xv8H/A/wd+RqXan1mJN6jEG1TiDSrV/ZxK9T23Up3Pq0QLgF8AfiF4R/BO4J3Bu4B3Be8G3h28B3hP8F7gvcH7gPcF7wfeH3wA+EDwQeCDwYeADwW/vVL9BX4H+J3gd4HfDX4P+L3g94HfD/4A+IOVGvgQ+MPgj4A/Cv4Y+OPgT4A/Cf4U+NPgsyuZP/hc8HmVzB98AfhC8EXgi8GXgC8FXwa+HHwF+MpK5g++GnxNJfMHXwf+fiX+EPxD8I/APwb/BPxT8M/APwc3gJvALZXcAHAHeEWlxleBu8G9legA8CB4uBIdAB4DT1RqahI8DV5XqelZ8Dx4oVIzS+Bl8B2Vmr0TfBf4bvA94HvB94HvBz8AfhD8EPjPlZr7C/iv4L9V4g3B/wD/sxItCP43+D+V7D/4GVWaf2YV+1+l2WdVsf9V7H8V+1/F/lex/1VafwH4hVVa3bFKGzuBdwbvUqXNXcG7gXev0tYe4D3Be1Vpe2/wPuB9q2TuB94ffECV7APBB4EPrlLlEPCh4LdXySPwO8DvrFLgLvC7we+pwg9U4QfA76/CF1ap8CD4Q1VKP1yFBgB/FPyxKjQA+BPgT1Zp91PgT4PPrtLeOVU6PBd8XpX2z6/S0QXgC6t0cFEVOhB8CfjSKt5/8OXgK6p4/8FXga+u4v2vUpt3wddVqcX6KrXbAP5hlVptqlKHzeBbwLdWqdO2KvXYDm6sUhdzlXpZwe1V6uaswhOCu8A9Vernq8ILgIeq8AJVeAHweBVeoEojUuC14JkqjcpVaUI9eLFKYxqqNKkR/IsqjfuySlO+qtKsr8G/qdK0b6s05zvw76s044cqzfuxSkt+Aj9cpQVHqrTsKPixKi06XqUVJ8BPgp+q0qrTVdrQBN7MpTXNXWhAl1a0dKEBXdx/F/ffxf13cf9d+EGXQh1c3H+XXBe7FLsE/FKXfJe5lLzcpdIV4Fe6VHeVSzuuBv+3S/lrXPgAFz4A/HqX9tzg0qEbXTpxk0v7bnbpyC0unboV/DaXjg1zqWm4S63vBB/pUvO7XWp7j4vdd6nlfS61v9/F7oM/6FLHh1zsvovdB3/Uxe672H0Xb7+L3Xex+y7efvDZLnbfxdvv4u0Hn+/i7Xdp4kKXpi9y8fa7NHmJSzOXujR/mUtTl7s0e4VLC1e60H8uzV3tQv+50H/g61zoP5dWf+DSxg/BP3Jp7ccuPIALD+DCA7i09XOX7AaXAiaXtltcqrS5FHG4uP0ueapc3H4Xt9/F7Xdx+13cfpf2Rl06HHNpZ8Kl/UmXjqZdOl3n0sGsS8fzLnygCx/owge61OILl9p96VKXr1xq9bVLHb5xqdu3LvX5zqVO37vU4weX+v3o0pCfXOp12KUBR1wadtSlMcdcGnTcpREnXBp30qUpp1yaddqlCU0uTWvm1pzmbi1q4daMlm7Na+XWktZu9L9bC9q60f9utJ8b7edG/7vRfm60n5vZu9F+bm273C3nFW5m72b2brmudjN7N7N3M3u3kte5mb2b2buZvVs7bnIzezezdzN7t1re7mb2bmbvZvZu3n03s3czezezd/Puu3n33czezbvv5t13c/fdzN6twY+6uftu7r5bU59wc/fd3H23pj/t1tzZbk2e49bMuW7Nn+fW0vlurV7g1sKFbi1f5NbaxW60v1srl7rR/m60v1v2FW4FVrq1fZVblavd+D83/s+tnevc+D+3Ch+4tftDN7rPrfLHbnSfG93n1snP3Gqx3a2jBrdOm9xqZXWz92723q02lW723s3eu9l7N3vvZu/d7L2bvXdrTNytSTVu9t6tcbVuTcm4NSsH9/VuTSsymwZm0wj3X8D9l8zmK2bzNdx/A/ffwv13zOZ7t4w/wP2PcP8T3B92y3cE7o/C/TG4Pw73J+D+JNyfgvvTcN8E92d4dKy5R00tPGp9loeb7+Hme9T2XA8338PN9+D/PRp6oYeb79HATh4N7+zR2C4eTe7qQfN5NL67R1N7eNB8HjSfR8t7e9B8Hi3u69HKfh7efA9vvkerB3p48z28+R7efI8iQz3K3u7R//8Sd3hUuNOj3Xd5dPBuj8r3eLT3Xg++z4Pv86jFBI/aTfTo9EMetZrsUYcpHnWb6kHze9D8HjS/B83vwft7NOoZjyY869Gw5zwa87xHk17waMaLHs17yaMlL3s06xWPFrzq0bL/eLTmvx5tes0j4+serXvDoy1vemR9yyPf2x4l3/Go9K5Hofc8qlvv0Y4NHu3b6NGRTR6d2uzRgS1wtxXutsGdAe5McGeBOxvcOeCuAu6q4M7t4d7DnR/ugnAXhrso3MU8mp/waGkS7tJwVwd3WY/W5j3aXPCg9+GuDHc7POh9D3rfo/RuuNkDd3vhbp9HO/d7tP+AR0cPws0huDns0fFfPGp21KM2xzzqdBxuTsDNSbg55VGv0x4NaIKbZl6Nae7VpBZedt6rca28mtLaq1ltvOy8l533svNedt7LznvZeS8772Xnvbz3Xt57L++9l533svNe3nuv9v3bqyPXeHXqWq9a9vPq2PVeNd3gVeuBXrSeF63nRet5NXioVyNv96L1vBp6hxet70Xre9H6Xs29x6vF93o18z6v5t/v1dIHvFr9oFcbH/Jq+8NeVT7i5dZ7ZX7MK8/jXm69l1vv5dZ7dfBpr47P9nLrvdx6r07O86rFi168nhev51WvV7wa8KpX3f7jVZ//ejXoNa9GvE7vb9D7m/T+Fr2/7dW0d7ya865Xi96j9/X0voHeN9L7JnrfTO9bvHJupfdt9L6d3o30bqZ3K73b6b2C3ivp3UXvXnr303uQ3sP0HqX3mBedR+9Jek/Tex29Z+k9T+8Fr1aWvMzdy9zpfSe976L33fS+h973epm7l7l7mbuXudP7IXr/md5/8TJ3L3P3Mncvc/cydy9z92rUaXpv8jJ3H3P3MXcfc/fx1vt463289T7uvI8772PuPubu4877uPM+7rxP+Ut92nWZTwcu9+nYFT41XenToat8OnG1T817+9S2jw+N70Pj+9S/v09DB/g0eqAPj+fD4/k0dogPj+fD4/k0Xz4tvcOn1Xf6tPEuHxrPh8bzofF8aDwfGs+HxvOh8Xza/ZBPBx/26fgjPjWb6lObaT51mu5j333su4999+HxfRrwrI99p7fn6e0FenuR3l6it5fp7RV6e5Xe/uOT87/09hq9vU5vb9Dbm/T2Fr29TW/v0Nu79PaeT60/8Knjhz51/8iHvqe3T+jtU3r7jN4+pzcDvZnozeLTXJtPix0+razwaX2VT1vdPtm9PgX89BaktzC9Rekt5uPG+7jxPm68jxvvU6ucTx3qfepW9KlPg0+DGn3oOx/6jt6+8mnU1z70nQ9950Pf+bToe59W/ODTuh992vKTT9bDPt55H++8j3fexzvPXE4wl5M+3nkf77yPd97HO+/H2/nxdn68nV8Dz/Zr+Dl+jT3Xr8nn+TXzfD/e3o+296Pt/Wh7v7Z39quyi1+Rrn6Zu/nl6e5XoodfhZ5+7e7l18Hefh3v41ez6/xqc71fnW7wq8eNfvW7ya8hN/s16ha/Jtzq17Tb/JozzK9Fw/1aMcKvdSP92jLKr1Wj/dowxq9tY/1yjvMrNN6vugl+7Zjo175Jfh2Z7NepKX61fIzaH6f2J6j9SWp/itqfpvbZ1D6H2udS+zxqn0/tC6h9IbUvovbF1L6E2pdS+zJqX07tK6h9JbWvovbV1P4Otb9L7e9R+3pq30DtG6l9E7VvpvYt1L6V2rdR+3ZqN1K72S+r1S+f3a+k069SpV97XH4d8vh1wudX86BfbcN+PL0fT+/H0/vZdT+77mfXqT1L7XlqL1B7idrL1L6D2ndS+y5q303te6h9r59d97Prfnbdz677eeP9vPF+dTjiV7ejfvU55kfX+dF1fnSdH13nR9f5taDJj6YPoOkDaPqAjC0DcrUKKNY6oHybgHa1DehAu4COtQ+oqUNArTsG8PMB/HwAPx/Q4K4BjewW4LYHuO0BbnuA2x7gtgfwcwH8XAA/F5Cnf0CJAQEVBga0e1BABwcHdHxIQM1uC6jNsIA6DQ+ox4iA+o0MaMiogEaNDmjCmICmjQ1ozriAFo0PaMWEgNZNDGjLpICskwPyTQkoOTWg0rSA9kwP6NCMgE7MDKj50wG1nR1Q5zkBvHwALx9AzwfQ8wH0fAA9H9DcxQEtXhJA0wXQdAE0XQBNF0DTBZReFVB5dUB71wR0eG0ALxfAywXwcgF12RhQr00BDdgc0LAtAY3ZGtCkbQHN2B7QPGNAS8wBrbIGtMEe0DZnQM7KgEIuavNQm4/agtQWprYotcWoLUFtSWpLU1sdtWWpLU9tBWorUVuZ2nZQ205q20Vtu6ltD7XtpbZ91Laf2n6gth+p7SdqO0xtR6jtKLUdo7bj1HaC2k5S2ylqO01tTdTWLKhS86D2tAjqUMugTrQKqvk5QfRcED0XRM8F0XNB9FxQozsGNbFTUNM7BzW3S1CLuwbx8EE8fBAPH5S9Z1CBXkGlewdV7hPU3r5BHe4X1Mn+QbW4McieB9nzIHseZM+D7HmQPQ+y50H2PMieB9nzoKyjg/KNCSo5ltrGUdt4aptAbROp7WFqe4TaHqW2x4Lo+CA6PqjZTwa18Kmglj8d1NrZQW2eE5R5blCeeUEl5gdVWBDEvwfx70H8e1DN/hNUm/8G1em1oHq8HuSmB7npQW56kJse1LJ3glrzblCb3gvKuD4o14agYhuDym8KatfmIFouiJYLouWCaLkgWi6o4ZagxtqCmuwIamZFUPOrglrqDmq1N6iN/iBve5C3PcjbHuRtD/K2B3nbg7ztQXXJBNUrF9SA+iDePYh3D+Ldg5rxRVDzvgyi4YNo+CAaPoiGD6Lhgwp9Dy8/wMuP8PIzvPwCL7/Cy2/M7Hdm9gcz+5OZ/cXM/mZm/zCz/8HLGSF5zgwp8a+QCmeFtPvskA6eE9Lxc0Nq1i6kNu1D6tQhpB4XhdTv4pCmXBLSrEtDWnBZSMsuD2nNFSFtujIk41UhvFsI7xbCu4XwbiF8e0jt+4fUdUBIvQeGNHBQSMMHh7jnIe55iHse4p6HuOch7nlIgbtCSt8dQr+H0O8h9HsI/R5Cv4fQ7yF1mRRSr8khTZgS0rSpIc2ZFtKi6SGtmBHSupkhbZkVkvWZkHzPhpR8LqTS8yE1vRBS6wUhdVwYUvdFIfVdHNLgJSGNXBrS+GUhPHsIzx7SxpUhfFsI3xbCt4XwbSF8W0j73w/p6Achnf6Qb28KseMhdjzEjofY8RA7HmLHQ+x4iB3n23a+7eTblSHe9RA7HmLHQ+x4iB0PseN8O8a3E3w7ybfTIbR7CO0eQruH0O4htDvfLvPtHXx7J9/eFcKvh/DrIfx6CL8e0qDv+fYPfPtHvv0T3z4c0oYjIW07GpLzWEih43z7BN8+ybf/5tv/8O3/hdTzjLD6nxnW0H+FNfussBaeHdbyc8Jae25Ym88Ly3x+WJ4LwkpcGNbRjmGd7hRWq0vD6nBZWN0uD6vPFWENujKsEVeFNe/qsJb8O6xV14S14dqwtl0XlvP6sEI3hPHqYZ24Kazmg8NqOySszkPD6nk73xbfvoNv38m37+Lbd/Pte/j2vXz7Pr59f1j7H+DbD/Lth/j2ZL49hW9P5dvTwpo0PawZM/j2TL49i28/w7ef5dvPhZl3WHte4Nsv8u2X+PYivr2Yby8JM+8w8w4zb769gm+v5Nur+PbqMPMOM+8w8+bb7/PtD/j2h2HmHWbeYeYdZt58exvf3s63jWHueJg7HmbeYebNtyv5tiuMZg+j2cNo9jCaPYxm59sxvp0I49XCWp0Oa2NdWNuzYVXm+XYhrMOlsE6Ww2rxRVjtvgyry1d8++sw2i2Mdguj3cJotzDaLYx2C+PRw3j0sHYdCevA0bCOHQur6XhYvf8Ma+BfYQ3/O6yx/4Q1+X9hzTwjovVnRrT1XxHZz4oocHZE6XMiKp8bYb8j7HeE/Y6w3xH2O6Ihl0TY7wj7HWG/I+x3hP2OsN8RfFoEnxbBp0XwaRF8WgS9HkGvR9DrEfR6BL0e0dwhEW0eGpH59gjuPII/j+DPIzp9V0StRkfUYUxE3cZG1GdcRIPGRzRjQkTzJka0ZFJEqyZHtGFKhBse4YZHuOERbniEGx7hhkfUd3ZEg+dENHJuROPnRTR1fgTdFkG3RdBtEXRbBN0W0eGlEZ1cFlGL1yNq90ZEXd6MaNRbEU14O4JHi+DRIni0CB4twnse4T2P8J5HeM8jvOcRtf8soq6fR9TbENFAU4T3nL5sEbR6BK0Op1Vw6qYvb0S7/REdDEZ0PAyn1fQVp6+aiEakIhpXG9GUDH3l6Ks+om3FiJwN9NVIX1/Q15f0tTuitnvoay997aOv/fR1IKLZB+nrEH39TF+/0NevEWV/o6/f6esEfZ2kr1P0dZq+muirWVRzmke1qEUUzRZFs0XRbFE0WxTNFlXL86Nqf0FUXS+MqnfHKPc7yv2Ocr+j3O8o9zuKTo+i06Po9Cg6PapW10TV4dqoul0XVZ/roxp0Q1Qzboxq3k1RLbk5qlW3ROW7NarkbVGVhkW1Z3hUh0ZE1fGuqLrfHVXfe6IafG8UTx7Fk0fx5FE8eRRPHlX64ajKj0S199GoDj8WxZtF8WZRvFkUbxbVrGeiWvBsVMuei2rN81FteiGquhej2vFSVPtejurIK1F2O6qeS6Pqvyyqocuj7HaU3Y6y21F2O8puR9ntKLsdZbej6LUoei3KbkfZ7Si7DWdb4WxbFI0eRaPDmRnOrHBmj+qAE86q4MwNZ96oBvrhLAhnYTiLwlkMzhJwloSzNJzVwVkOzurhrAhnDVFuN5x9AWdfwtlXUVm/hrNv4OxbOPsuqqbvo2p9EM4OwdnPUY39JarJv8LZb3D2e1Rb/4jK/mdUgb/g7O+ojv8TVbNm1WrTvFqdWlRrRMtqjWtVrSmtq/Hi1Xjxarx4tZztq7WnQ7UOXVStExdXq3nnavR5Nfq8Gn1ejT6v1tIe1Vrds1obe1Vre+9qtFo1Wq0arUbuG6rxZNVotWq0WrVm3VKtBbdWa9lt1VozrFqh4dWqG1GtHSPJfXe12t5Trc73VqvnfeS+v1pTH6jW7AertfAhcj9crcpHqhV5lNyPVevk49VqMaNa7WaSe1a1Rj1TrQnPVmvac+R+vppZV8v4IrlfqmbW1cy6WqdeJffSamZdzazJvYLcK6uZdTWzJveaamZdzazJvZ7cG6qZdTWzJvdmcm+pZtbk3kbu7dVyGauZNbmt5LZXq2UFuavI7a7WaG+1JvrJHSR3uFqbo+SOkTtRjU6rRqeRO0PuXDU6jdxFcjdUa1Ejub8g95fk/qpa+a/J/Q2591Wr/X5yHyD3QXIfIvfP5P6F3L9Wy/wbuX8n9x/k/pPcp8h9mtxN5G4WY69j7HVMK1rG2OsYex1jr2M61TbGXsfY6xi6PIYuj7HXMfY6prVdYtrcNYb/jmln95j294jpaM+Yuvw7pl7XxDTg2pimXUfu68l9Q0zGG8l9E7lvJvct5L6V3LeTW+S+g9x3kvuuGDeb3PeQ+96YsveR+35yPxBDo5F7Erknx9Bo5J5K7mnknk7uGeSeSe5ZMR15htzPkntuDB9G7vnkXhDTwoXkXkTuxTHecHIvJfeyGG84ud8g95sx3nByv03ud2Jo8hianNzrY9qxIaZ9G8m9KabOn8TU81NyfxbT1M9jmm0gtymm7ZaYKm3kdsR0uCKmk1Xk9sTUzxfTkAC5QzEtiMS0rJrc8ZhCNTHVpchdG1PzbExt8+QuxDSyFNP4Mrl3xPDdMXw3uXfH8GAxPBi598XU6fuYevxA7h9jmvJTTLMOk/tIDH0WQ5+R+3gMfRZDn8XU/e+Y+v4T0+D/xbjXcc0/M66l/4pzr+Pc6zj3Oo4ej3Ov49zruAZ1iGvERXGNuziuJZfEterSuDZcFlfy8rhKV8TVdGVcrXvG1bFXXMN7xzW2T1yT+8a1sl9c6/vHtXVAHM8dx3PH8dxxdbg1rm63xTVmWFyThsc1Y0Qc/xXHf8XxX3HtGhPXgbFxHRsXV9cH4ur9YFwDH4pr+sNxzX0krs2PxmV+LC7P43HtfyKuo0/GdfqpuHo9E9eAZ+Ma9lxcc56Pa9ELcXY6LtdLccVejrPTcXY6rpZL4+x0nJ2Os9NxdjrOTsfR4nF2Os5Ox/HbcXY6rn4b4hqyMa5Rm+JasDmuZVviWrM1rtC2uOq2x3XCGFdzS1xtbXENdsQ1siKu8VXw6Y7jveDTD5/BuMph+KyGz3hcnWrgMwWftfCZgc8cfNbDZxE+G+CzET53wucu+NwNn3vgcy987oPP/XElDsDnQfg8FFerw/B5hJ6Pwucx+Dwe14oT8HmSnk/FlT8Nn030fEZC7c9MqOu/Ehp9VkITz06gwxPo8AQ6PKHs+QntvCChFhcl1O7ihLpcktCoSxOacFkCXZZAlyXQZQnVXZVAlyXUvHdCbfsk1LlvQiP7JTS+f0JLByS0emBCGwcllB6cUHlIQs1uS6jNsIQ6DU9oxIiExo1MaMmohFaNTmjDmAQ+O4HPTqhpfEKtH0yo40MJDX84obGPJLT40YRWPpZgzgklnkio8GSCOSfU6pkEc04w54TGPJ9gzgmteDHBnBPMOaH8KwnmnGDOCeacYM4J5pxgzvS8KsGcE8w5ocNrE8yZntcnmHOCOSc0a1OCOSe0bUtCzq0J5pzQoe0J5pxQd0tCfW0J5pzAYyfw2Ak0WUJ2bwJNlkCTJdBkCXWrTqDJEppUk9CMVELrahPakknImktoV31CB4rMoswsdjCLncxiV0LTdzOLPcxiL7PYxyz2U9cPzOJHZvETszjMLI4wi6PM4hh1HWcWJ6jrJLP4m1n8Q13/YxZn1LDPNexzDftcwz7XsM817HMN+1yjPu1r2OcazbioRvMurtGWS2pkvbRGvstqdODyGh27okZde9Sod88aTexVo+m9azS3T402962RuV+Ndvav0f4BNWp3U4263FyjUbfUaMKtNdzoGm50jTYNr+FG13Cja7jRNdzoGvRYjUbeR133U9cDNegx6nqIuh6mrkeoayp1TaOu6dQ1g7pmUtcs6nqGup6lrueo63nqmk9dC6hrIXUtquHdpq4lNbzb1LWMupZT1xvU9SZ1vUVdb1PXO9T1bo1C71HX+hqd2EBdH9Wo78fU9Ql1fUpdn1HX5/BloC5TjQ5aqMtWo25O6qqs0SQXdXlqtM5HXYEa5UM12hWhruoatU9QV7JGo9PUVVeDr6aufA0+i7pKNfisGnxWjfp9WaMhX9Vo1tc1WvBNjbZ9WyPndzXa832NDv1AXT/WoMWo65catFgNWqxG63+vQYvVqPBnjXb/VaNWp2vUoalGw5olNaZ5kvuc5D4nuc9J7nNSR9okuc9J9Tw/qf4XJDX1wqRmd0xqY6ektndOqrJLUnu7JnW4W1Kdrkyqx1VJjbs6qSn/TuKpk3jqpJLXJVW6PqmmG5JqPTCpgYOSGj44icdKavHQJB4ricdKav8dSR29M6kuo5LqNTqpCWOSmjY2qTXjkto0Pqm6CUntmJhU84eTavtIUoMfTWrkY0nNfzyppU8kZX8yqcBTSR18Oqnjs5Pq9lxSfZ5PatILSc14Mal1LyW15eUku5zUrleT7HJS7Zcl2eWkRq9IsstJdpmeVifZZXpam2SX6Wl9kl2mp41JdpmeNifZZXramtSebfRkSKqjiZ4sSY210ZMjib+ip6qkEm568iZ12k9PoaQGROipOqk5cXqqoacUPdXSU5ae8vRUoKcSPZXpaQc97aSnXfS0m5720NO39PQdPX1PTz/Q04/09BM9HaanI/T0Gz39Tk9/0NOf9PQXPf1NT/8wp//R0xkp9HZKPVqm0Nsp9HYKvZ1Cb6eUbJdSqX1KTR1Sat0xpYGdUhreOYW3SuGtUmiwFBoshQZLqd3VKTRYSqOuSWnCtSktuy6lNdenFLohpbobUzpxU0rNB6fUd0hKg4emNPP2lNYrpa13pPDRKe2+K4WPTuGjUxo2NqUx41JaND6lFRNSck1MKTYppSOTU+r8aEo9H0tp/OMpTX0ipdVPprTxqZTST6dUnp1Ss+dSavN8SoNeSGnEiynNeynFjFOyvpJixikd+E+KGafUdXmKGac0cWWKGaeYcYoZp5hxihnDx/oUM4aPjSlmDB+bU8wYPrbCxzb4MMCHCT4s8GGDDwd8VKSYMXy44cMHHwH4CMFHBD6q4SMOHzXwkYKP2pS6Z+Ejn9LkAnyU4KMMHzvgYyd87IKPr1Ma8A18fJvSnO/g4/uUjD/Ax48p7fsppba/wMevKY38DT5+T2npH/DxZwpPldLBv1N4qpS6NUurT/O0JrVIa0bLtNa1SrPHaXR2mj1Oo7PT7HEanZ1mj9PscZo9TqvcJc0ep9XmijR7nNaIq9Kad3VaS/6dlvWatHzXpnXgurSOXZ9W1wFpjR6Y1sRBaS0fnNbaIWlFhqaVvT2tk0qrx4i0+o1Ma8qotGaNTnOT09zkNDc5zU1Oc5PTaK80NzmN9kqjvdJor7R2Pp5Ge6XxU2n8VBo/lcY7p/HOaTmfTyv0QlqHXkyr48K0ui9Ka+zitCYvSWvl0rQ8y9JKLE/r6Iq0Tq9Mq9dbad7qNBo7zVudRmOneavTvNVp3uo0b3WatzqtmZ+mtf6ztLZ+nlbBkNZuU1qtrGkNsKc1zJnWnMq0FrnSMnrS2uFLa18grbbhtDpH0xoZS2t+Iq2lybTs6bQCdWkdzKbxzWl8c1pjGphDY1orvkjjpZjDV2kd+Zo5fJNWz31pjd+f1tQDaa0+yBwOpZX+Oa3jv6TV7CgzPJbWoOPM8AQzPJnWllPM8DSxTczwjFr1P7NWQ/9Vq9ln1Wrj2bXafk6tyufWau95tejrWu5xLfq6lntcyz2u5R7XatdltdzjWrXvTmyPWo3uWauFvWq1vHetKvsQ27cWz1yLZyb2xlqNu6lWS26u1apbauW7ldjbanVsWK263kHsnbX4KGLvrsVH1SpyL7H31erk/bXqMYHYibWaMonYybXaMKVWyanETqtV0/Ra9X6S2KdqNf1pYmfXavOcWmXnEjuvVi1erFW/l4h9uVazXiH2VWL/U6vSf4l9rVatV9Rq4EpiV9Vq7mpi1xC7tha/TOx6YjfUormI3VSL5qplh4ndWss7TayBWFMtO0ysjVhHLTtMbBWxnlp2mNhALTtMbITY6lo548TWEJuuVcc6YrPE5mu1uEBsidhyrfbvIPZLYr8i9mtiv6nVsm+J/Y7Y72u5xcQeIvbnWo39hdhfif2tVp7fif2D2JO1eGViTxPbRGyzOjmb12lPizodalmnjmfXafg5dRp7bp0Wn1cn8/l18lxQp/0X1qGr69DVdejqOi24rA5dTewVdQpdSexVxPaqU/fexPYhtm8d/onY/sQOqNPRgcTeTOwtdegtYm8jdhixw4kdQexdxN5N7D3E3kvsfcTeT+wDfHcisZOIncx3pxA7ldhp1Dyd2BnEPkXNTxM7m9g51DyX2HnEzif2JWJfJvYVYl8l9j/E/pfY14h9ndiVxK4idjWxa4hdS+w6Yt8ndgOxG4ndROzmOuZL7FZit9UxX2JNxFrqmC+xDmIr6pgvsW5ifXXMl9gQsRFiq+tUihNbQ2y6TgPriM0Sm6/T5gKxJWLLdWgtYr8k9qs6tFadNnxD7LfEflenpu+JPUjsoTpN/5nYX4j9tU7Z34j9ndgTdep3sk5TThF7mtimOiWbZVRqnlFTi4x6n5XRwLMzmn5OBt+UUeS8DL4po5MXZNTjooz6XZzRlEsy+OMMejqDP86gpzPoaWJ7ZtDTGfaX2D7E9s2wvxn2l9gbM+xvhv0l9hZib82wvxm1F7F3ZNjfjBbeRezdGVXek9HeezNqM47Y8RmNmJDRvInETsrIOjmjXVMyavkYsY9nNPSJjGY/SexTGW1/OsMNznCDiX0+ww3OoLOIfSnDDc6gszJ4JmKXZvBMGU1dntHqFRltXJlRelVGx1cT+05Gfd7NaNJ7Ga1Yn9G6DRnFNmZ0ZBOxmzPq+WlG4z/LoKWJNWTQ0hm0dEYd7Bm0dEZjKjO8zxne54xcvgzvc4b3OcP7nOF9zvA+Z7Q1meF9zmh3XUatchkNqM9oWDGjOQ0ZbWrMqO6LjHZ8mVHz3Rn13ZPR4L0ZzdyXwRdn8MUZfHFGpw9l1OtwBr+U0bSjGfxSBr+U0aETGfxSRt3/zmjsPxkt/l9GK8/IynNmVvv/lVW7Vll1aZ3VqDZZLWib1bZ2WTnbZ7WnQxaNlUVjZdFYWTRWVpu7ZpXtlkVjZdXiqqz6XZ1FR2c165osOjqLjs5yf7Po6Kx6D8xyf7Pc3yz3N8v9zerw7Vk8cZb7m8UTZ/HEWVlHZ+Ubk9WBsVm1vz+roQ9kNfrBrBY+lNX2h7MqP5LV3kezajMti1fK4pWyeKUsXimr/DNZnXo2q5Zzs+o/L6up87NavSCrwMKs0ouyOr44q27/yWrMf7Oa9FpWK17PyvVGVvvezOrIW1l1XpPVyLVZzV+X1db3s7J/kNXuD7NqtSmrAZuzGrYlqzlbs9q0Lau67VntMGbV3JLFD2c12ZFFQ2e1viqLhs6ioeExkEVDZ9FXWfQVPMbhsSarQ6ksbzM8ZuExn+VtzrK78FiGxy/g8cssuwuPX8PjN/D4bZbdhcfv4fEgPB6Cx5/h8Rd4/BUef4PH4/B4Ah5PwuMpeDyd1a4meGyWU/szc9zeHLc3x+3NcXtz3N4cXjiHF85pUoccXjindRfnFLskpyOX5nTqspx6dstpfPeclvbIyd4zp0CvnA72zqnDtTkNuy6nOdfntOiGnIw35rTjphz6OYd+zqGfc+jnHPo5p8QdOTxSTqfvyuGRcniknJaNzck5LqfQ+JwOTcip40M5tFUObZXT4kdzaKsc2iqnFjNy6jczh7bKadYzOW14Nqfkczl8cE5NL+TwwTl8cE7LF+VUuTinyJKcDi/NqdNrOY14Pad5b+S05c2crG/ltOvtnFquzan/upymvg8XH8DFhzmlP8rp+Mc5ddsCF1vhYltOK7bn5DLmtM+cU1tbTp0dOY2syGl+VU5b3TkVvDnt9ufUKpTDH+XwRzm0M/3U5NDOObRzDu2c09g8/RRyWlnKyVPOcXdzvMv08xX9fJ3j7uZ4l3PMln6+p5+D9HMox7ucY7b08yv9/EY/x+nnRI7Z5pgt/Zymnyb6OSOPrsoz2zyzzTPbvNLn5HX83Ly6tcsz2zyzzWvFRXm5Ls5r3yV5te2SV+eueY3sltf87nlt7ZFXoWdep3vl1eqavAZcm9e06/J4ozzeKK9DN+bxRnl1H5zX2CF5/G8e/5vXTuXxv3m1G5nXkFF5dHMe3ZxHN+d1bFwe3ZxX7wfzmvhQXssfzqvykTx7m9fhx/LqND2vETPy7G2evc2zt3n2Ns/e0s+8PHubZ2/z7G1eBxfRz2L6+U+evc1r0Wt5GV/Pa8cbeTVfRT+r8xq8Jq+Za/Navy6vxPt5Hf0gz83Nq9emvCZszmvZljw3N8/NzXNz82iqPDc3z83No6nyylbkdbIqrx6evMb58poSyGtVKC9fJK8D1Xm1T8BxEo7TcFyX1/ZsXuV8Xs2KcNwAx41w/AUcf5lHM+fRzHC8F473wfF+OD4Axwfh+BAcH4bjI3B8FI6PwfFxOD6RV8e/4PhvOP4Hjv8Hx2fUa+eZ9WrRsl79WtXje+s1q009vrce31uvY+3r1fXCeo3uWK+FnerxRPV4ono8UT2eqF6DrqzXjKvqte7qesX+Xa8j19Src9969exXr/H967V0QL3sA+u1e1C9Wt1SrwG31mvabfVaM6xem4bXq25EvU6MrEdP1aOn6tFT9TLfR03316On6tFT9RoyiZomU9MUappKTdOo6QlqerIevVyv5U/Xq3I2Nc2hpuep6QVqepGaXqKml6nplXruLTUtpaZl1LScmlZQ00pqeoua3qamd+o1511qeo+a1lPTBmr6iJo+pqZPqOlTavoMnrbDk5GazNRkpSY7NTmpqZKa3NTkhSc/PAXhKUxNUWqKU1MNNaWoqZaaMtSUg6dCvUaW6jW/XI/fpaad1LSLmr6mpm+o6Vt4+q5eoe/r0cr1aOV6tHI9WoqafqWm36jpd2o6QU0nmd2peq06XS9fUz3vcYH3uMDOFtjZghaeXeA9LvAeF3iPC+xsgZ0tsLMFdrbAzhbY2YIGdy1oZreC1ncvsLMFdrbAzhbU65qCJlxb0LLrCnJeX9CeGwpqPbCggYMKmj64wK0tcGsLeN0CXrfArS1wawvc2gK3tqBdYwpqeV9B/e8vaOoDBa1+sKDAQwUdfLigDlMKGja1oDHTClo0vSDjjIJ2zCyo+dMF9Z1d0OQ5Ba2cW0AnF9DJBXRyQUNeLuCDCvigAj6ogA8q4IMK6r2ioIkrC1q+qqDK1QXtXVNQm3cLGvReQTPWF9BRBXRUAR1VUOdPChr5aUHzP6PXz+nVUMDnFvC5BXxuQdOcBa2pLCjkKuiQp6CO/oKGBwuaGy5oc5ReY/SaoNcUvdbSa4Zec/RaT68l+C/D/w7431nQxl0FpXcXdHxPQd2+pdfv6PV7ev2BXn+k15/p9Rd6/ZVef6PX3+n1D3o9Sa+n6PU0vTbRa7OijjUvopGLaOSiJp5d1PJziqo8t4jHLeJxi3jcIne2yJ0tcmeL3Nkib3GRt7jIW1xkrkXmWmSuReZaZK5F5lpkrkXmWmSuReZaZK5F5lpkrkU0VBENVWSuReZaZK5F5lpkrkXmWmSuReZaZK5F5lpkrkXmWmSuRc2ZVtSm6UXVzSjqxMyiuj9dxP8U8T9F/E9RO+cV8bdF/G0Rf1vUqleK8r1a1IH/FNV+WVFDlxc1e0URfVxEHxfRx0V1e6eoMe8Wtei9oozri9qxoajmHxXV9+OiJn9S1MpPi/J8VtT+z4tqZyyyr0X2tci+FtlXOKwssq9F9rXIvhbZVzgMw2EUDuNwWAOHKTishcMMHObgsACHJTgsw+EOONwJh7vg8Gs4/AYOv4XD7+Dwezg8CIeH4PBnOPwFDn+Fw9/g8HiRG1vUvJNFbTlVVP50Uaeaiup5Rknjzyxp6b9Ksp9V0u6zS2rVpqQBbUua1q6kNe1LCnUo6dBFJXXsVEIbl9DGJUW6lnS4W0mdrixpxFUlzbu6pC3/Lil/TUmnri3xDpO3P3kHkHcgeQeR9xby3kre28g7jLzDyTuCvHeR927y3lPS5ntLyt5X0sn7S+oxoaRxE0v4nhK+p4TvKeF7Sur/eElTnyhp9ZMlBZ4q6eDTJXV4tqRhz5U05/mSNr1QUt2LJZ14qaTui0oau7ikxUtKMi8taeeyklq8XlK/N0qa8mZJq94qyfd2SQfeKan9upKGvk/eD8j7IXk/Iu9m8m4h71bybiPvdvIayWshr428DvJWkLeKvB7y+sgbIG+IvBHyVpM3Qd5kifta4r6WlM6WdDxfUrdiSWMaSlrUSN4vyPsleXeTdw9595J3H3n3k/cH8v5I3p/Ie5i8R8h7lLy/k/cP8v5J3r/I+zd5/yFvswaNad6gRS0aZGzZoBOtGtT9nAaNPbdBi89rkPn8Bu28oEEtLmrAzzbgZxvwsw342QYduLxB7bs3aGiPBs3u2aCNvRqU7t2g430a1O068l7foE03NKjuRvLeRN7B5B1C3qHkvZ28Iu8I8o4k7yjyjibvGPKOJe/95H2AvA82sKsN7GoDu9rArjawq+SdTt4Z5J1J3qfJO5u8c8g7l7zzyPsieV8i78sNsr7SoF2vNuBlG/CyDXjZBrwseVeSdxV53ybvO+R9l7zvkXc9eTc0aPhHDZr7cYM2f9Kg7KcNOvlZg3psb9A4Y4OWmMlrJa+dvBXkrSKvm7zeBvRwA3q4AT3cgB5uQA83oIcb8DoNeB3yZsmbJ2+BvKUGdWps0IgvGjTvywZt+apB+a8bdOqbBvXc16Dx+xu09ECD7AfJe4i8hxvwsQ1adrRBzmMN2nO8Qa3/bNDAvxo0/e8Grf2nQZH/NejwGWV1alHWiJZlrWtVVqx1WUfalNX5vLJGnl/W/AvK2nphWYWOZZ3uVFavS8tacFlZ2y4vq3RFWU1XltW7Z1kTe5W1vHdZlX3K2tu3rDbXlzXohrJW3FiW66ay9t1cVtshZXxOGZ9TxueU8TllfE5ZXUaV0cJltHAZLVxGC5fV9YEyHraMhy3jYct42LKaTS1zV8vc1TJ3tcxdLXNXy9zVMne1zF0tc1fLzLTMTMvMtMz7W+b9LfP+lnl/y7y/Zd7fMjMtM9MyMy0z0zIzLTPTMjMtM9MyeqnMTMvMtMxMy8y0zEzLzLTMTMvMtKxT9rJ6VpQ1vqqspe6y7N4yMy0z0zIzLTPTMv61jH8tq3W6rIF1ZU3PlrU2X1akUNbhEhw1ljXjC7j/Eu6/gvuv4X4v3O+D+/1wdACODsLRT2WNOgz3R+D+KNwfg/vjcPQnHP0FR3/D0T9w1KxRfZo3alKLRva0UTtaNar5OY3qe26jJp/XqJXnN8pzQaP2X9jInjayp43saSN72sieNrKnjexpo1b3bMS7NuJdG/GujXjXRrxrI3vaiL9pVMdBjRo+uFFzhzRq89BGtFIjWqlRI0Y0at7IRm0Z1aj86EadGtOonvc1avz9jdr6QKMKDzbq9EON6jW5UROmNGrZ1EY5pzWqaXqjej/ZiAZuRAM3ooEb0cCNaGB6eaFRK15slOulRu17uVFtFzdq8BJ6WUovy+hleaPavdGoIW82atZbjdrwNr28Qy/r6OX9RnxrI761Ed9KL5vpZQu9bKWXbY28vY28vfRioRcbvTjopYJeqhrxNo14G3oJ0EuIXiL0EqOXRKOWJuklTS919JKjl3p6KdJLA7000stOetlFL7vpZQ+97GUu39HL9/TyA738SC8/0csvzOVXevmNXn6nlz/o5SRzOcVcTjOXJnpptgP9uwP9u0Orz9qhwNk79H8Ml3+czPX2x2dm9ytJktwkSZIkV5Lkuq6r6/VOkiS5kiRXkpQkSZIkSZIrKUlyJUmSJEmSkiRJkmZndmdn58fanZ+7OzM7O7/M7Hyff78e5/N+nXM+55zXK3CeXe3b2DW0rV2z2tm5p3buqZ17auee2rmndu6pnXtq557auad27qmde2rH19jxNXYN72vX3H52be5vV2yAXZ3/bteIf9g17592bbnZrlND7epyi10jb7Vr/m12bb3drtN32NV1tF2jxti1YKxd28bZZR9vV7f77Bp9v10LH7Br+3/scjxoV+k0u8ZMt2vRDLt2PGZX+eN2/KpdY+fYtXiuXTvn2eWab1fL5+wa97xdS16wa9eLdrlfsqvVMjva1472taN97WhfO9rXrglv2rVsrV171tnlW29Xm/fsaCQ7GsmORrKjkexoJLsmbbdrxQ679u20q2YX9fvCzt6lfl9Rv6+p3zfU76CdGbWzd6nfj9TvJ+p3zM6M2plR6neS+p2ifn/amVE7M2pnRqlfpV2DPHZN99m1ttrOjFK/gF2Dw3bNiNq1rt6uIzG7Egl61mTnltq5pXZuKW820zNLmWbZyrShtEzHWpSpw7llMueVafb5Zdp4QZmOX1imju3LNOziMs25pEybLi1D95ahe8vQvWXo3jJ0b5liPcrU+doyjfhrmeZdV6Yj15cpcUOZuvQv08gBZVo/sExHB5UpObhMXW8u06ihvGl4c1gZPrUMn8qbd/Dmnbx5Vxn6qAx9xJvjeXNCmU5MLFNuEm/+hzcf5M2HynTyYd6cwZuP8ebjZdryBG8+yZtzeXNemebPL9PWBby5kDdf4M0Xy7TgJd58mTdf4c0VZRq9kjdX8eZq3lzDm2t5cx1vrufNDby5kTff580PePND3vyIN7fz5g7e3Mmbu3hzN29+yZtf8ebX5PkNb37Lm9/z5g/k+SNv/sSbP/PmcfI8wZsnefMUb56mtmW86eTNCt6spLYe3vTxZjVv1lDbAG+GeTPKm/XUNsabCd5s4s00tc3y5lneLPCmxUE/HfTTQT8daCMH/XTQTwf9dNBPB/100E8H/XTgYxz000E/HfTTgT916HB3B/100E+HZvzVoXXXOeing346NKS/QzMHOOinQ4FBDrX/p0NDb+bNoQ70rgO960Dv8ubtDq2+w6GDdzoUvcuhgWMdmjbOoTXjeXOCQ23ud2jQAw5N/w9vPuhQ9UMOtZ3u0OAZDq14zKF9jztU84RD7eY4NHmuQyvnObR/Pm8ucKj/8w5NecGhVS86mE8H8+nQgOUOTV3hYD4dzKeD+XQwnw7m08F8OphPBx7GwXw6mE+HHB84VLrVob7bHMyngxvqQBc50EUObqiDG+rghjq4oQ71PODQuIMOLfneoVM/ONT8o0O9jjo0/5hDW487dPqEQ5bfHWhdB1rXoW1l1N3pQOs60LoOtC519zmUqXaoey11Dzq0KezQiSh1b6DucYfmNjq0uYm6p6l7zqEReereTN0tTnypk33r1MxznFp/rlNHz3Oyb53sWyf71sm+dbJvnexbp6Z2cmp1Zyf71qnWVzo18Cqnpl3t1JprnPJd61Sb3k4N6uPU8r5O7e3nVHV/p/r+zalJf3dqxT+cKv+nUy3+5VQ/OTX5Fqd23uqU6zanWo50atwop5aMdmrXGKeaxzrV6x6nxt/rRBM50URONJETTeREEznRRE50rhOd60TnOtG5Th2f7VRmjlPdn3ZqzjNObXrWqRPPOdVpkVPDFzs1d4lTh5c6FVvmVOdXndxPJ/fTqSOvO7mf1OAtavC2E+/ixLtQg41OTdnk1KrN1GCLU60+cmrAx9TgE6d2f+qU5zNqsNupCXucWrbXqT37nLJ941Sfb52a+J1T2w855TjsVOlPTo352alFvzi141encr851eOUU2NPO/GjTvyoEz/q1IhKp+ZVObXFS0/8TnWpcWpkgJ6E6EnEqWQdPYnRk4RTG5L0JEVPsk6Zs/SkQE+KTjRuuQaWlmtai3I0brl8rcrV5vxy9FA5eqgcPVSObylHD5Wjh8q147JylV9erhZdyzW2W7kWdy/Xzh7lyvcsV8+/lmvcdeXacn25Tt1QruYby9m15Zo/sJxdW86uLWfXljOb5ezacnZtObNZzmyWs2vLmc1yZrNcHcfCZxx8xsNnAnzuL2c24fMf+DxYzmzCZzp8ZpQzm/B5HD6zy9VvDnzmwmcefObD5zn4PA+fF+DzInxegs8y+Cwv19YV8FkJn9fh8wZ83oTPWvi8A5934fMefP4Hn/epzxb4bIXPNvhsh8+n8PkMPp/D5wvqsxc+++Czn/ocgM9B+ByiPofhc6QcLQSfY/D5tVzzfoPP7/D5o1xd7PBxlGt9OfVxwcddrqFe+Pjhc6ZcoVr4hMo1NVKu1XXwaShX6wR8kuValirXngx8cuXqU6BfRfhYK+QoqVBpiwqNaVmhRa0qtKN1hXJtKtTjwgr8SgV+pQK/UqHOl1ZoxGUVWnd5hY5cUaHElRVo2wo8aAUetAJtW4G2rdCU6yu06oYKHbixQq0GVGjAwAotHVSh3YMr5BlSod5DKzTBVGjbsArZh1fIdnuFRt9RoYV3VnA3K7ibFdzNCu5mBXezQvUTK9TpgQruZgV7tkKHH6pgz1awZys047EK9mwFe7aCXlawZyvYsxXooAp0UAW9rEAHVdDLCnpZoV7LKuhlBb2soJcV9LJCo96ooJcV9LKCXlbQywp6WUEvK+hlBb2soJcV9LKCXlbQywpN/KyCXlK7L6jd3gp6Se32U7sD1O4gtTtUQS+p3RFqd5Ta/ULtfqV2v1G736ndH9TOTu0cFdpfTu1cFepfRe281M5fIfcZaheo0PgQtYtU6HRdhSwxapeo0IIktUtVKJWpULez1K5QoY1Famd14T1deE8Xc+nCe7rwni4NusCl6Re6mEsXPsXFXLqYSxdz6WIuXcyli7l0MZcunezhYi5daCAXGsjFXLq4mS40kIub6eJmuriZLm6mi5vp0qqhLm6mS61udWnAbS4tvd2l3Xe4ZBntUu8xLk0Y60LTutC0LjStC03r0sYHXDr+H7hOhes0l+ZMh+sMuD4G11lwnQ3XOXCdC9dn4PqsC98J1+fhuhiuS+C6FK7L4Locrq/B9b8udixc34DrW3B9G67vwPVduG50sWPhutkl9xa4fuTS+I/h+glcP4XrLrjudmnBHrjudSm1D67fuDT7W7h+51L0EFx/hOtP1PVnuP7iUpsTcD3p0vJTcD3tUmkZXJ0uLaqgrpUu5apc6uFzoX9c6B+4BlzoH7hGXehZuMZcatfoQs+6tDLt0v6sSy3zLvVvdmmJpVK7bJVqLq1Ur3MqNf7cSm09r1Knz69U17aVGtWuUhvaV+rYxZXcy0r8SSX3spJ7Wcm9rOReVmrZ1ZXac02lbL0q1ad3pRb2qdT2vpXK9KtU95sqNeZvldr090qd+EelOg2p1PB/VWqtKnX4lkq1HV6pwSMqtWJkpfaNqlSLuyrV7+5KLf53pXbeU4nfrMRvVmrepEptmVypxJRKdXmoUjMfrtT6RyoVeLRS7R+v1JQnKrXqyUq5n6pUq3nkMb9SSxeQx8JKWV4gjxcr0bLk8XIlWrYSLVup2Ssr0bKViq6uVMc3KzVtbaXWrKtE+1TiTSrRPpVon0q0TyXahzy2VWrRdvLYUancTvL4vFJzvyCPLysV+4o89ldqxgHyOFipmu/J43ClJh8hj6OVch0jj18r8Zrk8Xsl+5U87JXsV/Ior2S/kkcVeXjJw08eZ8gjQB4h8oiQRx15xMgjQR5J8kiRR4Z+nCWPAv0okofVza10cyvd2tPSza10q8/5bm6lW9svdMtxkVvdL3ZrzCVufIlbJy5zo2Pd6Fg3OtaNjnWr7TVuDb7WrRV/dWvfdW616OvW2H5uLe7v1skBbuUHuvGZbnymW0dudisx1K0ht7g181a39t/mVuB2t/qPcmvKaDe6xy33WDe6x43ucaN73Oget7pOdmvWFLc2THUrNM2tDo+4NfVRt1bPdMszy63WT7o14Sm3lj3tlv0Zt2wL3Bq90K2Fi9w6vtitji+5Nexlt9a84tahV91qs9KtQavcWr7arb1r3Cpd61bfdW4tWu/Wjg1uPIlbPd5340nI8UO3Yh+R43a3Zuwgx51uPKZb/b5w4zHdaFg3GtaNhiXHg25t+Z4cf3CryxFyPOrW+mPkeNyt9r+R4+9urfqDHP8kRwc5lpOjixzd5Oh1a5SfHM+4dayWHENumQg51pFjAzkmyDFJjilyzJDjWXIskGORHK1V7NYqdmsVu7WK3VqF5qlit1ahearYrVVonir6WKVFl1bRxyrlLq+ij1X4yyr6WIUfqaKPVfSxij5W0ccq9etXRR+rtHNAFX2soo9V9LGKPlbRxyr6WEUfq+hjFX2soo9V6Ncq+liFfq2ij1Waf28VfaxS8v4qDZ1cRR+rdGBqFX2s0oBHquhjlXbPrJLliSr1frJKC56q0ranq5R6pkrdFlRp9sIqHVxUpejiKg18qUrTXq7SnleqZFtRpT4rq7RwVZW2r67CW1bhLavwluS/vkr1G8j/f1Wa/j75f1Cl6g+r8CLkv70KL0L+O6vU43Py/4L8vyT/r8h/fxXzSP4Hq5hH8j9M/kfI/yj5H6tiHsn/N/L/nfz/IH87+TvIv7xKLSvJv4r8veTvJ/8z5B8g/1AV2pX868g/Rv4J8k9WqVWa/LNVWnqW/Avkb/FolM2jBaUefKUHX+nBV3q0+nyPDl7gUet2Hg1s79Gyiz2yX+KRrZNHozt7tLCLR8e7etTxKo+GXe3Bh3h06FoPPsSjiX08+BCPHP08Kr3Jw171sFc97FUPe9XDXvWwVz2qvsXDXvVo0ggPe9Wj8lEe9bjLo7F3e7T53x7F7vGo8wSPZkz0aN0kj2ome9TvQY8mP+TRzoc9cj3iUc/HPJr3uEdbnvAo8aRHXeZ6NHOeB0/pwVN68JQetI5Hu170oHU8aB0PWsejoys8aB2Phr7u0ao3PDrwpket3vZowDseLX3Xo9PveWTZRG02U5st1GarRx0+pjafUJtPPXgQarPbgwehNnupzT4P95HafOvhPnq4j9TmR4+m/eTRnp898v3iUZ8T1OakR9tPeZQ57VH3Mo/mOKlbhUf1lR4N8ng03efR3mrqVutR36BHi8LULepRrp66xalbo0eHm6hbxqPBOeqWp27NHrWwejW2xKvN/+fVyXO86tzKqxmtvVrXxquatl61u8iryX/xamcHr1wdvep5mVfzLvdqyxVeNKsXzepFs3q1v6dXLf/qVf/rvFpyvVe7bvDiP7z4Dy/+w4v/8KJzvOgcLzrHK7fxonO8Gn+bV1tv9+r0HV51He3VrDFebRjrVWicVwPu9WrqfV7tvt8rzwNe9Z7ixUt68ZJevKRX5lGvZs/06uAsLzvVq4FPedmpXnaql53qZad6tXGRl53qZad6mUUvO9Ur36teZtGriau8zKKXWfQyi15m0csseplFL7Po5TZ6mUUvt9HLbfQyi15uo1edPvNyG71a+4VX1V961XafF+/hRa968R5e9KpXcw9T0yNexY56NfgXavqrV/t+86rFKa/6nfZqsZ16O7z4SC8+knpXeXXES72rqXeNVysD1DtEvaNejaun3jHqnfCqSxP1TlPvrFeBs9S7mXpbfGgcHxrHp5Hn+DT/XJ+OnudT+zY+TWnr06p2Prnb+9Srg0/jO/q0tZNPyc4+db3Cp1lX+nTgKp9CV/s0oKdPS3v5tLu3T5brfRp1g08bbvTp2E0+dRjo09RBPq0e7MN3+PAdPnyHD9/hU2q4T91u9+EhfXhIHx7Sp4FjfVo2zodW9cl2nw+t6kOr+tCqPrSqT9Om+bRmuk++GT71menTwlk+bZ/tU2aOT8Oe9mnOMz4detanNgt9GrTIp+WLfXIs8an7yz6NecWnTa/6VP+aT51W+TR9tY+76FP1Wz7uoo+76NOJDT7uok/D3/dp7Qc+7qJPbbf5NGm7Tyt2+FS+08c+9bFPfdr8pY996mOf+tinPvapD//ow3P42Kc+PIcPz+HDc/jwHD7V/O6jhz5Ntvu00+Gjhz71rPRpXpWPHvrooU9Danz00EcPfWoZ9dFDHz300UMfPfTRQx899NFDHz300UO/Ttn89NBPD/1af65fgfP89NBPD/3a1c5PD/300K/5Hf062slPD/0aeoVfq67000O/WvXwa3xPv7b28ut0b7+6Xu/XrBvAbvQrdJMf7+jHO4IN9stys1+jhvq1wfh1bJhfHW7za+rtfvyGX547/fgNvxaMBRvnV2q8X+Y+v1bfD/aAX62n+DVhqp859Ms+3a9uj/qZQz9z6Fd0tp859DOHYM/4mUM/c+hnDsEW+5lDP3Po5yaCrfAzh35uol/HV4O96dewtX40qh+NCvaeH43q1/b3/cp8ALbVrznb/Dq03Y9vBPvMj2/04xv96r4XbJ9fm/b7VX/Ar0HfgR3ya+9hv0p/8mvMz2C/+HXiV786nfRr+imw035V2/14DT9eA6zSj9fwa7jPr7XVYDV+tQ36NSns144oWL1fPeJ+zW30s0vBMn52qZ9d6meXglmr2aXV7NJqxc6p1uBW1VrRulr72lSrxYVgF4H9pRr/X43/r9aMy8Aur1bNFdXq160azwjWA+zaajxjtdZdB3Y9WL9qTe5fja6pRteA/aMaXVONrqlWO4HdAnZrtVy3VavnSLBRYKOrlRhTrSH/rtbKe8DuBZtYrXGTqvEZYFPAHqrGZ1Rr/yPVavkY2ONgT1Tr1JPV3EOweWDzq7mH1dzDau4h2ItgS6s1clm11i8HWwH232pNeb1au96oVvObYG+DvVOto+9W4xfBNoFtBttSrV4fVWv+x2CfgO0E21WtVbur5d4D9hXY19Xa+k21kt9Wa+j3YD+A/VitVkerNf4Y2HGwE2C/V2vWH9U68CeYA6wczFWNNq1Gm4L5wc6ABao1IFSNxwCrA4uBJaq1IVmtUAosC3YWrFCNpjmDpjmjDaVnFGpxRgPOPaOp553R7vPPyNIWrB1Y+zN4xTN4RbBOYJ3BrgC78owWXAV2NVhPsF5gvc/I0+eMet8AdiPYTWADz8gMOsMeBRsCNhTMgA07wx4Fux3sDrA7wcacwfOfwfODjQe7D+x+sAfOMINgU8GmgU0He/QMM3iGGQR7EuwpsKfBnjmDLgVbCLYI7EWwl8BePiP7K2ArwFaCrQJ744wGvnlGy9aCrQN7F+w9sP+dUfR9sC1gW8G2gX0C9ukZbfwM7HOwPWB7wfaBfXMGPQP2HdghsB/BfgL7+Yxsx8FOgJ0EOwX2J1jZGe1xgrnA3GAeMB/YmTOaVgsWBIuA1YE1gMXBkmApsAzYWbACWBHMWoO3qMEj1uARa2Q7r0ajz6/RxgtqFL0QrD3YxWCXgHUC6wzWpQZNCnYV2NVg14D1AusN1gesL9iNYDeB/Q1sENhgsCFg/wIzYMPAhoPdDnYH2J1gd4GNBRsHNh7sPrD7wR4A+w/YVLBpYNPBHgWbCTYLbDbYU2BPgz0DtgBsIdgiclgM9hLYy2CvgK0AWwm2Cmw12Jtga8HWgb0L9h7Y/8Der6F/YFvBtoF9AvYp2Gdgn4PtqaF/YPvAvgH7Fuw7sENgP4L9VEP/wI6DnQA7CXYK7E+wMjBnjbq5wNxgHjAf2BmwWrAgWKRGs+tqdLABLA6WBEuBZcDOghXAijVqbavF49dqWYta2VvWqtt5tZp9fi2eohZPUasJ7Wu17WKwS8A6gXUG6wJ2JdhVYFfXKnVNrUyvWq3uDdYH7AawG8FuAvsb2CCwwbXMXy3zB2bAhoENB7sd7A6wO8HG1HIDa7mBtepwL9h9YPeDPQA2BWwq2DSwR2rxhbX4wlp8IdiTYE+BPQ02H2wB2EKwF2o16sVabXipVqGXazVgOdgKsJVgr4O9AfYm2Fqwd2rxE7X4iVp13VSrWZvBtoBtBfsY7BOwT8F2ge2u1YE9tWr1Va3Gf13L/qxlf4J9D/YD2I9gR8GOgR0HO1HL/qzF29fi7Wvx9rWaXw7mAnODecH8YGfAAmChWjxhrdrX12pKrFa7ErVqTtZqZBosC3YWrBnMEkCHBtAwATRMAA0TQMME1L9NQEvaBnSqXUBd/hLQzA5gHcE6gV0OdgXYlWDdwXoE8BIBvERA464LaMv1ASVuCGhI/4BWDgjINTCgnv8A+yfYzWBDwW4BuxXsNrCRAe5fgPsXULu7A5r874B23hNQ/t6ARkwM4AcD+EGwB8EeAnsY7BGwx8AeB3sioH5zAlo8N6CT8wLq/GxAM54LaN/zAbVYHNDYJQFtXhpQbFlAg18NaMVrYP8FWw22BuwtsLfB1oNtCKh8Y0A93g9o7gcBNGgADRpAgwbw9AE8fQAfEcBHBPARAfXdF9Ci/QGdOBBQp+/ADoEdBjsC9jPYL2C/gp0MoF8C6JeASssCGuMMaFNFAC8YwAsGtNwXkKM6oO61Ac0JBnQoHFCbuoAmNgS0PR5QpjGgYamA1mQC8uUC6lMAK4JZg8qUBDWsRVBrWgblaxVUn/ODWnhBUMcvDLI7g+zOILszyO4MsjuD7M6gol2DGnhVUMuuDsp+TVDdegU1u3eQ2Qsye0FmL8jsBZm9ILMXZPaCzF6Q2Qty+4LcviD6M4j+DKI/g7KMDmrUmCA+MIgPDOIDg1p6H9j9YJPBpoBNBZsG9gjYo0GdnhlU1yeCmvVkUAeeCqrVvKDGzw9q64KgkguDGvpCUKteDMr9UhAvH8TLB/HyQbX/bxDtEkS7BNEuQbRLEO0SVODdoPpvDGrJpqBObQ6qy4dBzfwoqP0fB9VyR1Djdga1ZVdQid1BDfkyqJVfBeX6OqieB4KadzCoI98H1e5wUJOPBLXzaFD5Y0H8QxD/EMQ/BPEPQTxgEA8YVOeKoGZUBrWvKqgWvqDGVge1uSaoWCCoweGgVkSDKq8Poj2DaM8g2jOI9gxqUi6oHfmgcs1BDbeGtLYkpOr/C6lvy5AWtQrpROuQOl0Q0vQLQ9p7UUilF4c05pKQNl0aUv1lIQ3qEtLyriE5uoXU/eqQ5lwT0qFrQ2rTO6SJfULcvRB3L8TdC3H3Qty9EHcvxN0LKfqvkAaakJYNC8k+PIT/C+H/Qvi/kFqPCaFbQuiWELolxN4MsTdD7M0QezPE3gyxN0PszRB7M8TeDLE3Qxr1ZEgbngop9HRIA+aHtHRBSKcXhtT1hZBmvRjSgZdCarUspPHLQ9q6IqTkyhC9C9G7EL0L0bsQvQvRuxC9C9G7EL0L0bsQvQvRuxC9C9G7EL0L0bsQvQvRuxC9C9G7EL0L0bsQvQvRuxC9C9G7EL0L4d9D+PeQxp4OabM9pJgjpMEVIa2oDKm8KqQevpDmVod0uCaEbwjhG0L4hhC+IaThcfrTSH+a6E+G/uToT54eFOmBNSxHSVjdW4Q1p2VYh1qF1eb8sCZeENb2C8PKXBTWsIvDWnNJWL5Lw+rTOayFXcJoljCaJYxmCaNZwsxdmLkLM3dh5i7M3IWZuzBzF2buwsxdmLkLM3dh5i7M3IWZuzBzF2buwsxdWLPGhHVgbFit7glr/L1hbb0vrOT9YQ2dHNaqKWG5p4bV6+Gw5j8S1tFHw2r/eFhTnghr15NhPEMYzxDGM4TV8rmwxj0f1pYXwkq8GNaQpWGtXBaWa3lYPV8La95/wzryeljt1oS1+K2wTr4dVuf1Yc3YENa+jWG1eD+ssR+EtfnDsGIfhTV4exjfHsa3h/HtYXZmmJ0ZZmeG2ZlhdmaYnRnW9ENhPF8YzxfG84XxfGHV/0otT1LLU9TyNLUso5ZOallBLd3U0kMtfdTyDLWspZZBahmhlnXUsoFaJqhlklqmqGWGWp6llgVqWaSWtgh+IYJfiOAXIlp6XkSnz4+oa9uIZrWL6ED7iFp1iGh8x4i2doqo/eURTbkiol1XRtR8VUQje0S0vmdEgV4R9b8uoiXXR3Tqhgj3LsK9i3DvIty7CH4vgt+L4Pci+L0Ifi+i/G0RzRgZ0b5REbW4K6Kxd0e0+d8Rxe6JaPCEiFZMjKh8UkQ9/hPR2gcjqn4oor7TI1o0I6ITj0XUaVZE02dHtHdORKVPRzTnmYgOPRtRm4URTVwU0fbFEWWWRDTs5YjWvBKR79UIWjOC1oygNSN4hQheIYJXiOAVIniFCF4hot6bI1qwJaJjWyPq8HFEUz+JaPenEVl2RTRqNzXZQ02+oiZfU5NvImiVCF4vgteL4PWoyVFqcoyaHKcmv1GT36nJHxF1sUc000FNyqlJJTWpoiZealJNTWqoSYCahKhJlJrUU5M4NWmkJk3UJE1NctQkH2FfRtiXUfZllH0ZZV9G2ZdR9mVUgy6IavmFUTkuiqr7xVHNuSSqQ5dG1aZzVBO7RJm5KDMXZeaizFwUnxDFJ0TxCVFmLsrMRZm5KDMXZeaizFyUmYtq1NCoNpioQsOiGnBbVEtvj+r0HVF1HR3VqjFRucdG1eueqObfG9XR+6JqPymqKZOjOjUlqi4PRfHpUXx6FJ8exadH8elRtZsT1eS5Ue2cF1V+flQjnotq3fNRdEoUnRJFp0TRKVF0ShSdElX5f6Mavpq815D3W+S9jrzXk/cG8v4feb9P3h+Q91by3kbe28n706gWfkben5P3HvLeS977yPubqGZ/G9XB78j7B/L+kbx/Iu+fo5p6PKrdJ6Ky/E7ef5D3n+RdFsWjR9GYUTRmFI1J3n7yPhPVyEBU60NRBSJR9a+PakmMvBNRDWmKamU6Klc2qp75qOY1R3XEUqd+JXVa/H91OnlOnTq3qtOM1nXa16ZOPS6s09yL6nT4L3Vqe0mdJl1apxOX1alTlzpN71qnvd3qVHp1ncZcU8edq+PO1XHn6rS9b50y/eq4c3XcuTruXB13ro47V8edq8Mf1OEP6vAHdfiDOvxBHbuyDo1Sh0apQ6PUoVHq0Ch17Mo6dmUdu7KOXVnHrqzT+kfqFHi0Tv0fr9OSJ+p06sk6DZlbp5Xz6uSaX6eez9Vp3vN1OvICuS0ht6XktozcXiW31+roG7mtJrc15PYWua2ro2/ktoHc/kdu75PbB3X0rY6+kdt2cvuU3D6ro2919I3c9pLbPnL7po6+1dG3OvpGbj+S20916nCsjr7V0Tdy+53c/qjTgT/r1MpRR9/q6Fud2lfVaYq3Trv8dWo+U0ff6rQ/VKeW0TqNq6/TllidEok6TW6q0850nfLZOo3I12ldc51aWOs1tqRem/+vXrFz6jWpVb12tK5Xrk29hl9Yr7UX1aNP6tEn9eiTevRJPfqkXtu71ivTrV7Drq7Xmmvqmbd65q2eeatXtG+9Bt5Yz7zVM2/1zFs981Yvy831zFs981bPvNUzb/Xaenu9knfUa+joeuatXs1j6zXynnqtv7degfvq1X9SvbZMrldiSr2GPFSvlQ/X4wvq8QX1+IJ6fAH858B/Lvzn1Wvws/Va8Rz8n4f/YvgvqVf1Uvi/Av9X4f8a/FfBfzX818B/LfzXwf9d+L8H///B/334b4H/Vvhvg/8n8P8U/rvgvxv+e+C/t549Cf9v4P8t/L+v164f4P8j/I/C/1i9Wv5ar3G/wf93+P9Rr8n2eu10wL8c/pX16Mp6dCX8q+FfU482of5h6h+Ff329psfrtbeR+qfgn6nXoVy92hTq8QTwtzaoY2mDprVo0J6WDbKd14Afb8CPN+DHG/DjDTp2cYM6dGzQ1E4N2t25QV2vaNCsKxt04KoGterRoPk9G3S0V4PaX9egKdc3cN8a1KV/g2YOaOC+NXDfGrhvDdy3BvVTgxbf0qCTtzao84gGrRjZoPJRDepxV4Pm3t2g6n83qO/4Bi2a0KD6iQ0a9ECDlv+nQY4HGzRsWoPWTG+Qb0aD+sxs0MZZDYrObtDApxq07OkGpZ5pkFnQoNULG/DiDXjxBrx4A168AU3ZgKZsQFM2aOjrDWjKBjRlA5qyQfvfaVDLDQ0at7FBWzY1qN0HDZr8YYN2fgTH7Q2asaNB+3Y2qMXncPyiQYe/bFDbfXDc34AuaUCXNKBL4Hi4Qd1/atCcn+H4CxxPNGjhyQYdPwXHP+FY1iC7E44uOLob5PE0qLcfjmfgWNugASE4RuBYB8dYg1Yl4JiEY7pB67NwzMOxGY6WmBK2mCb/X0w7z4kpf26MHRljR8bU4sIYOzLGjoyxI2PsyBg7MsaOjLEjY3iBGF4ghheIyXdtTH16x7SwTwwvEGPWYlp2U0z2v8WYtRizFuO2xZi1GLMWY9ZizFqMWYsxazFmLaZdY2LMWoxZi2n/vTG1nBjTuEkxHZkcw4PD8SE4PhxT5xlwfAyOj8fUYzYc58Bxbkx9n4lp0bNwfC6mQYtiWr4YjktiaJIYmgSOr8JxZQxNEkOTwPHNmLatjSm1Do7vxrT7vZgsm+C4OaYDW2Jq9VFM4z+O6egnMbXfGdOUXTGd2h1Tly9jmvlVDB8QwwfE8AEx1XwfU7/DMS0+EtPJozEN/iWmFb/GVP5bTMNPxbT2dEzV9hj+O4b/juG/Y5roiWm7L6ZMdQwtGUNLxmSLxNCSMbRkDC0Z04JkTMdSMXXIxrT0bEynCzF1tcS1yhaXuzSuXufEtf7cuALnxdW/TVxb2saVaBfXkL/EtbNDXPmOcY24LK59l8fVomtcY7vFdbh7XG2viWvStXGd+GtcnfrEtbxvXI5+cXW/Ka41f4vL9/e4+gyOc9fi3LU4/i3OXYtz1+LctTgeIM5di3PX4niAOB4gjgeIo0fi6JE4eiSOHomjR+Lokbhcj8TV87E4+zHOfoyr35w4+zHOfoyzH+Pa8Vyc/RhnP8a1d0lcpS/H2Y9xHXo1rjYr45q4Kq7jq+Pq+GYcHRlHR8bRkXGtfi8uz//i6Mi4NmyJK7Q1rgEfx7X1k7iSn8JjV1y7dsfVvAceX8W1/+u4Wh6I07M43i2Od4vTszg9g8cvcXoWp2fwOBWnZ3F6Bg9nnJ7F6Rk8PHF6Bo8zcXoWp2fwiMTpWZyewSMRp2fwSMEjG6dn8CjENdSSoGcJNZcmNPKchPafm1DL1gmNa5PQkbYJtbsoocl/Sehkh4Q6X5rQissSKr88oR5dE1rbLaHq7gn1vSahTdcmVP/XBFokgRZJoEUSaJEEWiSBFklo9uCEDg5J4NsS+LYEvi3BnCXQkAnmLMGcwWMMPMbC4x543AuPifCYBI/J8HgQHg/B42F4zIDHY/B4HB6z4TEHHnMTGvMMPJ6Fx3PwWASPxQl1fAkeL8PjlYS6rYDHyoQ8q+DxBjzeTCi0Fh7vJLT1XXi8B49NCe3aDI8tCfw2PD6Gx46E5u2Ex66E+n2R0OIv4fFVQoP3w+NAQrmDCQ0/BI/DCTwbPH5O6NAvCbU5AY+TCXYjPP5MsBsT7EZ4uBLsRnh4EhrlT7Ab4VGb0PgQPCIJta9PaEosgX5MqEsTPNIJ9GMC/ZhAhyRUY2lEPzaiQxrRIY3okEZ0SKM6XdCo6Rc2au9Fjej+RnR/I167Ea/diNduVLRrowZe1ahtVzcqdU2jpvZq1O7ejbJc36hZNzTqwI2N6jWgUfMHNiowqFH9/9moJTc3KjG0UUNuacSvNeLXGjViZCN+rRG/1sg9a9Thfzdyzxq5Z406MbGRe9bIPWtU5sFG7lmj9kxvlO3RRs2e2aiDsxrV+slGLXiqUceebtSA+Y1auqBRyYWNGvpCo1a92Kjmlxo1clmj9i9vVMvXGvHZjfjsRnx2Iz67EZ/dqMHrG7ViQ6NyGxs1/H1y/qBRpVsbNWZbI9qxEe1Izp81oh3JeU+jlu0l532NMt80avW35Px9o0b9QM4/NqrVUXI+1qijx8n5N3L+vRGvRs72Rq10kHM5OVeScxU5+8i5mpxrGtEg5Bwm5yg5N5BznJwbyTlFzhlyPkvOBXIukrMtqQWlSR1rkcRjJ/HYSSXPT2po26R2tUuquX1SMzsktb9jUi0vS2re5UkduSKpft2SWtw9qViPpAZfm9SOvyaVuy6p6X2T2tsvyV5Mas7fkjr09yR7MamFQ5LsxSR7McleTLIXk5p6e5K9mMSnJTVrTBKflsSnJdGNSXRjEt2YRDcm0Y1JZizJLUsyY0luWZIZSzJjSWYsyYwlmbEkM5bEXyeZsaSOL04yY0lmLCn7K0lmLKnVK5PMWFKj3khqw5tJtXo7qfHvJHX03aTab0xqyaakTm1OasiHSa38KKn8x0mN2JFEfyTRH0n0RxL9kVTffUn0R1L1B5Ia9F1S2w8llTmc1LCfktrzc1K240nNPpHUwZNJ9f6D+v6ZxKNR3/IkWp/6upNoferrT6pLDfUNJOUKJdUzmtS6+qRqYkm8dRJvnVTbTFKTckmdyCfVqZjUcmuTHCVNGtaiSWtaNqEZmzT6/CY0YxOasUkL2jehGZs0oGOTlnZqUrJzk4Ze0aRdVzap+aomzezRpP09m9Tzr02ad12Taq5vUr9+Tdrcv0mxAU2a9Pcm7fhHkzoNadL0f/GWmtR9GG8Nb5JvBG/d0aSNd/LWmCZNGMtb45rU4V7euq9Jp+/nrclN+DPemtqkkQ/z1iNN+GreerxJR57grTlNWjyXt+Y1ccd467km7hhvLeatJbz1Mm+9wluv8tZK3lrFW2/w1pu8tZa33uGtd3nrPd7axFubeWsLb33EWx/z1g7e2slbu3jrC976kre+4q39vHWAvL7jrUO8dZi3fuKtn3nrF946wVsneesP3vqTt8p4q5y3XLzl5i0vb/l56wxvBXgrRA2jvFVPDWO81UgNm3grTQ1zvJXnrSJvWVP0K6XuLVL0KyVfqxT9StGvFP1K0a8U/UrRrxT9StGvFP1K0a8U/UrRrxT9StGvlNZdl6JfKY3tl6JfKbX9W4p+pXTiHyn6ldLyf/GWUho2LKU9w1Oy3Z7S7Dt4686Ueo/hrbEp/DRv3ZvS1vt46/4UuiOF7kihO1L4shS6I4Uv463HU2oxm7fmpNCKKbRiCq2Y4oal0IopblhKmSUp5ou3XkkxXynmK8V8pZivFPOVYr5SzFeK+UoxXynmK6XE5hTzlULfp5ivFPo+xXyl1OPzlNZ+kVL1lymN2ZfSpv0ptfk2pYnfpXT8UEodf0xp2U8ppX5OyRxP4aVTeOmUZv2Rwkun1MuR0vrylAKulMZVpbTFm1K76pQm16R0MpDS4HBKK6IpPFlKw+MpPFkKT5bSnAw9yaXUp5DSxmJKUWtaE0rT2tYirQ7nptmHaZ0+P80+TGtVuzT7MK2RHdLsw7R6XpZmH6ZVc0WafZjW5u5pdGIanZhGJ6bRiWl0YhqdmNawm9JojjSaI43mSKM50miONNo+jbZPa/xtabR9Wu1HpTVldFqnxqQ15N9prbwnrfy9aY2YmNa+SWn1+E9acx9Mq/qhtPpOT2vTjLTazExr4qy0js9Oq+NTafxYWvZn0vixtHYvTOPH0pr1YloHXkqr17K01i9PK7AirXH/TWvL62nuV5r7leZ+pblfae5XmvuV1vT309yvtLpvTWvOtrR829Ma/WlaGz9Lq/Vu6rQnrWN70xrwNXX6Jo2Hpk7fp/HQaXU5ktbMo2m5jlGnX9Na91taLU6lNfZ0WoftcHemtagijUZMa5AnjUaE+5k0GhHuwTQaMa3VdXCPpTUqAfdkWq3Sac3Pwv1sWv2b4W7JqF1JBi+W0clzMurcKqMVrTPKtclo+IUZ9EZGpRdn0BsZ9EYGvZHRxi4Ztb4yowlXZXTs6ow69Mxoaa+Mkr0zGnp9RrtuyOCfM/jnDP45g3/OaN0/M2rxr4zGKqPDt2TUd3hGi0ZkVD8yo0F3ZrT9row6js1o2riM7OMzMvdltPr+jCyTMxo1JaMDUzPq9XBG8x/JKPBoRuMez2jLE3CfA/e5cJ+XYRfC/Tm4P59hF8J9SYZdmGEXwv3VDLsQ7qvg/kYGfQj3tRn0YQZ9CPf3MpqyKcPtgvuHGW4X3D/OcLsyzBbcP89wuzLMFtz3ZZitDLOVYbYyzFZGA3/MMFsZZgvuxzPMVkZdf88wWxm5/8xopCPDbGXUsjKjeVUZHfFm1K86o801GcUCGU0KZ9AaGXVqyKA1MmiNDFojg9bIoDUyaI2MPMWMetuy2lCaVatzshp/blZHz8viwbJa0jaLB8ui57N4sCx6Pouez6LnsxreNau93bIqvTqLb87im7P45qw29smq9Q1ZTbgxq2M3ZTVgYFZLB2WVHJzVlJuz2jU0qy63ZLXy1qxct2XRhlm0YRZtmEUbZlX97yzaMKtNE7Jqc39WEx/I6vh/sho4Natl07JKTc9q6qNZ7Z6ZVdcnslr1ZFbup7IaOS+r/fOzavlcVvOez6rmhaz6Lclq89Ks2r6S1aRXszrxWlaDVmW1fHVWmTVZTVub1Z51WfxXFv+VxX9l8cxZPDO1+Cir+R9nFfgkq3E7s9qyK6t2X2S5W1m0fJa7leVuZdHyWe5WlruV5W5luVtZdEaWu5VFZ2TRGVl0RhadQW3Lqa0rq/ZV1NZLbf1ZDamhtgFqG85qRpTa1lPbeFZrG6ltitpmsjqUo7YFaluktrYcezCHLsyhC3PswRy6MKcpbXPowpy6/CWnlR1y+OUcfjmHX87hvXKa2y2H98ppzDU5vFdObXrntLBPTtG+OQ28MadtN+XUYWBOUwfldHpwTkNvzmnV0JyaTU4zb83Rq5x6jsxp3agcvcpp7N05dHyOXvG9CTnVT8zRqxy9yqnj1By9ytGrnMyjOXqVo1d878kcvcrRqxy9ytGrHL3K0Su+tyRHr3L0KqdFr+boVY5e5bR9Nd97M0evcnhlvvdujl7lZNmU06zNfG9LTr0+ymn9x3xvB9/bmUNj5NAYfO/LHBojp0n7+d4BvvddTssP5dCEfO+nHJowp27H+d4Jvvd7TqP+yHGz+J6D75XnuFk5bhbf8+a4WTktruF7Ab4XzmlHNMdc8b0432vMMVd8L8P3zuaYqxxzxfdsZ3Wg9CxzdVbzzz2rwHln8clntaXtWXzyWS3+y1nFOpzV4EvPasdlZ9Wpy1kt73pWjm5nNezqs9pzzVnZep3V7N5n5elzVqNuOKsNN/K9AXxvIN8bdBbPxfdu5nvie7ec1clb+d4IvjeS7915VtPv4nt3871xfG8837uP793P9x7ge1P43lS+9zDfe4TvPcr3Hud7T/C9OXxvLt+bx/ee5XvP8b1FfG8x31vC917me6/wvRV8byXfW8X33uB7b/K9t/neO3zvXb63ke9t4nsf8L0P+d5HfG8739vB9z4j38/53hd8by/f23dW3b7he9/yve/43g/U70e+d5TvHeN7x6nfb3zvd753mu/ZqZ+D71XwvUq+5+F7vrPKVPO9Wr4X5HuRs9wrvtfA9xJ8L3lWvdJntT7L987yveazOmLJ44/zWvx/efxxHn+c14nWefxxXssvzCtzUV7TLs7Lfkle3TrltbpzXpYr8pp1ZV4HrsqrV4+81vfMq+Vf82j3vI5cz/f65dGCebQg3/s73/tHXoOG5LX9X3l1NHxvGN8bnpe5PY/XyuO1+N6YPF4rr5H35LX/Xr43ke9Nyqtmcl5jH8zr8EN8b3pei2bkVf9YHm2RR1vwvafyaIu8Us/kNXVBXqcX8r0X8njjPN44r5nL+N7yvHq+lte6/+bVYnVec9fwvbfy6rsur03r82rzXl4L/8f33s9r4Ja8tm3Nq8PHeS39hO99mtfQXXnt2p1Xly/zWvlVXq6v8xpxIK99B/PqcSivtYfzqj6S15if8zr0S159TuTR7XlFT+XR7Xl0ex6flcdn5dl/eXxWXqf8efZfnv2XZ//l2X959l+e/ZdHB+bVPZVn/+XRgXmNLuTxxXluVQFfXFCoRYFbVeBWFbhVBWaqwK0qcKsKOtmhwEwVmKmCcpcXNL1rgZkqMFMFZqqgbr0KzFSBmSowUwUduLGgXgMKzFSBmSpo3D8LOnJzQf1U0OZbCordWtCkEQWdGFlAVxTQFQVl7i6gKwroigK6oqDd9xfUdXJBs6YU5J5awGMV8FgF9XysgGYvqOaJApq9gGYvoNkLeOICnriAJy7giQsa+FJB214uqMPygpauKOj0yoKGvl7QrjcK6vJWQSvfLij/TkEjNhS0b2NBPd4vaO0HBZVuLaABCzq0vaA+nxbQgAU0IDXaQ432FtCABW39pqD2Bwta8j01+oEaHaFGRwvq/EtBK36lRr9Ro1PU6DQ1KitojbMgm4sauamRhxr5qdEZahSgRiFqFKFG9dQoRo0aqVETNUpToxw1ylOjIjWyNqtjabOWtWiWvWWzzHnN2n1+s7q2bUavN6PXmzWzQzN6vRm93qx1lzerRddm7lQzd6qZO9XMnWrmTjVzp5q5U81oimY0RTOaohlN0YymaEZTNOvU0GYNuaVZO29tVucRzZoxslnlo5o1/K5m7b27Wd3HNWvN+GZ2XzO7r1kHH2hW7ynN7L5mdl8zu6+Z3deM/mtm9zWz+5rZfc144WZNerZZJ55rxls1462a8VbNeCtyeoWcVpDTSnJ6nZzeIKc3mzXybXJ6h5w2kNNGcnqfnD4gpw/JaRs5bSenT8npM3L6nJz2kNNecvq6mT6R07fk9D05/UBOR8jpKDn90kyfmulTM30ip9PkVEZOTnJykZO7mT4106dm+kROAXIKkVOEnOqb6VMzfWqmT81qm2nWohw55cmpSE7WIn0q0qeiUi2LmnpeEV9VxFcV0RNF+lSkT0W5OhbRE0X0RBE9UdTabkW0XxHtV9Sha4tovyLar4j2K2rBjUWFbipq/MCijg4qcqOK3KiiEkOLmnxLkRtV5EYVuVFFblRRy+8qMk9F5qnIPBWZpyI6vYhOLzJPReapyDwVmaci81Rknop44KLmzikyT0Xmqcg8FZmnohYuKiq6uKgJLxV17OWiBiwvauuKotr/t6glrxd16o2ihrxV1M63i+q8voinKuKpiniqohwfFDVsa1F7thXV7ZOiZn9alOezokbtLurAnqJ6fVXU+q+LanmgqHkHi6r5vqixh+FwBA4/w+GXoup/LWriyaKOnypq4J9FbSsrqkN5UUtdRSXdRfYeHPxwqIFDAA7hInuvyN4rsveK7L0ie6+oNZkiGh0OBTgUqbnVYibZLGZticWcKLWY0hYW0+sci5nS0mLWn2sxp1pZTMvWFjPkfIuZ18Zidl5gMTVtLaZzO4sZe5HFrGhvMYf/YjG5iy2m7yUWM72jxay61GKOdrKY5ssspv/lFjOzi8VsucJiXF0tpl03ixlxlcUs7m4x+662mFgPi+nREw7XwqEXHP4Kh+vg0AcO18OhLxxugMONcOgPh5vgMAAOf4PD3+EwCA7/gMNgOPwTDjfD4V8Ws2moxThkMW1ugcMwONwKh+FwuA0Ot8NhJBzugMMoONwJh7vgMAYOd8NhLBzGWcygeyxmzniL2X6vxfgmWEzHiRYz+n6LWTbJYg4+YDGpyXCYAocH4TAVDg/BYRocpsPhETjMgMOjcJhpMcMet5iFsyxmzxMWE51tMd3mWMyEpyxm9VyLOfa0xViesZgB8y1m1rMWs3WBxbifs5j2z1vMyEUWs+QFi9m/2GISL1pMz5fgsBQOL8NhGRxesZjer1rM1BUWs+E1izm90mJarbKYoa9bzPzVFrPrDYsJrLGYLm9ZzLi1FrPybYs5ss5i8u9YTL93LWbGBovZ/J7FlG+0mLabLGb4+xazaLPF7P3AYuq3WEz3rRYz8SOLWbPNYo5/bDG2Tyxm4A6Lmf2pxWzbaTGezyymw+cWM2q3xSz9wmIO7LGY5Jf07yv6t4/+fU3/9tO/A/TvW/p3kP59R/++t5jWP1iMOWwxC360mN1HLCb0k8V0/dlixh/jH/qFf+g4/9Cv9O83+neS/v1O/07Rv9P070/6Z6d/ZfTPQf/K6V8F/XPRv0r6V0X/PPTPS/989M9P/85QuxpqV0vtAtQuSO3C1C5C7aLUro7aNVC7GLWLU7sEtWukdk3ULkXt0tQuQ+2y1O4stctTuwK1a6Z2FqsZbrWaRTar2VtiNfWlVtO/hdXMPMdqtrS0Gte5VtPuPKsZ0dpqFp9vNfvaWE3sAqvpcaHVTGpnNWsvspoT7a2m9GKrGdTBauZcYjXbO1qN71Kr6XiZ1YzubDXLLreag12sJnWF1fS+0mqmdrOaDVdZzenuVtOqh9UMvcZq5ve0ml3XWk2gl9V06W01466zmpV9rObI9VaT72s1/fpZzYwbrWZzf6spv8lq2v4N3gPh/Xd4D4L3P6ym+z+tZuIQq1lzs9Uc/5fV2ARvA+9b4D0M3rfC+zZ4j4D37fAeCe9R8L4T3qPhfRe8x8B7LLz/De9x8L4H3uPhPQHe98F7Irzvh/cD8J4M7//Aewq8H4T3Q/CeZjUbH7Ya+3SraT3DasyjVrPgMavZPdNqQo9bTdcnrGb8bKtZ9aTVHJ1jNc1PUe+nqfc86v0M9Z5PvRfA+zl4L4T38/BeBO/F8H7RarYusRr3S1bT/mWrGbnMapa8YjX7l1tN4lWr6fma1UxeaTXr/ms1J1dZTYvVVjP4DauZu8ZqdrxpNdVvWU2nt61mzDqrWf6O1ZxabzUtN1jNkPesZt5Gq9n5P6up2WQ1nTdbzdgPrGbFFqs5/KHV5LZaTd9tVjP9Y6vZtN1qHJ9YTZtPrWbYTnr0GT3aRY8+p0df0KM99OhLerSXHu2jR1/To/306Bt6dIAeHaRH39Gj78n1ELkeJtcfyfUIuf5ErkfJ9Ri5/kKPjtOjX+nRb/ToJD36nR6dokd/kOuf5Gon1zJydZBrOblWkKuLXCvJ1U2uHnL1kqvPag75yfUMudaQay25Bsg1SK5hco2Qa5Rc68i1nlxj5Bqnrwn62khfm+hrilzT5Joh1yy5niXXPLkWyLWZXC02M95qM6tsNnO0xGaaS23MkY05sjFHNubIxhzZmCMbc2Qzx9rYjKWtzQy40GZmtbOZrRfZjLu9zbS/2GZGdrCZJZfYzP6ONpO41GYGXmYzszvbzLbLbcbTxWY6dLWZUVfazNJuNnPgKptJdreZXj1sZs41NrO9p834rrWZjn+1mdG9bWbZdTZzsI/NpK63md432MzUfjaz40abqe5vM50G2MyYv9nM8oE2c+jvNpMZZDN9BtvMtH/azMYhNlNzs810HmozY2UzK4zNHL7FZnLDbKbvcJuZfpvNbBphM4HbbabLHTYzbpTNrLzTZo6Mtpn8XTbT726bmTHWZjb/22ZC42ym63jqcy/1mUB97qM+E6nPJOrzAPWZbDPR/9hMtwdtZsJUm1n9EPWZRn2mU59HqM8Mm9n7qM3UP2Yz3R+3mYmzbGbNEzZzfLbN2OZQn6eoz1yb2fe0zcTm2UyP+TYz6VmbWbvAZk48ZzOlz9vMoEXU9AVqupiavmjjHtnM5KU2s+5lmzm5zGZaLKemr1LTFdT0NWq6kpquspkpr9vM+tXU9A1q+iY1fYuarqWmb1PTddR0PTV9l5puoKbvUdP/UdNN1PR9arqZmn5gM0M+tJl5W21m50fUdBs13U5NP6GmO6jppzbT6jObGbrLZuZ/bjO7dlPTL6jpl9R0L334ymbs+2ym9X6bMd/YzIIDNrP7W2p6kD58Tx8O0YcfbMZx2GbaHLGZYT/ZzMKj9OFn+nCMPhynD7/ShxM2U/4bffidPpyiD3/Qh9P04U/6UEYfHDazx0kfyumDiz5U0gc3faiymbZemxnus5lFfvpQTR/O0Ida+hCgd0H+7RD/doR/O8q/XUcf6uldjN7F6V2Cf7uRfzvJv50iJk3vMvQuS+/O0rs8vSvwbzfTuyK9s5ag60rQdSXouhJ0XYkZeU6JWdKyxOw/t8QkWpWYnq1LzOTzS8y2NiXGc0GJ6XBhiRnVrsQsvYiY9sRcXMItKuEWlXCLSrhFxFxGTOcSs+7yEnOyS4lp0bXEDL6SmG4lzFAJM1TCDJWYKdeUmPU9ibm2hBkqYYZKmKESZoiYvsTcUGLm9ithhkqYoRJmiJi/ETOwxJz6e4lp+Y8SM2QwMf8kZkiJSd1cYnoPLTFTVWI2GGJuIebWEjNmeIlZfluJOTSCmJHE3FFi5o0qMTvvLDE1o0tM5zHE3E3M2BJz+t8lptU9JWboeGLuJWZCicncV2L63F9ipk0i5gFiJhMzpQRNV4KmI+YhYh4mZnqJmf9Iidk1g5hHiZlJzOMlZuOsEmN/gpgniZlDzFMl5vDcEpN7mphniJlPzLMlJrCgxHRZSMzzxCwi5oUS0/rFEmOWEPMSMUuJebnE9H2lxExfTsyrxKwgZmWJGfffErNyFTGvE/MGMWtKzII3S8zut4hZS8w6Yt4pMZvWE/MuMe8Rs5GY/5WYI5uI2UzMB8RsIebDEhPaSsw2Yj4mZnsJd4iYT4nZScxnxOwq4Q4R8wUxe4j5kpi9JabrPmK+JmY/Md+UmDbfEnOQmO+I+Z6YQyWm32FifiTmCDE/EfMzMceI+YWY48ScKDHDfiPmJDG/E3OKmNPE/EmMnZgyYpzElBNTQYyLGDcxVcR4iPES4yOmmpgzxNQQU0tMkJgQMWFiIsTUwa2emAZiYsTEiWkkJklMEzEpYjLEZInJEXOWmAIxzcQUibGUmry11JiSUrOgtNTs/r9SE2pRavq2LDXTzy01m1qVGsd5pabL+aVmXJtSs/KCUnOkbalp3Y6Yi4hpT8xfSvFFxFxCTEdiLi01gU7EdCbmcmK6lBr7FcRcSUw3Yq4qNYe7E3M1MdcQ07MULUdML2J6E3NdqdnYh5jribmBmH6lZsWNxPQn5iZi/lZq5g8k5u/EDCJmcCk3iJghxNxMzNBSbhAxhphbSk2rW0vN0OHE3EbMiFKTub3U9LmDmFHE3FnK/JQyP8TcTczYUuaHmHuIGU/MvaXMDzH3EXN/qZk3qZT5IWYyMVNKzdQHS82GqcQ8RMzDpWbM9FKz/BFiZpSalo+VmiEziXmcmFmlJvVEqen9JDFziHmq1FTPLTWd5hHzTKlZP7/UnHqWmOeIWVhqlj1fag4uIuaFUjP4xVIzd0mp2fESMUtLTa9lpWbKK8QsLzW+V0tNx9dKzeiVxPy3FB1Xio4j5o1Ss3RNqTnwZqlJvkXM26VmzrpSs/0dYtaXmp4bSv+f4TKPs7l+o7h0932/d+5+SZIkCcmukyRJkiT5ISQlSZKkoUlIkmSNCSFbk5jGYCgm64SYEBOTbE2mSZMkpN/73/N6fT/Pec45n+/nedR3gUFzcvnmY4PCiwzqsphvPjFo7xKDDMsMavEp3yw3aOMKg6pX8s1qA/uQgX3IwD5kUN0vDOqz1qBZ6/gm36BAgUGd1xuUU2hQyQaDam4yqHkR32w2qHCLQRe+4putBg3bZtCyYoOOf2NQnR0G9d5p0IxdfLPbIF+JQZ2+NWj8XoN27zOoxncGNTtgUPZBgwpKDar63sD7Y+D9MWjJDwaVHTXw/hh4fwy8PwYdPWHg/THw/hg07WeDdp4y6PppgzqcNWjsOYPyfzGossKgxucNGlJp0OLfyHuVQZkLBvX8g+xWk/c/DXL9RQ4vkd2/yftlMnWFHF4lu9fI1L/k8Do5rGHU4BuMWlPTqHM3GpUyGjXIZFSu2ahDFqMSNqO6242a4jCq1GmUzW1Ue49Rk71GbfUZddlvVJugUaNCRuWFjboUMapB1KgBMaNWx406lTAqljKqf9qoeRmjDtQyKusmo7rWMWrizUbtr2uUqZ5RrW41akJ9o4puM+piA6NaNDRqxB1GrWxkVPWdRtW7y6i+TYxa3tSo8mZGhZsb1eceo2a1MGpvS6MCrY3q3MaonLZG9iAje5BRzWVkDzKyBxnZg4xq9oBRwzoZtexBo6o6G1Wni1G9HzZqSVejyh4xyveoUb26GzX9MaN29zDK09Oojk8Yld3LyPxmZH4zMr8ZNfZ/RuX3NepaP6MaP23UkAFGrR1oVMUgozKD0fNZoxYOMerIc+g51KgeLxg1dRh6vmiU4yWjNAI9Xzby9hh5e9DzVSNvD3q+hp5jjGo4Fj3fQM9so86MQ8830TPHqPlvoecE9JyInpPQczJ6voOe76LnVPR8Dz2noed09PwAPWeg54foORM9Z6PnHKM2zkXPeeg536jhC9AzFz0/NqruIvRcjDafGHV8CXouQ5tPjZqxHD1XoM0qozqtRs/P0CbPqBpr0OYLtFlrVME6tMlHmwKjhq5Hm0KjKjegzSa0KTJq8Wa02YI2XxvVcyvabEObYrTZjjY70GYn2uxCmz1oU4I236LNXrK2H22+Q5sDaHMQbUrJ2iG0OYw2R8jaD2hzDG3KyNqPaHPcqPrlaPMT2pw06uTPaHOa3Jwxas5ZtDlHbiqM6vIr2pwnN5VGGarIze/k5gLa/EFu/iQ3F+nzL3Jzidz8TW7+ITdX6PMqublGbq7T53/kpoZJlTeYVPtGk3oZTFpsNOmoyaSMxaSeVpOm2Uy8Oya5nCbeHRPvjol3x8S7Y+LdMWlKwKTioIl3x6T2EZNGZ5m0NWrS5ZhJDRMmjUqalJcy6VLapAa1TBpQ26TVN5l0qo6Juc3E3GZibjMxt5mY20zq28CkObebtL+hSeFGJnW506RZjU3ae5dJgaYmdW5mUs7dJpU0N6lmC5M6tTRpfCuTClubVKOtSc3amZTd3qSCe026LpOadDBp6P0m5XekzwdMavygSUM60+dDJlV0oc+uJg1+xKSF3Uw696hJqcfos4dJuY+bdKinSYleJnV/kj57m1T6lEm2/5nUra9Jk/uZdKC/SZYBJrUZaNLEQSZtecYk07MmtRpi0oTnTCp63qSLQ01qMcykES+atHG4SdUvmdh7TOw9Ji1/xcTeY2LvMWnYayYtG2NS1esm1XnDpN7ZJi0ZZ1LZeLzJwZu34DwBb96G8yS8mYw37+DNFLyZCuf38GYanN/Hmw/wZgacP8SbmXCejTdz4DwXb+bBeT6cF+BNLpw/xpuFcF5s0shP4LwEzkvh/Cmcl5u0cgWcV5p4c+D8GZzz4Pw5nL+A81o4r4NzPpwL4LwezoVw3gDnTXAugvNmOG+B89dw3grnbXAuhvN2OO+A804474LzHnQugfO36LwXzvvh/B2cD8D5IJy/h/MhdD4M5yPofBTOx9C5DM4/mmQ4AedyOP+Ezifh/DM6n4bzGbJxFs7nyEYFnH8lG+fhXEk2qsjG72TjAtn4A85/ko2LcP6LbFyC82Wy8Q/ZuEI2rpKNf00adJ1s/GfSmRpmJWqaNeBGs+YbzDplNCtmNqubxax5VrMO2MzKcpjV1WnWHJdZ+91m9h0z+45Zs/xm9h2zAiGzOofNmhExqyTLLF/MrE5xs6YnzNqdNMuTNqtjxqxptczaWdssVx2zOtxs1ti6Zm2/xaxr9cxSfbPG3GZWcQOzrtxuVvs7zBrdyKytd5p1ubFZbZqYNaqpWVuamXXpbrNa3WPWyBZmFbU062Irs1q0MWtEW7M2tjOrur2Z98as4feZeW/MvDdm3hsz741ZBQ+aeW/MatLFrKEPm5Xf1azKR8xq/KhZQ7qbtfYxsyp6mNWop1mDnzBrTS+zzj1pZlYzs+uYmdXMzGpmNeiPZk+btXoAmg00q/4zZvUfbNbKZ806OcSses+b1XeoWctfMKt8mFl1h5vV5yWzlo0w6/jLZtV5xazeo8xa8qpZZaPNqj3GrF6vm7V4rFlH3zArM86snuPNWvimWUdyzEpNMKvH22blTjTr0CQ8e8es7lPw7F2zSqfi2TQ8ex/PplP/Azz7kPoz8WwW9Wfj2Vzqz8Ozj6g/H89yqf8xni2k/iI8+4T6S/BsKfWX4dly6q/As5XUX4Vnn1E/z8yeQ/011F9L/XXUz6f+l9RfT/1C6m8gMxupX0RmNlN/C5n5ivpbycw26heTmW+ov4P6O6m/i/q7qV9C/W+pv5f6+6j/HfUPUP8g9Uupf4j6h6l/hPo/UP8Y9cuo/yP1j1O/nPo/Uf8k9X+m/mnqn6H+Weqfo34F/f9K/fP0X0n9Kur/Tv0L1P+D+n9S/yL1/6L+JfS/TP1/0P8K9a+i/7/Uv47+/1G/hoU7Y1H3Gy3cGQt3xsKdsai/xcKdseikzcKdsaiv08KdsajcbVFdr0V9fBYt81t0PGBRnZBFvcMWLYlYVJZlUe2YRUPiFi1OWFSRtCiTtmhwxqKFtSw6V9uiVB2LBt1sUV5di87cYlGDWy0aUN+i1bdRv4FF9RtamNEszGgWZjQLM5pFw5tYmNEsutCM+s0tGnaPRQUtLKpqaVGT1hYNbWNRfluLKttZ1Phei8bIorX3WXSlg0WNOlrYbyzsNxb2G4vaPGTRqC4WbXnYoktdLWrVzaKRj1pU1N0iQw+LWjxuUU5PizY+YVHNJy1q3tui8U9ZtLuPRTX6WtSxn0XZ/S3a+bRFroEWdRhk0dRnLNo+2CLHEIv0nEVTnreodKhFtmEWdXvRosnDLTrwElq+bFHXkWj5ikX7R1kUHm1Rl9csmjUGLV+3KPAGWmZbNGMcWo5HyxwL7wxaTrDwzqDlJAvvDFq+g5ZT0HIqWr5nUe40tHwfLT9Ayxlo+SFazkTL2Wg5By3nouU8tJyPlgssKsxFy48tarYILRej5ScWXV+ClsssGvspWi636NoKelmFlqstKv4MLfMsar+GXr6waOtaiyz5aPmlRRML6GW9RaYN9LLRogmbLNpbRC9bLOr8Fb18bVHJVot8xfTyjUXTt9PLDos8u+hlN73ssehICb3stajHPnrZTy/fkcuD9FJKL9/TyyF6OUIuf6CXo/RyjF5+pJfj5OIEvZTTy0l6+ZleTtHLaXo5Sy/n6OUXeqmgl/P0Ukkvv9FLFb1coJc/6KWaXi7iy1/0cole/qaXf+jlCr5cpZdr9HIdX/6jlxpWld1gle9GK7OZldnMymxmZTazarDVqoU2q87ZrUo5rRrksirPbdUZj1UNfFaN9Fu1OmDVxaBVLcJWjYhYtTHLquqoVc3jVo1PWFWYtKpG2sobY1V2LStvjFXXb7Lyxlg1ta6VN8Yqx61Wda9v1ZTbrCptYFWsoVXd7rBqXiOrDtxpVdZdVnYaq+Y0tbLTWLkvVnYaq5a1sHJfrKrT2sp9sXJfrNwXK/fFqiGycl+s3Bcr98XKfbFqaycr98XKfbFqYhcr98Uq0yNWdelm1YRHrdrb3apAD6s6P27VjJ7o8gS6PIkuva2a/hS69EGXvlb17Icu/dHlaXQZiC6D0OUZdBmMLkPQ5Tl0eR5dhqLLMHR5EV2GW1VzBLq8jC4jrdr9Crq8ii6jrZr2GrqMsco11qoeb6BLtlWHxlmVeBNdcqzsM1b2GXSZaGWfsWrlZKtOvmNVvXetGj7VquXvWXVhmlXNpls17AOrCmag8YdWNZll1djZaDzHqmtzrdJHaDzfquIFVtk+RuOFVk1ehMaL0XiJVV2XovEyNP7UqvAKNF6JxqusOr4ajfPQ+HOrlqxB4y/QeB0a56Pxl2hcgMaFaLwBjTei8SY03ozGW6y8L2i8FY23WXlf0PgbNN5h5X1B411ovNuq2iVo/C3Z22tVxT40/o7sHbBqzUE0LrWq4SEruwx+HbGyy1iZyfCrzMpMZmUmw69yq3J+sqrkJH6dsqrTafw6g19nOesX/KrAr1856zx+/YZfVfj1O35dwK9q/PqTsy7i11/49TdnXcavf/DrKmddw69/8eu6VZ4aNvW8waZpNW06cqNNKaNNPUw25ZptOmOxKWGzaYDdptUOmy46barvtmmEx6aNXpuqfTY1D9g0PmhTYcimGhGbOmZxVtSmnTGbXAnOSto0NWXToTRn1eKs2jbNv8nGHsNZdW3sMTatrMdZt3LWbTYNb8BZt3PWHTY1a2RT9p2c1ZizmtjUoSlnNeOsu21y3GNT9xac1ZKzWtkUa8NZbTmrnU0n29tUT5x1H2d1sDGPcdYDnNWJsx606XpnzurCWQ/btL0rZ3XjrEc5q7tNpY9x1uOc1ZOznuCsXpzVm7Oesml5H876H2f146z+NhU8zVkDOGsQZz3DWYM5awhnPWfjbeGsoZw1jLNetGnecM56ibNe5qyRnPUKZ43irNGc9RpnjeGs1znrDc7K5qxxnPUmZ+Vw1lucNYGzJnLWJM6azFnvcNa7nDWVs97jrGmcNZ2zPuCsGZz1IWfN4qzZnDWHs+Zx1kf0OJ+zFnDWx5y1kB4XcdZizlrCWUvRaxlnfcpZKzhrJXqt4qzVnJXHWZ+j/RrOWstZ6zgrH+2/5Kz1nFXIWRvwcSNnFXHWZs7ago9fc9ZWztrGWcX4uJ2zdnDWTs7aRSb2cFYJZ33LWXvJxH7y9R1nHeCsg2Tie/J1iLMOc9YP5Oso+TrGWWWcdZx8nSCr5Zz1E2f9TL5OkdXTZPUMZ53jrF/IaoVNNc9zViVn/WbT7iqbPBc46w/Oqib3f5L7v2wadImz/ib3l21qcMWmkVc56xpn/WtTi/9syqlhV8kNdtW80a5OBrumG+28K3Z5LHZ2fjvvip13xa6GTjvvip13xa5LHrta+ey8K3YVBewyhOzsLnZ2F87KsrO72NUrbmcOszOH2ZnD7Mxhdq2pZdfl2pxVx65RN9u1pa5dpnp2dbnVrgn17dp7m12B2+3q3dCuJXfYVdbIrtqN7Rpyl11rm9h1paldje62a3Rzu7beY5elpV1dW9k1sbVd+9vYFW5nV5/2ds26167jsqtOBzv7vp19386+b2fft2tMZ7uKH7LL9rBd7bvaNfkRuw50syuru119H7NrTg+7yh+3q+4Tdg3rZVfBk3ZV9barSR+7xv7Pru197XL0t6v703ZNGWBX6UC7Ys/Y2Vvs7C129hY7e4tdw4faVfiCXTVetKvZcLuyX7Jr5wi7XCPt6vGKXVNH2XXoVbsSr9k1YIxdq1+36+JYu+pn2zVinF0bx+NJDp68Zdf4CXbtfhtPJuHJZDx5x86ub2cGw5P38GQanryPJx/gyQw8+RBPZuHJbDyZg45z8eQjPJmPJwvwJBcdF+LJIjxZjCef2NVmKTouQ8dP8WQFnqxEx1XouBod89DxczxZg45foOM6dMxHxy/RcT06FqLjBnTciI5F6LjZruVb0PErdNyKjtvQsdiu69/YuSfouBMdd6HjHnQssXNP7NwTdNyPjt+h4wE798TOPaH3Q+h4GB1/sHNP7NwTei+j9+PoeMLOPbHrzE92NfiZ3k/R+2l6P2tXi3N25fxCHivo/Ty9V9L7b2S7ijxeoPc/6L2a3v+k97/o/RJ5/Jve/6H3K/R+ld6v0ft18vgfvddwqPIGhxrf6NAYg0PFRodsZofaWxyabHWw4zvYVxzsKw4tdzl0we1gX3FomM+hAr9D1wMOdQg5NDXs0KGIQ46oQ91jDs2PO3Qq4VD9lEMj0g5tzDhUXcuh5jc5NL6OQ7tvdshzi0M96zm08FaHztV3KNXAoUG3O5TX0KFLdzjU6k6HJjR2aO9dDhmaOtS5mUMz7naorLlDtVs4NKSlQ2tbOXSltUON2jo0up1DW9s72FQc6nqfQ3M6OFR+P3wfcKhPJ4eWPehgv3ew3zs09mEH7wl8u8H3UYemdHfwnjh4Txy8Jw7eE/j2gm9v+D7lUGEfB7uKg13FoWn9HTryNHwHwncQfJ9xMHs5mL0czF4OFT0P3xfgOwy+L8J3OHxHONTrZYcWj3So4hX4vgrf0fB9Db6vw3csfN9waH+2Q+Hx8H0TvjnwfQu+b8N3InwnwfcdhzQFvu/Cdyp8p8H3ffhOh+8H8P0QvjPhOwu+c+A7F77z4PsRfBfANxe+H6PvQvRdDN9P4LsEvsvg+yl8l8N3BXxXoe9q9P0MffPguwa+X8B3LXzz4fslfAvQdz36biAPG8nDJvJQBN8t8P0Kvl/Ddxv6FpOHb8jDdvKwkzzsIg+7HapZAt9v4buXPOwjD9+RhwPk4SB5KHUwdzmYuxzMXQ6ZjjrU5Rh5KCMPPzoUOOFQ73KHlvxEfk+S31Pk9zT5PUN+zznU7ReH5lWQ31/JbyX5/Y38VpHf3x1q9odD2dUO7fzTIddfDvW45OAtwcPLeHjFoQFXHbwlDt4SB2+Jg7fEyVviZEdxsqM42VGcqjA51cji1GirU1ttTlkcTrVxOjXR5dR+t1Nhr5Od3slO71RVwKkmIafGhp3aHnFyR5zcESd3xMkdcXJHnOqfdmplxskdcXJHnNwRJ3fEyR1xckec3BEnd8Sphg2cGnW7U1saOmVq5FSXO52a1djJHXEq0NSp3s2cWnK3U5XNnWrcwqkxLZ0qbuWUrY1T3do6Na+dk5nLyczlZOZyMnM5VaOjUx0fcGpaJ6eOPOiU6yGnenRxKvdhp850dapBNyf7vJN93sk+72Q/cbKfONlPnKr9pFNDeju19imnrvRxqn1fpyb3c+pAf6eyBjjVd6BTywc5deEZp+o+69SwIU4VPOfU9eed6vCCU1OHOXXoRacSLzk1YIRTq1926uJIp1qMcirnVXQfje5j0P11dB+L7m+g+zh0H4/ub6L7W051neDUnLedKp9Ijcno/g66T0H3d9H9PXSfhu7vo/sH6D4D3T9E95noPtvJLu/UxrlO1fzIqU7znZq+wKmjuU5lFjp5R5y8I07eEbxdirfL8PZTvF1BjZXUWEWN1dTIo8bn1FhDjbXUWEeNfGp8SY311CikxgZqbKJGETU24+0WvP0ab7fi7Ta8Lcbb7Xi7A2934u1uvN2DtyVOHf/WqTr7nBq636n875y6dsAplTo15XunSg85FTtCfn4gP0fJzzHy8yP5OU6NE9T4iRonqfEzNU5R4ww1zlLjHDUqqPErNc5To5IaVdT4nRoXqPEHNf6kxkVq/EWNv6lxmRr/UOMKNa5R419qXKdGDRd7iUsLa7p07kaXGhpdGmVyaYvZJZPVpS42l2bZXTrucKmOy6WhbpfyPS5d87okv0tTAi6VBl2KhV3qH3FpZZaLHd7FDu9ih3dpd9IlT5oaGWrUokZtatShxs3UqEuNetS4lRr1qXEbNW6nRkNq3EGNRtRo7NL8u1w61cSl+s1cGnG3Sxubu1SzhUudWro0vZVLR1u7lGnr0uB2Lq1p79Lle11qc59LEzu4tP9+l8IPuHhDXLwhLt4QF2+IizfExRvi4g1x8YZQozs1HqPG49ToSY0nqPEkNXpT4ylq9KFGX2r0o0Z/ajxNjYHUGORS+TMu7oeL++Hifri4Hy7uh4v74eJ+uLgfLu6Hi/vh4n64uB8u7oeL++Hifri4Hy7uh4v74eJ+uLgfLu6Hi/vh4n64uB/UmEiNyS5lv+PSzikuuaa61OM9l3KnuXTmfZcafOBiznIxZ7mYs1zMWS7mLBdzlku1P3JpyHyX1i5w6UquS+0XutjdXezuLnZ3l/oudbGPuFRjuUsdV7g0baVLR1a5lPrMpUF5LuV97tKlNS61WuvShHUu7c13KVDgUu/1Li0pdKlyg0uNN7k0pogsbCYLX5GFr8nCVrKwjSx8Qxa2k4UdZGEXWdhNFvaQhRKysJcs7CML+8nCAbJwEJ9K8el7fDqMT0fw6Qd8OoZPZfj0Iz4dx6dyfPoJn07i0yl8Oo1PZ9DwLBr+goYVaPgrGlai4W9oWIWGv6PhH/hUjU9/4tNFfLqET3+j4WU0vIKGV9HwGhpeR8P/0LCGW2U3uFX7RreGGNxaa3TrisnNjOXWPKtbJ21u1XO4NdzpVqHLrRoetzp63Zrmc+uI361U0K1BIbfywm6ZstzqEnVrVsyt43G36iTdGppyKz/t1rWMW6rt1pSb3Cqt41asrlsjbnFrYz23atZ3q9Ntbk1v4NbR293K3OHW4EZurbnTrcuN3WrTxK05Td0qb+ZW3eZuDbvHrYIWbl1v6VaH1m5NbePWobZuJdq7NfJet4rklqGDW53vd2tGR/p7gP4epL/O9PcQ/XWhv6709wj9daO/7vT3GP31oL+e9PcE/fWivyfdaviUW6P6uLXlf/TXj/7609/T9DeA/gbR3zP0N9jNvu5mX3dr/vNunRrqVv1h9Pci/Q2nvxH097Kb+crNfOVmvnIzX7mZr9zMV27mK/p7g/6y3Wo23q3sN93ameOWa4JbPd52K3eiW2cmudXgHbcmTHFr77tuBd5zq/c0t5a871bldLcaz3BrzIduFc9E29lu9Z/j1sq5blXPc6v5fLfGL3Brd65bnoVouwhtF6PtJ2i71M3b4ebtcPN2uHk70HYV2q5G2zy0/Rxt16DtWrcGrHNrdT7aFqDterQtRNsNaLsJbYvQdjPabnGr29douxVtt6HtN2i7HW13oO0uN3fDzd1wczfQdi/a7kPb/Wh7gNoH3dwNN3fDzd1wczfc3A20PYa2ZdT+0a2Lx91qUe5Wzk9ulZx0y3fKrV6nqX2G2mfx9Re3Jle4ma3czFbU/o3aVdS+gK9/4Gs1vv5Jbv+i9iVq/03tf/D1Cr5exddr+Hqd2v9Ru4ZHjpoedb/Ro/kGj04ZPapv9ijH4lGJ1SOf3aNeDo8WOz2qcHnU3uPRZK9HB3weZQU86hv0aHnIoxoRjzpmeTQt6tGRmEephEeDkh7lpTwyZTzqUsujWbU9On6TR3Vu9mhoXY+230LtW6ldn9q3UbsBtRtS+w5qN6J2Y2rfRe0m1G5K7bup3Zza91C7JbVbUbs1tdtSux2121P7XmrfR+0OHm25n9oPULsTtR+kdmdqd/HwblC7K7W7UftRanf36OJjHrV4nNo9qf0EtZ+kdm8Pc5WHuYrafandj9r9Pao3wKPhAz0qHETtwdR+ltpDPDr3nEcNh3o06gVqD6P2cI/6vOTRshEeVb3sUZNXqD2K2q962M897Oce9nNqj6V2tkczxnlUNt6j2jkeDXmL2hM8sk30qNskj+ZN9ujkO9R+l9pTPdr9nkee9z3qOd2jhR9Qe4ZHbWZ6NHGWR/tnexSeS+15HhV85NH1+R51yPVo6sceHVroUYPFHvYOD3uHh73Dw97h0ZLlHlWu8KjxKo/GrPao+DOPYp971H+NRyu/8Kh6rUfN8z2a/qVHRws8yhR6NHiDR2s2emQp8qjrZo/mbPGwm3vYzT3K3ubRzmKPXNs96rHDo9ydHl3a5VGrPR5NKPFo77d4sY8c7PcwU3mYqTzMVHjxPTk4RA6OeDTiB482HsWLMrz4kRwcJwcn8OInvDiJFz+Tg9Pk4AxenMWLX/CiAi9+JQfn8eI3vKjCi9/x4g/0qMaLP/HiIl5cwou/0eMyXlzBi6t4cQ09rqPHf3hRw8ub4WUv97KXe9nLvezlXnWzeLXS6lW1zavmDq/GO7066vIq4/FqsNerNT6vLvu96hr0ak7Iq/KwV3WzvMqOerUz5pUr4VWPpJd74dWltFetank1obaXe+HlXni5F17l3+LVtXpe7oWXe+HlXni5F17uhZd74eVeeLkXXq1t4tWVpl7uhZd74dXJe7yq19Kr4a28KmztlaetVz3bebWwvVfn7vUyT3mZp7zMU17mKa+GdfKq4EGvrnf2qkMXL/uGl33Dy77hZd/wam93rwI9vOr9uFdLesLpCa/0pFdTentV+hSc/ufViL5ebeznVc2n4TTAq8UDvaoY5FWjwXB61qsDQ7zKet6rvkPh9IJXNV70quNwr6a9BKcRXjUc6dWoV7zaMgpOo73q85pXy8Z4VfU6nN7wamq2V4fGeZV4E045XhW95ZXhbThNhNMkryon49EUOL0Lp6le9nEv+zicpsNphledPvRq+kw4zYLTHK9Gz4XTPDjNh9MCr5bnwmkhnBbBabFXRz6B01I4LYPTp3BaAaeVcFoFp9VwyoPT53BaA6e1cFoHp3w4FcBpPZwK4bQBTpvgVASnzXD6Cp2+htNWOBXD6Rt02g6nHXDahU674bQHTt/CaS867YPTd3A6gHcH0akUTofgdBjvjsDpKJyO4V0Z3v0IpxNwKse7n/DuZzidwrvTeHcWTufg9AveVeDdeThVkqff8O53OF2A0x/k6U+8uwinv8jTJfJ0GU7/kKcr5OkaefoXTtfJUw0fe4aPPcOnyzf61Mbo00STT+Vmn+pafRpm86nA7pPL6VMPl0+5bp8ueXxq5fNpgt+n4wGf6oR8Ghr2sYf72MN97OE+9nCfLiZ8apHyKSftU1nGp9q1fRpyk0/FdXyy1fWp2y0+raznU/WtPjW/zafxDXzMUT7mKB9zlE9b7/TJcpdPXZv4tLypTxea+dSsuU/T7vHpSAufUq18GtXapy1tfDK186lPe5+W3etTlXxq0sGnqff7dKijT4lOPo180Keizj4ZuvjU+2GflnT1qfIRn/SoT1O6+1T6mI8dw8eO4WPH8PFW+HgrfFr8lI+3wsdb4eOt8Olkfx9vhY+3wqfdg3zyDEa/Z31aMwT9nkO/oT7NeQH9hqHfcJ+yX/Jp5wj0G+nToFd8yhuFfq/61OU1n2aNQb/X4fqGT2Oz0W8cXN/0aUCOT6vfguvbPnWe6NOMSXCd7ONO+DTmXbhO9XEnfNwJuE73cSd83Am4zvRxJ3zcCbjO9XEnfNwJuC7wqTDXx52A6yK8XuzTuU/guhSvl8H1U7iuwOuVcF0F18/wOg+un8N1DV6vhes6uObjdQFc18O1EK83wnUTXIvwejNcv4Lr13DdCtdiuH4D1+1w3QnXXXDdDdcSuH4L171w3QfX7+B6AK4H0fV7uB6C62F0/QGuR+F6DF3L4HocrifgWg7Xk+j6M1xPwfUMup6F6zm4/oKuv8L1PFwr0bUKrr+TgQvoWg3XP8nARXS9BNe/ycBluP5DBq6SgWtw/ZcM/EcGavi18Qa/fDf61cvgZ7fws1v42S387BZ+dgs/u4Wfd8Kv3S4/74Sfd8LPO+GXJeDnnfDzTvh1IexXsyw/85Of+cnP/OTXqKRfW1J+5ie/+tTya1ltv67f5FeHm/2aWtevM7f41eBWvybU92vvbX4Fbvezd/vZu/3s3X51b+xn7/brYhO/WjTzK+duv8qa+1W7hV9jWvpV3MovWxu/+rf1a2U7v2re61cn+TX9Pr8qOvjVqKNfkx/w60Anv7I6+zX8Ib8Ku/hVo6tfPR/xa2E3vy4/6lebx/ya2MOv8sf9qvuEX9m9/Nr5pF+up/wa1MevvP/RQz8/e4WfvcKvqgF+NRlED8/4dWiwX4khfo18zq+i5+nhBb96D6OHF+lhuF8aQQ8v+3VqJD2MoodX/ezc9DDGryGv08NYesj2q9s4ehjvV/Wb9PAWPUzw6+jb9DDJr9GT6eEdeniXHqbSw3v08D49TKeHD+hhBj3MpIdZ9DCbHubSwzx6+AgfFtBDLj18TA+L6GExPnxCD0voYRk9fEoPy/FhJT2swofV9JBHD5/Twxp6+AIf1tFDPj58SQ/r6aEQHzbQwyZ8KKKHzX7eCHz4mh624kMxPXzj543Ahx1kaRc+7KaHPWTpW3rYS5b2+eX5jiwdIEsH6aGULB0iS4fJ0hGydJQsHSNLZfRwnCydIEvlfoVPkqWf/So4RZZO+9XjrF+558jSL361+pUsnfdzH/yqU+XnPvi1/YJfjmo/98Gv1Rf93Ac/98HPffBzH/Dnqp/74Oc++LkPfu5DQCU3BLgPAXbtAPchwNwUYG4KMDcFmJsCzE0BTXcGmJsCauQJaLQ3wD4RYJ8IaHgwoMJQgH0ioJ5ZAS2MBnQ5FlCbREBzkgGVpwJqlgkou1ZAR2oHlKoT0KCbA9pSNyBTvYD63BrQsvoBXb8toA63B5TbMKAzdwTU6s6AJjQO6PhdAdVpGtDQZgFtvzsgxz0BDWgR0OqWARlaB9S5TUBL2gZU2S4g3RvQFAV06r6A6t8fUE5HenuA3h6kt8709hC9PUxvXentEXrrFlCn7vT2WEAVPeitZ0CTn6C3XgHV601vTwW0u09Anr701i+gNf3p7emAug6kt0EBXXiG3p4NsEvQ23MBdokAu0RA+4cFFB4e0LCXAioYEeB9CKjHKwHehwDvQ4D3IcD7EGBmCvA+BHgfAsxMAd6HADNTgJkpoMDbAWamgPInBXRtckDdpwQ0/92ALk4NqMW0gGa8H1DZ9AA7doAdO6DSmQF27IBGzAlo41x6/iigXvPpeUFAV3LpeWFA8xbR82L8XELPS/FzGT0vx88V9LwSP1fT82f4mUfPa+j5C3peS8/r6PlLei6g5/X0vIGeN9LzJnreTM9b6Pkret5Kz9vouZiet9PzDnreSc+76HkPPZfQ87f0vC+gqfvp+buAGhyk59KA9n5Pz4fx+Qg9/4DPx+i5DJ9/pOfj+FxOzz/h80l6PoXPp+n5DD6fo+df8LmCns/jcyU9/4bPv9PzBXz+g56r8fkiPf+Fz5cCzEv4/E+AeQmfrwU0/l98vh5QpkZQg28IamvNoCyGoPoag1puCqqGJaiO1qAW2oI6Zw+qjTOoia6gyt1B1fUGle0Laqc/qFQwqFGhoLaEgwpnBdUnGlRBLKjr8SA7RFC5qSA7RJAdIshuHWSHCKrJzUGNrRvUoVuCStwa1Mj6Qd6GIG9DkLchyNsQlOPOIG9DUKvvCvI2BNW5WVAz7g6qsnlQjVsENaVlUKWtgqrfJqictkGVtAuq9r1BDVFQxfcFZbs/qP4dg1r5QFA1HwyqU+egFj8U1JUuQbXvGtS8R4I62S2o5t2DGv9YUEd7BJXpGdToJ9CiV1BZvdHiqaAK+wS5C0HuQpC7EOQuBLkLQe5CkLsQ5C4EuQto9FyQu4BGLwS5C2g0PMhdQKMRQe5CkFkJjUYFZRqNRq8F2R/Q6PUg+wMaZQd1ZhwavYlGOWj0Fhq9jUYT0WgSGr2DRlOCKnoXjd5Do2lo9D4afYBGM9DoQzSaiUaz0WgOGs0NSh+h0fygTi1Ao4/RaCEaLUKjT4IaswSNlgYV+xSNlge1cQUarQqq1+qg1n6GRnlBdVuDRl8E2anRKD/ITh1URUFQjQqDmrwhqAMbg6pXFNTwzUHt3oJ2X5OjrWi3jRx9g3bbydEOcrQL7XaToz1oV0KO9qLdPnK0H+0OoN3BoI6Uot0hcnQY7Y6g3VG0O4Z2ZWh3HO1OBJVXjnYn0e5ntDuFdqfR7izanSNfv6Ddr2h3Hu0q0a4K7X5HuwtBNahGuz/J10W0u4R2fwe1/TLaXQmyT6PdtSD7dFC9/wtqSY2Qrt0Qkm4Mab4hpIvGkFqYQ5phCanMGlJje0hTHCGVOkOq7w5phCekEm9Itf0hDQmEVBwMyRYOqX8kpJVZIdWMhdQrHtLiREhXkiF1S4c0LxNSda2Qmt8U0vQ6IVXcHFKjW0KaXC+kA7eGVO+2EHtDSLtvD7E3hNgbQuwNIWXdFVLfJiEVNg2pxt0h9Wwe0pp7QrrcIqSurUKa0zqkC21C6tgupGntQ+zSIXbpELt0SOX3h1T3gZCyO4V05MGQUg+FNKpLSFseDin8SEjDuoVU8GhIrsdCGtQjpLzHQzI9EVKXXiEtezKk671D6tAnpNz/hXSmb0it+oeYkUI6PiDEjBRiRgoxI4XUYEiIGSmkvc+HVOeFkIYOC2n7iyElXgppwIiQil4OyfBKSL1HhZT/KlqPDqn7mJBWv47WY0PqnI3W40KqHI8HOWj9VkinJuDBxJByJuHBZDyYEmJnwIOpIXYGPHgfD6aH5JuBBx/iwUw8mI0Hc/BgLh58hAfz8WABHuTiwUI8WIQHi0PqtAQPluLBspDaL8eDFSGdXIkHq/Hgs5CO5uHBmpBGf4E3a/EgP6ThX+JNQUieQrzZgDcbQ7IU4c3mkJZvwZuv8WZrSAu34U0x3mzHmx14sxNvduPNHrwpwZu9eLMPb/aHuAd4cxBvSkPcA7w5HOIe4M1RvDkW4h7gzXG8OYFn5XhzMsQ9wLNTeHM6xHyEZ+dC3AM8+xXPzodUVYlnVXj2O55dwLNqPPsTzy7i2SU8+xvPLuPZlZAmXMWza3h2PaSx/+FZjbASNcMaeWNYRYawAqawhprDyreE5bCFNcAe1mpHWAZXWL3dYS3xhHXNG1Z3f1jzA2FdDIbVORzWjEhYlVlhKRbWlHhYpxJh9ucw+3OY/TmsxrXDGnNTWKV1wqpfN6wRt4RVUi+s2vXDGnJbWMUNwoo1BL8jrI2NwvI1Br8rrLVNwrI1C6v/3WGtbB5WzRZh9WoZ1uJWYV1pHVa3tmHNaxdWdfswu0KYXSHMrhBW+47gD4R1slNYzTuDPxTW0S5hNeoa1uRHwjrQLax63cO8B2Ht7hHmPQjzHoR5D8K8B2FmI/A+Yd6DsAb3A+8flmVAWH0HhlU4KKwag8PszmF25zC7c1hdh4a1/AXwF8PqODyshS+Bjwirzciw5rwS1oVRYTUbHda018I6NwZ8bFgT3wirPBt8fFjZb4Z1JCeshhPCGvV2WPsnhlV3Mvg7Ye2cElZqKvh7YW2ZFlZ4eljDPgCfEZZrZliDZoHPDss0N6w+88Iq+Ah8QVg9csPsCeCLwuwJYfaEsK4vCavDsrByPw3r0nLwlWHNWhVW1WrwvLCmfh7WmTVh9mbwdWH25rCaFICvBy8Mq8HGsCZsAi8Kq86WsMZ+Fdahr8G3kaHisPZ+A76DDO0Ma/susrUHvIRsfUu29oHvB/+ObB0kW6Xg35Otw2TrCJn7AfwY2Sojcz+CnwAvJ3M/kbmT4KfI3Gkyd4bMnQP/hcxVkLnz4JXgv5G538niBfA/yNyfZPEiWfwL/G+yeJks/gN+FfwaWfyXLP4HXiOishsiqn1jRGMMEZUaI6pvjmiEJaISK7gd3BFRsTOimBvcE9FGb0Q+f4S3ADwY4S2I8BaAZ4HHIrwFEa1NgKfA0xGtzERUszb4TeB1Irpyc0TdbgGvB14/ok63RbS4Afjt4HdENK9RRNV3gt8F3iSiiqYRtb8bvDn4PRE1bxnR9FbgrcHbRjS5XUQn24ML/D7wDhH2ZfAHwDuBd45o/EMR7gB4V/BHItyBCHcA/DHwHhHuQIQ7AN4LvHeEOxDhDoD3Be8H3j+irAHgA8EHgQ+OaPCzEW0dAv48+NCICl+IyPMi+HDwl8BfjqjvSPBXwF8FHx3RmtcisrwOPhb8jYhqjIuo53jwN8HfAp8Q0fK3wSeBTwZ/J6LLUyLqOhX8PfD3wadH2JXBZ4DPBJ8V0YXZEXWcCz4P/CPwBRHNyQX/GHwR+GLwTyJqsxR8Gfin4CsimrYyonOrwD8DzwP/PKJmX4CvBV8H/iV4QUTl68E3gG8E3wS+OaKJW8C/At8Kvi2iI8URNdwOvgN8J/juiLL3gJeA7wXfB74/oroHwA+Cl4IfAj8c4R0APwp+DLwM/HiEPRm8HPwk+M/gpyJKnQE/C34OvAL814h2ngf/DbwK/HfwP8Crwf8E/wv8Evjf4P9ENOwK+FXwf8Gvg/8XUfiGLA2rmaWdN2YpZczSKFOWtpizFLaC28Dt4E5wF7gb3AvuA/eDB7M0KAQeBs8Cj4LHwBPgSfAUeAa8FnjtLLnqgN8MXhe8Hvit4PXBG4DfDt4QvBH4nVkqaAzeBLwpeDPw5uD3gLcAbwXeGrwNeDvw9uD3gt8H3gH8fvAHwDuBPwj+EHgX8IfBHwHvBv4o+GPgPcAfB38CvBf4k+BPgfcB/x94P/D+4E+DDwQfBP4M+LPgQ8CfAx8K/gL4MPDh4C/R1wjwkeCvgI8CHw3+GvgY8LHgb4Bng48HfxM8B90mgL8NPhF8Mvg74FPAp4K/Bz4NfDr4B+AzwGfiyyzw2eBzweeBfwS+ADw3S/s/Bl8Evhj8E/Cl4MvAP81S3RXgK8FXgX8Gngf+OfgXWcpeC74O/EvwAvD14BvAN2axG2exG4NvAf8KfCv4NvBi8O1Z5B98J/hu8D3gJeB7wfdlkf8s5iDwg+Cl4IfAD4MfAT+apWnHwMvAj4OfAC8HPwn+c5bOncpSmzPgZ8HPgVeA/wp+Hvy3LM2pytKF37PU8Q/wavA/wf8CvwT+N/g/WVp4JUuXr4L/C34d/D/wG6JaWDOqyzdG1dUYZS+OshdH2YvBbeB2cCe4C9wTVU9vVGt84H7wIHgIPAKeBR6NyhKPqm8iqsIkeBo8A14L/CbwOuA3R+W5JarB9aLaemtUWbeBNwC/HfwO8Ebgd4LfFdXwJlHtbhpV5u6oRjcHvwe8JXgr8NbgbcHbRXWgfVT1FNX4+6I62gG8I/gD4J3AO4M/BN4lyv8/yv8/yk4cZScGfwy8B3hP8CfAe4H3jmr6U1FV9Imqfd+o5vWLqro/+ADwgeCDwAeDPws+JKpOz0e1eGhUV16IqtuLUa0cHlXNEeAvg48EfwX8VfDR4GOi6vV6VGvHRmXLjqr/uKg2jo/KlwP+FvgE8Ingk8Ang0+Jasi7URVPjbIHRNkDouwBUdWeEdWYD8Fngs8GnwM+F/wj8PlRlS6Isg9H2YejKlsUVeNPopqyJKpTS6Nq8Sn4cvAV4KvAV4N/Bv55VDPWRFX5RVRaF9X8/KgufhlV5/VRLSmM6tqGqLpvAi8C3wz+FfjX4FvBi6Na/U1Uhh1R9d4ZVf6uqBx7ohpQEmX+iTL/RJl/osw/4AfBS8G/Bz8MfgT8h6gSx6IaWRbV3h+jqnMiqrHlUR36KaoGP0c14VRUx09H1eRsVFPPRXXmF/Bfwc+DV4JXgf8OfiHKDhBlB4iq6mJUHS5Flft3VJcuR9XlSlTLrkZ1/VpUPa5HlfdfVKYbYupTM6aCG2NyGWPqYYopzxyTyQpuA7eDO2Ma5Irx74/x74/x74/x74/x749pVCim/eGY6mbFlB2N6UgspoaJmCYmYypPxdQsE9O0WjGdqx1Tmzoxzbk5pgt1Y+pYD/xW8PrgDcBvB28I3iimhXfGdLlxTF2bxLS8aYw9OMYeHGMPjsnSMqa+rWIqbB2Tp21Mg9vFtLV9TFmKafh9Me3uECP7MbIfI/sxsh8j+zGyHyP7MbIfI/sxsh/T9MdiqugRU/ueMc17IqbqXjF16g3+FHgf8L7g/cD7gw+IafHAmK4Miqnb4JhWPhtTzedi6vV8TGuHxmQbFlP/F2PaODwm34iYhrwcU/HImGKjYhrxakwlo2OqPSamMa/HVDo2pvrZMeWMi6lsfEyNc2LswDF24Bg7cEwzJsVUOTkmTYlp/rsxXZwaU+dpMS15P6Zr02PqPiOm1R/GZJgVU+/ZMeXPickxL6YBH8VUND+mQG5MQz+OafvCmBKLYxr5SUx7l8RUZ1lMYz+N6dDymBqsjGnCqpiOr46pSV6M2T/G7B9j9o8x+8dUlR9Th4KYctfHdKkwpi4bY1q2KabrRWRkCxn5ioxsJSPbyEgxGdlORnaQkZ1kZDcZ2UNGSsjIXjKyj4zsJyMHyMhBMlJKRg6RkcNk5AgZOUoWjpGFMrJwnCycIAvlZOEkWfiZLJzC8zN4fhbPf8HzCjz/Fc8r8fw3PK/C8wt4/geeV+P5RTz/C88v4fllPP8Hz6/g+TW8/Rdvr+Ntjbjm3RBXdc24OhniWmyM64oprm6WuFZa46ppj6uXI661zrhs7rj6e+LM/XHm/jhzf5y5P866G1dOJK6yrLgax+LsvnF23zi7b1wz0nFVZuJS7bjm3xTXxTpxda4b15Jb4rpWL67u9eNafVtchtvj6t0wrvw74nLcGdeAxnEV3RVXoGlcQ5vFtf3uuBL3xDWhRVzHW8bVpHVcU9vEdaZtXK3axzXr3riqFFeHDnHl3h/XpY5xdekU17IH47reOa4eXeLKezgu0yNx9ekWZ+aJM/PEmXni2v94XHWfiCu7V1xHnoyr4VNxTewTV/n/4mrWL65p/eM693RcbQbGNWdQXBeeiavjs3EtHBJn742z98bZe+PM/HFm/jgzf5yZP67hI+Pa/UpcmVfjGj06rgOvxVXv9bjGj43r6BtxNRoX1+TxcZ18M67mb8U1fQLav432k9B+MtpPQft30X4q2k9D+/fRfjraz0D7D9F+JtrPjvPPj/PPR/uP0H4+2i9A+4/RfiHaL0L7T9B+CdovRftP0X452q9A+1VovxqN89D4czReg8Zr4xq5Lq69+XHVKYhr7Pq4DhXG2XnRfhPaF6HxFjT+Co2/RuNtaFyMxt+g8Q403onGu9F4DxqXoPFeNN6HxvvR+AAaH0TjUjQ+hMaH0fgIGh9F42NoXIbGx9HyRFw1foqr58m41vwcl+V0nNzHyT0a/4LGFWj8KxpXouVvaFmFlhfQ8g+0rEbLi2j5V1wVl+Jqf5l8/0O+r6DlNbT8Fy3/Q8saCW28ISHfjQkNMSRUbEwoZk6w7yZUZk2osT2hKY6ETjkTauFOaIYnoUpvQvInND+QkCGUUO9wQvmRhBzRhAbEEiqKJxRIJjQ0ldD2dEKJWglNqJ3Q8ZsSanJzQlPrJnTmloRa3ZrQrPoJVd2WUIfbE8prmJCpUUJ97kww6yeY9RPM+glm/QSzfoJZP6EjLRJq2Cqhia0TKm+TULN2CU1rn9C5exNqc19CyzskVKNjQj0fSGhNp4QsnRPq+1BChV0S8nRNaPAjCXbdBLtuglknwayTYNZJMOskmHUSzDoJLX4qoSt9EurWN6GV/RKq+XRCvQYktHZgQrZn0GZwQiXPJlT7uYTGPJ9Q6dCE6g9LKOdFNBuONiPQ5uWELo5MqPOohJa8mtC10Ql1H4M2r6PNG2iTjTbj0ObNhEbmJLT3rYTqvI02E9FmEtq8gzZT0OZdtHkvodxpaDMdbT5AmxloMxNtZqHNbLSZm1D2PLT5CG0WoE0u2nyMNovQZnGCPTehrkvRZhnaLEebFWizEm1WJzT8s4R25yWUWZPQ6C/QZi3a5KPNlwlVFCTUvjCheRsSqt6YUKcitNmMBl8l1P9rcrOV3BSTm2/IzXZysxMNdqHBbnJTQm6+JTd7yc1+NPgODQ6gQWlCq78nN4fJzRFy8wMaHEODMjT4EQ1OJJhzEsw5aPAzGpxCg9NocBYNziV06Rc0+BUNzqPBb2hQhQa/o8EfaFCNBn+iwV9ocAkN/kaDfxLM+GhwFQ3+RYPraFAjqZ43JLW1ZlJZhqSGG5PabUoqY0lqtDWpk7akmjuSmu5MqsKVVHtPUvO8SdX0J9UrkNTaYFK2cFL9I0mVZCVVO5bUmHhSpYmk6qeSykkn+dcn+dcn+dcn+dcn+dcn+dcn5bg1qQH1kyq6LanA7UkNbZjUoTuSanBnUhMaJ3X8rqSaNE1qarOkLt2dVJd7klrWIqnrLZPq0TrJfptkv02y3ya1896kUvclNbFDUuX3J9XsgaSmdUrq3INJtXkoqeVdkqrRlV4fSWpNt6Qs3en1MXrtQa896fWJpA70otfe9PoUvfah17702o9en6bXAfQ6kF6fodfB9PosvT5Hr8/T61B6HZbUjBfpdTi9jqDXl+l1ZFK9RyWV/yq9vkavY+j19aTqvJHU2Gx6HUevb9JrTlJVbyXV4e2kcifS6yR6fSepgilJuaYm2W3pdVpSdacnlf1BUkdmJNVwJr3OSurC7KQ6zk1q4bykLn+UVNcFSRXmJuVZmNTgRfi6OKl6S5IavzSpo8uSarQ8qckrkqpemVSn1Ukt/iypK3lJdVuT1MYvkvKtS2pIflLFX9LTevwrTKpsQ1KNNyU1pYieNuPfV/j3dZLZnp6K6ekb/NuBfzuT2r6LnvbQUwn+fYt/++hpPz19R08H8a+Ung7R02F6OoJ/R/HvGD2V0dNxejqBf+X0dJKefqanU/R0hp7O0tMv9FRBT7+S1Up6+o2equjpAj39QU/V9HSRnv6ip0v4dJme/qGnq/R0DZ/+paf/6KlGSmU3pKQbU5pvSOmiMaXO5pSWWFJy2FIaYE+pyJFSwJXSWHdKhzwpNfClNMGfUlUgpQ6hlHLDKV2KpNQnmlJBLCVXIqVByZT2p1Kqm0kpu1ZKR2qnmOtTzPUp5voUc31Ka25NyXJbip02xU6bUuaOlEY3SunAnSnVuyul6U1SqmiaUvu7U5rXPKWaLVLq1TKlta1SirVJaUTblErapVT73pSmKKVT96XU4v6UZnRM6doDKXV/MKXVnVMydElp6MMpbe+aUqJbSiMfTel495Sa9Ehp6uMpnemZUpdeKS17MqXrveHeJ6Ut/0sp3C+lYf3h/nRKDQemNHFQSuXPwP3ZFLNNitkG7kPh/kKK2SbFbAP3l+D+ckrjR6Z09BW4vwr30SlVvwb31+E+NsU+m2Kfhft4uOekNOatlEonwH0i3CelmOnhPgXu78L9vZR6T4P7+3D/AO4z4P4h3GfBfTbc58B9Htw/gvt8uOfC/WO4L4L7Yrh/AvelcF+G7p/CfQXcV8J9Fdw/g3se3Neg+xdwXwv3fLh/ie4FcC+E+wZ03wT3IrhvhvtX6P413LfCvRjdv0H37XDfSWZ2oftuuJfA/Vsysw/d98P9OzJzkMyUwv17uB8mM0fIzA9wP0ZmysjMcbifIDPlZOYkmfk5pXOnyMwZMnMW7udS6llBZn4lM5Up5vkU8zyZuZAi7ynmmhRzTYq8p8h7St0up7TynxR5T5H3lIr/TZH3FHlPk/c0eU+T9zR5T6u3Oa18S5q8p8l7WnsdadVxpcl7Wmc8abXypTXLn9b1QFo9QmnlhdMKZ6U1LJrWzliaPTbNHptmj02rYyathbXSulw7rb510iq8OS3PLWmNrpfWgVvTqndbWuMbpFVxe1rt70hrXqO0ajZOq9ddaa1tklasWVoj7k6rpHlajVukNaVlWqdapdW5TVpL2qZ1rR0c702rSGkFOsDx/rQOdUyrQSc4PphWVee0OnSB48NpZvk0szwcH00r9Vhao3rA8fG0mj2R1rRecHwyra5PpbW8Dxz7pjW4X1pb+8NxABwHpnV0EBwHw/HZtKqHwPF5OA5Ns8PC8UU4DofjCDi+DMeRcBwFx1fhOBqOY+D4OhzfgGM2HMfB8U045sDxLTi+DceJcJwMx3fgOAWOU+H4HhynwXE6On4AxxlwnImOs+A4B45z0XEeHOfDcQE65sJxIRwXoeMncFwCx6Xo+Ckcl+P1CjiuguNqvP4Mjp/DcQ1er4XjOjjm43UBHNfjdSFeb4TjJrwuwustcPwKr7fi9TY4FuP1drzekdaFnXi9G4570rJ8i9d74bgvrcx3eH0AjgfTav59WtMPpXXlcFrdfkhr5dG0fGVpDfkxreLjadUvTyvnp7QqT5LHU+TxdFqGs+TxHHn8Ja3Er2mNPJ/W8cq0mlSlNfX3tC5dSKtLdVrL/kzL9Vdagy6ltf/vtOr+k1b2lbTOXU2rzb94ej3NPJNhnskwz2SYZzLMMxkdNWXUyJLRPGtG1baMOjky7K4ZdteMRngyKvFmVNuf0ZRARqeCGbUIZ7QkktG1rAwzfIYZPsMMn9HYVEaH0hm1qpXRrNoZVd2UUY+bM8qrm1G4XkbDbs1oZ/2MGjbIaOLtGV1omFHHRhktvDMjy10Z9W2S0e6mGWXuzmh084xO3pNR85YZLW6V0ZXWGXVrm9HGdhn57s1ojDIqvS+j+vdn+LdnVPlAhn97hn97hn97hn97hn97Rg26ZTTh0Qz/9ow69Mgo9/GMTE9k1KdXRgVPZpR6KqNRfTLsrRn21gx7a0aXn86o68CMCgdl5Bmc0eBnMzowJKN6z2c0fWhGFS/A5cWMVg7PqOaIjIa8nFHxSLiMyijn1YzKRmekMRnNfx0ub2TUOxsu4zLM7xnmd7i8lVGTt+EyMcMsk2GWgcuUDLMMXN7LaP80uEyHywcZnZsBl5kZLZ8FlzlwmQuXeXCZnyHrcMnNkHW4LILLJ3BZApelGbIOl+VwWQGXVXBZDZc8uHyeUf4auKyFyzq45MOlAC7r4VIIl41w2QSXzXDZApev4LIVLtvgUgyX7XDZAZddcNkNlz1w+RZd9sJlH1y+g8sBuJTC5Xu4HEKXI3D5AS5H4VIGlx/hcgIu5ejy0/8ZLvf4Ggg2ji9JkiQpScK5n51zdm4797t+IUlohNZyS5JLQpKQJCEhvZIkJC1JaC0tLWsWWixJaElCayUkZoTe7//P7Xf5PJ/nYZZf0egIsxxllt+YpYZZfkejP5jlTzT6i1lOoNFJZvkbv5xGo3+Y5Swa1TFLPX45zywX8MtFZrmEXy6jUZZBa64w8K8a+FcN2nOVQY6rDVrY2KDj1xiUd61Ba5sauGMMGnm9gTvGwB1j4I4xcMcYuGMM7HWDGrU2sNcN7HUDe93AXjfoVDsDe93AXjeoscnAXjdoh8WgDjaDZtkNOpxtUFenQStdBjVxGzTIY1Cl1yCj36A5uQYdCRgUCxm0KmzQxYhBQ2IGbY4bZE4aNDll0LG0QYmOBq2+w6DLMmhoJ4NKOxtkvcugqV0N3O0G7naDFnc3cLcbuNsNKutlUOs8A7+qgV/VoI59DVrSz6AGDxjUP9+g8gcNavOQQdMHGFQ90CANNmjpEIMaDjUo/xGDKoYZ1HY4+B8z6OAIgwKjDFo22qC6xw0qeMKg4rEGtRtv0IQnDTo0waDQRPA/bVD9JPBPNmjTFPA/a9DEaeB/zqDI8+CfYdCFF8D/okEls8A/x6BJL4F/LvjngX8++BeAfyH4XwX/IvC/Bv7F4F8C/jfAvxT8y8D/FvhXgH8l+N8G/zsG/lTwFxo07D3wrzHIvhb8HxhUuw7869F/A/g/Qv8i8H+M/p+AfxP6fwr+z9B/M/hL0f8L8G9B/y/BX47+W9H/K/Tfhv470P9r9K9E/53ovwv9q9B/t0Hrv0P/7w0asxf9fzDIux/9Dxh0+kf0/8mgjQfR/5BBY39B/8MG+Y+g/1GDzhwzqFuNgZ0O538Y2OlwfhzOT8D5STg/Been4fwfOD8L53Vwfg7Oz8P5BTj/F84vwfllOM8yauIVRh1uYFSkoVErrzLqQiOjBjU2qvIao4zXGjWnqVFHrjOq2/VGrWpuVNMWRg250aidLY0y32zU3FZGHbvFqO63GrW6jZF73ci9buReNyrUwah5BiP3i1E9zEbuFyP3Cz3tRu4XejqNWuCiZ45RvTxGlXiNauE3alIuPQNGfE7PsBGf0zNmxOf0TBrxOT3TRnxOzzuM+JyenejZ2YjP6dnViM/peY+R/5SePYwa1pOevYyy59GzNz370LMvPfvR8wF65hu150F6PmTUwgH0HEjPwfQcQs+h9HyEnsPoOZyej9FzBD1HGVU6mp5j6PkEPcfSczw9n6TnU/ScSM+n6fkMPSfTcwo9n6XnNHpOp+fz9JxBz5ngfJGes+g5h54v0fNles6j53x6vkLPhXD7P3ouAudr9Hydnkvo+QY934TbZfRcDrcr6LkSblfR8x16rkbPQnq+h57v03Mt3H5Azw/puR49N9LzI/Qsomcxen5Cz03oWWJkn9PzcyP7nJ5foGcZPb9Ez3KjBlTQ8yujOmyn5w489DU9v8FDO41qUkXPb/HQbnruwUPfG3VmLx7aZ1TRfnr+aNT4anr+ZFTgZ6OWHTKq7hejCn6l5xGj2h0zauZvRh2qMapLrVHL/zByp9PzLyN3upG/1MidbuQvNfKXGrXxrFFtzhk1tt6o6vNG+f81aulFoxpeNir/P6Mqskxq28CkGVeadKKhSZ0ambTuapMaXWPS6CYm7bvWJPd1Ji1uZtKp603qe4NJ61uY1LqlSdNuMunAzSZ1vMWkJa1NatDGpOG3mVTe1iRHO5OmtzfpeAeT8owmrTWZ1NJi0mSrSXttJiWyTVrkMOmy06ShOSaVuk2yek2a6jOpxm9Sj4BJhUGTmodNGhYxaXfUxN1i0oKEibvFxN1i4m4x8ZOauFtM/KQmdets0qouJjXtatKQu03a2c2kQHeT5t5rUl0Pk7r3Mqn4PhM3uokb3cSNblKXfiYt729S43yTBjxo0o4Ck7wDTJo10KTTg0zqOsSkjQ+b1OYRk8YOM6n6UZP0mElLR5jUcJRJ+aNNqnjcJNcTcDgWDseZ1OdJOJxgUquJcPg0HE4yKTUZDqeYlPUseKaZVPacSfbn4XCGSbUvgOdFk9bMMqnFHPC8ZNKeuSZ2OXjmm9jl4FloYpeb2OXgec3ELgfPEvC8YVKzN8GzDDxvmRRaAZ6VJtW/DZ53wLPapA6F4HkPPGvAsxY8H4DnQ/CsB88Gk/wfgacIPMXg+QQ8m8BTAp7PwLMZPKXg+QI8ZejzJXjKwVOBPl+BZzt4doDna/B8gz47wbMLPN+iz27w7AHP9+izFzz7wLMffX4ETzX6/IQ+P4PnEPr8YsLj4DmCPsdMeBw8NehTC54/0Oe4iV8UPCfQ5xR++xs8p03qfwa/nQXPOfxWj9/Oo8+/+O0ifrts0sj/8FuWWYkGZi260qzLDc0a2sis0qvNsl5j1rwmZtVca1aP68za1Mys5s3NmniDWYdbmBVpadbKm8xq0sqsQbeYVdnaLH8bs+bcZtaZtmbltzOrqL1ZbQ1mzTCaddBkVieLmdvcrEZ2M7e5WfscZm5zsxbnmJXlMWuY16wyn1n2XLMWBMyqDZrVK2xWScSsFjGzJsXN/KFmxVJm/lCzmnY084eatVNmBTqZNbezWXVdzCroalbx3Wa1u8esmd3NOnSvWV16mrW+l5l7xawxvc3cK2buFTP3ipl7xazh+WbuFbMcD5nZ42YdH2hW3mAze9zMHjezx83scbO6Dzezx81qNtKsCaPMqhptVmiMWcufMKt+rFkDxpu140mzvE+ZNWuiWaefNqv/M2ZtnGxWm6lmTX/WrOppZmm6WWufN6vlC2aNnGnW3hfRYTY6zEGHl9DhZXSYhw4L0OEVai9Eh/+hwyKzOixGh9fRYYlZXZeiw5vo8JZZY5dTewU6vG3W0lVmNVyNDu+aVVFolmsNtd8368Ras/qso/aHZrXaYNbUjWj8EbU/NquwGI03UftTs3aXoPFman9O7S/QeAsal1G7HI23onEFtbdRezsaf43GldT+Bo13oXEVtXdT+zs03mNWai+1f0Dj/Wh8gNo/UvsnND5o1oWfqf0LtQ+bZTxC7aPUPmbmVsE/v1P7D2r/iX+OU/sEtU9S+2/8c5ra/1D7LP6po3Y9tc9T+wL+uUjtS9S+TO0si0qusMh4pUVzGlp05iqLul1tUVFji9o2sWj8tRYdbGpRp2YWrbveokY3WDS6hUX7brQodZNFi2+2KOsWi4a1tmj3rRbZb7NoQVuLLtxu0aD21O5AbSO1TdQ2U9tKbRu1s6ntoLaT2jnUdlPbS20ftf3UDlA7SO0wtSPUjlI7Tu0EtZPUTlM7Q+07qC1q30ntztTuQu2uFs24m9rdqN2d2vda1KontXtR+z5q97aosI9FzftSux+1+1sUybdo5YPULqD2AIsqB1rkH0ztIdR+2MI9buEep/Zwaj9m0YkRFvUZRe3R1B5j0dQnLNwpFu4Uaj9J7acsmjjRosNPU/sZak+2qMlUi8Y+S+1p1J5u0dLnLWr4ArVnUvtFi1yzLfjbgr+p/bIFf1vwtwV/U3shtf9nwd8W/G3RrNepvcSCvy3a+KZFbd6i9nIL/rZIb1u0dpVFLVdbNPJdi/YWWpRYY9Hq96m91qKh6yyq+tCi0AaLlm+0qP4jiwZ8bNGOYou8m6j9qUWnSyzqv9mi8s8tcnxh0fQtFh0vsyiv3KLNWy0yf2XR5G0WHdtuUfevLSqutKjZTosm7LLoUJWFW9zCLW7hFrdwi1t04AeLOu63aM0BixpUWzT8J4v2HLQodsiiVb9YdPGwRUOOWLTzqIWf08LPaeHntPBzWrTtT4vcf1k084RFp05a1Pdvi8pO44czFk07a1FtnUW96vHDefzwr0WTLlp05BJ++A8/ZFm5UazcKFYdbGjlRrFyo1jV6hqrpjaxcqNYlbrOqsJmVva3lf1t1e4WVva3lf1tZX9bNfYWK/vbyv62aultVjW83aqR7ayqaG+Vy2DVIqNVl01WDbVYVWW1ymq3al62VfUOqwa4rNqRY1UHj1WzvFad9lnVP9eq8oBVjpBV08NWHY9YlRezcodbucOt3OFW7nCrune0qvgOq9rdadXMTlYd6mxVl7usWt/VqtbdrJp2j1UHulvVsYdVa3pa1eI+qyblWXWkt1Wx+61a1deqpv2tGv8A2PPBXmDVsoesajTQqtGDwD4Y7A+DfahVWcOsGvYo2IeDfQTYR4J9tFWDHgf7GLCPBfs4sD8J9glgfwrsT4N9EtifAfsUsE8F+zSwPwf26WCfAfYXrPK+CPZZYJ8N9pfAPhfs86xaOB/sC8C+EOyvgn2RlfvEqrrFVhUsAfsbYH8T7MusOvWWVX1XWFW2EuyrwP6OVbWrrepVaOUGt3KDWzVnLdg/sKrbh1YVrUf3jej+kVUnisBejO6foPun6F5iVc1nVvX43KpNpei+Bd3LrDr8pVVdt1q1scKqNtvQZrtV1TusUqVVa7+xquUutKlCm2/R5jurVu+xqtleqyb8gDb70OYA2vzIfD9ZNeYg2vyMNr+gzWG0OYI2R5nvGPPVoM3vaPMH2vyJNseZ7wTznWS+v9HmNNr8gzZn0aaO+eqZ7zzzXWC+i2hzCW3+w5dZNlVfYZOutGltQ5taNrJp8tU27W1sU6KJTauvtanZdTZNaGbToett6nKDjfvbpsYtbRpzk43728b9bdOa1ja1aGPTpNtsOtLWplg7m1a1t6mpwabxRhu3iY3bxMZtYlMru01Ts23cJjalXDYV5tjU3GPTRK9Nh302dc21aWPApiYhm8aGmS/CfDHmizNfkvlSNrxtw9vMdwfz3cl8nZivM/PdxXxdbXjbhrdtqu1uU68ezNeT+e5jvjzm621Tt/ttKuprU9v+Ns14wKYT+cxXwHwPMd9A5htkU81gm3o8bNOmoTZ1GGbTrEdtOj2c+UYw30ib2oy2afrjNh0fY1PeWJs2j7PJ/KRNcyfYVPeUTQVP21Q8yaZ2k22aOcWmU1Nt6jvNxu1t4/a2acEMmy68YNOgF20qmWWTcY5Nc16y6cxcm/Ln2VQx3ybXKzYtWmjT5Vdt/Jc2/kubQq/b+C9tqn/DpgFv2rRjmU3e5TYtWWFTg7dtGr7Kpj3voMG7aFCIBmtsGvK+TTvX2hRYZ9OyD21qtMGm0RvR4CM0+BgNitFgExp8igYlNu4SG3cJGnyBBlvQoAwNytFgKxp8hQbb0GA7GnwNxkow7kSDXWhQhQa70eA7NPgeDfaiwQ9osB+MB8BYDcafwHgQjIfA+AsYf0WDI2hw1KY+v9lUWmOTtRaMf4DxTzD+BcYTYDwFxr/B+A8Yz4DxLBjPgbHepovnwfgvGC+C8TIY/wPjFXaNbmDXvivtSl1lV2Eju5o3tmviNXYdbmJX16Z2bbzOrjbX2zW9uV3VN9ilG+1a29KuljfbNbmVXcdusav7rXYVt7GrXVu7Zt5u16l2dvXtYFeZwS67ya4FZrsuWOwaZLOr0m6X32HXUqddZ1x25bvtqvDY5fLZtchv1+Vcu4YG7aoK2RWK2LU8alfjuF1jEnYdSNrVMW3XmoxdLe6w81fa+Svt3CR2bhI7N4mdm8SuE93s6tPdzk1i5yaxa2ovu2rus6tHb7s29bGrQ1+7ZvWz63R/u/rn27m57dzcdm5uuy4OtGvIYLt2DrErMNSuZY/Y1ehReBoOT4/B00h4GgVPj8PTGHh6Ap7GwdN4eJoAT0/ZdXyiXXmT4OkZeJoCT1Ph6Vl4eg6epsPTDHh6AZ5mwtMseJoNTy/B01x4ehme5sPTAnhaCE+v2tVwkV0jX7Nr72K7EkvsWv2GnZ/Szk9p56e0q8sKu9avtLOz7exsOzvbzs62s7Pt7Gw7OxuuP4DrD+F6PVxvhOuP4LoIrovh+hO4/hSuS+B6M1x/DtelcL0Frsvguhyut8J1BVxvg+vtcP01XFfC9Tdwvcuu0iq7rLvtmvedXfV77Bqw164dP9jl3W/XkgN27hE794ide8TOPWLnHrGr6a92jT9i18GjdnX6Db1q0KsWvf5Arz/R6y/0OoFep9Drb/Q6jV5n0Ossep1Dr3r0Oo9e/6LXRfS6jF7/odcV2fg6G19n4+tsfJ2Nr7PxdTa+zsbX2fg6G19n4+tsHb8hW3k3Zmtzy2yZb87W3FbZqrslWwW3Zmtbm2y522Zr8e3ZymqfrWEdsrXbkK2IKVsrzdlqYs3WWFu2qu3ZkiNba53ZapmTrcnubB3zZKu7L1vF/my1C2RrZjBbp0LUiFAjSo04NRLUSFEjTY0MNe6ghqjRiRqdqdGFGl2pcTc17qFGd2rcm62+PbNV1itb9rxsLeidrQt9sjWob7Yq+2XL/0C2luZnq2FBtkY+lK29A7KVGJSt1YOp8TA1hlLjEWo8So3h1BhBjZHUGEWNx6kxhhpjqTGOGk9SYwI1nqLG09SYlK1mk7M1YUq2Dk3NVpdp2Vr/XLZaP5+taTOo8QI1XqTGLGrMocZL1HiZGvOoMZ8ar1BjITX+R41F1HiNGq9TYwk1llLjzWzVLstWr+XZKllBjbepsYoaq6nxLjUKqbGGGu9T4wNqrKPGh9TYQI2N1CiixsfUKKbGJmp8mi3jZ9TYTI1SanxBjS3U+JIa5dSooMZX1NhGjR3U+Joa31BjJzV2UeNbsOxmjj3U+J4aP1BjHzX2U+NHalRT4yA1fqbGIWocpsav1DhKjWPw8Rt8/E6NWmr8SY3j1DhBjZPUOEWN09T4hxpnqVFHjXPoch5dLqDLRXS5RI3L1MhyqPIKh/xXOrS0oUMNGzk08moHd4iDO8Sh4msdanedQzObOXTqeof63uBQWQuH7C0dWnCTQxdudmjQLdRoTY02Dq29zaGWtzs0uZ1Dx9o71N1ADSM1zNSwUMNKDTs1sh2KOB1a6XKoiduhsR6Hqr0OscS1NpcaQWqEqBGmRtShbTGH3AmHFicdyko7NCzj0O6O1BA17qRGZ2p0cej4XQ7l3e3Q5m4Ombs7NPdeh+p6OFTQixr3UaM3Nfo4+B8dmtjPocP9Heqa79DGBx1q85BD0wdQYyA1BjvY1Q52tYNd7WBXO9jVDna1g13tYFdT43FqjHHo9BMO9R/nUPl4hxwTHFr4lEMXJzo0ZBI1nqHGFIfWTXWo1TSHpj7nUM10h3rMcGjTCw51eNHBfe1QgzkODX/JoT1zHYrNc2jVfIeavuLQ+IUOHXzVoU6LHCp9zSHr6w5uEAc3iIMbxMEN4uAGcXCDONTibYcmrXLoyDsOdXvXoaJCh9qucWjG+w6dWOvgd3TwOzr4HR38jg41LnJozMcOHSh2qOMmB5524GmH5mx26MznDuV/4VDFFodcXzq0qNyBpx142oGnHXjagacdeNqBp/HBLnzwLT7YjQ/24KXv8dIPeGkfXtqPhj/ig2p8cBAf/IwPDuGDw/jgVzQ8iobH0LAGDX/HB7X44E98cBwNT6DhSTQ8hYan0fAfNDyLhnXwXw//59HwAhpeRMNLaPgfGmY5dfEKp4Zc6dTOhk4FGjm17GqnGl3j5G90quZap3pc59SmZk51aO7UrBucOt3CqeEtndpzk1OxVk6tusWpprc6Nb6NUyduc6rP7U6VtnPK2sGpeQan6o1ODTA7dcDiVEebU2vsTrVwODXJ6dQRl5P7w8n94eT+cHJ/OLk/nNwfTh0KOdUl4tT6qFOt405NSzhVm3RqUNqpyoxT/jucWiqnGnZyamRnJ3vayZ52sqed7Gkne9rJnnZqWE+ndvdyKpLn1MreTjW536mxfZ063s+pvAec2pzvlLnAqbkPOVU3wMnP6ORndPIzOvkZnWo+zKmJj4J7uFP9RzhVPtIpx2inFj4O7ifAPdapg+Oc6vSkU+smONVqIrifBvckcE92ascUp7zPgnsauKeD+3lwz3Cq20ynil4E92xwzwH3S+B+2amqeeBeAO5XwP0quP8H7kVO9VoM7tfB/Qa4l4J7GbjfAvdycK8E99vgfgfcq53KKgT3e+BeA+614P7AqTYfOjV9Pbg3gPsjcBehdzF6f4Len4K7BNyfoffn6F2K3lvQuwzcX6L3VvSuQO9t6L0d3F87uT3Q+xv03oXeVei926nl3znV+HunxuxF7x/Qe7+Tm9rJTe3kpnZyU6P3Iaf2/uJU4lenVh9xqtkxpyb8hlY1TvWtdarsD6fsx51a8BdanUSrU05V/+2U/mHmM2hVh1bn0KreqYILzPwvWl1Cq8toleXSxCtcOt3Apf4NXSq/yiXH1S6tauxS0yYujb/WpYNNXerUzKXS612y3uDSvBYu1d/o4ld08Su6+BVd/IoufkWX5tzm0pm2LuW3c6mivUsJg0urjS41M7s0weLSIauLHe1iR7tkd7q0wOViR7vY0S52tIsd7dLmXJfMQZfmhlyqC7tUEHVpX8ylVMKlwqRLzdMuzcowc0dmFjPf6VKsMzN3YeauzHw3M3dzcU8z873M3JOZe7nUOI+ZezNzH2bu61JJP5eMDzBzPjM/6OLucHF3MPMgZh7s4u5wcXe4uDuY+VGXdg93KTLCpZUjmXm0iz/RxZ/o4k9k5nEuBZ50adkElxpNdGn008w8yaUek13aNMWlDs8y8zSXGkx3afjzLu2Z4cLPLvzsUtvZLs2Y48LPLvzsws8uhRa48LMLP7vwsws/uzRosQs/u/CzCz+71HKZS5PfcuFnF352advbLrnfcWnxahd+Rtf3XDq8xqWua13a+AG6fujSwvUuXdwARx/BURG6Fru07hM4+hSOStD1M5cGfA5HpXC0BV3L0LUcjrbCUQW6boOj7XD0NRxVoutOONoFR1VwtBtdv4Oj7+FoLxztQ9f9cHQAjqrh6Cc4+hmODsHRYTj61aWaI3B0DI5+c8n7u0tLauHoTzg67tKRv+DoJBydgqPTLi36B47OwFEdPjrnUpfzcHQBji7io0subg44yspR9RU50pU5WtswRy0b5Wju1Tmqa5yjgiY52ndtjlLX5aiwWY6aN89hP+ewn3PUv2UO+zmH/ZzDfs5R21tzNKNNDvs5h/2co6p2OQp1yNFyQ45am3I0zZyjWkuOetly+A9zOC1y+A/pl5PDHZ3DHU0/X462+XPkDuRocZB+4RxNjOTocJR+8RyVJ3LkSNEvnaOmHXM0/o4cHRT9OuWotHOOrHfRr2uOGnfL0Zh76Nedfj1yVNIzR8b76JeXo4Z9cjTyfvr1zVH3/jkqfoB+D9KvIEdZA+g3kH6DctR1SI42Pky/R3K0cFiOLj5Kv8foNyJHnUbRbzT9xuRo3hP0G0e/8Tk68CT9nqLfRPpNot8z9JtCv6k52vss/Z6j3/QcfkP6vUC/F3M0bBb9ZtPvJfrNpd88+s2n3wL6LaTfq/RbRL/X6Pc6/ZbQbyn93qTfMvotp98K+r1Nv1X0W02/d8FXSL819HsffB/Qbx391oNvA/020q8IPj+m3yf02wSfJfT7jH6b4bOUfl/Qrww+v6TfVvpVwOdX9NtOvx3oV0m/b+i3C/2q6Pct/b5Dvz3020u/H9BvP/0O0O9H9PuJfgfpdwj9fqHfr/Q7gl+O0u83+tXgl1r6/UG/4/jlL/qdoN8p/PI3/f7Bn2fwSx39zuHPevxygX7/4s9L+PMy/bLcmnWFm93sZje7tecqt2JXu9nNbrVt4taMa9263NStoc3cqrrerS43uLW+hVutW7q5n93cz27uZ7eqW7ulNm7uZ7fMt7s1t51bjTq4Ndrg1j6jWz3Mbm2yuNXB5tYSu1sNHG4Nd7q5Ndzq5nZza7i5NdzcGm41C7g1Iejm1nCrb8Stsqhb9ribn9DNT+jW9LRbxzNu5d3h1k65Fejk1rLObrW6y62pXd2qv9utAfe4taO7Wx17uLWmp1st7nNrTp5bZ3q78bJbe/u6lejvxstutXvQrZkFbrzs1rCBbrzsxstuvOzGy2687MbLbrzsxstu9RnlxstuvOzW8ifceNmtaePdqn3SjZfdqpzoln+SGy+71XKKW5OnulX3rFsFz7m1bbpbqRluFb4AFy/C/Sy4nw0XL8H9XLif51bRfLh/BS4Wwv2rcL8ILl6D+9fhYglcLIX7N+HiLbfGLoeLFXDxtlubV8HFarh4Fy7eg4s1btW8DxcfwMU6uFgPFxvg4iO4KIKLj+HiE7jYBBclcPEZXHzu1uJSuNgCF2Vw8SVcbHWrvAIutsHFdjd3BlxUurkz4GIXXFS5FdoNF9/hi+/hYi9c/IAv9sPFAXxRjS9+whc/44tDcPELvvgVXxzBF8fwxW9w8Tu+qMUXf7o16Ti++Mut/JP44hS+OO3mF8QXZ9Gpzq1T5/DFebd2X3ArchGdLrm5m5kty8Pd7OFu9uhgQ486NfKo9GqPrNd4NK+JR42bejTmOo9qm3nUq7lHlTd45L/Ro6UtPWp5s0eTW3lUd4tHBbd6tK+NR6m2HhXe7lGH9h7N6uBRA6NHw00eHTF71M3qUZHNI1e2R4scHjVzeTQhx6NTbo/6ej0q83kUyfVoZcCjNiGPpoeZLcJsMWaLM1vSo3UpZsswW0dmE7PdyWydmK2LRyV3MdvdzNaN2boz273M1oPZejHbfczWm9n6MFtfZuvHbA8wWz6zPchsD3lUMYDZBjHbYGZ7mNmGMtsjzPaohxuD2UZ4tHEks41mtseZbQyzjWW2ccz2JLxNYLaJHi1/mtme8WjaZGabwmzPwts0Zpvu0drnme0Fj+bOZLYXPRo9m9nmeNRjrkebXma2+R4tWcBsCz2a9Cqz/c+j/NeYbbFHiSUerX7Do3ZvejRzmUdZyz0atoLZVnrUdRWzveOR412PFhZ61HSNR+Pf9/ADetRnnYcf0MMP6NH6jR61LvJowcceXSj2aNAmj6o/9UifebR5s0fmUo+WfeFRozKPpn7pUU25RwMqPNrxlUcdt3u0ZodHxkqP5nzjYSd7NLLKw072sJM9Kt7jYSd72MkedrKHnezR6R897GSP9hz0KHYI/X/xqO2vcHzEo8tH4fg3jw7VwHEt+v8Bx8fR/y84PgnHp+D4bzj+B47PwHEdHJ+D4/PofwGOL6L/JTi+DMdZXlVe4ZX/Si/3hZf7wst94eW+8Gp0Ey/3hZf/z8v/55W3uVdLbvCqxY1eTWrp1ZmbvMpv5dXeW7xK3OpVcRuv2rX1avHtXmW192piB68OG7zqb/Kq3OxVzOrVKptXbbO9muHw6rLTq6E5Xh1ye9XF68XHXtlzvfjYqyYhLz726njEi4+92hn34mMvPvbiYy8+9uJjLz724mMvPgbHXeC4GxzdwNEdHPeCowc4eoHjPnD0BkcfcPQFRz9wPACOfHA8CI6HwDHAq+6DwDHYK/fD4Bjq5fcDx6Nefj9wjPBqz0hwjPaq6HFwPOHVorHgGOfVhCfBMcGrvhPB8bRXkWfAMdmrNlPB8axXF6eBY7pXB58Hxwtelc70KjTLq+WzvWr9klfT5np14WWvBs33qnqBV1ro1eZXvTIv8mrZa141et2rqUu8qnnDqwFverVjmVcdl3u1ZoWX28LLbeHltvBq8rtebguvCtZ4te19r1IfeFW4zqsO672atcGrBh95NbzIqyMfg/kTryo2oV2JV6s/Q7vPvZpZinZbvOxjtPvSyz5Guwov+xjttoP5a7SrBPM3aLcLzFVotxvM36Hd92Dei3b7wLwf7Q6AuRrMP4H5ZzAfQrvDYP4V7Y6C+Rja/Qbm38FcC+Y/wXwczCfAfBLMf4P5NJj/AfNZMNeBud6rkvNg/hfMF8F8Gcz/gTnLp4IGPm270qfUVT5tauRTh8Y+LbnGpwbX+jSpqU9HrvMp/3qf9jb3KdHCp+IbfWp3k0+Lb/Yp6xafJrb26fCtPvW/zac9bX2KtfOpqL1PbQ0+LTL6dNnk4+fz6ZTVx8/n0+5snyJOnza6fJwjPi30+HTR69N4v08ncn3qE/SpKuRTKOLT+qhPreM+LUj4uCt8Gpv2cVf4uCt83BU+7gqf1nX2cSP7NK+rjxvZx43s40b2aVAPnyp7+qT7fFqb55O5j09z7/epUT+fpvb3qeYBnwY86NOOAp86DvBpzUCfjIN9WjrEp4ZDfZr8iE/HhsHPcJ/2PQY/I+FnFPw8Dj9j4Gcs/Izz6cx4+JkAP0/Bz9PwM8kn92T4meJT82fhZ5pPp5/z8e/Bzwwf/x78vOiTazb8zPGp2VyfZr4MP/N8GrYAfl7xqeurPpX/zyfHaz6tWuxT0yU+zXgDLpf6NHSZT4fe8qnLCp/KVsLlKp9WvgOX7/o0vRAu34PL9306uBYu1/lU+iFcboDLjXBZBJcf+9jFcLkJLj+Fy8/gcjNclsLlF3BZBpdfwuVWuKyAy6/gcjtc7oDLSp82fwOXu3xaVgWXu+HyO5/q98DlXp8O/ACX+30qOeCTvxouf/Kp5c9wecjHTeHjpoDLIz5uCnj/zcevB++1PrX406c5x+H9hE8jT8L7KXg/jS//gfezPhXWwXs9vJ+H93/h/SK+vATv/8F7ll+JBn4VX+mX+yq/Fjfyq3ljvyZe49fpJn4Nb+rXnuv86na9XxXN/XK18Gv1jX41u8mvmTf78bBfw1r78bAfD/tV3taPh/142I+H/XjYj4f9eNiPh/142I+H/erq9ONhvxxuv1Z5/Grq82uG34+H/Roa9HMb+9Ul4uc29isS93Mb+9Um5dfCtF8XM37+PD9/np8/z6+qzn6F7vJrfVe/7N38WnCPX03u9Wt6D7+O9/RryH3E5vnVqY9fpff7Ze3n1/L+frXO92vag35dKPBr7AC/qgf6lTfYr51D/AoM9WvdI8Q+6te84X41HkHsSL9qR/k16HFix/ilsX5tHueX+Um/lk3wq9VEv6Y+7Vf9JL/GTPbrwBQ/94Sfe8LPPeHnniD2BT/3hF+NZhE726+aOX4NmEvsy351nO9XyQJiF/q19FW/Wi4i9jW/6hb7NXoJsW/41eNNP3uY2OV+9rCfPUzsKj972M8eJrbQzx72a9/7xH7g16Z1fnnXE7vBz13s5y4mttjPXezXsU3Elvi17TO/Up8TW+pXhy1+LSkjttyvSVv9OlNB7Da/9m73q/vXxFbik51+Fe4i9lu/Zu32q8EeYr/368hev/L3Ebuf2B/xVDWxB4n9GU/9QuxhYo/gqaPEHiO2Bk/9jv/+IPZPv9r9hf9OEHsK//2N/04Te4bYs/jvHLH1xF7Af/8Se4nYy/gvK1cTr8jlv8vlv8vlv8tVt6tzVdQ4V64muVp9ba7aXZermc1yldWc2BtydbgFsS2JvSlXsVbE3kLsrcS2yVWztsTeTmz7XA3rQKyBWFMutwSxVmJtxGbnchMT6yI2J5ebmFgvsb5cdc0lNkBsiNhwrtpGiY0Rm8jVhCSxKWIzudrdkVgReyexnXO1qguxXYm9O1eXuxHbndh7ie1JbC9i84jtnSvH/cT2JbY/sQ8Qm09sAbEP5arvQGIHETuE2IeJfYTYYcQOz9WMx4gdQewoYkcTO4bYJ4gdR+x4YicQ+xSxTxM7idhniJ1C7FRipxH7HLHP52rjDGJnEvsisbOJnUPsS8S+TOw8YhcQ+wqxrxL7P2JfI3YxsUuIfYPYpcQuI/YtYlcQu5LYVczwDrHvEltI7Bpi3yd2LbHriP2Q2A3EbiS2iNiPif2E2E3ElsDDZ8RuJraU2C/grIzYL4ndSmwFsduI3U7s18RWEvsNsbuIrSJ2N7HfEfs9sXvRYh+x+4n9kdhqdDtI7M/EHiL2MBr/SuxRYo8RW4PGvxP7B7F/EvsXfjhB7Eli/yb2NN45Q+xZYs8RW493LhD7L7GXiL2Mz7ICGnZFQIcbBPBvAP8G8G8A/wbwbwD/BvBvAP8G8G8A/wZ0ugWxLYm9idhWAVXcQuytxLYhtm2AW5jY9sR2INYQ4KcL8NMRayXWFlAiO6BiB7EuYnMCau4JaJaXWB+xucQGAsoPBbQ3TGyU2FhA7kRAhUli08RmAmpwR0CTFNCZO4ntTGyXgLp3DWjb3cTeQ2z3gDr0CGhJz4Ba3EdsHrG9Axp5f0DH+hLbn9gHAko9GNCmgoC8A4gdSOzggOYMCXBDEPsIscMC3BABboiAeowkdhSxjwe0ZkxAxrEBLR1H7JMBTZ4QUN1TAY1+mthJxE4OaMeUgDo+G1DJNGKnE/t8gH8uwP4NsH+JnR1g/wbYvwH2b0C95hO7IMD+DWjtqwHu4AB3MLGvB7iDA6p/I6AxbwZUu4zY5QFVrghIbwe0eVVAgdXEvhtQq/cCmrcmoMZrA5r2AbHrAhq0PqDqDQHlfRTQziJiiwNa90lA1k8DWl4SUOvNxH4e0IXSgMZuCeh4WUBDyondGlCnrwIq3RZQaEdA678OyP5NQAt2BtSkKqDp3wZ0cXdA4/cEdPD7gPr8EFDVvoC6HAio7Edifwpo5cGA2hwKaOEvATX9NaAZRwI6cTSgob8F+OUC/HIB7f4jwC8X0Ma/AnKcDGjVqYDang5o0T8BXT4T0IS6gE6dw6fn8emFgLpeDKj8UkCx//BpVlCuBkGtvjKoZlcFNbNRUFmNg9wPQe6HIPdDkPshyP0Q5H4IcgMHuYGDct8U5AYOqvktQc1qHVSDNkFNui2oM22Dym8X1N72QXU3BLXNGFTKHNQmS1AdbEEtsQfVwhHUHGdQDXOCmuwO6pgnqAJfUPv8QfUIBLUjGFTHcFBrIkEZY0EtjQfVMhnU3FRQjTJBje4YVM0dQQ24M6gDnYL8cUH+uCB/XJA/Lihz96CW3RtUq55BzesVVOO8oMb0Dqq2T1CD+gZV3S+ovAeC2pkfVKAgqHUPBWUdGNTyQUG1HhLUgoeDavJIUGOHBXX80aCGPBbUwRFB9RkVVNXooLqMCWr9E0HZxwW1cnxQbSYEtfCpoJo+HWT3BnXimaCGTgnq0NQguzfI7g2ye4MqnxFk9wbZvUF2b5D7F87nwvnLcD4/yP0b1OFXgur/Kpz/D85fg/PFcL4Efd4Iqt2bcL4MzpfD+Qo4fxvOV8H5O3D+LpwXwvkaOH8fzj+A83VBbgc43wDnH8F5EZwXw/knQdVtgscSePwMzj+H81I43xJUSRk8lsPjVnj8Ch63wfmOoKZ+HVR9JTzuhMdd8PgtPO6Gxz1Bbf4eHn+Ax33weAAef4THn+DxIDweCmr6L/B4GB6PwONRePwNHmvgsTaosj+CeBce/4LHk/B4Ch5Pw+M/QbwbxLtBvAs35+HxAjxehMdLQbwbxLshvBvCuyG1uyrE7Rvi9g3h3RDeDeHdEP9biP8txP8WUvcWIW27MaTUTSEV3hxSh1tCWtI6pBZtQppzW0gNbw9pcruQ6tqHNNoQUo0xpB7mkHZYQupoC6nEHpLfEdJaZ0jmnJCWuUNq5Q1pni+ken9IYwIh1QZDGhQOqToSUl4spJ3xkDolQypNhRTKhLS+Y0itFdKCO0Nq0jmk6V1CunhXSOPvDulEt5CGdg/p0L0h9e0Z4m4IKZIX0sbeIe6GEHdDiLshxN0QUrMHQ5pZEFLWAPAOBO8g8A4Jac/DIXV7JKSKYSElhodU/FhI7pHgHQXex8E7BrxjwTsOvE+GNHJCSMeeCqng6RB7F7yTwTsFvM+Cdxp4p4P3efC+AN6Z4J0F3tngnQPeueB9GbzzwbsAvAvB+yp4F4H3NfC+Dt4lIdmXhrTyzZDavAXe5eBdAd63wbsKvKvB+y543wPvmpC6rg2p/IOQYh+GVLQefTei70fo+zF4i8G7CbyfgrcEvJvR93P0/QJ9t6Dvl+hbjr4VIW36KiTv9pDW7AjJWBnS0m9CarkLfavQ91v0/Q5994T420L8bSH12h9S5YGQVB3S5p9CCvwc0rpDIVkPh7T8VzQ7imbH0KwGDL+DoRYMf4Z08HhIfU6EVHUypC5/h1R2Gs3OoNlZNDuHZvVodgHN/kWzS2C4DIasMDdvmJs3rOENwzpyVVj5V4e1t3FY3ZuEte3asFLXhVXYLKwOzcNackNYLW4Ma07LsBreHNbkVmHV3RLW6FvDqmkT1oC2YR24Paxe7cOq7BCWjGFtNoUVsIS1zhqW1R7W8uywWjvDWuAKq4k7rOmesC56wxrvD/OzhfnZwvxsYfWNhPnZwvxsYW1MhOVIhbUqHVbbjmEtuiOsZneGNbNTWFldwHAXGLqCoRsY7gHDvWDoAYZeYLgPDL3D2tQnLG/fsNb0C8v4QFhL88NqWRDW3IfCajQwrKmDwqofHNaYh8OqHRrWoGFhVT8aVt5jYe0cEVanUWGVjg4rNCbMzg2zc8Ps3DA7N8zODbNzw+zcMPdumHs3zL0b1rBpYR1+Lqz+z4e1Z0ZY3WaGVfFiWInZYRXPCcs9F25fhtv5cLsAbhfC7atwuwhuX4PbxXC7BG7fgNs34XYZ3C6H2xVw+zbcroLb1XD7Lty+B7dr4HYt3H4Atx/C7Xq43QC3H8FtEdwWw+0ncPtpWLtLwuq6Oazyz8OKfRFW0ZawXF+Gtbo8rHYVYS3+Kqzm28OatSOsBpVhTfomrDM7wxpZFdaxb8Mq+C6sfXvC6rE3rB0/hNVxf1glB8LyV4e19qewzD+HtexQWK0OhzXv17AaHw1r2rGwLvwW1tjfwzpeG9aQP8P4Noxvw/g2jG/R/DSan0Hzs2h+Ds3r0fwCmv+L5pfQ/DKaZ0XwbQTfRvBtBN9G8G0E30bwbQTfRvBtRDuaRdSxeUQlN0TkvzGitS0jMt8c0bJWEbVqHdG8WyNqfFtE09pGdOH2iMa2j+h4h4iGGCM6aIqojyWiKmtEXewRlWVHFHFGtNEVkcMd0SpPRG19ES3yR9QsENHMYERZYeaKRNQgFtGkeERnEhGNTEV0LB1RQceI9t0RUY87masTc3VhrruY627m6sZc3ZnrXubqyVy9mCuPuXozVx/m6stc/ZjrgYhO5Ec0tCCiQw9F+NMi/GkR/rQIf1pEsUciKhoWkWt4RKsfi6jdyIgWj4qo+eMRzRrDXGOZaxxzjWeuCRHu3Ah3bkQ1kyIaMDmiA1Mi6vVsRJXTItL0iDY/H1HghYjWzYzIOiui5bMjav1SRAvmRtRkXkTT50d0cUFEMxZGdPnViCYsiujUaxENez2iw0si6r80oj1vRtTtrYgqlkeUWBlR8dsRud+JqHB1RB0KI1rzXkTG9yNaujailusimvthRI02RDR1Y0T1H0U05uOIaosjGrQpoupPI8r7LKKdm9GmFG2+QJsytPkSbbaiTQXabEOb7WjzNdpUos1OtNmFNt+izW442AMH38PBXjjYhzb70eZHtKlGm4No8zPa/II2h9HmCBwchYPf4KAGDmrh4A84OA4Hf8HBSTg4BQd/RzT+H7Q5Awd1cHAODs7DwQU4uAgHl+DgPzjIiirRIKriK6NyXxXVpkZReRtHteaaqIzXRrW0aVQtm0U19/qoGt0Q1dQWUdXfGNWYm6K6cHNUY2+J6njrqIa0iergbVH1uT2qqnZRdekQVZkhqogpqnJzVDFrVEW2qFzZUa12RPnPovxnUf6zKP9ZVA38Uc3JjaphMKrJoajqwlGNjkZVE4tqQCKqA8moeqWjqs5ElXdHVDsVVadOUZV2jip0V1Tru0Zl7xbVynuictwb1aoeUbXtFdWi+6Jq1juqmX2iyuob1cR+UZ3uH9Wk/KjOPBjVyIeiOjYgqoJBUe0bHFWPh6PaMTSqjsOiqnw0Kj0W1eYRUQVGRbVudFTWMVEtfyKq1uPoNT7Kro2ya6Ps2ii7NsqujbJro+zaKLuWXs9FNfz5qI7MiCp/ZlR7X4yq++yots2JKjWXXi/Ta36U3yzKbxblN4vym0X5zej1Or2W0GtpVAvejKrJW1FuhCg3QpQbgV6r6LWaXu/S672oDq+Jqv/aqPZ8QK8P6bWeXhvp9RG9PkbbYrTdhLaf0uszem2mVym9voiqVVlU876MqvFWelXQaxu9ttNrB70qozrxTVRDd9Gril676fUdvb6n196ouu2LqmI/vX6kVzW9DtLrZ3r9Qq/D+OgIvY7S6zd61dCrll5/0Os4vf6i10l6naLX3/T6h15n6FVHr3P0Ok+vC/S6SK9L9PoPXFkxdW8Q07YrY0pdFcOzMTwbw7Mx+a+NaW3TmMzNYlp2fUytbohpXouYWreMacFNMTVpFdP0W2K62Dqm8W1iunxbTBNuj+lUu5iGdYjpsCGm/qaYjphjyrfGtNdGr2x6OejlimlHTkwdPTGVeOnlp1cuvYIxrQvFZI3EtDxKrzi9EvRKxbQwHVPTjjHNuINeolcnenWOcR/EuA9i3Af0uode98Z0rEdMBb1i2ndfTD1606sPvfrGVNkvJj0Q0+b8GD8ZvR6i18CY1g+KyT4kppUPx9TmEXoNi6nt8JgWPRZTs5ExzRwVU9bjMfZsjD0bY8/G2LMx9iy9noqxZ2Ps2Rh7NsaejbFnY6qeFlPe9Jh2Ph9TpxdiKp0ZU5dZMZXNjinyUkwb58bkmBfTqvkxuV6JafXCmNr9L6bFi2JqvjimJa/H1OKNmOYsjanhspgmvxVToxUxTV0ZU/3bMY15J6ba1TGNLYzp+HsxDXk/poNrY+qzLqZDH8bUd0NMuzfG1LUopvKPY+r2SUwVm2JKlMRU/FlM7s/RuxS9t6B3WUzG8piWbkWDr9B7G3rvQO+v0eAbNNiJBlXo/S1670aDPWjwPRr8gAb70PsAGvyIBj+hwUE0OITev6DBr2hwBA2OocFv8PI7GtSiwZ9ocBwNTsDLyZhCf6PBaTQ4Ay9n4eUcvNSjwQU0+BdeLsHLZXjJimvWFXG1uDKuOQ3jatgorslXx1XXOK6pTeKqvzauMdfFVdssrrHN4zp+Q1xDbozrYMu4+twc16FWcfVtHdfuW+Pqeltce9rG1a1dXBXt40oY4tpmjCtljmuTJS6vLa419ji/WJxfLM4vFucXi8vqjWu5L67WuXEtCMTVJhTXwnBcTaNxzYjFdTke18xkXFnpuCZm4jrdMa5JiuvMnXGN7BzXsS5xje4aV83dcQ24J64D3eMa1COu6p5x5d0X1848Zu0TV9X9cXXpF1dZf2bNj6v8wbhiD8VVNIBZB8VVPDgu98NxFQ5l1mHM+mhcxsfiWjqCWUcx6+i4Wo2Ja94TzDqOWcfH1WRCXNOfYtanmXUSsz4TZ8cy67PMOo1Zn4uzY5l1BrPOZNYX4yqYzaxzmHUus74cV6/5zLqAWRcy66tx/jBmfY1ZX2fWJXFFljLrm8z6FrMuZ9aVzPo2s77DrKuZtZBZ32PW95l1LbOuY9YPmXUDs25k1iJm/ZhZP4HXTcxawqyfMetmeC1l1i3MWsasX8LrVmatYNZteGA7vH7NrJXMuhMP7ILXb5l1N7PuwQPfw+sPzLoPDxzAAz/C60/MehAPHMIDvzDrr3jgCB44hgd+Y9bf4yqpxQN/4oHjzHoirnUn8cDfeOB0HL/GtfIsHjjHrPVx/BrHr3Fu2Th+jePXBH5NqMGVCfyawK8J/JpQo2sS+DWBXxOadl1CF5ol8GsCvyY0/saETrRMaOjNCZ1qldCw1gkdvjWh/rcldKRtQvntEtrbPqECQ0L7jAn1MCd0wJJQL1tClfaE5EhopzOhTjkJlboT6uJNqMyXUCQ3ofJAQrFQQkXhhFzRhIpjCbkTCRUmE/KmE1qTSch4R0JrlZC5U0LLOifU6q6ElndNqHW3hBbck1CbexNa2COhpr0S3AQJboIEN0FCzfuCtR9YH0hwE4C1AKwPJVQ3AKyDwDo4wf8F1qFgHQbWR8H6GFhHgHUUWEeDdQxYn0ho+DiwjgfrBLA+BdanwToJrJPBOgWsz4J1WoL9CtbnwfpCQlUzwToLrLMT6voSWOeCdV5CFfMTSrwC1oUJpf6X0KZFYF2cUMnrCfnfAOvShALLElr3VkLWFQmtX5mQfVVCK99JyPFuQqsKE2q7JqHV7yfU7oOEFq9LqMP6hJZsSKjFRwktLUqoZXFCcz+Bq08TmleSUOPNcPV5Qk2+SGj6Frj6MqEZ5Qld3gpXXyWUtT2hiTvgqhKuvknwe8FVFVx9m9Do7+BqD1ztTaj2B7jaD1cHEhpSDVc/wdXPCR06BFeH4epXfHEUro7BVQ1c/Q5Xf8DVn3D1F1ydgKtTCVX/DVf/wNWZhPrUwdU5uDqf0O4LcHURri4luAfgKivJDZvkHkhyDyS5B5Lq2DipkmuS0rVJbW6aVKBZUqXXJxW6Ian1LZKKtExq401JOVolVXRLUq5bk1rdJil326QKb0/K2z6pNR2SMhqTWmtKymxJapk1Kas9qeXZSbV2JrXSlVQbd5K/K8nfleTvSqpdIKnFwaSah5NaEkmqRSyppfGkWiaTmptKqlUmqXkdk2qspBbcmVSTzklN75JU065Jzbg7qWb3JDWze1JZPZKa1TOpBvclNSkvqYZ9kpp8f1KN+iU1tX9S9Q8kNe3BpC4UJDV2QFIXByY1fnBSl4ckNWFoUqceSWrio0mdHk7+iKTOjExq5Oik6h5PavQTSdWMTWrM+KRqnyT/qaSOT0xqyKSkTjyT1NApSR2amuR+Terwc0l2a5L7Ncn9mmS3Jtmt5M9JsluT7NakBs1PslvJX5jUwVeT6rOI/NeS6vs6+UuS/FxJfi7y30pq7/Kkuq9Mat/bSfV4h/zVSfUqTKryvaTy3k9q51ry1yVV9WFSXTYkuQWS3ALkf5zkFkhyC5Bfgtafkf95UjtK0XoL+WVoXU7+1qQ6fYXW28jfkVTZ1+R/k1T5zqRiVeR/i1e+I38PXtlL/g/k78crB8ivxis/kf8z+YfwymHyf8UrR8k/Rn4NXvmd/D+SKv6T/L/w2gnyT5H/d1L+f8g/g9fqyD9H/nm8doH8i3jtEvn/kZ+Vwqsp/q0U/1YKr6a4XVN4NcXtmuJ2TeHVlNZdn8KrKbyawqspvJrCqym8msKr5Lchvy35t5PfPoVXyTeSbyLfQr6VfDv52SnZneS7yHeT7yHfR76f/EBKhUHyw+RHyI+RHyc/SX4qJWuG/I7ki/w7ye9Mfhfyu5J/N/n3kN+d/B7k9yT/PvLzyO9D/v3k9yO/P/n55D9I/kPkDyB/EPmDyX+Y/KHkDyP/UfIfI38E+aPIH838Y8h/gvxx5I8nfwL5T5H/NPmTyJ8M/inkPwt/08ifTv7z5L9A/kzyZ5E/G/5eIn9uir1K/nz4f4X8heT/j/xF5C8m/3Xy30hp81Lyl6VU+hb5K1IqW0n+KvLfIf9d8gvJX0P++ymlPiB/XUod15O/ISV9RH5RSp2Kyf8kpS6fkl9C/uaUyj8n/4uUKraQ/2VK28rJr0hpx1fkb0+pcgf5lSnt/Ib8XSlVVZG/O6Xd36XU9Xvy96b4s8jfn+LPIr86pR4Hyf85pV6/kH84pbwj5B9Nqc9v5Nek1LeW/D9S6n88pT1/pZR/MqW9p1IqOJ3Svn/IP5vSgTry61OqPk/+vykdvEj+5ZQO/Uf+FWkdbpBW/4ZpHbkqrfyr0zrWOK2CJmnVXJvWgOvS3KxpDWqe5gZIc7OmuQHS3ABpboA0N0Bap29Na/htaZ1pm9bIdmnVtU9rtCGtemNaY8xpXbCkNdaW1kV7WuMdaV12pjUhJ60sT1oTvWk18Kc1KTethsG0JofSahRJa2o0rcbxtKYl0vxYaU1Pp/mx0vxYaTW7M62ZndJq3iWtWXel1eLutOZ0S6tl97Tm3ptWq55pzeuVVuu8tBb0TqvN/Wkt7JtW2/5pLXogrXYPprW4IK0OA9JaMjAt4+C0lg5Jyzw0rWWPpGV9NK3lw9Oyj0hr5ci0HKPTWvV4Wq4n0lo9Ni33+LQKn0zL+1Raayam5Z+U1tpn0gpMSWvd1LRC09Ja/1xakefT2jgjrdjMtIpeTCsxO61tc9JKzU1rx8tpdZyfVuWCtHgguVfT3Ktp7tU092pau5ek1XVpmp2aVre30uzUNDs1zU5Ns1PT7NQ0OzWt6vfQ5P00/xWarEvzX6HJBjTdiCZFaPoxmnyCppvQpARNP0OTz9G0FE22oGkZmpSjyVY0+QpNtqPJDjSpRJNv0GQXmlShyW40+Q5NvkeTvWiyD073o8mPcFqNJgfh9Gc0+QVOD6PJETg9iia/wWkNmtTC6R9wehxO/4LTk3B6Ck5Pw+k/cHoWTuvgtB5Oz8Ppv2ltvginl9Mq/Q9Or8iorEFGkYYZlV+VUezqjCoaZ9S9SUbbrs2ox3UZ7WiWUa/mGVXekFHejRntbJnht8qoqlWG3yrDrZrhVs1wq2a4VTM61j7DrZpRjTGjAeaMai0ZfJrRcXsGn2Z0wpnBpxmdcmfwaQafZvBpBp9m8GkGn2bwaQafZvBpBp9mkDKDTzNadEcGn2a0uFMGn2a05K6MjHdntLRbRubuGS27NyNrz4yW98rInpfRxt4ZOe7PqKhvRq7+GRU/kJH7wYw2FWTUcUBGJQMz0uCMNg/JqNPQjEofyajLoxntHp5R1xEZ7RmZUbfRGe19HE6eyGjfWDCNz+jAkxkNeiqj6v9zdOZhOtff/7d9JEmSkqZJkiRJkiRJ7vt57/tq7n2bNCkhSZLQJEmWSQkhSbYkhJBkmmxN0qQJSUyTEEloGkvT7/H9/fv8432ey7nOeZ3ruq+Zkf3Y/Wh6vh+7H01j+rH7+3FX9WP39+OuQtOEfqp5BU2v9lPtJDRNRtPUfiqehqbX+2n8dDS92U8TZqBpJppm9VPLt9E0p59azUPTO2h6F00L0LSwH+9UNC1G0xI0LUPTB2j6EE0r0LQSTavQ9DGa1qBpHZo+QdMGNG1E0yY0fYamz9G0hZy+QFMZmraiaRuadpDTTjSVo+lrNH2Dpt3kVIGm78jpezRVomkvOe1H04/k9BOaDqLpEDkdRtMv5FTdT22PkNNv/dTuGJqOk9OJftxU5HSqHzcVmv7qp5Vn6L1z5PQ3vfcPmmr7qc8Feu9iP/X9l96ro/fqGVRe36BgQ4N2NTIo3NigQ5cZVHC5QVVNDYo2M6j6SoMGXWXQkRYGDW5pUO01Bg291qAL1xk07HqDLrUxaHyeQXU3GjThJoPq3WzQxHYGtWxv0KRbDWp1m4E3qkGtOxl4oxp4oxp4oxrY+wbeqAb2voG9b2DvG7T+PgN736CNvQxSb4M2PWiQ+SGDdvc1yNrPoAoDnGTQHpNBcYtBlVaDknYD97+B+9+g4244eQ066TNoeABOQYNGhOFUYNDIiIF7Ck5xA/eUQZNTcMoYNDULp0I4PWJQ3qNwKjIof6BBix6H0yCDljwJpyFwGmpQ92FwehpOzxi0eQScRsLpOYPsz8NptEHOMXAaC6cXDdpbDKfxcHrZoOwrcJoIp0kGnXoNTlPgNA1OJXCaDqc34DQDTm8Z1HgWnGbDaY5BJXPh9A6c5sNpAZzeg9P7cFoEpyVwWgqnD+C0HE4r4PQRnFbBaTWc1sBpLT59Aqf1cNqIT5/C6TM4bcanLXAqhVMZPn0Jp21w2kF2O+FUDqevye4bOO3Gpwqy+w5O3+NTJdnthdM+svuR7A7A6SDZ/WyQ4TCcqsiumn76FU6/kd1R+uk4nH4nu5P00x9w+pN+Ok0/nYHTWfrpb/qpBk619NN5+ukinC7RT3UG7n4jd79RLRsaNaeRUa0aGzXvMqM6Xm7UyqZGdWpm1Oorjep9lVFrWhjVp6VR268xqu+1Ru28zij/9UaVtzEqmGfUwRuNCt9k1KG2RhW1M6rqFqMG3mrUuQ5Gje5oVM3tRo25w6gmdxo1rotRTbsaNf1uo5rdY+SOMnJHGbmjjGp3v5G3qZG3qZG3qZG3qVGb+xrVs59RpQaj7DKqzGSU02KkR41y243a6zDSo0Z61Kis10iPGulRo04FjfSokR410qNGetRIj6IzaaRHjfSoUfOzRnrUSI8a1flRdBYZ1WWgUeseR+cgo9Y/aZRhCDqHGqVhRu16Gp3PoHOEUQUj0fkcOp83qnq0UYPGoHMsOl80qrYYnePROcGo4lfQ+So6J6FzMjqnoHMaOkuMaj8dnW+gcwY630LnLHTORuccdM5F5zvonG9UcgE630Pn++hchM4l6FyKzg+MqluOzhXoXEmeq8jzY3SuQec68vwEnRvQuZE8N5HnZ+j8HJ1byPML8ixD51by3EaeO9C5kzzLyfNrI3MUnbvJs8LIHDUyR8mzkjz3Gpmj6PyRPH8yquSgUXmHyPOwUfm/GLWo2qiuR4xa8ptR3Y4ZtfE43p0watNJo8ynjNr9J979ZVTFGaOi5/Dub7z7x6gjtUYNvoB3F40a+q9RF+rwrp7UrIE0vqHU/H/SzMZSuybS7Mul9leI+0ncT+J+EveTVNpSsrfiNLxWcraWKq+XkjdIe/OkdL50/P/+jdHN0sl20vD2Ut2t0oTbpHq3SxM7SS07S3PulFrdJc3rKnXsJq28R+p0r7S6B6Ozp7T1fqnPA9L23pK3j/R/p2SWp9sBVhitpFOSRpil0xZppE1q4BBvUqmRW7xJxZtU7HrxJpUWhMSuF7ueb0bFrpf6JqSdScmf5kTISMGcdLBQGjBAOvSoVPSYuPPFnS/ufGn0YKnxUGnqU3zzaalkuJQ3Qlr4rLidpEWjxO0kbifJMJZvjoNgsbTrJSn8Mt+cIBVMlKpelQa+xjcn882pUs00aczrUpM3+OabUtO3eJ7OlPJn8823+eZcack8qdt8aeO7fPM9vrlQMi+Sdi/mm0v55jIpupyx9aE06CO+uZJvrpZqP5bGreWbn/DN9XxzozTjU6ntZ3xzM9/cIi0rlbqXSZu+5Jvb+OZ2ceNLFV/xza/55i6+uVs68q00+Du+uYdvVvLNvcjbR9/8yDcP8M2DfPNn+uYw36zim9V881e++Zu0+SjfPM43f+ebJ/nmH2KG8s3TfPMM3zzLN/8WM5Rv1vLNC3zzIt/8l16s45v1TFpW36TuDU3a1Mgkc2OTNl9mkvVykyqamtjzJva8SfGrTOx5E3vexJ43ady1Jva8ScXXm9TsBpNm5JnUNt+kJTeZ1O5mvtmOb7bnm7fyzdv4Zke+2Ylv3sE37+SbXUwa1JVv3s037+Gb3flmD5Oa9uSb9/PNB/hmb77Zh28+ZFK3h/lmP75p5Jvim2aTdltMKrDxTTvfdPJNF9/0mFTj5Zt+vhngmyG+2d/EzWTiZuKbMb6Z4JtJvpk28RY18Rblm4V8cwDffJRvPmZS1UCTBj7BNwfxzcF8c4hJY54yqcnTJvqTb47gm8/yzedM9KeJ/jTRnyb6k2+O45vFJvrTRH+a6E+TiibyzVf55msm+tNEf5rUuMSkqa/zzTf45psm5b1l0sKZJnWZbdK6t03qO5dvzuOb800qf9ek4HsmHVxo0oBFfHMx31xq0pllJo1ablKjFSZN/sik1qv45mqT2qwxacFakzp/YtKa9Sb12WjS9k/55mcm7dxskn+LSQdKTSosM+nUlyZ2vEmnt5u4l0zseBM73sSON2nebpM6VpjY8SZ1+t6k1ZUm9d5r4q43cdebtPeAibvepP0/m5Q9bNLJKpOGV5tU96tJE34zqcUxkyYeN6nlCZPmnDTxDjXxDjWp518mlZ4x8Q41qexvk5z/mFRZa1LygklHL5qYn/RXnUnD6pl1qb6Z+WlmfpqZn2bmp1nLLjer+xVm5qeZ+WnW5qvMsl5tVkVLs6KtzKq+1qxBrc06cr1Zg28wqzbPrHH5ZjVta9b0m83Kv8WsRe3N6trBrCW3mdXtdrM2dmLodTZr151mhe8y61BXs4q6mVV1j1kD7zXrXA8zt5KZW8msqQ+Y1eZBsxb0MatzX7MWPmxWF4NZ64xm9TWZtdNslt9q1gGbWYUOs045zRrgNuu0x6yRPrMaBMyaFDSrVdisef3N6hgxa2XUrE5xs1YnzOqdMmtr2ix31qy9ObPSj5h1fIBZw4rw4zGzhj9uVt0TZk140qwWQ8yaPdSs9sPw42n8eAY/GODWkWaVPmfmDWrmDWpWfAx+jMWPF/GjGD/G48cE/HgFP141s9/N7Hf8mIIf0/CjBD+m48cb+DEDP97Cj1lmnZmNH3PwYy5+vIMf7+LHAvxYiB/v48diM3eSWX2WmbX9A/z4ED9W4MdK/FiFHx/jxxqzRqwzq956syZuMKvlp2bN2WRWh81mrfgcP0rx4wuzen1pVtlWs5zbzarcYVbyK7OOlps1dJdZF74xq/hbs5p9R3/soT8q6Y8f6I999Md++uOAWZt+Msv8s1m7D5lVUEWWv8D9V7gfgftRs2qOmTXmd7OanDSr5A+z8v4ky9NkeYYsz8L9b7jXwL0W7ufhfhHul+BeR5b/kWV9ixo0tGhSIwvvTwvvTwvvTwvvT4t6NbOo7EqLnFdZVNnComRLi45eY+FGsjA7LcxOCzeShRvJoub5Fs28ycLstDA7LcxOC7PTwuy0aHdHiwo6WVR1h0UD77ToXBeLRne1qHE3i6beY1Gbey1a0MOivJ4WLbzfoi4PWLSut0V9+1i08yGL/A9b2O0WdruF3W5ht1tUz2rRRJtFLR0W7ngLd7xFKzwW9fRZVOq3yB60aE8I7v3hXgD3KNxjcE/APQn3tEXNshbNyFnU9hGLlgywqFuRRRsf49HwuEW7nrAo/KRFhwZbVDTUojNPWTTqaYsaPWPR5BEWtR5p0fznLOr0vEWrR1vUe4xFW8da1OdFi7YXW+Qdb9H+ly3cRxbuIwv3kUV1r1k0YYpFLaZZNLvEwtvTwtvTwtvTwtvTIussiypmWxSdY1H1XIsGvWNRzXyLxiywqMlCi0rex6PFeLQEj5bh0Qd49CEercCjlXi0Co8+xqM1eLQOj9bj0QY8+hSPNuHRZjz6HI9K8egLPPqSfLfi0XY82oFHX+FROR7twqNv8OhbPPoOj/bgUSUe/YBH+/BoPx4dwKOf8OhnPDqER1V49Ase/YpHv+HRUTw6jke/49FJPPoDj/7EIx5l7jMW7T1rUfpvi47XWLiN6KPz9NFF+uhf+qiOPqpnZa9b2etW9rqVvW7V7sus3O9W7nerBjaz6tyVVo2+yqrGV1s1taVVbVpZteBaqzq3tmrN9Vb1ucGq7XlWefOt2n+TVdmbrbw7rbw7rbw7rbw7rWpxu1WzO1nVvrNVy++0qsddVm3uapW1m1UV91gVvdeq6h7U6UmdXtR5gDoPUqcPdfpS52HqGKhjpI6JOmbqWKljo46DOk7quKnjpY6POgHqBKkTpk5/6kSoE6VOnDoJqwalrKpJWzUma1WTQqtKHrFyu1u53a3cRVbuIit3kVU7n7TKP8SqA0OtKhxm1amnrRrxjFX1nrVq4kjqjKLO89R5gTpjqDOOOi9S5yXqjKfOBOq8Qp1XqfMadSZTZyp1plHndepMp86b1JlBnZnUmUWdt6kzhzrzqDOfOu9a1fI96iykziLqLKbOUuoso85y6nxInY+os5I6q6mzhjprqfMJddZTZyN1PqXOZ9TZTJ0t1CmlThl1vsS3bfi2A992oqecOl9T5xvq7KZOBXW+o8731Kmkzl7q7KPOj9T5iToHqXOIOoep8wv5VJPPEfL5jXyOkc9x8jlBPiepc4o6p6nzF3XOUuccdWqo8w91zlPnAnUu0W//0gf/0Qf1bZrawKY2jWxa8D+bOl9m05omNvVpatP2K2zyXmnT/uY2ZVvYdPJqm4ZfY1Pza22aeZ1N7a63aVkbm7rn2bTpRpvMN9m0u61NBe1s3Ow2bnYbN7uNm92m1p1smn+HTZ3utGl1F5t6d7Vp6902ue+xaW93m9I9bDp+n03D7rfpUi+bxve28d608d608d60aWM/jh+jTbtkU9hs0yGLTUU2m87YbRrltHEP2biHbOros2ml36ZeQZvKQjZmpo2ZaWNm2piZNmamjZlpY2balJ+1aVHOpq6P2LR+gE2GIpvKH7Mp+LhNB5+wacCTNp0ebNPIoTa1HGbTnKdt6vCMTStG2NSTY6z0ORv73MY+t7HPbexzG/vcpiYv2VQy3qa8CTYtfMWmLq/atG6STX0n27Rzik3+aTYdKMHL6TbVvWHThBk2tZhp0+xZNrV/26blc2zqMc+mze/YZH0XLxfg5UK8fB8vF9vUeCmZLSOz5WT2IZl9hJcr8XI1Xn6Ml2vxch1ersfLDXj5KZl9hpeb8XILXpbiZRlefomX2/ByO17uxMuvbLw1bbw1bbw18bICL7/Dy+/xshIv96JxHxp/tKn2gE3jDtrU9JCNWx0vf8HLarw8gsbf0HgMjcdtKjxh06mTNo04ZVO90zZN/AuNZ9F4Do01aPwHjedt9KWNvrSp+l80/ofG+nb60k5f2ulLO31ppy/t9KVde6+wK32lXceb2zWshV2XrrZr/DV2+tKuJdfZ1e16uza2sXO42rXrRrvCN9l1qK1dI9vZ1aC9XZNutavVbXbN62hXx052rbzDrl532rWni13xrnbuIDt3kJ07yM4dZOcOsrPL7exyO7vczi63s8vt7HI7u9yu4Ua76mTXBLNdLax2zbbZ1d5h13KnXWa3Xbs9dhX47Kry2zUwaNe5kF2T+9vVOmLX/Kidd6add6add6add6ZdyaxdR3N2DX3ErgsD7CousqvZQLtmPG5X10F2rX/SLsMQu8qH2hUcZtfBp+3MSzvz0s68tKvlKLvmPG9XhxfszEs789LOvLQzL+3MSzvz0q7GE/H3Vfx9DX8n4+9U/J2Gv6/j73T8fRN/Z+DvTPydhb9v29V2Lv7Ow9/5+Psu/r6Hvwvt3EB2nV6Mv0vx9wP8XU7tFXat+MiunqvsKl1tl30N/q6l9id21ay3a8xGu5pssqvkM7vyPqf2Fmp/Ydf2Mru8W+3av82u7A5q76R2OdnusmvmN3a1+5baFdTeQ+3vyfYHst1rV9F+ah+g9k9k+zPZHiLbKmr/Qu1fqX2EbI+S7TGy/Z3aJ6n9B7X/JNvTZHuG2mep/Te1a6hda9fJ89S+SO1/qV1H7XoO9rhDaujQrkYOhRs7dOgyh4oud+hMU4cmNXOoVXOH5l3lUMerHVrZ0iF7K4f2XOtQvLWD+8fB/eNQkxsdKsl3KK+tQwtvdqjLLQ5tb++Qt4ND+29zKHu7Qyc7OTS+s0PNuzg08y6H2t1N7W7U7k7te6l9H7V7OjSyl0MNelP7QWo/RO2+DvXs51CpgdqitonaFodqrA6NsVPbSW0XtT0OrfE61MdP7QC1Q9QOOzSswKFLEWrHqJ1wcJs7uM0d3ObUzlG70KEBAxw6/Si1H6P24w7NecKhDk86tGIwtYdS+ymHok87VD3coUEjqP0stZ9zqM3zDi0Y7VDnMdQe65D7RYf2FjuUHu/Q8ZcdKn7FoWavOrh9HNw+1J7ikGGaQ+UlDgWnO3TwDYdGzHCo3kyHJs5yqOXb1J7jYFY6mJUOZqVDFQsczEoHs9LBrHQwKx2av8yhTssdWv2hQ70/cqhypUPJ1Q4d/dihoWsdurDOoenrHcrf6NCiTx3q+pmDHe5ghzvY4Q52uEN1XzrY4Q52uIMd7lD3coc2fe2Q+RuHdu+mByroge8cGvW9Q41+IIe99MB+euBHh3r9RA4HyeEQPXCYHvjFodpqcjhCDkfpgWP0wO/kcIIc/iCHU/TAaXL4ixzOksPfeFFDDrXkcJ4cLuLFJXKoI4f/yKG+Uy0bOjWnkVMdGju14jKnrJc7VdHUqWgzp6qvdPK2dPK2dPK2dPK2dGr1tU71bu3U1uudct/g1NE8p4bmO3XhJqeKb3Zykzu5yZ3c5E7tvM0p/+1OHejkVGFnp+rudGrCXU61uNup2d2c6t7dqU33OmW+z6ndPZ0q6uXUmQecGvWgk5500pNOdezn1EqDk5500pNOetKpI1YnPemkJ530pFOdPU560klPOulJp9Ihp46HnfSkk550akbMqbYJJz3plCHtVHnGqWDOqYOFTo0Y4FS9IqcmPuZU+8edWv6EUz2edGrzYKcKhjpV9ZRTA592cvM4uXmc3DxObh6nej3vVNlop5xj4DPWyf52co87uced7G8n+9vJ/obPJKe8k53aP8Wp7DT4lDg1frpTzd+Ezwynus10auMsp/Q2fOY4NWCeU6ffgc+7ZPMe2SyEzyL4LCabpWSzDD7LnTr3Idl8BJ9V8FntVKc18FkLn0+cqlzvVHIjfD6Fz2dONf0cPlvg84VT68rgsxU+2+Czw6mTO+FTDp9dTuYkfL6FTwV89sDne/j8AJ+98NkPnwPw+Yle+Rk+h+BTBZ9f4PMrfI7A5yh8jsPnd/ichM8f8PkTPqfx5wx8zsLnb/j8A59a+FyAz0X4/AufOvjUc+lSfZfGN3Sp+f9cWtLYpW5NXNp4uUvBK1w62MylAc1dqtfCpYlXu9TyGpeWt3Kpx3UubW7tUkEbl6pucGngjS41usmlyW1dat3Opfm3uNTrVpfKOrjk7OjSkdtdGnyHS7WdXSrp4lJeV5cW3u1Sn3tc2t7dJW8PF29KF29K+PRyaUZvF29K+DzkkuFhl8r7wcfo4g53cYfDx+pid7vY3fBxutjdLnY3fHwunfG7NCoIn7BL8/q71DHiUmnUJXvcpT0JF7eOi1vHxa3jUptClxY84lLnR13aWuSSe6BLex93aeggly486VLxEJfyn3Jp0TCXug53aeczLvmfdenASJeGj3Kp7nmXJrzgUruxLi0b55KKXdr1kkvhl106PcGlkRNdajDJpTmvudRhiksrprpkLXGp4nWXom+4dO5Nl0a/5VLjWXg226VOc/BsLp6941LlfDxbgGfvuTTufTxbjGdLXNzgePYBnn3o0v4VeLYSz1bh2cd4thbP1uHZejzbgGef4tkmPNuMZ1vwrBTPylza9CWebcOz7S7ek3j2FZ597eI9iWe7XepZgWff4dn3Lu4cPNuLZ/tcmvojnv3k0uqDLvU+hGeHXUr+4tLRajw74lLToy5NPwbH311ad8Klvn/A8ZSLGenSyb/os7P02d9wrKHPaumz83C8SJ9dos/q4FjPrYn13Wrf0K3ljdzq0djN/e3m/nazt90a1cytRs3d7G03e9vN3nazt93sbbcGtXar5nq3xtzgVpsb3VqQ71bvtm5tvdkt9y1uHW3v1tAObl24za3pt7uVf4db6zq71beLWzvvcit7t1snu7k1vrtbzXu4NfM+t7rd79bGXm4Fe7t18EG3BjzkVr2H4dgPjkY4Co5mOFrgaIOjHY5OOLrh6IGjz61SPxyDcAzBsT8cC9yaGoVjHI4JOKbgmHbzloRjDo6PuNX0UTgWubm94fg4HAe5tf9JOA5x69JQOA5zq+1wt5Y8A8dn3SofCcdRbp163q0RL8BxrFuzx8Gx2K1NL7llfhmOE9wqmgjHV92a9Jpbraa46Ue3epbA8XU3/ehW9Ztu+tFNP7rpRzf96NbquW760U0/uulHN/3oph/d9KObfnSrzzI3/ehW+kO3jq9w049uNVvtph/d6rrWrfXr3PKvd+vABrcKP3WrbpNbEza71W6LW8tK3dw3bu4bN/eNW6e3uzVyp1sty92a8zXefuPm7nZzd7tV9Z1bA7/H2x/cmrwXb/eT/49udjbeHnSzs/H2MPn/gre/4u0RvD2Kt8fI/3e8PYG3f+Dtn3h7Gm/P4O1ZN+9IvK3B21q8PY+3F/H2X7ytc8tQz6Py+h4FG3p0qpFHIxp71KKJR7Mv96j7FR5tauZRuLlHh67yaOTVHjW4xqNJrTzqcJ1HK1p7ZG3jUcUNHuajR+fyPcxHD/PRw3z0MB89zEeP4h09zEePxtzhUZM7PVrQxaPOXT3c3B5ubg83t0dDe3h04T6Ppt/vUf4DHm4bD7eNR/sf8ij7sEeX+nk03uhRW5NHS8wedbPC2wZvB7yd8HbD2wtvH7wD8A7COwzv/vCOwDvm0Zw4vJPwTsE7A+8svAvh/Qi8H4X3Yx6tHAjvJzzaMwjegz2qGQLvpzxq8zS8h3vUewS8n4X3cx4dHQXv0R41HQPvsR51eRHexR55x8P7ZY+GvQLviR7ekPCe7NH6KR7ekB7ubY8Kp3u4tz3c2x61m+nRslke9rVHu+Z42Nce9jW83/Wwr+G90MO+9rCvPSpY6lHVMo9GLfeo0QqP5n3kUcdVHu4aD3eNR9VrPdw1HjXe4NHUjR512uTR6s88cn7uUeUWjwZ/4VFtmUclWz3K2+7Rmh0e9fmKDMo9Su8ig288Kv6WDL7zaNEeMqj0aOcPZLDPo5P7yeCAR80PksHPZHCYDKrIoJoMfiWD38jgGBkcJ4MTZHCSDE6RwZ9o+YsMzqLlHBnUoOUfMjiPlgtkcAktdWTwH1rqe7WygVf2Rl7t+Z9Xgy7zqqaJV1ObetWmmVerr/Sq91VeVbbwKtnSq9prvBp3rVd5rb1aeL1XfW7wanueV+l8r47f5OX96FWzW7y8H73q28HL+9HLTePlpvFy03i5abxacpdX3e72qrybV8HuXp2616sR93nV4n6vZvfyqntvrzY96FX4Ia8O9fVqZD+vGhi9miOvOpi92mzxMhu9qrJ7mY1eZqOX2ehlNnqZjWgJelUdQkt/rxpH0BL1cmejJeGVM4WWtFeDs141KfSq5BEvu9qrNUVedrWXXe1lV3vZ1V5NH+JlV3u1bhhahnu1/xm0POvVpZFezRjlVdvRXq1/wSvDWK8OjPOqsNirupe8mvCyV+1e8WrZRK80yatdr3k1YIpX9aZ5NbHEq/bTvVr+hlfmGV7tfsurollenZnt1aQ5XrWa59WKd7zcM17uGS/3jJd7xqvJi71qvZSslnnVazlZfYi+j8hqJfpWk9Ua9K0lq0/Qt56sNpLVp2T1GVl9jr4tZPUF+srIaiv6tpHVDvR9RVbl6NuFvm/Q9y36KshqD/oqyeoH9O1D3370HUDfT+j7GX2H0VeFvmr0/Yq+39B3DH3H0XcCfSfRdwp9f6LvL/I7i75z5FeDvn/Qdx59F9B3ifzq0Pcf+dX30Ys+etFHL/roRZ8aX+6jF33q1MxHL/rkvMpHL/o0uKVPTVr5VHKtT51b+7Tmeh+3jE9783zcMj41bevT9Jt93Nc+rWvv4772cV/7NOx2n5rd4dOMzj517eLT+rt88t/tY0/7NLy7jz3tY0/72NM+9rSPPe3TqQd9GvGQTy0e9ml2P5+6G33aJZ/CZp9OW3waafOppcPHu9GnHm4f70Yf70Yf70Yf70afWoV9WtHfp54RnyqiPkXjPp1L+DQ55VPrDJqzPvUqRPMjaH7Up5oiNA/0qc0TaB6E5sFoHoLmp3yqHYbm4WgegeZn0fwcmkeheTSax6B5LJpfRHMxmsf7uK3R/AqaX0XzJDRP9mnnFDRPQ3MJmqej+U0fdwyaZ/pUPgvNb6N5jk8T5qF5vk/L3kXze2he6NOARWhe7NPEpT61/wDNy30yr0DzRz4VrfKpwcc+TVrjU4d1aP7EJ+sGn6o2+jRwk0+NNvs073OfOpb6VPoFOX/pU/VWn0ZvJ+edPs3/Ch++9qlsl0/x3T4d+danMd/hw/c+Laj0qfden7bu8yn5Iz4c8GncQZ/yDuHDYZ/6/IIP1T6lj/h04Td8OOZT/u/4cAIf/iD7U/hwGh/O4MNZfPib7GvwoRYfzuPDRXz4Fx/q8KGenx3tZ0f72dF+TWjsZ0f7texyv3SFX7ua+blh/Nwwfm4Yv9pf4+eG8ct8nV+HWvtV1MavBnl+zbnRrw43+bW5rV8F7fyqusWvUbf61eg2v+Z19KtnJ79K7/Areqdf57r4NbqrX627+bXyHr963evXnh5+DerpV839fk19wK9OD/q1uo9fzr5+VT7s12CDX03kV4nJr84Wv7Za/XLb/Trq8Gucy6+mHr8Wev3c1H5uaj83tV8Xwn4VF/iVH/VrXcyvvgm/9if9Gpb261LGrxk5v9o+4tf6AX75i/w68Jhfwx/3q/kgv2Y+6Ve3IXgzFG+G4c3TePMM3jyLNyPxZhTePI83L+DNWLwZhzfFft6LePMy3kzwc7/gzSS8ec2vHlPwZirelPh15nW8ecOvVjP8WvEW3szyq2K2XwPn4M1cvya/41fHd/FmgV/2hX5Vv483i/1qvNSv+cvwZrlfZR/6Ff8Iv1b6NWa1n5mIX2v9zET8Wo9fG/3MRPz6DL8+9zMT8esL/Crza+hW/NqOXzv86vIVfpXj1y6/jn+DX9/i13d+9jN+VeLXD/i1D7/249cBv7oexK+f8euwXyer8Ksav474teQ3/DqGX8f9KjyBXyfx65Rf7U77tfEv/Drr18Fzfo2owa9av2af96v7Rfy65Fe4zq/T/+Fh/YBaNgxwuwRkbhzgdgmo6PKAGlwR0KRmAXVoHtDmqwKyXh1QVcuARrUKqNV1Ac1rHVDPNgHeigFFbwzwVgzwVgyoY7uAVt4SkP3WgKo7BDSoY0CNOwU0/46AOt0ZUFmXgOJdA6q5O6Ax9wTU5t6AVvcIqHfPgCrvD2jwAwE1eTCgkj4Bde4b0NaHA3IbAjpqDGicKaA8S0ALrQH1sQe01xFQ2hXQBXdA070BdfEHtC4QkDcU0PFwQMMKAmoWDWhRLEAfBrQzGVA2HaAPAxqfC9CHAfowQB8G6MMAfRigDwP0YYA+DNCHARUOC9CHAfowoHbPBrRxZIA+DOjg8wHulgB9GOBuCah7cYA7OsAdHeCODmjixIDaT8LX1/B1SkCHpuJrCb5OD2jOGwH1mIGvbwVUMCvAbsbrOfg6L8Buxut38XpBgN0cUKNFeL0YX5cGVLoMr5fj9YcBjf4ooNar8Ho1Xq8JaM9avP4Erzfg9Ua83oTXn+H153i9Ba+/wOsv8XprQM7teL0Dr7/C668DWrALr3fj9bcBJb/D6z14XYnXewNasw+vf8TrAwENPRhQ00N4fRivfwloezX+H8Hr3wIqPhZgHuL/Cbz+I8A8xP/T+H8G/88GmIf4X4P/tfh/Hv8v4v+/+F+H//WCOlA/qOENg2r+v6CWNA6qW5Ogyi8PqvCKoOqaBTWheVDtWgS18eqggtcEdbBVUCOuC6rF9UEt+78fKOYFtevGoAbcFFS9m4Oa3S6o9u2D2nRrUOHbgjrdMaiRnYJq2Tmo5XcGZb4rqN1dgyrqFlSD7kHNuTeoHvcFtblnUAW9gjrzQFCTHgyq1UNBregblLVfUFWGoEYpqEbmoOZZguppC6rCHlTUGdQ5V1CTPUHeiEHeiEHeiEHeiEGN7h9U60hQ86NB9YoHtScR1KBUUI0zQU3NBtWpMKiyR4KKPxrUkaKgxgwMspeD7OUgeznIXg6yl4Nq8nSQeyXIvRLkXgkq+VxQtaOCKhkdVN6YoNaMDcr9YlBHi4MaNz6ophOCWvhKUH1eDWrvpKCGTg7qwpSgpk8LqsvrQW2fHlT6zaCOzwiqeGZQ+bODWvd2UN65Qe2fF9Sw+UE1WxDUoveC6vp+UDsXBZVdEtSlpUHN+CCoth8GtX5FUP6VQZ1cFdT4j8luLdmtC8qwnjw3kOenYJ8FNXMzeW4hz1LyLCPPL8lzG3nuIM+d5Fke1KmvyfMb8vyWPCvIcw8Zf0+eP5DnPvLcH1T3A2T8E3n+TJ6HgppYRcbVZPwr2G9BHTpKxsfJ+AQZnyTjU2T8Jxn/RcZnyfgcGdeA/UPG58n4AhlfCqpDHbn/R8b1Q6pqENKoRiG1ahzSistCsl4eUkXTkAY2C6lR85DmXRVSz6tDKm0ZUrRVSOeuDWly65A6tgG7IST7jSFV54c0um2IuznELAS7NaQ9HULMwhCzMMQsDKnXnWBdQszCELMwpKn3hNTp3pDKeoD1DOnI/SGNeSCkNg+G2MkhdjLYwyF2coidHNICU0i9LSFVWsHsIdU6QipxhdTZE9JWb0hJP1ggpHGhkPL6h7SmICR3NKSjMbAEWCqkhemQ+mRD2psLaegjITV9FKwopC4DQ9r+eEjpQSHulBB3CthTYMNC8g4P6fgzIRU/G1L+cyGtGwU2OqT9L4Q0bGxIzV4MaVFxSH3Hg70M9kqImznE2zDE2zDE2zCk7DSwErDpIbV9M6T1M0Lyzwzp5KyQxr8NNhdsXkiG+SEdeDek4e+F1Pz9kJYsAlsCtjSkwg9Cqlse0swVIXVbGVL5KrCPwdaENGFdSO3Wh7RxQ0jBT0M6tQlsM9gWsNKQVBbSwS9DGrEtpBY7Qlq2E6wc7OuQBnwTUr1vQ5pdEVL3PSHt+h7sB7B9YPtDan8gpE0/hejBED0YogfBqsF+BfstRA+G6MEQPRiiB0P0INifYH+BnQ3RgyF6MEQPhlR0PqQGF8EugdWB/QdWP6wzDcKa1CisDo3D2nxZWAWXgzUFawbWPKwVV4XZx2H2cZh9HGYfg7UGawN2A9iNYTW6Kax5bcPq2S6silvCGngr2G1gHcE6gd0BdmeYd2FYk7uG1bFbWKX3hBW9F6wHWE+wXmAPhGV/MKzqPmGN7htW635hrTSACcwEZgGzgdnD6uUMa48rrEGesBr7wprvBwuChcD6g0XAomFu5bDKEmHFU2HVpMPMQbBCsEfAHgUrAhsI9kSYORhmDoZ1ZEhYY54Kq83TYMPBRoA9C/Yc2PNgo8PqPSasyrFhDX4xrCYvhbVgPNgEsFfAXgV7DWwy2FSwaWElXw+rdnpYJW+G1fmtsLbOBJsN9jbYXLB3wOaDLQB7L6xx74eVtzisNUvCci8L6+gHYB+CfQS2Emw12Mdga8E+AVsPtjGsvZ+GNfSzsJp+HtbCLWHuZLAysK1g28F2gH0FVg62C2w32LdhdfkurO17wkpXhnXhh7Cm7wP7EewA2EGwn8EOg/0CVg12BOw3sGNgv4fZxWFuk7COnwqr+HRY+WfAzoL9DVYDVgt2Aewi2L9gdWD1+iu/QX+ta9hf3v/11/7G/TWsSX81a9pfi67or75XgjUHawHWEuwasGvBrgO7HuwGsDywfLCbwG4GuwWsPViH/tp5W39lb++vS536cyP350YGuwvsbrBuYN3BeoDdB3Y/WC+w3mB9wB4CexisH5gRzARmBrOC2cAc/dXW1V/r3f3l9/bXSV9/jQ+AhcDCYAVgEbAYWAIsCZYGy4DlwB4BGwBWBPYY2ONgg8CeBBsCNhRsGNhwsGfAngUbCTYKbDTYC/1lGNtfB8b11/Di/mo+vr+WvAz2CthEsElgk8GmgE0DKwGbDvYm2AywmWCzwN4Gmws2D2w+2Ltg74G9D7YIbAnYUrAPwD4EWwG2EmwV2Mdga8HWga0H2wD2KdhnYJvBtoCVgpWBbQXbBrYDbCdYOdgusG/AvgWrANsDVgn2A9g+sP1gB8AOgv0MdhisCqwa7AjYb2DHwI6DnQD7A+wU2Gmwv8DOgv0NVgNWC3Ye7CLYv2B1YPUKeAsW8BYs4C1YwFuwQIYmYJeDXQF2JVhzsBZgV4NdA3Yt2HVg14O1AcsDywe7CexmsHZg7cE6gN0GdjtYJ7DOYF3A7gK7G6wbWHewHmD3gd0P1gusN1gfsIfAHgbrB2YEM4GZwaxgNjAHmKuA/iug/wrovwL6r4D+AwuDFYBFwGJgCbAkWBosA5YDewRsAFgR2GNgj4MNAnsSbAjYULBhYMPBngF7Fmwk2Ciw0WAvgI0t0KVxBZpRXKCu4wu08+UCZV8Bmwg2CWwy2BSwaWAlYNPB3gSbATYTbBbY22BzweaBzQd7F+w9sPfBFhVo2JICNVtWoEUfFKjvhwXavwJsJdhqsI/B1oKtA1sPthHsU7DPwDaDbQH7AqwMbCvYtgIV7yhQ/lcFWldeIO+uAm5isG/BvgPbA1YJ9gPYPrAfwQ6AHQT7Geww2C8FzL8C5l8B86+A+VfA/AM7AfYH2Cmw02BnwM6C/Q1WA1YLdgHsYoGG/lugpv8VaGG9iPo0iGhvw4iG/i+ippdFtLAJWFOwK8CuBLsKrAVYy4iOXhPRuGsjymsd0ZrrI3LfAJYHlg/WFuxmsFvA2oN1AOsIdntEyTsiqu0cUUmXiDp3jWjr3WD3gHUH6wHWE+x+sAfAeke0oE9EvftGVPlwhDdghDcgmAnMAmYFs4M5wVxgnoiOeCMa44+oTTCi1aGInP3BCsCiYHGwBFgKLB1h/0bYvxH2b4T9G2H/gg0EewJsENhgsCFgT0XU6+mI9gyPaNCIiBqPjGj+c2DPg40GGwM2DuzFiOwvRVQ9PqLREyJqPTGila+CvQY2GWwqWAnY6xFF34jo3JsRTX4roo6zIiqdDTYHbC7YO2Dvgi2IcAtHuIUj3MIR9VwaUcUysOVgK8A+AlsVUdXqiEatiajVuohWfBKRdQPYRrBNYJvBPo+ooDSiM19ENOnLiDpsi2jzdrCdYF+BfR1Rj28i2r07oqKKiBrsiWjO92A/gO0F2w92IKLlP0Vk/jmiQ4ciGlkVUctqsF/BfgM7GtHE4xG1PxHRppMRhU9FdPpPsL/AzoKdi2hATUT1aiOafT6i7hcj2nUJrA6sXlSz60elhlEdbBTViMZRtWgS1bLLwa4AaxblDo5yB0e5g6PcwVGdagV2Hdj1YG2iKsyLqu7GqGbeFFW3m6MqbwfWHuzWKLMvyuyLMvuizL4osw/sLrC7ozrZLarx3aNq2yOq9fdF5b8frBdY7yi7N8rujbJ7o+zeKLsXzARmjmqYNapm9qgWOaLq64pqvxvMC+aPal0gKm8oquPhqIoLosqPgsWiSieiupCMano6qi7ZqLbnwB4BGxDl/oiqz8Co9j4e1dBBUTUdDDYkKvdTUR0dFtW44VHljYhqzbNgz4GNinIDR9V5TFRbx0aVfDGq2mKw8VHeflHeflHeflHeflHefmBTozoyLaoxr0fV5o2oVr8ZlfMtsJlRTZ0dVac5UZXNjSr+TlQ188EWRNVrYVR73o9q0OKoGi+Nav4ysOVRVX8Y1eiPomq9KqqVq6OyrwFbG9XkT6LquCGq0o1RRTdFde4zsM+j6lkaVcUXUQ38MqpG26Katz0q686oqr6KatTXUbX6JqoVu8EqojrzXVSTvo+qww9Rbd4bVcH+KL0X1Zyfourxc1S7D0VVVAVWHaX3ovRelN6LcntEuT2i9F6U3ovSe1F6L0rvgZ2L0ntReo8+Ox+l96L0Hn1WR5/Vi2lZ/Ri9F6P3YprQOKZ2TWLaeHlMwStiOtUsppnNY+rWIqbyq2MqvCamulYx9m6MvRtj78bYuzH2LthNMflvjulku5jGt4+pbYeY1t8W490X490X490X490X490X07C7Y2p2T0yLusfUt0dMx++Lqfj+mPIfiGld75i8fWK68FBM0x+OqYshpu3GmNKmmJpaYlpojamPPaa9jpiGumLK88S0xhuT2x/T0UCM2zemzv1j2loQUzIaU20spgWJmHqnYqpMxzQ4G1OTwphWPxKT89GYjhTFNGZgTG2eiDH3Ysy9GHMvxtyLMfdizL0Ycy/G3Isx92KyPx9T9eiYRo+JqfW4mEpfjCn6Ukznxsc0eUJMHSfGVPFqTANfi6nRlJjmTY3JWhJT1esxjXojplYzYlrxVkwFs2I6MzumSXNi6jAvpt3vxFT0bkwN3otpzsKYzItiOrQ4ppFLY2r5QUzLl8cUXhHT6Y9imrgqpvYfx7RrTUwD1sVUb31MszeQ46fkuCmmEZtjarGFbEvJsYwcvyTbbWS7gxx3kmM5OX5Ntt+Q47fkWEGOe8ixksx+IMd95LifHA+Q2UEy+5kcD5NjFZlVk9mRmPb/Ro7HyOx3MjtBZn+Q4ykyO01mZ8jsLJn9TWb/kFktmV0gs4vk8y+Z/Udm9eJyN4irtmFcJf+Lq/NlcW1tEtfgpnE1aRbXgivj6n1VXEdaxDWmZVxtWsW1+tq44q3jqrk+rqk3xNXpxrj25Mc1qG1cjdvFNf+WuOy3xlXdIa7RHeNq3Smu0jviit4Z5+aNa17XuHp2i6vinrgG3htXq/viWtEzLmuvuKoeiGvSg3F1eCiuzX3jKugXVwNjXHMUVw9zXLstcY20xdXSEddyZ1xhd1ynPXFN9MXVPhDXrmBcA8Jx1SuIa3YkLsXiOhiPa0QyrnbpuDZm4grm4jpVGNfMAXF1K4qr/LG4hj8eV/NBcS15Mi7DkDjvvTjvvTjvvTjvvbiyz8Z1aWRcM0bF1Xd0XPtfiGvY2LiavRjXuuK4vOPjOv5yXNNfiavLq3FtnxRXenJcTafGtXBaXH1ej+vo9LjGvRlX3ltxrZkZ597F97fxfS4evxNX5Xx8X4DvC/H4/bici/F9CR4vw+PlcZV9iMcf4fEqPF4dV681eLwWjz/B4w14vBGPN+HxZ3FmHh6X4vEXePwlHm/D4+14vDPOvsXjr/H4GzzeHWff4vEePP4+LvMPcR3ai8f78fNAXJt+wuOf8fMwflbF1b0aj3/Fz9/ianEsrmXH8fMEfp6Ma8Ip/DyNn3/FVXgWP//Gzxr8rI1za+DnRfz8Fz/r8LNeQpfqJzSjYUJ9/5fg1k1w6yaU3zShdVck5L0yoQvNE5reIqEuLRPafk1CQ69NqGnrhBZen+Ctl+Ctl+Ctl1DntgltvTmh5C0JNbk1oQUdEurdMaEjtyc05o6E2tyZUFmXhOJdE6q5O6H59yTU696E9vRIaHTPhFr3SmjlAwlFH0zoXJ+EJvdNqGe/hCoMCQ1UQq3MCa2wJGS1JXTGntAkZ0Id3Ant9iRU5EuoQSCh5cGEzOGEDvVPaGIkofaxhDbFExqQTKheOqHZmYSUS+hgYUIjBiTUriihjY8lFHw8obonEpr5ZELdhiR0YGhCw4cl1Hx4gr5LcGckuDPwaVRCXUcntPMFfBqboO8SWlSMT+MT9F1Cxa/g06v4NClB3+HTVHyalqDv8Gk6Pr2JT2/h00x8mo1Pc/BpLj69g0/z8WkBPi3Ep/fxaTE+LcGnZfi0HJ8+xKeP8GlVQqWr8WkNPq1NaN4n+LQBnzYmeOfh02Z8+jzBOw+fvsCnLxPqsQ2ftic0cmdCLcvx6euEwt8kdHo3PlUk1H1PQru+x6cfEmqxL6Fl+/HkQEKnfkpows94cjih8qqECqvx5EiCGzfBjYsnxxMafwJP/sCTUwllT+PJGTw5Sz/9jSc1eFKLJxfw5CKe/Isn/+FJvSQ3RlJHGyY17n9J5l2SeZdUsmmSeZdk3iWZd0nmXZJ5l1SnVkmVXZtk3iXVuE1S829IqteNSVXnJzW6bVId2yVVektS0VuTanRbUvM6JmXtlFTVHUmNujOpDncltblrUgXdkmrQPak59yZlvi+pQz2TGtkrqfa9k9r0YFIDHkqq3sNJze6XlIxJHVRSE8xJtbMmtdGWVKEjqTpnUjPdSRm8SR3wJblvk9y3Se7bpLIFSV2KJLUollTfRFL7k0kVp5PKzyZ54yV54yV54yV546F/IPofR/+gpPIGo38I+p9C/9PoH47+Eeh/Fv3Pof959I9G/xj0j0P/i0nuC/SPR/8E9E9E/6tJ9iz6pyS1Yir6S9D/elKT3kD/jKR2v5VU0Sz0v53U8jnon5fU6XeSmvgu+t9LatdC9C9KqsWSpJYtTSr4QVKnlqN/RVLdViZVviqp4R8n1XxtUkvWJeVfn9TJDUnN+DSprp+hdXOS2zbJbZvUurKkvFvRui2p6TuS6vJVUnvLkxq6C627k1rzLVq/S6p2T1IllWjdm1TlPrT+mFSbn9B6EK2Hkqo5jNZfyPpXtB5B61G0Hkfr72R9Eq2nyPpPtP6F1jNoPYfWGrL+B63n0XoRrZfQWofW/9BaP6X2DVPa1SilAY1T3BYpbosU77sU77sU77sU77sU77uUhl+TUvNrU1p/XUr+61O61CalGXkp9c1Paf9NKQ27OaX8W1Ja1z6ldIeULtyW0sLbU+pzR0pHO6c0rktKeV1T3LUp7tqUmtyb0oIeKTl7pnTk/pSmPpBSpwdTKuuT0qC+KTXul9JKQ0p2pXTOlNJkS0o9bSlV2FMa6EyplTulFZ6UCnwpnfGnNCeYUo9wilmX0sgIumIpZh26kilmXYpZl2LWpZh1KU0YkGLWoeuxlAofR9egFDsWXUNS7NgUOzalrsNT2vkMup5Nqdlz6BqVknc0ul5IafpYdL2Y0t5idI1H1wR0vYKuV1OqnYSuySnuCnRNS3FXoOsNdL2JrrfQNQtds9E1B11z0fUOut5F14KURi1E1yJ0LUbXUnQtQ9dydK1A10foWoWuj9G1Bl3r0LWevDag61Py2oSuzeS1BV2l5FWGrq3ktQ1dO8hrJ3mVk9cu8voGXd+S13fo2kNelej6gbz2oetH8jqAroMpdT6ErsMpDf6FvH5NafUR8jqaUs0x8vo9pV4nU9rzR0qj/0yp9V8plZ5JKXoupUY1Kc37JyXr+ZSqLqQ06VJKHepS2v1fSkX102rZMK3ljdIKN07r9GVpzb48re5XpLln0xrRPM09m+aeTXNTpLkp0twUaW6KtE62SWt8Xlpd89PaeVOankur2S1pei4tb4c0PZfW9NvT9Fxaezun6bk0PZem59L0XJqeS9NzaXouTc+l6bk0PZfWnj5pei6t1v3S9FxaXJ/0XFrzLGl6Lq0qe1qjnGn2a1qbPWn2KxoCaAiiIYyG/miIoCGGhjgakmhIoyGDhhwaCtEwAA1FaHgMDY+jYRAankTDEDQ8hYZhaBiOhmfQ8Cwanktzy6JhdJpbFg1j0xr8IhpeSmv1eDRMSKvmFTS8mlav19AwOa3RU9FQklbp62h4I61GM9LcE2lZZ6W5J9LcE2n1mJfmnkhr5LtoeC+tTQvRsCitekvQsDQtfYCG5WnmXJo5l2bOpZlzaeZcWuvXpZlzaV3akGbOpdX3szRzLq3iLWnlf5HW9rK0hm5Nq+n2tNbsSMv9VVq15WmV7Eqr9+60Kr9Na8x3abX5Pq2ySjzfm1bj/Xj+Y1r2n/D8YFqTD+F5VVoVv+D5r3j+G54fxfPjaTU4gecn0zKfwvM/09yxeH42rV3n8LwGz2vx/DyeX8TzS3heh+f1MjpZP6PxDTPq+r8Mb7oMb7oMb7oMb7qM0ldmeNNltLBFRu6WGR29JqOSazPq3DqjyuszGnxDRm1uzGh1fkbxthluiQy3RIZbIsMtkdHkjhl17JRRxR0ZdmtGre7KsFsz7NYMuzXDbs2wWzM63TOjib0y6t47o10PZjTioYxaPJzRxn4ZFRozqlNGS8wZGazwtcHXAV8XfN3w9cLXD98AfEPwDcO3AL5R+Mbgm4BvCr5p+GbhW5hR2SPwfRS+j8F3IHyfyOjcIPgOzqjnUPg+Bd+n4fsMfEdkVDQSvqMyWv48fF+A75iMZo+Db3FGB1+C78sZtXslo/KJ8J2UUfPJ8J2SkX8afEsymjE9o75vwndGRsUz4Ts7o+1vZzR0bkZN38lozXz4Lsio9r2MFryfUe/FGe6IjMYsy3BHZHjPZbgjMrznMlq5OsN7LqNG6zK85zKybsioamNGkzZl1GNzRrs/z2hkaUYtyzLa9GVGA7ZlVG9HRst2Zv7/H5469XWG+zWjbt9muF8z3K8Zta3MaOcPGWX3ZdTsx4wWHcjIexAvf85o+uGM+vyCl9UZjTuCl0cz2noML3/Hy5Nk/wde/plRzWm8PIOX58j+b7z8h+zP4+UFvLyEl3V4+R9e1s+qQcMsMy4rc+MsMy7LjMsy47LMuKwmNM8y47Ls1SwzLstezbJXs+zVLHs1y17NslezOn5TVsU3Z9Xllqz2ts9qaIes8jpmteb2rJJ3ZNXkzqwWdMnK2TXLDZHV1Huy3BBZVffIckNk1bFXVqUPZDXwwaxaPZTVir5Zble4GbPcrnAzZ3XIktVEG9wcWe1yZjXCDTdvVht9cAvALZTVkjDcCrI6GYFbDG6JLG85uKXhls3yloPbI3B7FG5FcBsItyfgNghug7M6MgRuT8Ht6az2DIfbCLiNhNtzcHsebi/AbQzcxsGtGG4vwe1lfJsAt4lwmwS31+A2BW7T4FYCt+lwexNuM+A2E99mwe1tuM3Ft3lwmw+3Bfj2Htzeh9virLYugdsyuC3PavWHcPsI31ZmuVvhtgbf1mY1+RO4bchyP8BtE9w2Z7X5c7iVwq2MTL+E2za4bSfTnXArJ9OvyfQbuH1LphVZ+g1ulWT6Q5Z+g9v+LP2Wpd/g9nOWfsvSb3CrztJvWfotq8pjWfotS79lVfZHln7LqvFfWa08k6Xfsjr3d5admlXP81l2apadmmWnZtmpWY2sn2On5rSpUY53XE71muR4x+V4x+V4x+V4x+VkaJHTgatzGn9NTl2vzWnndTkNuz6n/Bty2p6XUzo/p6Ztc1pzc07uW3KqbZ/jZs1xs+a4WXOaekdOne7MaU+XnEZ3zal1t5xK78lp4L05tbovpxU9cyrolVOD3jnNeTAn80M5ne6b08R+OXU35rgdchphznE75FRuy2m4I6fmrpzWu3PKenO65MtpUSAnbyin4+Gcphfk1CeaY77lNC6RY77lmG855luO+ZZjvuWYbznmW04rB+YUfSLHfMtp3uCcrENzqnoqp0lP59TjmZx2j8hp5Mic2o/KadfzePRCTi3G5rRxHB4V51T3Uk5LXs7J/0pOJyfmNGNSTn0n57R/Sk7F03Lq8npOe6fnNPTNnPLeynGv5rhXc9yrOa2eC493cqqZn9P8BTnZF+ZU/X5Okxfn1HMpPJblNGp5Th1WwOOjnIpWkdXHZLUGHuvIaj1ZbYDHp2S1iaw2k9UWeJSSVRlZbYXHNnjsIKuvyKocHrvIajdZfQuP7+DxPVlV5uTcC4998Pgxp14/weMgPA7l1LEqxz6Fx6/w+C3HPoXHcXicgMfJnMKn4HEaHn/lpLPwOAePGnjU0jPn4XERHv/Co46eqVeo/AaF2t6wUEP/V6imlxVqTZNCbtVCbtVCbtVCOa8qVE2LQs1vWaherQpVfW2hJrcuVM82haq4oVCj/h9HZx+f9fz98SSTJJPIpJKkkkwqfZOUvEqSSpIk6ea6v7/bdbvrdlcmqWQkSZJMJqlMksQkmZnKzMzMzEpikiRJ8ns+fn+c/855vc95vV7X+3Pef11XGNSnh0E7expk6WVQ594G7bjaoOnXGNSmn0Fl/Q2aNsCgI9cZtOJ6g8bcYFDrIIMWDDYof6hB9TcZVPQ/+riZPkbQx0iDuo2ij9H0MYY+ZNCWsfRxB32Mp48JBk2YaNDxu+ljMn3cY1DzVIMWTaOP6Qbtvd/Am8HAm4E+Zhl4MxiUO8fA/kYf8w3sbwb2N4OmWujDatByu0GjnAYddtGHx6CBPoPq/AalCwwaEDJod9ggd9SgvEID71QD71QD71SDNmUMmpmljwUGrS42aPxCg449ZtCqxw0ausSgpqUGLVxm0OASg6qfMii03KBeKwyqetYgw3MGdXreoG2rDZq3xqCOaw0qfcmgKS8bdKrUoHXrDRpZZtCh1wxa9rpBI94w6OAmg5JbDOpfblDNWwbF3zao6zsGVWw3cLcZuNvQ4H0Dd5uBu83A3YYGH6PBJwbuNgPfUjT4DA0+N/AtNfAtRYMaNKhFg68M8n+NBt+gQQMaNKJBExp8jwY/oMEBNDjI7IfQ4Cc0+BkNWpn9V2b/DQ1+R4NjaHCc2U+gwV9o8Dca/MPsp5n9DBq0MWr7WUYZzjaq0zlGbcsxamp7o06fZ1Tp+UZNucDI7mZUSa5RIzsb2d2M7G5GjehqZHczKnm5Uf2vMKqmu1Hxnkb17WVUxVVG2a42qss1Ru3sa5Slv1FtBxi14Tqjpl9vVJsbjCobZJQGG3VkiFErbjJqzP+Mah1u1IIRRuWPNKr+VqOKRhs1cIxRdbcb5R1rVLc7jNo93ij3BKPyJhq15W6jZk02KuceozZNNWrmNKPaTTdq9f1GjX/AqGMzjVo1y6hxs41qetiohXONGjzfyPvUyPvUqEEWI+9TowrsRvV0GnkrGHkrGHkrGHkrGDWnwKgOIaPKw0bNjhp1MmbU2rhRE5NGnUgZtSZj1ISsUS0LjFpcbNSwhUY1P2bUoseNeM2ovUuNiiwzqneJEa8Z8ZoRr8H3s/D9HHw/D9+rjXiNM9fC90vw/TJ8lxrxmlGTyjjzNfh+Hb7fMOI1o5ZuMfId5cy34Ptt+H7HyHfUqNgOo/rs5Mz3ObPCyN5mZG8zsrcZlfsJZ1ZyZpVRZz4zav3naLwPjfdzZg1n1nLmV2j8NRp/g8YNnNnImU2c+T0a/4DGB9D4IGce4szDnPkzZ7ai8RE0/g2Nf+fMPzjzOGee4MyTaPy3UdP+4czTnHmGM9uYdPosk0rPNmnUOSYdzjGppL1JIzuYdOh8k5ZdYNKIC02qzTUp2dmk/l1MqrnEpHhXk/rmmbjXTNxrJnXpYeJeM3GvmbjXTNxrJpmuMSm3n4l7zcS9ZtKZ60xaf71JU2/gzEGcOdikKUM58ybO/B9n3syZIzhzJGeOMungaJOWjuFMceZYzryDM+/kzAmcOdHEu9SkvZM58x7OvJczp3HmdM6cYdL2B0wyPGhSp4c4czZnzuHMuZw5nzONJp0ymbTOYtIkG2faOdPJmW7O9HCmz8TOZlJLgUmLQyYNi3BmlDMLOTPBmUmTImmTeheZVJ018UYw8UbgzIWcuYgzF5u0bYlJ854wqeOTJm0tMWnO0yZ1eIYzV3DmSpNOPmfS2udNmviCiW+oiW+oiW+oScdfNmn1K5z5qolvqEmLNpg0dKNJTW+YtHCzSYPfNKmx3KTirSYN2mZS1TsmFbxrUs/3TKrcaZL/AxNvUhNvUhNvUpO67TFp9ycmzf7UpPafmbSl2qRZe03K2W/Spi9MmvmlSe2+MmljnUkz6k1q22DSqm9NGvedSUebTFrZbJJaTDpywKQVP5o05ieTWg+btPwX/PKrSfVHTCo6atLAYybV/WFS+k+TBvyFX07il1Nodxrt/kW7/9DuLLMq2ppla2dWlxyzdp5rluU8szqfb9aOjmaZOpmVm2vW9ovMvA/MvA/MvA/MvA/MvA/MKu1m1pTuZp3qYda6K83sa2b2NTP7mlkT+5p1op9Za641a8J1Zh0faNbifLOGDTKr+UazFg0xa+hNZjUNM/MeNfMeNavxFrOKbzVr0GizGm4za8HtZuWPNatynFn+8WZ1n2DWnrvM8t5tVrfJZu2eYpZ7qll508zadZ9ZzvvN6voAM81kplnMNJuZHmamuWa1nW/WBoNZ001mtbGYVWY1a5rdrDMOs9a7mMnDTF5m8jNTATMFmSnMTFFmijFTnJmSZh1MmbU0Y9bwrJk7jZmKmWkhMz3GTI8z0xJmWspMy5iphJmeYqblzLSCmZ5lpueY6Xmz6lebeRsw01pmeomZXmamV5hpPTOVMdMGZnqdmd5gps3MtIWZyplpKzO9zUzvoNO76LQDnXai0wfoVIFOu9BpNzp9bNa8T8zq+KlZW6uYqZqZPmemfcz0BTPVMFMtM9Wh09fo9A06fYtOjWatbjJrfLNZx34wa9UBs8b9aNbRQ2atPGyWfjHrSKtZK46YNeaoWa2/m7X8D7NG/WnW4RNmlZw0a+Qpsw79Y9ayf80a8R+ctbFoaVuLhrezqOUcixafa9Gw8yxq7mBRrKNFfTpZtPdCiyIXWdT7Youqu1gUutSiXpdZVJVnUUE3i3p2t6iyh0X+Ky3qfpVFe3pbeIdaeIdatLufRe5rLcq7zqJdAy1y5lt4F1h4F1h4F1h4F1i0c5hFluEWdR5h0Y5bLDLdalHuaIu232aR4XaLOo21aNs4i+aNt6jjBIu23mXRnLst6jDZovIpFs2ealH7aRZtuc+iWfdblPOARZtmWjRzlkXtZlu08WGLZsy14DMLPrPgMws+s+AzCz6z4DMLPrPgMws+s+AzCz6z4DMLPrPgMws+s+AzCz6z8O208O208O20sKdZ2NMs7GkW9jQLe5pF45ZYdHSpRSuXWaQSi448ZdGK5RaNWWFR67MW3qAW3qAW3qAWlayxaORaiw69ZNGyly0a8YpFB9ejSRmabECT19HkDfA3g78F/HLwt4L/NvjvgP8u+DvA3wn+B+BXgL8L/N3gfwz+J+B/Cn4V+NXg7wV/H/hfgP8l+LXg16F5PZp/Y9Giby0a+p1FTU0WLWy2aHCLRY0HLCr+0aJBP1nUcNiiBb9YlP8r+EfAPwr+MfD/AP9P8P8C/yT4p8A/Df6/4P8H/llWNbe1alE7q4bmWNV0rlULz7Nq8PlWNXa0qriTVYNyrbw/rbw/rbw/raq/1Kqiy6waeblVh7pZtay7VSN6WnXwSquWXmXV8Kutaulj1eK+Vg3rD/614F8H/vXg54M/CPzB4A8B/ybw/wf+cPBHWDVqpFWHb7WqZDT4Y8C/Hfyx4N8B/njwJ4A/Efy7wZ8M/j3gTwV/GvjTwb8f/Aes0oNWHZll1YrZVo2ZY1XrXKuWzwffCL4JfAv4NvDt4DvBd4PvAd8HfsCq4wVWrQ5ZNT5i1bGoVasKrRqXsOpo0qqVafCLwM+C/wj4j4K/EPxF4C+26tQSq9Y9YdWkJ606WWLV2qetmviMVSdWWLVmpVUTVoH/PPgvgP8i+Gut2rDOqumlVrVZb1XZq1ZNe82qMxusWr/RqqmbrDq92arSN62a8hb4W8HfZtXs7Va132HVlvesmvW+VTkVVm360KqZH1nV7mOrNu6xakalVW2rwP/MKtPnVuXus2r7fqsMNVZ1qrVq21dWzfvaqo7fWLW1wao5jVZ1aLLyFrDK/YNVeQes2nXQKuchq7oetqriZ6tsrVb2Myv7mZX9zKref1hVfdyq0Amrep20qupvqwr+sarnv1ZVnrHy7rTx7rTx7rQpfY5NA861qba9TckONvXvaFPNBTbFL7Sp70U27e9sU6yLTUMvtampq00L82wa3M2mxitsKu5h06ArbWroZdOC3jaN6mPT4WtsKuln08hrbTo0wKZlA20akW/TwRtsWnqjTcOH2HR8qE2rh9k0frhNx262adUtNo271aajo2xaeZtNut2mM7Jp/Tibpo636fSdNpXeZdOUu206NcmmdVNs3GU27jIbd5mNu8zGXWbjLrNxl9m4y2zcZTa+mTZ1nm/TDoNNJpNNuRabtlttMtht6uS08Q6w8Q6ACx9c+G3yFtjULWTjzWnjzQkXhXARh4skXKThIgMXWZv6PGLT3mK4WAgXi+DicbhYAhdPwMUyuCiBi6fhYjlcrICLlXDxHFw8DxcvwMUaG7uZjd0MLl6Gi1fg4lW4KIOLDTZN32hTm002lW22adqbcFEOF1vhYptNHbfbtPVdm+a8Z1OH920q/wAuPoSLj+Bit03OPTZ1rbSp4lObbJ/Z1OVzm3butSmy36beNTZVf2lT6Cuben1tU1W9TQUNNuU32lT/nU1F39s08Aeb6lrwxUF8cYhef0K3n9Gt1aaWX21a/JuN9ya9HqPX4+h2At3+Qre/0e0fm46cptcz9NrGzhvAzhvArinn2HUqx67y9nbN7mBX+452bbnArlkX2pVzkV0Vne2ydbGry6V27exqlyXPrs7d7NpxhV2hHnb1utKuql52FfS2q2cfuyqvsauon10Dr7WrboBd6YF2Dci3q/YGOx6z4zG7WobatXiYXcOG29V8sx2P2fGYHY/Z8Zgdj9nxmB2P2fEYvd5Jr3fR6912vpf0OoVep9LrNHq9j17vt7OX0etMep1Fr7Pp9WG7InPt6j3frmoDvZro1UKvVrsW2O3Kd9pV76JXD7367Drkt2tZgV0jQnYdDNNrlF4L7Toet2t10q7xabuOZeg1a9f0R+xq86hdZQvtmraIXh+3s//b2f/t7P929n87+z+9PmPX7hV2uVfalbfKrl3P2+V8wa6+L9q1f61dsXV29Sm1a+8rdi181a7Br9nVuMGu4o12DdpkV+tmu5a/adeot+w6vNWukm12Tdpu18l37Vr7nl0T37frxAd27jE795ide8zOPWbnHkOjKjT6zM49Zuces3OPoVENGtWi0Vd2+b+2q/s3aNSARo1o1IRG39t5ZzL3ATQ6iEaH0Ogwc//M3K1odASNfkOj35n7D+Y+jkYn0OgkGv3N3P8w97/M/R8atXHI3dahvHYO7TrHIee5DnU9z6H9HRzsZA52Mgc7mUMLL3Jo8MUONXZxqPhShwZd5lBrnkPLuzk0qrtDh3s42P0d7P4Odn8Hu7+D3d+hnP4ObbrWoZnXOdTueod25jtkGeRQ58EO7RjikOkmh3r9z6Gq4Q4VjHCo50iH6m91qGi0QwPHOFR3u4NvpYNvpYNvpYNvpYNvpUPH73Zo9WSHxt/j0LGpDm2Y5tD06Q61meFQ2QMO3pgO3pgObZvt0Lw5DnWf59Ce+Q55jQ51Mzu02+JQ0uZQf4dDNU6H4m6HhnkdavY5tCjg0NCgQ0dDDq2MOP7/D0KOFDq0PuHQ1JRDp9MOlRY5NGeBQx2KHSp/1KHZj8Hh43C4GA6XwuEyOHwSDp+Cw+Vw+AwcPguHz8HhKjhc7dCYNXD4Ihy+BIcvO3SqFA7Xw2EZHL7m0JbXHZr1BhxuhsMtDvZ+B3s/HL4Nh+841Ptdh6p3OBTaiR4fONRQ4dCCXQ7l70aPjx3sYw72MQf7GHpUo8deh07sc2jNF+jxJXp85eB96eB9iR4N6PEtenyHHt+jRzN6tKDHQfT4ET1+Qo+f0eMX9PgVPX5Dj6NgHXNownH0+BM9/gLrb4fa/oMep9HjjEO5bZzafpZThrOd6nmOU5U5TvnbO9W9g1N15zuVvsCpARc6VZvr1NLOTg3v4lTLJU6t7urU+Dynjl3u1KornJrew6k2VzpV1gus3k516uPUtmucmtcPrGud2jPAKe9AsPLBusGp5I1O9R8C1lAnd5iTOwysm8G6xckd5uQOA+s2p6bd7uQOA2scWOOd7Pxg3QXW3U7elk7elmBNBWuaUzX3gXU/WA841TzTqUWzwJoN1sNOrZwL1nywDE6tN4FlAcvm1Fa7U3OcYLnB8jjl9oEVAKvAqXgIrAhYUbAKnRqaACsJVtrJLgZWFqxHnJr6KFiPgbUIrMVgLQXrCbCedCrvKbCeBusZp/o+C9ZKsFaBtRqsF8B6EayXwFoHVilY68EqA+s1sF53qsMbYG0CawtY5WC9BdbbYL0D1nawdoC1E6z3waoAaxdYH4H1MVifgPUpWFVgVdPXXrD2gfUFM34JVi1YdcxYD9Y3YH0L1ndgNYHVDFYLWAfA+hGsn8D6GaxfwPoVrN/AOgrWMbCOg/UnWH+B9TdYp8A6DfdnwPoPrLNcmna2S2faubQ+x6V57V3q2MGlree75L3ApW4XurQ716VkZ5f6d3Gp5hKXFnd1aVieC3+58JdL43q48JcLf4HV24W/XPgLrH4u/OXCX2ANdOEvF/4C60YX30gX/gJrmIs9DKybwbrFpem3gjUarNtcvCnBGgvWOJf848Ga4FLdXS6l7wZrsksHp7i0dCpY01w6fp9Lq+8H6wGX2j7o0oZZYM12KXeOS9vnulQw36WeRpcqTS4VWVwaaAPL7mLXd7Hrg+VxaY3PpQkBsApc2hhyaUbEpc4xl3YUumRKuNQr5VJVGqwil/IXuFT/CFiPujTyMZcOLXJp7WKXJi516cQTLm160qWZT7nUbrlLO59xyfKsS72fc6l6lUuh1S4NWuNSw4suLXjJxf3l0uFSF/eXi/vLxf3l4v5ycX+5uL9cqtji4v5yqc9Wl/a+7VLkHZcGv+tS4w6Xine6eE+6eE+6VLrLpSm7XTr1sUvln7g0+1OX2n/m0q5ql5x7Xeq736X9X7gU+9KloV+51FTn0sp6l9Tg0pFv0f87l6Z+79LpZvRvcWnOQfQ/hP4/ueT+Gf1b0f9XNPsN/X93qfkYmh1H/xMudjA0+xv9/0Gzf9HsDPq3cbPnu9nz3ez5bvZ8N3u+W0s7uDW8o1vHL3Br9YVujb/IrbYXu7Whi1umS93Kvcyt7XluFXRzq2d3t+p7uFV0pVsDr3LrUG+3lvVx831060Q/t9Zc6+b76Ob76Ob76Ob76Ob76Fb1ELdCN7l5S7p5S7p5S7p5S7p5S7q1brRbk8a41V5ubRnr1qw73Op6p1sVE9yKTXSrzyS39k52a+E9bg2+160j09xaMd2tMTPcOv2AW6UPujXnIbc6POzW7jluuee5lWdwq8boVtzs1jCrW802txY53Brncuuo260yr1vT/G51KnBrW9CteWG4icJNDG7icJN062AKbjJwk4WbBXBT7NaMhXCzCG4eh5slcPOEW1XL4KbErfyn4WY53Kxws+PDzXNurX0ebl5wK+dFtzathZt1bnUphZtX3Iq86lbv19zsX272L+bZ5Gb/crN/uXlHunlHulW+zc07knl2uLXrPbec77vVt8Kt/R8yz0duDf2Yefa4tbKSearcOvOZW+s/Z559bnX8gnlq3PLWMk8dWn/NPN8wz7dutTQyTxNaNzNPC/McYJ4fmecn5jnMPL+g9a/Mc4R5jjLPMeb5g3n+ZJ6/mOdv5jnFPKeZ5wzz/Mc8Z3nU+2yPGtt5VJzj0Zj2HrWe51Hp+R5NucCjU508Ks/1aHZnj/K6eLTrEo/iXT3qm+dR8+UeLbrCw93l0dGeHq3s5eHu8ujM1R7uLg93l4e7y8Pd5WG/93B3eXhDetjvPZowxMMb0qONwzyaMdyjtiM82nGLR6ZbPeo12qOq2zxacLtH+WM9OjzOo5LxHk2a4NHJuzzacrdHsyZ71PUejyqmemSb5lGf6R7tvd+jhQ94NPhBj47M8mjFbI+mzvHo9FyPts73aI7Rw+7lYffysHt52L08fAI8Wuz2aLzXo2M+jzYEPJoe9KhN2KPtEY8MMY96xj2qTHhUlPJoYMajQ0UeLVvg0cRij0486tGmxzya+bhHXZZ4tHOpR5FlcFoCp0/B6XI4XQGnz8Lpc3D6vEcdXoDTNR6518LpOo9qXobTVzwa9iqclnl4P8LpRnrY5OH9SA9vetTpLXrY6pF/Gz1s96juXTh9z6MR78PpBx6t+RBOP/Kw28PpHo8slR52e4+qP/Mo9LlHg/Z51LDfo+U1Ho2qRdevPFr3Nbp+41H7b9G10SNnE7o208MP6HqAHn5E10P0cBhdf6GHX9H1CD0cRddj9PAHPfxJD3/Rw0l6OEUPp+nhDD38Rw9nedX5bK+q23kVyvFqUHuvGs7zavn5Xo26wIu3vFqX68VbXrXv4sVbXjm7evGWV/sv9+Itr4b28OItL97y4i0v3vLiLa/8/bx4y8vb0Yu3vBqR78VbXq250Yu3vGp3kxdveWUZTg8j6OEWeriVHkbTw230cDs9jKWHcfQwnh4meJU3kR7u9io+mR7u8ap5Kj1M82rcdHq438teTw8Petnr6WE2Pcyhh3n0MN+rZUZ6MHt1wkIPNq9mOujB5dVONz14vertp4eAV8VBegh71RrxqjTm1ZS4Vx2SXpWnvHJn6CHrVc0Ceij2athCenjMq1WP08MSr9o84dX2ZV4ZSrzq+bRXlcu93FteDVzp5d6ih+e93Fv0sMbLveWVbZ2Xe8vLu9HLveXl3ejl3vJqxUYv95ZXpzd7tfVNr+a85VW3t73avc2r5Hav+u/wquU9rxa/79X4Cq/a7vJqw0demT72KvcTr6oqvSqo8iq/2qv6z70q2efVpC+8Olnj1ZZar2bVedW13quKb7yKfetVn++8ampCw2YvOxcaHvCyc3k17ycvO5dXe35Bw1+9GvAbGh71aukxNDzuZadHw7/g7280/Af+TqPhGfhr41PDWT4tP9unKef4dCrHp/L2Ps3u4FNeR592XeBT/EKfhl3kU3Nnn1Z18WncpT61ucynsjyfDN18fBN9quzh45vo45vo45vo45vo45vo483o483ok+06n7pc79PefJ8ig3waPNinI0N8WnGTT1P/59Pp4T5tHeGTd6RP3Ub5VDvap+QYn4bLp+NjfVp9h08z7vSp7V0+7Zjok2mST72m0Ps9Pi2416dR9/l0eLpP62bQ+0yf2s+i94d8cj7sU9+59D7Pp0UGejf5dNRM71afptl96uSkd5dPfg+9+3yq89N7Ab2HfDoRpveoTzML6T1B70l6T9N7kU+NWXp/hN4fpfeF9L7Ixz5P70vp/Ql6f5Len/Kp5Wl6f4ben6X35+h9lY99i97X0PuL9P4Svb8M76X0vp7ey+h9A72/Du9v0Ptmet9C7+X0vhXet9H7O/D+Lr2/R+874f0Dev8Q3nf5tHY3ve+B90p6/xTeP/Opz+f0vtenhfvpvQbev/Rp/Vf0/rVPHb/xaU8DvDf6NKCJ3r/3aekPPk04AO8Hfdp4yCfLYZ86/+JTdSu9H/Fp0FGfWn/HM3/gmT996vAXnjnpk/sUnjntU82/Pi3+D8+c5dextn5taOfX9By/ctv7tf08vwrO9yv/Ar/qO/lVkuvXpM5+nbzYry2X+Lmz/Oqa5+fO8it2hZ87y8+d5efO8nNn+dnl/dxZfu4svwZe6+fO8mvZQD93ll8nbvBr041+zRziV5eb/No7zK/IcL8Gj/DryC1+rbjVr6mj/eo4xq+tt/vlHetXtzv8qh3v19IJfg2f6Nfxu/3aONmvGff41flev6qn+RWa7tegGX61PuDX8gf9mvKQn13Lr/I5fnYtP7uWn13Lr8VmP7sWM9uY2cHMLmb2+FXlZWY/Mxf4dTjIzGFmjvrVvpCZ48yc9Ktvmpkzfi3K+jXuEWYu9qtsoV+GRcy82K/KJX4VPcHMT/p1qMSvtU/7NfEZv3Ke9atipV+2VX71We1X0wt+LXzRzzvRzzvRzzvRr3nr/epe5tee1/xKvw5Xb/h1cJNfa7bAVblf7bb6tfNtuHrHr97v+tnj4Wqnnz3er9MVcLXLrzm74WoPXH3iV/JTuPoMrqr9Wr0XrvbDVY1fO76Eq6/g6mu/GurhqgGuGv069R1cfQ9XP8DVAbg6CFeH4OowXP0MV61+mY7A1VG4+t2vBX/A1Z9wdcKvdSfh6hRcnfZr179w9R9cnRVQc9uAFrULaFxOQG3aB/BVQIbzA+p5QQBfBVSUG9DIzgF8FdDaSwKa1TWArwKquDyArwL4KoCvAvgqgK8C+CqArwL4KoCvAvgqgK8CmpgfwFcBfBWQbUhAfW4K4KuAFg4PSCMC+Cqg9bcGNG90AF8FtOf2gNJjAxpxR0AHxwe0ZkJAMycG1G5SQDsnBxS5J8AOH1DjtAA7fEBTZwTY4QPa+mBA3ocC6vZwQLVzAlo6L6AJhoCOGwPaaA7IYg2osz2gakdAxa6AxngCavUGVOoPaE5BQB1CAe0OB5SMBjS8MKCWeECrkwHNSAfUtiigHdmAQo8ENOjRgBoWBrR8UUBTFgd0aklA5U8E5H4yoP5PBVTzdECLnwlo/LPUPRfQhlUBmVYHuK8CqnoxwH0V4L6irjTAfRXgvgoob0OA+yrAfRXQsM0BHdsS0KrygKZvDSh3G3XvBFTwbkD57wV0eCd1HwQ06cOA2n9E3e6AnHsC6luJpp9S9xmafo6m+9B0P3U1aFqLpl8FVPI1dd+gaUNAWxqpa0LT5oD2/4AXDlD3I5oeCrBj4YVfqPs1oMojeOEoXjhG3R944U+88Bd1f1N3Ci+cxgtnqPuPurMKNO3sAnU6p0CVOQUqal+ggR0KdOj8Aq29oECzLixQzkUFquhcoFiXAg29tEBNXQu0Mo+6btR1L9C2HgXyX0ndVdT1LuA7WMB3kLr+1F1bwHewQH2upy6fukEF0uACnRlC3U3U/a9A3W8uUN0I6kZSN6pAJ0YXaNMY6kTduALtvaNAC++k7i7qJlI3qUDzplA3lbp7qbuvQCPup24GdTOpm1WgLrOpe5i6udTNL9ARQ4HWm6izUGejzl6gtJM6N3Ue6nwFmhmgLkhdiLoIdTHqCqlLUJeiLlOgPUXULaCumLpHC7TmMeoep24JdUupW1agwSXUPUXdcupWULeSuueoe566F6hbQ91a6tZRV0rdK9S9St1r1G2gbiN1mwrUcQt1b1L3FnVvU7eNuu3U7aBuJ3XvU1dB3S7qPqLuY+o+4bxPqauirpq6vdTto+4L6r6k7ivq6qirp66Bum+p+46676n7gboW6g5Sd4i6n+DlZ+paqTtC3W/U/Q4vf1B3nLoT1J2k7hR8/kPdv9T9R12boDa1DcrWLqguOUHtPTeohecFpfODOtMxqPWdgpqXG1T3zkHVXRzUskuCmtg1qBOXUXc5dVcE1adHUE09qetFXW/qrg5yVwW5q6i7lroB1A2kLj+onEFBVdxI3RDqbqJuWFArhwc1bQR1t1B3K3Wjgxo4JqhDtwe1dix1d1B3J3UTgopNDGroJOomU3cPdfcG1em+oCqnB1U0g7qZ1D1I3UNBzXo4qK5zg9o/jzoDdaYgu1WQ3Soog506J3Uu6jxBjfQFddIf1JYC6kLURaiLBrWoMKhxiaDapKhLU1cUVM8FQdU/ElTJo0FNeoy6RdQtDsq5NKi+y4JqfjKoVU9Rt5y6FUFtfzaogueCyn8+qMOrqVtD3dqg2q8LatfLQd6DQd6DQR0ro25DUNM3BpW7KaiqzUEteDOoUW9RtzWodduCmr09qLwdQdW8F2RnD7KzU/dhkJ09yM4eVK9PgmqoDGp5FXXVQZ36PKjyfUG5vwiq/5dBtdQGtbqOuvqg2jYEtePboELfBTXo+6Bam4MqbQlqysGgOhwKavdPQSV/Dmp4a1DHfw1q429Bzfg9qM5/BFV9PKjiE0GNORnU6b+D2vpPUHP+Darbf0HVtglpaduQJrQLqV1OSDvPDclyXki9zw+psWNIKzqFNDU3pI6dQ9pzcUjpS0Ia0DWkg5eFtObykGZeEVKXHiHt7RnCUyEN7h3SkatDWn9NSPP6hfBUCE+F8FQIT4X4/oX4/oXwVAhPhfBUCE+F8FRInUaG8FQIT4XwVAhPhfBUSLPuCKnrnSHtnxDCUyE8FdLRySGV3ROS4d6Qet4XUv30kEpmhDRpZkgnHwxpy0Mh9vUQ+3qIfT2kVYaQpptCyrWEtN0aUoE9pHxnSIddIa3zhDTbF1JeIKSagpAWh0IaFgnpWDSkDYUhmRIh9UqF1JAOaXlRSFMWhNShOKTyR0NyPxZS/8dDalkc0uqlIc1YFlLnkpCqnwqpeHlIY1aE1PpsSKXPhTTn+ZC6vRBS7Ro4Xwvn6+C8FM5fCfEOhPPX4HwDnG+E801wvgXO34Tzt0LcU3C3De62w/kOON8J5+/DeUVI2hXSmY/g7mO4+wTuPoW7KrirhvO9IeXsD6niC7j7Eu6+grs6uKuHuwa4a4S77+Du+5BG/gB3LXB3EO4Owd1huPsZ7lrh7gjcHQ2xU4XYqUIa9SfcnYC7k3B3Cu5Ow92/cPdfSOPPCqvt2WHtaBdWKCesQe3Daj0vrOXnhzXlgrA6XBjW7tywkp3DGt4lrOOXhLWxa1iWvLB6dwur8YqwVvQIa+qVYXW8KqytvcPy9glrQN+wDvYLa821Yc28LswbMMwbMKyFg8J8+8J8+8J8+8J8+8IaeHOYb1+Yb1+Yb19YObeFVTEmrJjCGjourKN3hFV2Z1iGu8LqeXdY9ZPCKpkS1qSpYbWfFtau+8Jy3h9W3wfCap4Z1qpZYU2fHVbunLCq5oa1YH5Yo4xhnTKFVW4Jy20Lq78jrBZnWKvdYc3whtXZDwcBOAjCQRgOImGVxsKaEw+rWzKs2lRYSzNhTciG1e6RsHYWhxVZGNbgRWEdeTys9UvCmvdEWN2fZJYSZnk6rBHPhHViRVibVobZ08Ps6WH29LBWvhjWtJfC6vRyWJWlYRWtD2tkWVgnXwtry+vM8gazbGaWLcxSzixbmWUbs7zDLO8yy3vMspNZPghr9odh5X0UVs3usBbvCWt8JXpWMctnzPI5s+xjlv3MUsMstcxSxyxfM8s3zPIts3zHLE3M0swsLcxygFl+ZJafmOVnZvmFWX5Fl9/Q5Xd0OYYux9HlBLr8hS5/M8s/zPIvs5xhljYRjWwb0cmzI9pyTkTOcyPqe15EzR0iWtUxoumdIsrNjajqoogWXBzRqEsiOnVpROWXReS+PKL+V0TU0j2i1T0jmtEros69I6q+OqLiayIa0y+i0/0j2jogIu/AiAbkR3TwhojW3Bjh7Rfh7RdhR4+wo0fY0SN89yLcURHuqAh3VIQ7KsIdFeGOinBHRbijIlo0MaJxkyJqMyWi7fdEVHBvRPn3RXR4ekTrZkQ0e2ZEebMiqnkoosUPRzR+bkRt50e0wxBRyBTRIEtErdaISu0RzXFG1M0dUa0noqW+iCYEImoXjGhnKKJIJKLBsQi7VIRdKsIuFWGXiqiuKKJlCyKaWBxRzsKIKh6LKPZ4REOXRHR0aURlyyIylETU8+mI6pdHVLIiokkrI2q/KqJdz0cUfyGiYS9GdGxtRBvWRWQqjajX+ogaXo1o+WsRTXk9og5vRLR7U0TJLRENL4/o+FsRbXw7Iss7Ed59Ed59Ed59EU39IKKOH0a0Z1dE6d0RjdhDT5X09Ck9fUZPn9PTXnraT0819FRLT1/R09f09A09fUtPjfTURE/N9PQDPR2gpx/p6Sd6OkxPv9DTr/T0Gz0dpadj9HScnv6kp7/o6W96+oeeTtPTGXpqE1XHtlHVnR3VsnOimnhuVDnnRVXRIapYx6iGdorq6IVRlV0UleHiqHpeElX9pVGVXBbVpMujan9FVLu6RxXvGdWwXlEduyqqDVdHZbomql79omroH9XyAVHNGRhVt/yoam+IaumNUU0YElW7m6LaOSyqyPCoBo+I8uaL8uaL8uaLqvsYerqdnsbS0x30dCc9TaCnifQ0KYqfovgpip+i+CmKn6L4KYqfovgpip+i+CmKn6L4KYqfovgpip+i+CmKn+jJGdUAd1QHPVGt8UXZzaPs5lF28yi7eZTdPKozhVFtS0TlT0U1MBPVoaKo1i6IalZxVF0XRtX8WFSrHo9q+pKocp+IqmpZVAtKohr1dFSnlkdVviIq98qo+q+KquX5qFa/ENWMF6Pq/VJUjeuiWlEa1dT1aFAW1Z7Xokq/HtWIN6I6sSmqTVuispVH1WdrVE1vo8E7aPAuGryHBjvR4AM0+BANPkKD3WiwBw0q0eBTNPgMDT5n3n3Mu595a5i3Fg3q0OBrNPgGDb5Fg+/QoAkNmtGghXkPMO+PzPsT8/7MvL8w76/M+xvz/h7V/mNRLToe1bgTzHuSef9m3n+Y91/mPcO8bWJyt42pf7uYWs6JafW5Mc04L8YOFWOHirFDxdihYuxQMXaoGDtUTCO6xtjLY+zlMcWuiGloj5iO9oyprFdMht4x9ewTU/01MZX0i2nStTG1vy6mmoExLc6PafygmNoOjmnHkJhCN8U06H8xtQ6PqXRETN6RMQ0YFdPB0TGtGRPTTL54XcbFeOvFeOvFeOvF1OnumConxVQ0JaaRU2M6eW9MW+6L8b2L8b2L8b2LacOsmEyzY+o1J6aGuTEtnx/TFGNMHcwx7bbElLTFNMERUztXTDvdMUW8MQ32x3QkENP6YEzzwjENjMZ0KBbT2nhMs5IxdU3HtD8T06JsTOMeiSn30ZiqFsa0YFFMoxbHdGpJTOVPwOWTcPlUTMefjmnjMzFZnoXL5+ByFVyuhss1cLk2prqXYlr2ckwTX4kp59WYKsrgcgNcboTLN2Lavjmmgjdjyn8rxk4eYyePsZPH2MnR6T10eh+dKmLqvCum6o9iKv44pjGfgP0pOlWhUzU67UWnfej0RUy2L2Pq8xXYdehUj04N6NSITt+h0/fo9APYB9DpIDodQqfD6PQLOrWCfQTsozGd/j2mrX+g05/o9Bc6nQT7FNinwT4TU9N/Ma08q1DTzi5Up3MKVZ9TqJL2hZrUoVDtOxZq1wWFil9YqPEXFartxYXa0aVQoUsLNeiyQrXmFaq0W6G83Qs1oGehDl5ZqDVXFWrm1YXqck2hmvoWamV/sAeAPbBQldcXqugGsG8EewjYQ8EeVqhhwwt17GawbwH7VrBHg30b2LcXas5YsO8AezzYE8CeCPakQu2dDPY9YN8L9n1gTwd7RqFGzgR7FtgPgf0w2HPBnleoDQawTWBbwLaCbQfbWci3DmwP2D6wA2AHwQ6BHQE7BnYc7ATYKbAzYGfBXgB2MdgLwX6Mvh8HewnYT4C9DOwSsJ+m72fAXgH2SrBXgb0aTl4A+0WwXwL7ZbBLwV4PJ2VgbwD7dbDfAHszfL8JdjnYW8HeBvY7hdr6Lny/B/b7YH8A9oeFsn1UqD4fg70H7EqwqwrVsxotP0fLfWB/AfaXhaqpLdTiOrSsB7sB7G8LVfxdocZ8X6jTzWC3gH2wUCMOFerET4Xa9DPYrWAfKdTR3wpV9nuhDH+A/SfYJwrZxQvZxQvZxcH+F+z/CjXjrLg6nx1Xdbu4inPiGtM+ro4d4tpzflzpC+IacWFcORfFVdE5rliXuIZeGtfRrnFtz4uroFtc+d3jOtwjrnVXxuW+Kq7+V8fV0ieu1X3jsvSPq/eAuBqvi2vF9XFNvSGu7jfGVTc4rmVD45o4LK6uw+Paf3Nci26Ja9ytcbUZHVfVbXEtuD2uUWPjOjUurt3j40pOiGv4xLiO3x3XxslxRe6Ja/C9cR2ZFtf66XH5Z8Q1cGZchx6Ma+1Dcc16OM7bLs7bLs7bLs7bLq5elrgarHEtt8c1xRnHS3H2pjh7U5y9KY6X4ngpzncuzncuzncujpfieCmOl+I6WRTHS3G8FMdLcbwUx0txvBTHS3G8FNfWkri8T8fxUhwvxdnD4+zhcfbwOF6Kq+zFuAwvxdXz5bjqS+MqWR/X7LK48jbEVfN6XIvfiGvGZjR5E03K0WQrvG1Dk+1o8i6avAdv76NJBZp8iCYfwdvH8PYJmlSiSRW8VcPb53GV74O3L+DtS3irhbc6eKuHtwZ4+xbevoO37+HtB3hrgbeDcd518HYY3n6Gt9a4TEfg7Si8/Q5vf8Q15094+wveTsLbqbhmnoa3M/D2X5x7KcG9lOBeSqgyJ8G9lOBeSnAvJbiXElp8YYJ7KcG9lFB1l4SKL01ozGUJnc5LaE+3hNLdExrRM6ETVyZUcVVCsasTGnpNQm36JbS9f0IFAxLKH5jQqesTKr8hIfeNCfUfktDxoQltHJaQZXiCnSnBzpRgZ0qwMyXYwRPs4Al28IScdyTU986EmicktGpiQqZJCfWaklDDPQmV3pvQnPsS6nZ/QrUzElozM6GZsxLqMjuhpocTWjmX2eYzmzGhehOzWZjNllCeI6EaJ7O5mc2b4E3HbAFmCyY0NZxQxyizxZgtntDEZEI5aWbLJPjGJfjGMdujCb5xCb5xCb5xzLYkod1PJJR8MqHhTyXUbnlCO59JKPJsQnouoTOrEtq2OiH/moRGrk3o5EsJbXk5ofgrCQ17NaFjZQnt2JBQaGNCgzYl1Lo5oa1vJuR9K6EBb8PttoQ2bU/ItgNudyZ09P2Eyirgdhfc7k7o8McJrfsEbj+F288SaqmG271wuz+h3jVw+yXcfgW3X8PtN3DbALeNcNsEt81w+wPcHoDbH+H2J7g9DLe/wO2vcPtbQgePwu0xuD2eUJ8TcPsX3P6dkOGfhHr+C7dnOL9NUrPbJpXXLsm+lGRfSrIvJdmXkuxLSfalpOblJtW9c1J1Fye19pKkZnVNqmteUs2XJ7XqiqSm90gq98qkGnoltbx3UlP6JNWtb1K1/ZJaem1SM69Lqsv1Se3NT2rloKSmDU6q09Ck6m9KquR/SU26mfNvSapmJOeP4vzbkup8O+eL88clNXU850/g/LuSWnY350/m/HuS2j+V86dx/nTOn8H5D3D+g5z/EOc/zPlzOH8e5xs438T5Zs63cr6d852c7+J8D+f7OD/A+QWcH+L8COfHOL+Q8xOcn+L8DOcXcf4Czi/m/IWc/xjnP875Szj/Cc5fxvklSb5vnP8M569I8n3j/FWcvzrJncT5L3L+S0nuJM4v5fz18F/G+Rvg/3XOf4PzN8P/m5xfzvlb4X8b52/n/Hfh/z3Ofz+pvhXw/yHnf5SU6eOken3C+ZVJlVZxfjXn703q4D7O/yLJrpRkV+L8uiS7UpJdifMbkzr8XVLrvk/K/UNS/Q9w/sGkNh5KynKY839J6khrUuuPJOU/mtTAY0kd+iOpLX8m5fyL8/9O6tippDacTip0hv7bpHSCaDgrpW1tU1p9dkqxdinNOCelkTkpdTs3pZNEY/uUtp+X0poOKcXPT2lmx5RGXZBS904ptb0wpSZiR25Kay9KKdk5pVkXpzSmS4p3X0rtLk2pmdjZNaV1l6WUzkvJdHlK6pZSrytSyumeUgtR2SOl0p4pFV2ZkqVXSuOuSmlA75TaX53SQaKqT0rrr0lpcd+UbP1SGt8/pYHXptRhQEpHierrUiobmNLS61Ny5qf4lqaUPyiljjemdIzYOzil8iEpvqspuW9KadqwFHt/iu9rSseJ/TentHVESiW3pBQZmdL0W1MaPCqlvNFwRDTcBkdjUlp+OxwJjsbC0Tg4uiOlNuPhiNh+JxxNgKO7Upo3EY7uhqNJcDQZjojdU+DoHjiampLhXjiallLf++Boeoq3aEp77oejGSktfACOZqY08cGU+s9KqdNDKbUSlbNT2vhwSovmpOSdm9KkeXA0P6VcQ0pHiBpjSptM9GhOyW9JaYo1paG2lDrb0ZGoddCjM6UVrpQK3OjoSWmYlx59KZ0imvzoGEhpZQE9BtExRI9hdIzQYxQdiT0xeixExzg9JtAxSY8pdEzTI1GZQcciesyi4wJ6fIQei+nxUXokahbS42PouIgeH6fHxfS4hB6X0iNR+wQ9LqPHJ+mxhB6fosen6XE5PRJNz9DjCnh8lh5X0uNz9LiKHp+nx9X0SOx5gR7XwOOL9LgWHl+ix3X0+DI9EpWl8PgKPa6Hx1fpsQytX6PHDWhN1LxOjxvh8Q163ITWm+lxC1q/SY9EYzk9voXWW9H6bbTehtbv0ON2tH6XHondO+jxvZSKd6L1+ylN+ACtK/Djh2hN7N2V0oaP8ONu/PgxPe7Bj5+gdSV+JPZ/ih+r8ONn+LEaP36e4i2FH/eldIZo2J9SxRf8Zmv4zXyZ4p2OH79KqXcdfvya3wyxq57fzDcpLWjgN/Mtv5lGfjPf8Ztp4jdDVH+f0pZmfjM/wHULv5kDcH0wpS4/wjVRdwiuf8IPh+H6Z7j+Ba5b4frXlE4TzUf4Xf8G10fxw+9wfQw//AHXx+H6T7gmKk/A9V9wfRKu/4brU3D9D1yfhmui5l9+V2fg+j9+V23S7NtpjWybVrez02rTLq1GYtc5aa3JSWvBuWnNa5/W+PPS6tMhrQ7np3WIqO6YVtkFaS3tlJbzwrSm5qaVf1FaXTqndYyouzit8i5prbwkzVsvzbcwreGXpdUzL81uleabmNbObmmtuyLNjpWWqUda6plW/yvTyumVVitReVVaG3untejqtLx90pp0TVqD+6aV2y+tE0RN/7S2XZvW8gFpxa5La85A5rg+rd75zHFDWgeJXYPSWn8jcwxOyzaEOYamNfAm5hiW1lGi+n9pbRnOHDenVTCCOW5Ja9hI5rg1rVNE3ai0doxmjtvSSo5Jy3B7WmOUVt+xabUbl9ZhYs8daW0Yn9bCO9NyT0hr4l1pDZqYVqe707wN0to/Ka2tk9MqmZLmjZDW9Klpjbg3rV7T0jpDtNyXVsX0tErvT/P+TMvyQFrjZqY14ME079C0jhBVD6W1aXZaix9Oyz8HzeamNXQems1P6yTRaEhruxHNTGnFzWhmSWuUFc1szGpHM6LagWZOZnWhmZtZPWjmZVYfmhF1fjQLMGsBswbRLMSsYTSLMGsUzYg9MTQrZNY4syaYNcmsKWZNMyuxP8OsRcyaZdYFac1+hFmLmfVRZiVaFjLrY8y6iFkfZ9bF6LqEWZei6xPMStQsY9Yn0bWEWZ9i1qfRdTmzPoOuK5iV2PUss65E1+eYdRW6Po+uq5n1BXQlqteg64vMuhZdX0pr5jp0fTmt7qXoSjS9gq7r01r7alrFZej6WloTNqDr62l13IiuxN434GNTWss24+EtaU17Ew+Xp9X1LTxMNG/Fw2/DxzY8/A4e3o6H38XDO+DjPTxM7N+Jh9+Hjw/gowLtP4SPXWnlfQQfRMNu+PgYPvbAxyfwUYn2n8JHFXx8Bh9ETTV8fA4fe+FjH3zsh48v4KMGPr6ED2JXLT7/Cj7q8PnX8FEPH9+k1bkBPojab+GjMa0V38FHE3x8jz+a4eOHtNq2wAex+wD+OAgfP+KPQ/DxE/44jD9+xh9E3S/w0Yo/fsUfR/DHb/jjKP74HX8cgzNizx/8Fo7jjz/xxwk4+wt/nISzv/EHUX8Kzv5Ja9VpOPsXzs7A2X9w1iajnLMyaiX2t81o49kZlbTLyHtORtNzMhpxbkZ57TM6QzScl1FFh4xKz8+oqGNGlgsymtQpowEXZpSbm9ERouaijLZ1zmj5xRnFumQ045KMRl6aUe+uGbW5LKODRFVeRusvz2hxt4xsV2Q0pXtGQ3tk1LlnRieJ2isz2t4rozVXZRTvndG8qzMa3yejPtdk1KFvRoeI6n4ZbemfYX/P8BbMsMNnNGxgRt2vz6htfkZNxO4bMlo7KKPiGzNyDs5owpCM8odm1OWmjI4RdcMyKv9fRiuHZ5S8OaNZIzIac0tGfUdm1O7WjA4Te0dltGF0Rstuy8g9JqNpt2c0XBl1HZvRaaJ5XEY778ho3fgM91BGpgkZ7qGM+k/McA9luIfgdVKGeyijVVMy3EMZzZ6ake7NcA/B/X1wT1ROh/v74X4G3D8A9zMzGvwg3M+Ce6LhIbifDfcPw/0cuJ8L9/Pgfj7cGzI6QdQY4d6U0Woz3FsymmPNaJwN7u0ZtXegD1HlzGiTC+7dGfk96OOFe19G3fzoE8iokdhVgD7BjBaE0CeMPpGMBkbRJ4Y+RG0h+sTRJ4E+SfRJoU8afTLoU5TRUaI6iz4LMlrxCPoUo8+jGY1aiD6Poc8iNCR2P55R2WI0XII+SzOa+gQaLkOfJzM6RTSVZLTjKTR8Gg2XZ2R4Bg1XoOGzGXVciYZE3XPkrELD59FwNTkvoOEaNHyRnLVoSOx9CZ3XoeHLGYVK0fkVNFyfUc9X0bkMDYk9r6HzBjR8HZ03ovMb5GxC583oTDRvQec30bmcnLfQeSs6v53RoG3o/A46E/Xb0flddN6RUfo9cnai8/t44QNyKtCZ2P8hObvQ+SO8sBsvfEzOHrzwCV6oJIeo/BQvVJHzGV6oxguf8zvcixf24QWiZT85X+CFmowWfUlOLV74Cr/UkfM1OURDPX75hpwG/PItfmkk5zv80oRfvscvREMzfvkBv7SQcwC/HMQvP5JziJyf8AtRc5icn/k9/4KnWsn5lZwjeOo3PHWUHKLqdzx1jJw/yDmOp/7kN3+CnL/w1El+80TV3+Scwnf/4LvT5PyL787gu//IaVOkg8Sus4q0vm2RFp9dJFu7Ik05p0hDc4p4mxXxNivibUbOeeR0KNKC88npSM4FRRrYqUidLySHaMwt0vaLirSmMzkXk9OlSOMvIedScrqSQ9ReRk4eOZcXKd6tSPOuIKc7OT2K1KFnkY4StVeS06tIK64ipzc5V5PTp4g7iJy+5BDV/Yq4g8i5lpwBRdxBRRo1kJzryckv0iGi+gZyBpFzY5EKBpMzhJyh5NxUpLbDyCGq/0fO8CJ2IXJGkHMLOSOL1P1WckaRQ1SPLlLZbeSMIed2clSkYWPJGUfOHeQQu8eTcyc5E8i5q0hTJ5JzNzmTyJlcxLuMnCnk3EPO1CI57yVnGjn3kTO9SKeIpvvJmUHOA+TMJOdBcmaR8xA5s8khmh4mZw45c4tUPI+c+eQYyDEWqYuJHKLJTI6FHCs5NnLs5DjIcZLjIodocpPjKdJaLzk+cvzkBMgpICdIDtEUIidMToScKDkxcgrJiZOTIIdoSpKTIidNToacInKy5Cwg5xFyiKZich4lZyE5j5GziJzHyVlMzhJyiKal5DxBzjJyniSnhJynyHmanOXkEE3PkLOCuZ4lZyU5z5Gzipzn4Wc1OUTTC+SsIedFctaS8xI568h5mZxScoimV8hZT86r8FxGzmvkbCDndXI2otcb5BC7N5GzmZwtaPomOeXkvEXOVnLeRndi9zZy3iFnOznv4o0d5LxHzk5y3ieHqP6AnApyPiRnFzkf4bHd+PBjcvaQQ1R/gg8r8eqn5FSR8xk51eR8jp/3kkNU7yNnPzlf4PkafhdfklNLzlfk1PG7IGq/JqeenG/IaSDnW347jfy+viOniRyi9nt+X838Bn8gp4WcA+QcJOdHfqeH+J0StT+Rc5icn/kt/8JvuZWcX8k5Qs5v5BCNR7kTfifnGDl/kHOcO+FP7o0T3Bt/kUM0niTnb+6NU9wt/xRx/5DzLzlnyPmviPsny/2TVdVZWe6fLPdPVv52Wc04J6uROVn1PjerNu3JIarOy2pTh6yWn59VrCM5F5DTiZwLs2qfm2UHyrIDZdmByLmYnC5Zzbkkq3GXZjWga1a5l5FD1OSRc3lWq7tlVXRFVpbuWU3qQU5Pcq7M6gTR0CuriquyKu1NztXk9CHnmixvsazy+mV1hmjpT8615AzIatF1WXkHZjX9+qxG5GfV6wZyiJZBWVXemNXGwVmVDMkqMjSr2TeRM4yc/2WVMzyrVmL/zVltHZHVqlvIGUnOrVlpVFb9R2fV6basjhP1Y8i5nRxllR6blWlcVhPvyGrQ+Ky63pnVaaJ+QlY778pq3cSsFt6dlXtSVtMmZzV8Cjn3kEM0T81qz71ZbZiW1bL7sgpNz2rW/eTMyKrnA1m1m5nVYWLvg1mVz8pq5UNZJWeT83BWY+Zk1XduVh3nZXWMqJuf1Q5DVmuN5JiyMpizmmDJKt+aVRdbVqeIJntWux1Z3mFZFbuyvMOyvMOyGubNqrsvq7b+rA4R1QFyCrJaGsyqIJTVzHBWoyJZ9Ylm1SGW1VGitjCrLfGsViSy7D9Z9p8s+09WAzNZdS7K6iTRmM1q14Ks1jyS1YLirGyPZjVlYVZDH8uq2yL89Dh+IqoW47kleG4pnnsCPy3DT0/ipxL89BReIWqexivL8dMz+GkFfnoWP63EK8/hlVV4hWh4Hh+sxgcv4JU1eOVFvLIWr7yEV9bhA6LlZXxQig9ewQfr0fhVvFKGD17DBxvwwev4gNi/EY3fQONNaLwZjbeg8Zv4oBwfvIUPiPqtaPw2Gm9D43fQeDsav4t+O9DvPfTbicbEnvfR+AM0rkDjD9FvF/p9hH670e9j9CPq9qDfJ+hXiX6fol8V+n2GftXo9zn6EU170W8f2uxHmy/QpgZtvkSbWvT7Cv3q0I+o/vr/KDT3+JzL/49LkoQkJUlyyilJQpIUL3LK+Zyvc45JzqfWSPf5fD7EnMVyJjks5/Noaa01MzMzM2ZmZs78nr8/Xn9e7/frdH0e9/V43GSTRjbnyCadbM6TTQbZXCCbTLIBGRfJJgvfL5FNNtlcJpscsrlCNrlkc5VsQGIed/0avl/H93x8v4HvBfh+E98L8R0k3yKbIu7xbXwvxvc7+F6C73fx/R6+g+z7+P4A3x/i+yN8f8zdesLdeoqnpQyq9IyB95eB95dBO581aEkZgxY9Z9C4sgb1eN6g5uUMqvaCQY9AVnmDjr9o0IYKBnkqGjSnkkHDXjKoQ2WDGrxsUIUqBhWBpFcM2lHVoOirBsW+ZtDYagZ1e92gZtUNqvqGQQ9AZg2Djr5pUHxNg1xvGTSrlkFD3zaofW2D6tcxqHxdgwpBSj2D9tQ3aPk7BhkaGDSpoUG9GxnUtLFBVZoYdA9kvGvQ4aYGrXvPIEczg2a8b9Dg5ga1+8Cgui0MKvehQQUguaVBu1oZFNfaoMUfGTShjUE9PzaoRVuDqn9i0BOQ3c6gk58atKm9Qb7PDJr3uUHDOxikjgY1En51MqgYpHU28PYy8PYy8PYyaGo3/OqOXz3w60v8Alk98asXfvXGrz741Re/+uFXf/wagF8D8QukDjIoYbBBK4cYZBpq4HePgd89Bn73GPjdY1DpEQblgjMjDdo2yqDwaINixhg0eqxBXb7Gi3F4MR4vQMYEvJiIF5PwYjJefIMXU/DiW7yYihff4QVInoYX0/FiBl7MxItZeDEbL+bgxVy8ANnz8GI+XizAi+/xIgYvfsCLWLxYiBeL8AKk/YgXi/HiJ7ww4IXRoP4mg9qYDaplMaiM1aA8kGSjF3Z64aAXTnrhohdueuGhF156ATJ99MJPLwL0IkgvQvQiTC8i9CJKL36mFyBlCb1YSi/i6MUyerGcXqwwqOVKg2qsMqjUaoNyQOIag7asNSj4CzrXoXM9OuPR+Ss6N6ATZG9E5yZ0bkbnFnRuRec2dG5H5w50/oZOkLYTnb+jcxc6d6NzDzr3ojMBnX+gcx86QdJ+dB5A50F0HkLnYXQeQedRdB5DJ8g8Tp4nyPMkeZ4iz0TyPE2eZ8jzT/JMIk+Q8Rd5niXPv8kzmTz/Ic8U8vyXPFPJ8z/yBMlp5HmOPNPReR6dGei8YFDbTINqXzSobBb3HJy9xD3P5p5f5p7ncM+v0NtcenuV3ubRW5B1jd5ep7f59PYGvS2gtzfpbSG9vYWGIjSAzNtkVUxWd8iqhKzuktU9srpPVg/I6iFZgZRHZPWYrJ6Q1VOyKmVU72eMalfaqLrPGlWujFEFIPk5o3aVNSrueaMWlzNqwgtG9SxvVIsXjapewagnILuiUScrGbXpJaOWVDZq0ctGjatiVI9XjGpe1ahqrxr1CGS9ZtTxakZteN0oT3Wj5rxh1LAaRnV406hmNY2q+pZRD0BmLaOOvm1UfG2jXHWMmlXXqKH1jGpf38h7y8h7y8h7y6iUhkYdbmTUusZGOZoYNeNdowY3RcN7aGiGhvfRAJKbo+EDNLQwyvahUdNaGjWwlZHfO0Z+7xj5vWPk946R3ztGfu+g4RM0tEPDp0b1b29Um8+MqvW5UWU6GJUHkjoatUNGRTsZFdvZqLFfGNWti1GtuxpVs5tRpbsblQvO9DBq25dGhXsaFdPLqNG9jerSx6imfY2q0c+oUv2NygGJA4zaMtCo4CCjFgw2auQQozoPNarJV3g8DI9B9v/weDgejzDKN9KoeaOMGj7aKI0xqtFYPP4aj0HWODwej8cT8HgiHk/C48l4/I1RDabg8bd4DDKn4vF3eDwNj6fj8Qw8nonHs+A326gqc4y6BzLm4vE8PJ6Pxwvw+Hs8joHfD/CLNaryQqNKQPoiow7+aNTaxXj8Ex4b4GeEnwl+ZqMqWYwqBmlWo/bZjFpth58Dfk74ueDnhp/HqApeo4pAqg9+fvgF4BeEXwh+YfhF6ECUDvwMP5CxBH5L4RcHv2XwWw6/FXRgJfxWwW81/ED6Gvithd8v8FuHf+vhFw+/X+G3AX4b4QfSNsFvM/5tgd9W+G2D33b47YDfb/DbiX8g83f47YLfbvjtgd9e+CWQ7x/4tw//9sMPZByA30H4HSLfw+R7hHyP4t8x+B2H3wn4geyT5HuKfBPJ9zT8zsDvT/glcYf+It+z5Auy/ibfZPj9A78U+vcv/Uulf/9xh9LI9xz8QG46/TtP/zLo3wX6l0n/LnLHs4xqeYn+ZdO/y/QPJObQvyvcj1zu+FXueB53/Bp3/Dr9y+d+3OB+gLMF3I+b3I9C7scto6YWcT9ucz+KuR93uB8l3A+QeteohHtGrbxvlOmBUVMeGtX3Edk9JrsnZPeU+wtSSpm05xkTbywTbywTbywTbywTbywTbyyTKpczqQSkv2DSwfImrX3RJF8Fk+ZVNGl4JZP0kkmNKptU6WWTHoGsKiYdf8WkDVVN8rxq0pzXTPzOMfE7x8TvHBO/c0z8zjEpt4ZJZ940aVtNk8JvmRRTy6TRb5vUu7ZJLeuYVKOuSaXqmZQDkuubtOsdk+IamLS4oUkTGpk0sLFJbZuYVPtdk8o2NSkfnH3PpH3NTFr9vkmW5iZN/cCk/i1M6vChSQ1amlShlUlFILW1SUc/Mim+jUmuj02a1dakoZ+Y1KWdSU0/NalKe5PugYzPTEr83KQtHUwKdjRpgUwa2cmknp1NavGFSdW7mPQEZHdldzeTdnY3aUkPkxZ9adK4nuzuZeJ9ZVKtPiaV6WtSHkjtZ1JCf5NWDjDJNNCkKYPYPdik9kNMqj/UpPJfsRtkDDPp8P/IZTi5jGD3SHaPMqnzaJOajCGXsewG2V+bdHKcSZvGs3sCuyeye5JJPSab1Pwbdk9h97fsBklTTdrxHbunsXs6u2eY1Hcmu2exeza755hUCFLmsnseu+ezewGd+J7dMez+gd2x7F7IbpC9iN0/snsxnfiJ3QZ2G9ltYreZ3RZ2W9kNkmzstrPbwW4nu13sdrPbw24vu33sBhl+dgfYHWR3CN1hdkfYHWX3z+xewm6QvZTdcexehu7l7F7B7pXsXoXnq9m9ht1r2Q1Sf8Hzdexez+548v4VzzeweyO7N5H3ZjwHGVvYvZW8t5H3dnbvYPdv5L2TvH8n713sBvm7yXsPee9ldwJd+4Ou7SPv/ew+QNcO0rVDdA2kHqZrR+jaUbp2jN3H6fkJunaSrp1idyI9P03PQeIZdv9Jz5Po+V/0/Cw9/5ueJ9Pzf+h5iknFIO1fep5Kz//jjqVxx86ZNCydnp/njmVwxy5wx0BuJnfsIncsizt2ycS7ysS7ijuWwx27wv3ONancVZMKQHIe9/sa9/u6SbZ87vcN7ncB9/sm97vQpGq3uN8gq4j7fZssi02K3jEptoQs75LlPZNa3zep5gOyfEiWIOURfj4myydk+ZQelTJr5DNmdS5tVpNnzapexqwnIPs5s06WNWvn82YtKWfWohfMmlrerP4vmtWmglm1KppVoZJZRSD1JbOOVjYr/mWzXFXMmvWKWaOrmtXlVbOavmZWjWpmlXrdrByQWN2sXW+YFVfDrMVvmjWtplkD3zKrbS2zGr1tVqXaZhWDtDpmHa9r1oZ6ZnnqmxX7jlljG5jVraFZrRuZVbOxWaWbmJULUt41a09Ts5a/Z+ZNZeZNZeZNhaYP0NTCrMofmlUCsluiqZVZm1qj6SM0tTFr3MdoaoumT9DUDk2fogmktjcr4TM0fY6mDmjqiCahqROaOqPpCzR1QRNI7oqmbmjqbpatB5q+RFNPNPVCU2809UETyOqLpn5o6m9WdACaBqJpkFl9B6NpCJqGmvnWmFUIUoaZ+daY+dagaYSZbw05jULTaLNajCGnseQEsr826+w4chqPpglmWSaS0yQ0TTbz28bMbxs0fWvmt42Z3zbk9J1Z26aZFZ5uVswMsybNNKv3LLNazjar7hyzys01qwCkzzPr4Hyz1i4w854y854y854yq0esWc0XmlVtkVllfjQrDyQtxqufzFppMPOzBq9MZg0145UFr6xmVbHhlR2vQKIDr5x45SJ/N1558MqLVz688uNVAK9AVhCvQngVxqsIXkXx6me8WoJXS/EqDq+W4RXIWI5XK/BqpVnBVXi1Gq/WmNVzLV79glfrzCq73qx8cDberH2/mrV6A73aaNacTWYN20yvtpjVbKtZVbfRq+30CpzZQa9+o1c7zTL8Tq920avdZLCHXu2lVwlkALL/oFf7yGA/GRygVwfJ4BAZHCaDI2RwlAyOkQHIPE4GJ8jgJBmcYm4iGZwmgzNmtfuTDJLI4C/6CtLPksHf9DWZDP5hbgp9/ZcMUunrf/Q1jQzO0VeQms7c8/Q1g75eINtM+nqRuVlke4m+ZjP3MtmC5BzmXiHbXOZeJds8sr3G3Otkm0+2N5hbQLYg9SbZFpLtLeYWke1t5haT7R2yLWHuXbK9x1yQfJ9sHzD3IffgEdk+Zu4Ts/SUuaUsqvaMRY9AXmmLkp61KKGMRSufs8hU1qJZz1s0tJxFXV6wqGl5i6q8aFGpChblgOSKFu2qZFHcSxbZKls07WWLhlexSK9Y1Kgqc19lLsh7jbnVLNrxOnOrM/cN5tZg7psWta/J3LeYW4u5bzMXJNZmbh3m1mVuPebWZ+47zG3A3IbMbcRckNeYuU2Y+y5zmzL3PeY2Y+77zG3O3A+Y24K5HzIXJLdkbivmtmbuR8xtw9yPmduWuZ8wtx1zQd6nzG2PD58x93PmdmBuR+YKHzoxt7OF7wxzuzAXJHdlbjeL1nZnbg/mfsncnsztZVHz3sztY+E3DXNBUj/m9mfuAItcA5k7yKLRg5k7xKKWQ5n7FXOHWVQAkv9n0cHhzB1h4Q1l4Q3F3NEW9RjD3LEW1fqaueMsKgKp45k7waL4icydZFHMZOZ+Y1HvKcz91qK6Uy0q9x1zQfo05k63aNMM5s60aNEsi8bNtqj/HIvazGXuPIsqzGcuyFxg0dHvLdoWY1H4B4sMsRZNWsjcRRa1+5G5iy2q/JNFJSDbYNFJo0U7TRYtMVtksVg01cpcm0Ud7BY1cFhU1WnRA5DrsuiM26I9HouWey1y+Cya4bdocMCizkGLmoQsqh626AnIj1h0NmrRvp8tWr3EIs9Si+bEWTRsmUXdllvUbIVFNVdaVHqVRYUgZbVFh9dYtG6tRcFfLFqwzqIJ6y3qGW9R218tqr3BorIbLbyfLLyfLDq+2cL7yaLoVotit1k0ZbtFfXfQod8sqr+TDv1u0T2Qs4tu7ibrPXRor0WLE8j6D4sG7iPr/XToAFkfpEMg7xBZHyaTI2R9lEyOkfVxMjlB1ifJ5BRZJ5LJaTIB6WfI5E8ySSKTv8j6LJn8TdbJZPIPmaSQyb9kAjJTyeQ/Mkkjk3Nkkk4m5/Eug0wu4F0mmVzEO5CdhXeXyCQb7y6TSQ7eXcG7XLy7ind5eHcN767jHUjJx7sbeFeAdzfxrhDvbuFdEd7dxrtiiyrdwTuQVYJ3d7l/9/DuPvfkAd495J48wrvH3JMnePeUPpeyKgckP2PVrtJWrX3WKlsZq+Y9Z9Xwslb1eN6q5uWsqvWCVWXKW1UEUl+06mgFq+IrWhWuZFXMS1ZNqmxV75etalfFqrqvWFW5qlUlIPtVq06+ZtXOalYted0qS3Wrpr5h1bAaVnV406pmNa2q+pZVpWtZVQhS3rbqcG2r1tWxKljXqgX1rJpQ36qe71jVtoFVtRtaVamRVcUgq7FVx5tY+cZYFW1q5Rtj1ZRmVr4xVr4xVr4xVr4xVr4xVhWA5JZWHWyFxtZW+T5CYxsrv2XQ2NbKbxk0trPyWwaNILM9Gj+zatvnaOxglaGjVTNk1eBOVnXubFWTL6y8m6y8m6zK72rl3WTVvu5Wre5hledLq+b0tGpsL6v69raqdR+r6ve1qnw/q+6BjP5WJQ6wastAq+IGWbV4sFXThlg1cKhV+gq/h1lV7X/4PdyqPJA6wqqEkfg9yirXaPweY9Xosfj9NX6Pw+/x+D0Bv0H2RPyehN+T8fsb/J6C39/i91Srun2H39Osqjkdv2fgN0iZid+z8Hs2fs+By1z8ngeX+fi9wKpG3+N3jFWPQNYPViXFwmWhVSsXweVHq2YthstPVnUxWNXSCBeTVeXMcAHpFrhYrdpkg4vdqkUOuDjh4iJ7N1w8ZO+Fi8+qXJDih0sALkG4hMg+DJcI2Ufh8jNclsBlKVxAVhxclpH9crisgMtKuKyCy2q4rIHLWqtq/AKXdXAB6evhEg+XX+GyAS4b4bIJLpvhsgUuW+GyDS7b8QWk7IDLb3DZCZff4bILLrvxZQ9c9sIlAS5/wAXk7YPLfnw5AJeDcDkEl8NwOUJGR+FyDF+Ow+UEXED2SbicIqNEuJwmozP05U+4JJHRX3A5S0Z/05dkuICMf+CSQl/+hUsqGf1HX9Lgco6+pMPlPH3JoC8X4AJSM+Fykb5k0d1L9CWb+3kZLjn05QrdzaUvV+kuyM6ju9fo7nW6m093b1gVW0B3b9LdQrp7i+4WcY9u012QU0x37/CtKOEe3eVbcY97dJ9vxQPu0UPu0SPu0WPu0RPuEch8atWZUjZte8am5aVtcjxr04wyNo18zqbOZW1q8bxNtcvZVPYFm4pBVnmbjr9o044KNkUr2mSqZNOsl2waWtmmLi/b1LSKTTVesalcVZsKQPqrNr4vNm2qZuP7YtOi6ja+Lza+Lza+Lza+LzbVfMvG98XG98XG98XG98WmLXVsfF9sWlzPxm8Ymwa+Y+M3jE3NG9r4DWNTmcY2fsPYlNrEpqPv2hTf1KbwezYZmtk06X0bbyWb2n1g461kU/UPbXoC8lvalNbKpn2tbdrwEfzb2BT7sU1T2trU9xOb2reD/6c2VWlvU6nP4A+SP7fpYAf4d7TJJ/h3gn9nm/p/Af8uNjXoalPVbvDvblMuSOkB/y9tWtcT/r3g39umCX3g3xf+/Wxq1B/+A+A/EP4gdRD8B8N/CPyH2hTzFfyHwf9/8B8O/xHwHwl/kD8K/qPhPwb+Y+H/NfzHwX88/k+A/0T4T8L/yfD/Bv4gfQr8v4X/VPz/Dv7T4D8d/2fAfyb+z8L/2fCfg/8gYy785+H/fJviFsD/e/yPsfFOgn8s/i+0qdYi+P9oUxHIXAz/n+iPgf4Y8d9Ef8z0x0J/rPTHRn/s9MdBf0CWk/646I/bppUe+uOlPz6bRvvpT8CmlkGb6oboT9imEpAdoT9Rm3b+bOP3i43fLzZ+v9g0dhmZLbep9Qqb6q8ks1U23QM5q8lsjU271tq09hcyW2fTvPU2jYsns19tarOBzDaS2SY0byYzkLIFzVvJbBuZbUfzDjL7jcx2ovl3MttFZrvRvAfNIHUvmhPQ/AeZ7UPzfjQfILODaD6E5sNkdgTNR9EMso6h+TiaT6D5JJpPoTkRzafRfAbNf6I5yabKf6EZZJ+16ezfaE5G8z9oTiHnf9Gciub/yDkNzefQnE7O59EMkjPI+QI5Z6L5IjlnkfMlNGeT82VyziHnK2jOJWeQcRXNeeR8jZyv22TLJ+cb5FxgU4+b5FxIzrdsqlBk0wOQedumM8U27blDziV8J+7atOAePt23qecDm9o+xKdH+PTYpkcg7wk+PbUpoZRd8c/YFS5tl+FZuyaVsWvwc3a+LXa+LXZVL2fn22Ln22JXWnk73xY73xa7Vla0822x822xa3RlO79d7GpZxc5vFzu/Xez8drHz28Wus6/Zta+aXatft8tT3a7YN+yaUsOuvm/aeR/ZeR/ZVaOWnfeRXQUgvbZdB+vYtamuXUvq2WWpb9fUd+wa1sCubg3tat3IrpqN7SrfxK57IOdduxKb2rXrPbvWNrPL975d85rbNe4Du/q3sKvDh3Y1aGlX1VZ2lW5tVyFI+ciuw23s2vKxXXFt7Vr8iV3T2tk1/FO7erS3q/lndtX63K4KHex6ADI72nVGdu3pZNe6znY5vrBrQRe7JnS1a2A3u9p2t6tRD7uqfWlXmZ525YHUXnYd7W3Xtj542xdv+9k1o79dIwfg7UC8HWRX7cF2VRpi1yOQNdSupK/sShhGHv+zyzXcrpgR5DGSPEbZ1W60XU3GkMdY8vjarnyQNo48xpPHBPKYSB6TyGMyeXxDHlPI41vymEoe39n1BGRPI4/p5DHDrg0z7YrOIo/Z5DHHrqFz7eoyjzzmk8cCu8p9T4YgO8aukz/YtTOWDBeS4SK75vxo19jFZPgTGRo4Y7SriokMzWQI0i1kaCVDGxnaydDBGScZusjQTYYeu+p7OeMjQ5Djtys5wJkgGYbIMGzXogi5RznzMxkusavZUnKPI/dlnAEZy8l9Bbmv5Mwqzqwm9zXkvpbcf+HMOs6sJ/d4cv+V3EHGBs5sJPdN5L7ZLtsWzmzlzDZy325Xmx105TfO7OTM73blgpRddGU3Z/ZwZi9dSaArf9CVfZzZz5kDdOUgXTlEV0DuYc4coStH6coxu4LHOXOCMyfpyim7lEi/TnPmDGf+5AzITKJff3HmLGf+5kwy/fqHfqVw5l/OpHLmP/qVRr/O2VUEMtM5c54zGXYtv0AnMzlzkTNZnLlEJ7Pp5GXO5HDmCmdAZi6dvEon8zhzjTPXOZPPmRt29SzgzE3OFHLmFmeK6DFIvc2ZYs7c4UwJZ+7S43v0+D5nHnDmIWceceYxPQZ5TzjzlDOlHPxmcfCbxcF3xcFvFge/WRzqWdahts871KicQ5VecOgRyCvv4E3k4E3EmYqcqcSZlzhTmTMvc6YKZ17hTFXOvMoZkPcaZ6px5nXOVHco/AZnanDmTc7U5MxbnKnFmbc5U5szIK8OZ+pyph5n6nPmHc404ExDzjTiTGPONOHMu5xpyhmQ9x5nmnHmfc40h9sHnGnBmQ8505IzrTjTmjMfOVStDWdA3secacuZTzjTjjOfOuRoz5nPOPM5ZzpwpiNnxJlODpXpzBmQ+gVnunCmK2e6caa7Qwt6ODThS8705EwvzvTmTB/O9HWoCGT240x/zgzgzEDODOLMYM4McfAecvAe4swwzvyPM8M5AzJHOHRmpEN7Rjm0bjRnxnBmLGe+5sw4zox3qPkEh2pNdKjCJM6AzMmc+YYzUzjzrUPBqQ4t/s6hadM4M50zMzgzkzOzODPboQcgd45DKXMd/F7hzHzOLODM95yJcfB7xaEesQ61WehQg0UOVf2RMyB3MWd+4ozBoS1Gh+JMDtnMDs2zODTOyhkbZ+yccXDG6VBpl0OFIMPtUKLHoV1ezvg44+dMgDNBh/qHHOoQdqhZxKGaUYfK/+zQPZCxhDNLORPn0NplDvmWO7RohUNTVzo0bJVD3VY71HoNZ9Zy5hfOgJx1DiWvd+hgvIO3kIO3kEOWjQ7N2eTQ2M2c2cKZrQ7V3+ZQle0OldrhUAFI/82hkzsd2vm7Q6t3OeTZzZk9nNnrUN8Eh9r/4VDTfQ7V2O9QuQMOlYDsgw6dPeTQvsMObTjCmaMOxR5zaMpxh4aecKjLSYdannKobqJDlU879ATkn3Eo7U+Hjic5tOMvh6JnHTL97dCsZIdG/+NQ7xSH2v3rUJNUh6r/51DZNIeKQdY5h5LSHUo479DKDIdcFxyKyXRo0kWHBmc51PmSQy2yHap9mbuRQ89B3hU6m0v/rtK/PO7TNe7GdXqeT89v0NkCOnuT/hXSv1v0r4gugczbdKmYLt2hFyX04i69uEf/7tOlB3TpIV16RJce06Un9ALkPqUXpZw6/IxTW0o7FfesU7YyTs17zqlxZZ3q/7xTHco51eAFp6qWd6r0i04VgowKTiVWdGpXJafWvuSUr7JTi152amoVp4a94lS3qk61ftWp+q85VaWaU6Ved6oApFd36uQbTu2s4dSSN52y1HRqzltOja3lVN+3nWpf26mmdZyqUdepcvWcKgHZ9Z06+45T+xo4taGhU9FGTpkaOzWriVOj33Wqd1On2r3nVJNmTlV/36myzZ0qBmkfOHW8hVM7PnRqZUunXK2cimnt1KSPnBrcxqnOHzvVoq1TtT9xqlI7px6BvE+dSm3v1NHPnNr2uVPLOzjl6OjUAjk1oZNTAzs7pS+cat7FqVpdnarQzakHILe7kzcQPn6Jjz3xsRc+9sbHPk4N7+tUj35OtemPjwPwcSA+DsJHkDEYH4fg41B8/Aofh+Hj//BxOD6OwMeR+DgKH0fj4xh8HIuPIP1rfByHj+OdWj3BKc9Ep2InOTVlslNDv3GqyxQnv1Oc/E5x8jvFye8Up/Kn4cl0PJmBJzPxZBaezMaTOXgyF0/m4cl8PFmAJ9/jSQyegLwf8CQWTxbiySI8+RFPFuPJT3hiwBMjnpjwxIwnFjyx4gnIteGJHU8ceOLEExeeuPHEQ7e8dMtHt/xONQs4VTPoVPmQU/dATtip5IhTB6NObfqZniyhJ0vpSRw9WUZPltOTFfRkJT1ZRU9W0xOQvYaerKUnv9CTdfRkPT2Jpye/0pMN9GQjPdlETzbTky30ZCs9AVnbnEra7lTCDqfif3MqvNMpw+9Ozdjl1MjdTvXc41TbvU41SkDfH+jbhz6Qux99B9B3EH2H0HcYfUfQdxR9x9B3HH0n0HcSfafQl4g+kHMafWfQ9yf6ktD3F/rOou9v9CWj7x/0paDvX/Slou8/9IHsNPSdQ186+Z0nvwzyu0B+meR3kfyyyO8S+WWT32XyyyE/kHeF/HLJ7yr55ZHfNfK7Tn755HeD/ArI7yb5FaLvFvqK6Odt+gkyiunnHfpZQj/v0s979PM+/XxAPx/Sz0f08zH9fEI/n9LPUi4VgPRnXDpZ2qWdz7q0uoxLnudcMpV1adbzLo0u51LvF1xqV96lJi+6VL2CS2UrulQMsiq5lPSSSwmVXYp/2aVwFZcMr7g0o6pLI191aeBrLqmaS81fd6lWdZcqvOHSA5Bbw6WUN106XNOlLW+5FFfLJdvbLs2r7dK4Oi71r+tSh3outa7vUv13XKrSwKVSDeEK0hvBtTFcm8D1Xbg2dSn2PZemNHNp6PsudWkO1w/g2gKuH8K1JVxBViu4tobrR3BtA9eP4doWrp/AtR1cP4Vre7h+BtfP4doBriC3I1wF105w7QzXL+DaBa5dXZrazaVh3V3q1gOuX8K1J1x7wbU3XEF6H7j2hWs/uPZ3KToAXwfi6yB8HYyvQ+A6FK5fwXUYXP8HV5A13KXUES4dHenStlEuLR/t4veJi98nLn6fwHUcXMfDdQJcJ7pUdZJLpSe7VAgyvnEpcYpLu751ae1Ul3zfubRoGlynuzR2hkt9Z7rUfpZLTWe7VGOOS+XmulQCsue5dHa+S/sWuLTje5dWxrjk+sGlmFiXJi10afAilzr/6FKLxS7V/smlagaXyhhdKgKZJpfOmF3aY3FpndWloM2lxXY8cpCnkzxd5Ol2qZnHpZpel8r7XLx5XLx58CiAR0E8CuFRmDwj5Bklz5/Jcwl5LsWjODxahkfL8WgFHoGsleS5ijxX49EaPFqLR7/g0To8Wo9H8Xj0Kx5tcKnBRjzahEeb8QhkbMGjrXi0DY+2u7Rkh0uW31yasxOPfsejXXi0G4/24NFelyonuPQE5P/hUto+l47vx6MDeHSQHh2iR4fp0RF6dNSlnsdcanvcpUYn8OgkPTpFj0BuIj06TY/O0KM/6VES2fxFNmfJ5m96lEyP/qFHKfToX/amks1/ZAOy08jmHNmku7ThPHszyOYC2WSSzUWyySKbS2STzd7L7M0hmytkAzJzyeYq2eSx9xp7r9PffLK5QTYFZHOTvYXsvcXeIvp7m/4W01+Qfoe9Jey9y9579Pc+/X1Afx+y9xF7H7P3CXuf0olSblV6xq0ypd0qApnPunWmjFt7nnNrXVm3gs+7ZSvn1rwX3BpX3q3+L7rVoYJbzSq6Vb+SW1VecqtUZbcKQPrLbp2s4ta+V9zaUNWt6KtumV5za1Y1t0a/7tbg6m51fsOtFjXcqv0me2uy9y32gsxa7H2bvbXZW8etuLrsrcfe+ux9h70N2NvQrdaN2NuYvU3Y+y57QXZTt86+x95m7H2fvc3Z+4FbMS3cmvQhe1uytxV7W7t567h567D3Y/aCzLbs/cStw+3c2vIpe9uz9zP2fu7W1A5uDevoVjextxN7O7P3C7fKdXGrBGR3ZW839nZ3a0cPt1Z+6ZarJ3t7sbe3WyP7uNWzr1tt+7G3P3sHuFVhoFsPQO4gt1IGs3eIm98lbn6XuPld4uZ3CXuHuzV2hFt9R7rVfpRbTUe7VWOMW5XHuvUE5H/tVto4t46PdythglvxE90KT3LLMNmtGd+4NWGKWwO/dUtT3Wr+nVu1prlVdbpbpWe4VQgyZrqVOMutg7Pd2jTHrSVz3bLMcyt2vltTFrg19Hu3usS41fIHt5rEulV9oVtlF7lVDLJ+dCt1sVtHf3Jrm8Gt5UY6YnJrsdmtaRa3hlvdvHPIyk5HHG7VdLpV3uXWPVDgpiMeOuJ1a6ePrPxkFSCrIB0J0ZEwWUXIKkpWP9ORJXi2lKziyApkLsOz5Xi2gqxWktUqslqNZ2vwbC1Z/UJW6/BsPZ7F49mvZLUBz0D+RjzbhGebyWoLnm3Fs214th3PduDZb3i2E89+x7NdbjXYjWd78GwvnoGcBLeS/8CzfXi2H88OuOU5iGeH8Owwnh1xq/dRt9odw7PjeHaCfp906xHIO4VnifTsNP0+Q7//xLMkuP9Fz87S77/pdzLc/6FnKfTsX3qWCvf/6BnITqNn5+CeDvfz9CyDnl2AeybcL9KzLHp2Ce7ZcL9M3jn07Arcc+EOMq6Sdx7cr8H9Otzz4X4D7gVwvwn3QrjfgnsR3G/DvRjud+AO8krgfhfu9+B+H+4P4P4Q7o/g/hjuT/D9KdxLedT6GY/ql/aoxrMelSvjUQnIfs6jtLIeHX/eox3lPIp/waNweY8ML3o0o4JHEyp6NLCSR3rJo+aVPWrwskdVq3hU+hWP7oGcqh4lv+rRwdc82lnNo9Wve+Sp7lHsGx7NquHR6Dc96l3To85vedSilke13/aoUm2PytTxqAhk1vUopZ5Hh+t7tOUdj+IaeORr6NGiRh5NbezR2CYe9X3Xo/ZNPWr6nkd1m3lU+X2PnoDi5h5lfeBRUguPEj70aFtLj5a38sjR2qPFH3k0rY1Hwz/2qEdbjzp84lGzdh7V/NSjKu09KvWZRwUg+3OPznbwaF9HjzbIo5WdPHJ19ijmC/R38WhkV496dkN/d/T38KjWlx5V6In+Xh4Vgoze6O+D/r4ebeqH/v7oH4D+gR5NGYT+wegf4uH3CPq/Qv8w9P8P/cPRDzJHoH8k+kehfzT6x6B/LPq/Rv849I9H/wT0T/So5ST0T0b/Nx6VnYJ+kPUt+qd6dPQ79E9D/3SPgjPQPxP9szwaN9uj/nPQP5f855H/fPQvIP/vyR9kx5D/D+QfS/4LyX8R+f9I/os9vG3I30D+RvSbPGpjJn8L+Vs9Km8jf5Bj9yjd4dFJJ/m78NDtUdTjkcmLhz6PJvk9GhzAw6BHbUMeNQrjYQQPox49AIU/4+ESjxKX4mEcHi7zaMlyPFyBhyvxcBUersbDNXi4Fg9/wcN1eLgeD+PxEGT+iocb8HAjHm7yaO1mPNzikWWrR3O24eF2j4bu8KjLb3i406Mmv3tUfRce7vboEcjb41HqXo/OJHi05w+P1u0jh/0e2Q54NO8gORzyaNhhj7odIYej9PAYd+g4OZygh6D4JDmcIodEcjhNDmfI4U9ySCKHv8jhLDn8TQ7J5PAPOaSQw7/MSCWH/8gB5KeRwzlySKfL58khgxwu0OVMcrhIDll0+RJdzmbGZbqcQ5evkGUuXb5Kl0F2Hl2+xozrZJlPl28wo4Asb9LlQmbcIssisrxNlsVkeYcZJWR5lyxBwT2yvE+WD7gPD8nyETMecx+ekOVTZpTyauQzXvUs7ZWe9ap5Ga8aPOdV1bJelX7eq3sgp5xXyS94dbK8Vztf9GpDBa+iFb0yVfIq5iWvJlVmxsvMqOJV21eYUdWrWq96VeE1ZlTzqhDkvM6M6l4dfIMZNbxa/SYzajLjLa9m1WLG214Nru1V5zrMqOtVo3rMqM+Md7x6AAobeJXRkBmNmNHYq01NmPGulzcNM95jRjOvRr/PjObM+IAZLZjxoVfVWjKjFTNAYWtmfORVYhtmfMyMtsz4hBntvIr9lBntmfEZMz5nRgevWnRkhpjRiRmdmQFyv2BGF2Z0ZUY3ZnT3akkPZnzJjJ7M6MWM3l717sOMvszox4z+zBjAjIHMALmDmDGYGUOYMZQZXzFjGDP+x4zhzBjBjJHMGMWM0cwYw4yxzPiaGeOYAXLHM2MCMyYyYxIzJqPlG2ZMYca3zJjKjO/QMo0Z05kxgxkzmTGLGbOZAQrnMGMuM+YxYz4zFjDje2bE4OkPzIhlxkJmLGLGj3i6mBk/kYuBGUZmgEITM8zkYmGGlWxtzLAzw8EMJzNcZOtmhod+eJnhox9+ZgSYEaQfIWaAnDAzInQsyoyf6dgS+rGUGXF0bBkzltOxFcxYSU9XMWM1M9bQ07XM+IWegpx1XqWvZ0a8V/t+ZcYGr1Zu9Mq1iRmbvZqxhRlbvRq4jRnbvWqzg67/5lXNnV6V/50ZoGAXM3Z7dXYPM/Z6tSOBGX94Fd7nlWG/VwsOeDXhIDMOedXjMDOOeNXsKDOOeVXluFelTnhVArJPepV2yqvjiV4lnPYq/gwz/vTKkcSMv7x8P7wa/reX74eX74eX74eX74eX74eX74dXT0B+mldZ57xKSmfGea+2ZXi1/IJXwUyvFl/0al6WV+MueTUs26tul71qn+NV0yte1c31qvJVr8rmeVUM8q55lXrdq6P5Xu254dW6Aq/ibnplK/Rq0S2vphZ5Nfa2V32Lvepyx6uWJV41uetV9XteVbrv1SNQ9MCrzIdepTzy6vBjr3Y98WrtU3pbyifLMz7NKe3TlGd9GlrGp97P+dSurE8tnvepdjmfqr3gU5nyPj0AuS/6lFHBp8SKPh2s5NOml3xaXdknz8s+mar4NOsVnyZV9Wnwqz71fM2nttV8av66T7Wq+1T1DZ9K1/DpHsh506f0mj6dfMunfbV82vC2Tytr++Sq45Ohrk8z6vk0ob5PA9/xqUcDn9o09KlZI59qNvbxjvHxjvGpBGQ39SntPZ+ON/Mp4X2f4pv7tPwDnxwtfFr8oU/TWvo0rpVP/Vv71O0jn1q38anpxz7VaOtT5U98egKK2/mU9alPqe19OvqZT3s+92ldB5/iOv7/P0x8WtTJp6mdfRr7hU99u/jUpatPLbv51KS7T9V7+FTpS58egaKe+NPLp5Te+NPHp1198aefT0v6488AH78/8GeQj98f+DPEp85D8ecrnxoNw5//+VRhOP6M8KkQ5Iz0KXkU/oz2aecY/BnrU/Rr/BmHP+PxZwL+TMSfSfgzGX++wZ8p+PMt/kzFn+/wB2RPw5/p+DMDf2bizyz8me1TcA7+zPVp3jz8me/TsAX4871P7WPw5wef6sbiz0Ifbxj8AXk/+pS52KczP/l02ODTFqNPa00++cz0x0J/rPTHRn/s9MdBf5z0x4U2N/3xoM1Lf0Chj/740RagP0G0hehPGG0RtEV9ivkZbUt8GrkUbXE+aRnalvvUYAXaVvpUfhXaVqMNZK9B21q0/YK2dWhbj7Z4sv8VbRvQthFtm9C2GW1b0LYVbdvQth1tO9D2G7mBvJ1o+x1tu9C2G2170LaX3BLQ9ge57UPbfnI7gLaD5HYIbYfRdoTcjqLtGLkdRxvIOYG2k+R2il4nkttpen0GbX+SWxLa/iK3sz6+HeSW7OPbQW4pPr4d5Jbq49tBJ0F+Gp085+PbQSfP+/h20MkLdDKTTl6kk1l08hKdzKaTl+lkDp5foZO53NmrdDKPO3sNz0HudTzPp5M38LyATt7E80I8v8WdLcLz29zZYjy/g+cleH4Xz+/h+X08f4DnD/H8EZ6D7Md4/gTPn+J5Kb+2PePX8tJ+BZ/1a3EZv+Y959fUsn4Ne96vvuX8av+CXy3L+9XkRb+qV/CrUkW/HoGiSn7lvuRXSmW/El/2a1cVvza94teSqn55XvXL9Jpfs6r5Nel1vwZX96vnG36phl/N3/SrQU2/ar7lV/lafpV6268CkF3br7Q6fh2v61dCPb/i68PrHXg1gFdDeDXya1xjeDWB17vwagqv9/y8XeD1PryawwsUfeBXZgt4fQivlvBqBa/Wfq3+CF5t4PUxvNrC6xO/RraD16fwag+vz+D1Obw6wKsjvORXCcjuBK/O8PoCXl3wqyu8usGru1+2HvD6Er96wqsXvHr71aUPvPriVz+/aveH1wC/ygyEF8gd5Od3B7yG+Pnd4dfOr+A1zK/o/+A13K+YEX7NGAmvUX4NHO1XjzF+tRnrV7Ov4TXOryrj/So3AV4gf6JfWZP8Sprs19Fv/Nozxa913/oVNxVe3/m1aJpfc6b7NXaGX0Nn+tV7ll/tZvvVYo5fjeb6VW2eXxXm+/UAFC7wK+d7v5Jj/Dr5g1/7Yv3asNCvlYv8vFv8vFv8vFv8mmbwa7jRr/4mvzqY/Wpt8aup1a8aNr8q2/0q6/CrGOQ5ycDl1xm3X4c9ZOD1a62PbvjJIOBXbJAMQmQQphsRMoiSwc9ksIQMlvpVNY4MlpHBcroBsleQwUoyWEUGq8lgDRmsJYNf0LqODNaTQTxafyWDDWSwEa2byGAzGWxB61Yy2IZWULidDHag9Te07iSD39G6C627/XLtQetetCb4NeEPtO5D6360HkDrQbQeQuthtB5B61G0grxjaD2O1hNoPYnWU2hNROtptJ5B659oTULrX2g9i9a/0ZpMrv+gNYVc/yXXVLT+R64gPw2t58g1nVzPozWDXC+QayZaL5JrFrleQms2uV4m1xy0XiHXXHK96letPHK95lfp637dAzn5fqXf8OtsAbne9GtHIXfrFrkW+eW4zd0qxr873K0SOnwX/+5xt+7T4Qf495C79YgOP8a/J3QY5D7Fv1IBJT8T0MHSAe18NqANZQKKPheQq2xAhucDmlEuoAkvBDS8fED9XwyoQ4WAWlcMqGmlgGq8FFDlygGVfTmgYpBXJaDMVwJKqRrQ4VcD2vVaQJuqBbTk9YA81QMyvRFQTI2AJr0Z0MiaAQ18KyB+vKrN2wE1qx1QzToBVakbULl6AT0B+fUDynonoNQGAR1tGNCeRgFtaRzQ2iYB+d4NyNI0oNj3AprSLMB7JcB7JaCeHwR4rwTU/MOAGrRkZquAyrcOqNRHAZWA7DYBpX0cUFJbZn4S0LZ2Aa37NKC49gHZPgto0ecBzenAzI4BDVVAvTsF1LkzM78IqFGXgGp1Dahqt4BKdw/oHijowcwvAzrbM6DjvQJK6M3MPgEt7xtQsB8z+wc0b0BAUwcGNHYQMwcH1GVIQO2GBtTiK2YOC6ja/wL83mDmCGaCnJEBpY9i5mhmjglox9iA4r9m5riAHOMDWjyBmROZOSmgYZMD6vsNM6cw89uAmkwNqPZ3zJzGzOkBPQCFM5g5k5mzAjo5O6B9c5g5l5nzAgrPZ+YCZn7PzJiAxv3AzFhmLmTmooBa/sjMxcz8iZmGgMoYmQkKTcw00x0LM63MtDHTHtBKBzOdzHQx0x3QNA8zvcz0MdMfUPsAM4PMDDEzHFClCDOjzASFPzNzCTOXMjOOmcuYuZyZK5i5kpmrmLmamWuYuZaZvzBzHTPXMzOemb8ycwM8NzJzEzNB4WZmbmHmVmZuY+Z2Zu5g5m/M3MnM35m5C+27mbmHmXuZmYD2P5i5j5n7mXmAmQfx8xAzQeFhZh7Bz6PMPMbM48w8gZ8nyegUMxOZeZqZZ8joT2YmMfMvZp4lo7/JPZmZ/zAzhZn/knsquYOc/5iZRu7nyD2dmeeZmcHMC3Qpky5dZGYWMy/RpWy6dJl+5jDzCjNz6dJV+plHP68x8zozQUE+/bxB5wuYeZN+FtLPW3S+iM7fZmYxnb9D50vo/F3u0T1m3qfzD+j8Q+7RI+7RY2Y+4R495R6VCqoE5D8TVFrpoJKeDepomaD2PBfUlrJBxT0flK9cUJYXgootH9SsF4MaXSGowRWD6lkpKL0UVJvKQTV4OaiaVYKq8kpQ5aoG9QQUvxpU1mtBpVYL6szrQR2uHtSuN4JaWyOoJW8G5akZlOmtoGJqBTXp7aBG1g5qYJ2getQNqkO9oFrXD6r+O0HVaBBU5YZBlW0U1COQ1ziozCZBpbwbVGLToA6+F9TOZkGtfj+oaPOgXB8EZWgR1IIPg7xRghreKsgbJcgbJaj2bYJq+XFQddsGVf2ToCq1C6rMp0E9AIXtg8r4LKjkz4M62SGofR2D2qGg4jsFFe4clOOLoBZ3CWpe16CmdgtqbPeg+vYIqsuXQbXrGVSLXkE16h1UrT5BVegbVOl+Qd0DBf2Dyh6AvwPxd1BQCYOD2jYkqHVD8fcr/B2Gv/8Las7woKaMwN+R+DsKf0fj75igmo/F36/xdxz+jsffCfgLiifi7yT8nYy/3+DvFPz9NqhNU/H3O/ydhr/T8XdGUDNmBjVhFl7Mxt85+DsXf+cF1XQ+XizAi+/xIgZ/QdEPQeXG4sVCvFiEFz/ixeKgNvwU1EoDXhjxwoQXZryw4IU1qGE2vLDjhQMvnHjhwgs3XnjwwosXPrwABX68COBFEC9CdC2MFxG8iOLFz3ixBC+W0rU4urYML5bjxQq8WIkXq+ja6qCaraEXa+nFL3ixDi9A8Xp6EU8vfqUXG+jFRnqxCS8204st9GIrvdhGL7bTix304regxu2kF7/Ti130Yje92BNUk71B1U4Iqtof8N4H7/30AuQcCCr9YFBnDwV1/DAZHoH3UXgfCyp4PCjbiaAWnSTDU2SYCO/T8D4D7z/hnUSGf5HhWTL8mwyT4f0PvEFxCrz/hXcqGf5HhmlkeA7e6fA+D+8MeF+Adya8L8I7iwwvwTsb3pfhnQPvK/DOhfdVeOfB+xq8r8Mb5OTD+wa8C+B9E96F8L4F7yL8vo3fxfC+A+8SeN+F9z1434f3A3g/xO9H+P0Yv5/g91N4lwrpCSh+JqS80iFlPhtSSpmQEp8L6WDZkHY+H9KGciGtfCEkV/mQDC+GtKBCSNMqhjSuUkjDXgqpb+WQurwcUrsqIbV4JaRGVUOq9WpIFV4LqXS1kO6BgtdDyq4eUtobISXVCOnomyHtqRnSlrdCWlsrpCVvh+SpHVJsnZBm1Q1pUr2QRtYPaeA7IfVoEFKHhiG1bhRS08Yh1W0SUvV3Q6rUNKQy74VUBHKbhZTxfkjJzUM6+UFI+1qEtOPDkOJbhrS8VUjB1iHZPgppUZuQ5nwc0pS2IY3+JKTe7ULq/GlIbduHeJeEeJeEeJeEVKVjSOWEN6C4E950xpsv8KYL3nTFm2540z2k1T1Cin6JNz3xphfe9MabPnjTF2/64U1/vBmANwPxZhDeDMabISFVHRpS+a9CKjUspBKQ/T+8GY43I/BmJN6MwpvReDMGb8bizdchmcaFFDM+pBkTQpowMaThk0LqPzmkbt+E1H5KSC2/DfH7IsTvixC/L/BmeojfFyF+X4T4fRHi90VIZ2eHdHxOSAlzQ9o2L6R180OKWxCS7/uQLDH4/wP+x+L/QvxfhP8/4v9i/P8J/w34b8R/E/6b8d/CDiv+g1wb/tvx34H/Tvx34b8b/z3478V/H/778T+A/0H8D+F/OMSbJMSbJMSbJKQ2S0JqtjSk+nEh1VgWUuXlIZVdEdIjULSSHavYsZoda9ixlh2/sGMdO9azI54dv7JjAzs2smMTOzaHNHQLGW8l421kvJ2Md5Dxb2S8k4x/J+NdZAyKd5PxHjLeS8YJZPwHGe8j4/30/wD9PxhS+FBIjsMhLT4S0ryjIU09FtLY4+w4wY6T7DjFjkR2nGbHGXb8yY4kdvzFDlB8lh1/syOZHf+wI4Ud/7IjlR3/sSONHefYkc6O8+zIYMcFdmSy4yI7sthxiR3Z7LjMjhx2XGFHLjuusgMU57HjGjuusyOfHTfYUcCOm+woZMctdhSx4zY7itlxhx0l7LjLjnvsuM+OB+x4yI5H7HjMjifseMqOUmG+FWG+FWG+FWG+FWG+FWG+FWGdLBvWvufD2lEurPgXwlpePqzgi2HZKoS1qGJYcyqFNeWlsEZXDmvwy2H1rBKWXgmrTdWwmr0aVv3XwqpRLazKr4dVtnpYj0DRG2Hl1ggr482wkmuy4y121GLH2+yozY467KjLjnrsqM+Od9jRgB0N2dGIHY3Z0SSsDu+G1bppWE3fC6tus7Cqvx9WpeZhlfkgrAegsEVYOR+Gld4yrLOtwjreOqyEj8La1iasdR+HFdc2LN8nYVnahRX7aViz2oc16bOwRn4e1sAOYfXoyA6F1b5TWC07h9Xki7BqdwmrWtewKnQL8xYJ8xYJ8xYJ8xYJK61nWEm9wjraO6w9fcLa0jestf3CWtI/LM+AsEwDw4oZFNaMwWFNGxLWuKFhDfsqrL7Dwuryv7DaDQ+rxYiwGo0Mq9aosKqODqv8mLBKjQ2rBOR/HVbWuLBSx4d1ZkJYhyeGdXBSWDsnh7Xhm7BWTgkr/G1YjqlhLf4urHnTwpo6PayxM8IaOjOs3rPC6jw7rLZzwmo+N6wG88hnPvksIJ/vySeGfEDRD+QTSz4LyWcR+fxIPovJ5yfyMZCPkXxMeGfGOwveWfHOhnd2vHPgnRPvXHjnJh8P+XjJx0c+frwL4F0Q70J4BwrCeBfBuyje/Yx3S/BuKd7F4d0yvFseVnRFWK6VYRlWhbVgNd6twbu1ePcL3q3Du/V4F493v+LdBnRtDKvmprCqbA6r3Ba6DYq30u1tdHs73d5Bt3/Du53o+h1du9C1G1170LWX3iXQuz/o3T56t5/eHaB3B9F1CF2H0XUEXUfRdQxdx9F1gt6dpHen6B24l4iu0+g6g64/0ZWErr/QdRZdf6MrGV3/oCsFXf+iKxVd/6ErDV3n0JWOrvPoykDXBfLKJK+L6MpC1yV0ZaPrMrpAcQ66rpBXLnldJa888rqGruvoykfXDXQVoOsmeRWS1y3yKiKv2+RVTF530FWCrrthdbtH1+/T9Qd0/SFdf0Rej8nrCXk9RRcoKRXhDRJRVumIUp+N6EyZiA4/F9GushFtej7Cb4oIvykiCpePyPFiRIsrRDSvYkRTK0U09qUI34kI34kI34kI34kI34kI34kI34kI34mIqr8eUaXqEZV5I6IHoLBGRDlvRpReM6K0tyJKqhXR0bcj2lM7oi11IlpbN6Il9SLy1I/I9U5EhgYRLWgY0bRGEY1rHNGwJhH1fTei3k0j6vxeRG2bRdT8/YgaNI+o5gcRVWkRUeUPIyrbMqJHoKhVRLmtI8r4KKLkNhGd/Tii420jSvgkom3tIlr3aURx7SPyfcbOzyMydYgopmNEMxTRhE4RDe8cUf8v2Nkloi5dI2rXLaIW3SNq1COiWl+ysyc7e0VUrndET0Bxn4jy+kaU2Y+d/dk5IKKTAyPaNyiiHYMjih/CzqHs/IqdwyK8PyKKHR7RrBHsHMnOUewczc4xEXUbG1H7ryNqOY6d49k5gZ0TI6o6KaLykyMq9Q07QfEUdn7LzqkRpXwXUeI0dk5n5wx2zmTnrIiWz44oOIedc9k5j53z2bkgoknfRzQyhp0/sDOWnQvZuYidP7JzMTt/YqeBnUZ2mthpZicotrDTyk4bO+3sdLDTyU4XO93s9LDTi04fO/3sDLAzyM4QO8PojLAzys6f2bmEnUvxNo6dy9i5nJ0r2LkSb1fh7Wp2guI17FzLzl/wdh3ermdnPDt/ZecG8tyIt5vYuZmdW9i5lTy3ked2vN3Bzt/YuZMO/U6eu8hzNzv3sHMvHUqgQ3+Q5z527mfnATp0kA6BokN06DA7j9Dbo3ToGB06TodOsPMkvT1FbxPp7Wk6dIadf9LbJHr7F709S2//ZmdyREP/obcp9PZfepvKzv+4K2nclXPclXR6e56dGdyVC9wVUJjJXbkYUXYWd+USdyWbu3KZu5LD/bzC/cyNaPXViKJ53JVr3M/r3M987ucN7mdBRFNucj8LuZ+3uJ9F3M/bEXUojqj1nYialkRU925Ete9FVO1+RBUeRFT6YUT3QMkjvgmP+SY84ZvwlHxLRZX4TFQHS0e189moNpSJKv65qJaXjSr4fFS2clFZXogqtnxUs16MalKFqCZUjGp4paj6vxRVt8pRtX85yrsjyrsjyrsjyrsjqpqvRVWlWlTlXo/qCXhUPcpviSi/JaL8lojyjYjq7FtRHa8VVcLbUb4RUb4RUb4RUb4RUb4RUb4RUb4RUb4RUb4RUU1tHNXYJlENfTfKNyKqnu9FpWZRtXk/qmbNo2r6QVR1W0RV/cOoKrWMqkKrqEq3juoeKPgoqvw2UWV9HFVq26jOfILuduj+FN3t0f0Zuj9Hdwd0d0S30N0J3Z3R/QW6u6C7K7q7obs7untE1eVLdPdEdy90946qQR9090V3v6gq94+q7AB0g6KBURUOiipnMLqHoHtoVElfRXV0GLr/h+7hUW0aEdXqkVFFR6F7dFSOMVEtHhvVvK+jmjMuqinjoxo9IarBE6MaOCmqHpOj6vBNVK2nRHlzRHlzRHlzRHlzRFV1elTlZ0RVaibeg+JZUeXNjipzDt7PjSp5XlQn5+P9Arz/PqptMVGt+wHvY/F+Id4visr0I94vxvuf8N6A90a8N+G9Ge8teG/Fexve2+HgwHsn3rvw3g0HD9578d4HB39UJSA/gPdBOISiSgnjfQQO0aj2/RzVjiV4vxQOcVHFLYvKtxwOK+CwMqqYVVHNWA2HNVF+R0T5HQGHdXBYH1XneDj8CocN5L8xqvqb4LAZDlvIfysctsFhO/mD/2O4PMNsvNooLHqLiEgQLYJoQRARfCKRpUREJ3oQ0UL0Okr0HjXa6WdO72cMRq9j9DFK9G6MMvoYg8F3X+c6P9afvddzr7Xfd7+Z8XjYiIdN5L8ZDwl42EL+W/GwDQ/b8bADDzvxsAsPu8l/Dx724mEfHvbjIREPB/CQhIeDeDiEh8N4OIKHo3g4hofjeEjGwwk8pODhJB5O4YF/5mk8nMHDf3A4i4dzeDgPhwt4uIiHS3i4jIcreLiKh2twuI6HG3i4SRa38JCKh9tkkYaHO3i4Sxb38HAfD+lk8YAsHuLhEX14TBZP8PCUPjwjiww88M94Th8y8fACD1n04SUeXuHhNX3Ipg9v8PCWPryjDzkMWv6eQUtzGjQnl0ExuQ2alMegEXkNGpDPoP75DepWwKC2BQ1qU8igZoUNavC+QfWLGFTjA4MqFDWo/IcGFS9mUMGPDMpf3KC3/DM+NujpJwallTAotaRBF0sZlPKpQcmlDUosY9DWsgYllDMoVN4gx2cG2SsYtPZzg5ZUNPCtYeBbw8C3hkHjqhg0tKpBfasZ1Ke6QZ1rGNT6S4Na1TSoSS2D6tU2cIcwcIcwqHJdg0rXM3CHMPB8MCj3Nwa94p/VwMDzwaCbDQ08Hww8Hww8Hww8Hww8Hww8HwyK/97A88EgTzODzD8atFJwaW7QvBYGTW0Jl1YGjfrJoIGt4fKzQT3aGNT+F7i0NUjt4NIeLh0MqtkRLp3g0tmgEl3g0hUuv8KlG1z4Z3SHSw+49DToci+49IZLH4OSfoNLX7j0g0t/uPwOlwFw+QMuA+EyCC6D4TLEoOlD4fInXIYZNHg4XP6CywiDOo6EyyiDWow2qPEYuIw1qPY4uIyHywSDSk2EyySDCk82KGcMXPhnTjEofSpcphl0dbpBZ/428J1h4DvDwHeGQdtnGxQ3x6DIXINc8wwyzjdo/QL6spC+LDJo1mL6soSs/jFo+FL6soyslhvUdQWeVpLVKoOa/ktWq8lqDZ7WktU6g8qux5OBrIx4MpGVmaz4Z1nIyoonG57sZBWLJwdZOfHkwpObrDx48pKVD09+PAXIKoinEJ7CeIrgKUqH4/C0AU/xeNqIp010eDOeEvC0BU9b8bTNoGrb8bQDTzvxtAtPuw3cH/C0F0/8s/bhaT/9ScTTATwl4ekgng7h6TCejuDpKJ6O4ek4npLxdAJPKXg6iadTeDqNpzNw+g9PZ/F0Dk/n8XQBThfxdAlPl/F0BU9X4XQNT9fJ7gaebuLpFpxS8XSb7NLwxD/zDpzu4uke2d3HUzrZPcDTQ/r0iOwe4+kJ2T3F0zP6lEF2z+lTJn16gacs+vQST6/o02v6lE2f3tCnt3h6R59yGNXqPaNa5DSqcS6jGuY2qnYeoyrnNapiPqNK5TeqRAGjChc0qmAho3IUNuot/4z3jbpbxKi0D4y6XNSoix8alVLMqOSPjEosbtS+j41K+MSoUAmjAiWNspcyyvqpUatLG7WyjFELyho1r5xRU8sbNeYzo0ZVMGrg50YNqGhUj0pGdatsVNsvjGpTxahmVY1qUM2o+tWNqlHDqGpfGlW+plFlaxlVrLZRRb8yKm8do3LXNeoV/8f1jHr4tVE36xt1/RujzjYw6sy3Rh1paNShRkbtbGzk+8LI94VRke+McjU1yvi9Uet/MGppM6OW/GjULBk1o7lRE1oYuTsYuTsYuTsYuTsY1etnozq2gdsvcGsLt3Zwaw+3DkaeDXDrZOTZALcuRp4NcPvVyLMBbvyzuxt5NuCxp1GpveDW26jzfeD2m1HH+sKtn1F7+hu16Xej4gcY5fvDKM9Ao8yD8DjYqOVD8DjUqDl/4nGYUZOG4/Evo4aPwONIo/qOwuNoozqPMar1WDyOM6rJeDxOMKrORDxOItvJeIwh2yl4nEq20/A4nWz/xiP/jBl4nEm2s/A4G49z8DgXj/PwOB+PC/C4EI+L8LgYj0vw+A8el+JxGR6X43EFHlficRUe/8XjajyuweNaPK7D43o8GuBoxKMJjmY8WuBoxaMNjnY8xsLRgUcnHF14dMPRg0f+2V48+uDox2OArIN4DJF1GI8Rso7iMY6sN+Axnqw34nETWW/GYwJZb8HjVrLehsftZL0DjzvJehced5P1HjzuJet9eNxvVPtEPB4wSkl4PEgfD+HxMH08Qh+P0sdj9PE4fUymjyfoYwp9PEkf+Wedoo+njdwb6ON/Ru4N9PGcUafO08cLRiVdpI+XjNp6mT5e4cxcNcpxjTNznTNzgzNzkzNzizOTypm5zZlJMyrmDmfmrlEj7nFm7hvVP50z88Corg85M4/I/rFRTZ+Q/VO4PiP7DLg+J/tMuL4g+yy4viT7V3B9TfbZcOWf8Qaub+H6Dq45TLr5nknnc5p0NpdJx3KbdCSPSXvymrQzn0nx+U2KK2CSp6BJrkImOQqbtP59k9YWMWnJByYtKmrSjA9Nml7MpHEfmTSmuEmjPjZp4CcmDShhUo+SJnUrZVLbT01qU9qkZmVMalrWpPrlTKpX3qQ6n5lUpYJJlT83qXRFk0pVMqlIZZMKf2FSziom5ahq0lv+GdVMelrdpLQaJqV+adLFmniuZVJybTx/hec6eK6L53p4/hrP9fH8DZ4bmGT8Fs8N8dwIz43x/D88N8Hzd3huiufv8fwDnpvh+Uc8C8/N8dwCzy1Nat0Kzz+Z1KQ1nn/Gcxs8/4LntiZVbIfn9iaV6IDnjiYV7ITnznjmn90Fz11NfFPguRucu+O5B5x7mnSmF557m3SoD55/M2l7Xzz3MynS38SdAc4DTNwZ8DzQpNWDTFo52KQFQ0yaN9SkqX+aFDMMz8NNGvGXieeCSf1HmngumNR1tInngkkdx5p4LpjUYryJ54JJDSeaeC6YVHOySTViTKowxaTyU00qPs2kYtNNKvq3SXlnmJR7pkmv+GfNMilztknpc0y6O9ekq/NMujwf7gtMSlkI90UmJS42ad8SuP9j0qalcF9mkm853FfAfSXcV8H9X5OWrob7Grivhfs6uK+HuwHuRmYwwd0MdwvcrXC3MYMd7rFwd8DdCXcXM7jh7mEGL9x9cPczQwDuQWYIwT1sUv4IM0Thzv9VHNw3mPQwnhk2mvieYIbNzJBg0qktzLDVpKRtzLCdGXaYlLCTGXaZFNjNDHuYYa9J5n3MsJ8ZEpnhADMkmTTrIDMcYobDzHCEGY4ywzFmOM4MycxwghlSmOEkM5xihtPkcIYZ/mOGs8xwjhnOk8MFZrjIDJfI4TIzXCGHq8xwjRmuk8MNZuCfdZMcbjFDKjncpv9pzHCHHO4ywz1yuE//05nhATk8pEuPyOExXXpCl56SwzO6lMEMz+lSJl16QQ5ZdOklXXpFl17TpWyTJr2hS2/p0ju6lMOsvu+Z1SenWZ1zmdUxt1nt85jVIq9ZymdWs/xmNShgVv2CZtUrZFa1wmZVed+sykXMKv2BWaWKmlXkQ7MKFzPzLWFWjuJmviXMyv7YzLeEWY9LmPWwpFk3S5l1/VOzrpY260wZs06VNSulnFlJ5c1K/MysfRXMSvjcrE0VzYqvZJavslmeL8xyVTHLWNWs9dXMWlvdrCU1zFr0pVkzapo1vZZZU2ubNeYrs0bVMWtEXbMG1DOr/9fMVN+srt8wUwNm+tasVg2ZqREzNTar4f+YqQkzfWdWjabM9D0z/WBW2WbM9CMziZmaM1MLZmppVv5WzMQ/+yezXrVmpp+ZqY1Z6b8wU1tmamfW5fbM1IGZOpqV3ImZOjNTF7P2dGWmX5mpm1lx3ZmpBzP1NMvRi5l6M1Mfs1b/xkx9zVrQz6x5/Znpd7NiBpg16Q+zJgw0a/ggs4YONmvwEHIaalavP83qMYychpvV9i+z2owgp5FmNR1lVpPR5DTGzHeEme8Is2qON6viBLMqTDSr/CSzik82q1iMWUWnmJV3qlm5p5mVc7pZWfwz/zZzVyC3mWbuCmbuCuQ2x8xdwayz88htvllHFph1aCG5LWLGxWZtXUJu/zDjUrMCy8htOTOuMMu8ktxWMeO/zLia3NYw41pmXEdu65nRwIxGZjSRm5kZLcxoJTcbM9qZMZbcHMzoZEYXM7qZ0cOMXmb0MaOfGQPMGGTGEDOGmTHCjFFmjGPGDcwYT44bmXETM26mmwnMyD9jCzNuJcdtzLidGXeQ405m3MWMu8lxDznuZcZ9zLifHBPJ8QAzJpHjQXI8xIyHyfEIOR41y36MGY+TY7JZK0+Y+YYgx5NmviHMfEMw4xly/M+scWfp6jlyPG/WwAt09SJdvWRWt8t09QpdvcrM1+jqdbp6g67epKu36GoqXb3NzGl09Q5dvcv5u8fM9+lqulklHjDzQ2Z+RFcfk+sTZn7KzM/IlX9mBjM/N+tuJrm+YOYsZn5Jrq+Y+TUzZzPzG3J9y8zvmDmHRfvesyghp0WbclkUn9uiuDwWefJa5MpnkSO/RfYCFq0taNHqQhatLGzR8vctmlfEojkfWDSrqIV7gkUTilm4J1i4J1i4J1i4J1i4J1jUv6RFfUtZ1OdTizqXtqhjGYval7WobTmLVN6iZp9Z1LSCRU0+t6heRYvqVLKodmWLan5hUcUqFlWoalH5ahaVrW5RsRoWFf3SoiI1LSpcy6KctS3K8ZVFb/ln17Hw/WDh+8HC94NF6fUtuvuNRVcbWHT5W4suNrTofCOLkhtbdOx/Fh1pYtGh7yxKamrR9u8t2voDDJrB4EeLArLI1xwGLWDQEgatLFr/Ewxaw+BnGLSxaMEvMGgLg3YwaA+DDjDoCINOMOgMgy4w6AqDX2HQDQbdYdADBj1h0AsGvWHQx6I2v8GgLwz6waC/RY1/h8EAGPwBg4EW1RhkUbXBMBgCg6EWlf7TolLDLCoxHAZ/WVRwhEX5R1qUdxQM+L8abVHWGIsyx1qUMQ4G4y1Km2BR6kSLbk6y6Ppki87GWHRmikWnplqUMg0m0y1K/JsezLBoz0yLds6CyWx6MMeiyFyLQvNgMh8mCyyyLrTIvMgi42KYLIHJPxYtWWrRomUwWQ6TFTBZaVHMKgvfDjBZDZM1MFkLk3UwWQ8TA0yMMDHBxAwTC0ysMLHBxA6TWJg4YOKEiQsmbosaeixq4IWJDyZ+mAQsqhK0qHIIJmGYRGAStfA8oCcb6Ek8TDZaeB7Qk830JIGe8M/YYuF5QE+20ZPt9GQHjHbSk130ZDc92UNP9sJoHz3ZT08S6ckBepIEo4MwOkRPDtOTI5yVozA6BqPjMEqmJyc4KykwOgmjUzA6DaMzFi39D0ZnYXQORudhdAFGF2F0CUaXYXQFRldhdA1G12F0A0Y3YXQLRqkwum1RrzSLetyB0V0Y3YPRfYtap1vU6oFFLR7C6BGMHsPoiUX1n3KWntGjDBg9h1EmZ+kFZymLHr2kR69g9hpG2ZylN/ToLT16R49yWJX3Pauy+b/KaVVWLqsyc1uVkceqp3mtepzPqtT8Vt0sYNX1glZdLWTV5cJWXXzfqvNFrEr+wKpjRa068qFVh4pZlfSRVYnFrdr3sVUJn1i1qYRV8SWtiitlVeRTq0KlrQqUscpe1iprOavM5a0yfmbV+gpWrf3cqtUVrVpZyaoFla2a94VVc6pYNauqVTOqWTW9ulVTa1g15kurRtW0akQtq4bXtmroV1YNrmPVwLpW7gdW9fjaqm71rdwPrNwPrNwPrGrf0Kq2jaxq09iqZv+zqmkTq5p8Z1XjplY1/N6qBj9YVb+ZVfV+tKqarKrS3KrKLayq2NKqCq2sKv+TVWVbW1X6Z6uKtrGqyC9WFW5rVcF2VuVvD8MOVuXuaFXOTjDkn9kZhl1g2BWGv1r1sJtV6d2tutvDqrSeMOwFw94w7GPV2d+sOtPXqlP9rErpD9PfYToAhn9YtWegVTsHWbV9sFVbh8B0KEz/hOkwmA63yvOXVa4RVjlGwnQUTEfDdAxMx8J0HEzHw3SCVYsmwnQSTCfDNAamU2A6FabTYDrdqpi/rZo0A6YzYToLprNhOgemc2E6z6r+863qu8CqPgut6rUIxothugSm/8B0qVWtl1nVarlVLVZYpZUwXgXjf2G8GsZrrKqz1qra66yqud6qGgYYG2FsgrEZxhYYW2Fsg7HdqmKxMHbA2AljF4zdMPbA2AtjH4z9VuUIWPWWf3YQxiEYh2EcgXEUxnEw3kBv4+ntRnq7id5uhnkCzLfAfCuMt8F4O73dQW930ttd9HY3zPfAfC/M98F8P8wTYX4A5kkwP2iV7xDMD8P8CMyPwvwYzI/DPBnmJ2CeAvOTMD9Fj09btfyMlWeBlWcBGZyD+XmYX4D5RZhfgvllK88CK88Cen2NXl8ngxtkcJMMbpFBKhncJoM0MrhDr+/S63v0+j69TieDB2TwkAwekcFjMnhCBk/J4BkZZJDBczLIJIMX9DyLnr+k56/o+WsyySaDN2TwlgzekUEOm8q/Z1PZnDaVzmVTqdw2lchjU/G8NhXLZ1PR/DYVKWBT4YI2FSxkU/7CNuV936bcRWzK+YFNOYra9JZ/9oc2PS1m0+OPbHpY3Kb0j226+4lNaSVsSi1p41vBxreCjW8Fmy6XseliWZvOl7PpbHmbznxm06kKNqV8blNyRZuOVbLpSGWbDn1hU1IVmxKr2rSvmk17qtu0s4ZN27+0aWtNmxJq2bSptk2Br2zy1bHJU9cmVz2bHF/bZK9vk/Ubm8wNbDJ+a9P6hjatbWTT6sY2rfyfTcub2LT0O5uWNLVp0fc2LfjBpnnNbJrzo02zZNOM5jZNb2HT1JY2xbSyadJPNk1obdO4n20a08amUb/YNKKtTcPb2TS0vU2DO9g0sKNNAzrZ1L+zTX272NSnq029frWpRzebunW3qWsPG/cCG/cCG/cCG/cCG/cCm1r3talVP5ta9LdJv9vUbIBNTf+wqclAmxoPsqnhYJsaDLGp/lCb6v1pU51hNtUeblPNv2yqMcKmaiNtqjLKpsqjbao4xqYKY8l0HJmOJ9MJZDqRTCeR6WQyjSHTKWQ6lUynkel0Mv2bTGeQ6UwynUWms8mUf/Ycm17NtSlrnk2Z823KWEDGC8l4ERkvJuMlZPwPGS8l42VkvJyMV5DxSjJeRcb/kvFqMl5DxmvJeB0ZrydjAxkbydhExmYytpCxlYxtZGwn41gydpCxk4xdZOy2Kd5jU5zXpojPppCfzANkHiTzEJmHyTxC5lEyjyPzDWQeT+YbyXwTmW8m8wT0FvRW9Db0djqwgw7spAO76MBuOrCHDuylA/vowH46kEgHDtCBJDpwkA4cogOH6cAROnCUDhyjA8fpQDIdOEEHUujASTpwig6cpgNn6MB/6LPoc+jz6At04iKduEQnLtOJK3TiKp24Rieu04kbdOImnbhFJ1LpxG06kUYn7tCJu3TiHp24TyfS6cQD9EP0I/Rj9BM68pSOPKMjGXTkOR3JpCMv6EgWHXlJR17Rkdd0JJuOvKEjb+nIOzqSw85zwM5zwM5zwM5zwM5zwM5zwM5zwM5zwM5zwM5zwM5zwM5zwM5zwM5zwM5zwM5zwM5zAF0M/RG6OJp/9sd2vfrErqwSdmWWtCujlF1PP7XrcWm7HpaxK72sXXfL2ZVWHv0ZugL6c3RFu1Ir2XWzsl3Xv7DrahW7Lle162I1u85Xt+tsDbvOfGnXqZroWuja6K/QdexKqWtXcj27jn1t15H6dh36xq6kBnYlfmvXvoZ27WmEboz+H7oJ+ju7dja1831g5/vAzveBne8Du+JlV1xzuyIt0C3RrdA/oVvbFfrZrkAbu3y/2OVpa5ernV2O9nbZO9hl7YjuhO6M7oLuapf5V7uM3exa392utT3sWt3TrpW97FreG90H/Ru6L7qfXUv727Xkd7sWDbBrwR92zRto15xB6MHoIeih6D/tmjXMrhnD7Zr+l11TR9gVM9KuSaPQo9Fj0GPR4+yaMN6ucRPsGjPRrlGT7Box2a7hMegp6Knoaejpdg39267BM+waONOuAbPs6j8bPQc9Fz0PPd/OfcDOfcDOfcDOfcCubkvQ/6CXopehl9vVdYVdnVfa1XGVXe3/tavtavQa9Fr0OvR6u9oY7GpttKuVya4WZrQFbUXb0Ha7FGvn28DOt4GdbwM73wZoD9qL9qH9djUM2NUgaFf9kF31wugIOoqOQ2+wq068XbU32lVzk101NqMT0FvQW9Hb7Kq23a4qO+yqvBO9C70bvQe9166K++yqsJ8zkciZOIBOQh9EH0If5owc4Ywc5YwcQx9HJ6NPoFM4Myc5M6c4M6fRZ9D/oc+iz3GGznOGLnCGLqIvoS+jr6Cvcqaucaauc4ZuoG+ib6FT0bc5U2mcqTucKf6576Hvo9PR/LMfcMYecsYeoR+jn6Cfop9x5jI4c8/RmegX6Cz0S87gK87ga85cNvoN+i36HTpHrNLfi9XdnLF6nCtWD3Oj86DzxiotXyzfBegC6ILoQujCsbr5fqyuF0F/gC6K/hBdLFZXP4rV5eLoj9GfoEugS8bqYqlYnf8UXRpdBl0WXS6Wu0AsdwF0BfTn6IroSrE6VTlWKV+gq6Croquhq8cquUasjn2Jromuha6N/ipWR+qg66Lrob9G14/lGRDLMwD9LbohuhG6cSzPAHQT9HfopujvY7Xvh1jtaYb+ES10c3SLWO1siW6F/gndGv1zrLa3Qf+Cbotuh24fq60dYpXQEd0J3RndBd01Vpt+RXdDd0f3QPeMVXwvdG90H/Rv6L6xiuuH7o/+HT0A/UesIgPRg9CD0UPQQ2MV+hM9DD0c/Rd6RKwCI9Gj0KPRY9BjY+Ubhx6PnoCeiJ4UK89kdAx6CnoqelqsXNPRf6NnoGeiZ6Fno+eg56LnxcoxH70AvRC9CL04VvYl6H/QS9HL0MvRK9Ar0avQ/8bKuhq9Br0WvQ69PlZmA9qINqHNaAvairah7ejYWBkdaCfahXajPWgv2of2owPoIDqEDqMjsVofRcehN6Dj0RvRm9Cb0QnoLeit6G3o7egdsVq7E70LvRu9B70XvQ+9H52IPoBOQh9EH0IfRh9BH0UfQx+P1epk9Al0Cvok+hT6NPoM+j/0WfQ59Hn0BfRF9CX0ZfQV9FX0NfR19A30TfQtdCr6NjoNfQd9F30PfR+djn6Afoh+hH6MfoJ+in6GzkA/R2eiX6Cz0C/Rr9Cv0dnoN+i3zPMOncOh9e85tDanQ+ZcDhlzo/Og86LzofOjC6ALoguhC6PfRxdBf4Auiv7QIWsx9Efo4uiP0Z+gS6BLokuhP0WXRpdBl0WXQ5dHf+aQvQL6c3RFdCV0ZfQX6CoOOaqiq6Gro2ugv0TXRNdC10Z/ha6DruvgWwD9Nbo++ht0A/S36IYOeRqhG6P/h26C/g7dFP29Q74f0M3QP6L5+ZqjW6BbOhRohf4J3Rr9M7oN+hd0W4dC7dDt0R3QHdGd0J3RXRyKdEX/iu7mUFx3dA90T3QvdG90H/RvDs4/uh+6v4Pzjx6A/gM9ED0IPRg9xKGEoeg/0cMc2joc/Rd6BHokehR6NHqMQ9vHosehxzu0cwJ6InqSQ3smo2PQU9BT0dPQ09F/O7RvBnomepZDibPRc9BzHUqah56PXuDQoYXoRejF6CXof9BL0cscOrIcvQK90qFjq9D/olc7lLwGvRa9zsF3ANqANjp0yoQ2oy0OnbGibWi7Q2dj0Q6006HzLrQb7UF70T60Hx1w6GIQHUKHHbocQUfRcQ5d3YCOR2906Pom9GZ0gkM3t6C3orc5lLodvQO906G0Xejd6D0O3d2L3ofe71B6IvqAQ4+THHp4EH3IoaeH0UfQRx3KOIY+jk52KPMEOgV90qGsU+jT6DMOvfoPfRZ9zqHs8+gL6IsOvb2Evoy+4lCOa2j+2dcdynkTfcvB+9/B+x+d5lD+O+i76HsOFbyPTkc/cKjwQ/Qj9GOHijxBP0U/c6hoBvq5Q8UzHSr2Ap3lUImX6Ffo1w6Vyka/Qb918A2AzuHkG8DJN4CTbwCnKuRG50HndapiPnR+dAGnKhdEF3KqWmGnqryPLuJUjQ/QRdEfOlWzGPojdHGnan+M/sSpeiWcqlMSXcqp+p+iS6PLONWgLLqcU43LO9XwM3QFp5p8jq6IruRU08roL5xSFaeaVUVXc6pFdXQN9JdOtaqJruVUm9pOtf4KXceptnXR9Zzq+LVT7eujv3GqcwP0t+iGTnVthG7sVI//OdWtCfo7p3o1RX/vVN8fnOrTDP2jU/2Fbo5u4dSAluhWTg3+yamBrdE/OzW0DfoXp0a0dWp4O3R7p0Z1QHd0alwnp8Z0RndxakJX9K9OxXRzalJ3dA+npvZE93JqRm+npvdB/+bUrL7ofk7N6+/UnN/RA5zc/9EDnVoyyMn9Hz3EqaVD0X86tXKYU8uHo/9yavUI9Ein1o9yau1o9BinjGPR45yyjnfKPAE90Sn7JPRkp1wxTjmmOHn3O3n3o6c7efejZzgVmelUaBZ6tlNxc9Bzndo0z6n4+U5tXeBUwkL0Iqe2L0YvcWrPP07tXIpe5tS+5egVTs6+U4mrnJx9J2cfvcbJ2Uevc3L2nZx9tNHJ2UebnTprcXL2nbpoc+q8HR3r1GUH2unUdZdTV91OpXqcuulF+5xK86MDTqUHnbobcupx2KmHEXTUqadx6A1OZcY7lbHRqVebnMra7NTbBKeyt6C3OpVjO5p/7p1O5dzlVP7dTuXdg97rVMF96P1OFUl0qvABp4olOVX0oFMlDjlV/DD6iJO7P/oYZ+M4ZyWZs3GCs5HCWTjJ2TiFPs1ZOIP+j7NwlrNwju6f5yxcoPsX6f4l9GW6fwV9la5fo/vX6foNun+Tbt+i66l0+zZdT0Pfodt30ffo9n26nk6XH9Dth3T5Ed1+TJef0OWn6Gd0OQP9nO5m0uUXdDeLLr+ku6/o7mu6mk1339DVt3T3HTqHS6Pec2lETpfG5XJpTG6XJuVxaUJel6bmcykmv0szCrg0vaBLcwq5NKuwSwved2leEfQHLi0qiv7QpaXFXFrykUsri7u0/GOX1n7i0uoSLt77Lt77Lt77Lt77LjnKuGQv65KnnEuu8i4FPnPJVwH9uUuhiuhKLsVVdinyhUubqrgUX9WlrdVcSqju0s4aLm3/0qV9NV3aU8ulpNouJX7l4t7v0qG6Lu79Lu79Lp2q71LKNy6dbeDSmW9dutjQpfONXLra2KXL/0M3cen6d+imLqV+79LNH1y628yltB9deiiX0pu79LSFS49bupTZyqWMn1x61dqlrJ9detvGpexfXMrZzqUc7V3K28Gl3B1dKtjJpfydXSrSxaXCXV0q9qtLRbu5VKK7S8V7uFS6p0ulerlUvrdLZfu4VPE3lyr0dalKP5cq93epxu8uVRvgUu0/XKo50KV6g1yqM9ilBkNcqj/UpcZ/utRwmEtNh7vU5C+XNMKlZiNdajXKpRajXWozxqXWY11qP86ltuNd6jzBpY4TXeo2yaWuk13qFeNS/yku9Z3q0sBpLg2Y7uK738V3P9nPdGn4LLKfTRfmkP1cujCP7OfThQVkv5AuLCL7xXRhCdn/Q/ZLyX4Z2S8n+xVkv5LsV5H9v2S/mqzXkP1asl5H9uvJ2kD2RrI2kbWZrC1kbSVrG1nbyTqWrB1k7SRrF1m7ydpD1l6y9ZG1n2wDZB0k2xBZh8k2QtZRso0j6w1kG0+2G8l2E9luJtsEstxCtlvJchvZbifLHWS7kyx3ke1ustxDtnvJcj/Z8s99gCyTyPIgWR4iy8NkeYQsj5LlMbI8TpbJZHmCLFPI7iRZniK702R5huz+I8uzZHeOLM+T3QWyvEh2l8juMtldIburZHeN7K6T3Q2yu0l2t8gulaxuk12aSz3ukN1dl/rcI7v7ZJdOdg/I7iFZPSK7x2T1hOyektUzsssgq+dkl0lWL8gqi6xektUrsnpNVtlk9Yas3nIu35FVDjf3fTf3fTf3fTf3fbfsedzy5HXLlc+tQH63fAXcihR0K1TIrfjCbm19362EIm7t/MCt7UXd2vehW3uKuZX0kVvHirt15GO3Uj5xK7mEW2dKunWqlJvvfTff+26+9926Wdat6+XcSivvVupnbqVXcOvp5249ruhWZiW3Miq79eoLt7KquPW2qlu5q7uVs4Zb+b90K29NtwrXcqtYbbeKfuVWiTpuFa/rVul6bpX62q3y9d2q/I1bFRu4Ve1bt6o0dKtmI7fqNXarzv/catDErfrfudW4qVvNvner6Q9utWjmln50q7XcatXcrbYt3Orc0q2Ordzq9pNbXVu71etnt/q3cavvL24NbOvWgHZu3vdu3vdu3vdu3vdu3vduTeri1vSubk391a1Z3dya0d2teT3cWtLTrUW93Fre262lfdxa/Rus+8K+n1vW/rD/3S3HAFj/AfuBsB4E+8Fu7vqwHurmrg/rYbAfDuu/YD3CrcSRsB4F69GwHgPrsbAeB+vxsJ4A64mwngTrybCOcevhFFhPhfU0WE+H9d9uZc+A9Uy3csyG7RxYz3Wr4DxYz3eryALYLoT1Itguhu0St8r+A9ulblVYBtvlsF3hVo2VsF3lVu1/YbsatmvcargWtutgux62BtgaYWuCrRm2FthaYWtzq48dtrGwdbg12Albl1vD3bD1wNbr1gQfbP1uxQRgGYRtyK05YdhG3FoQhWUcbDe4tTIelhvp8SZYboZlAj3eAsut9HgbLLfDcgc93gnLXbDcDcs9sNwLy32w3A/LRFgegGUSLA/C8hAsD8PyCCyPwvKYW3ePwzIZlifoaQosT9LTU/T0NCzP0NOzsDsHy/P09AIsL9LTS/T0Miyv0NOrsLsGy+v09AbsbtLTW7BLhd1tepoGuzuwu+tWk3uwuw+7dNg9gN1D2D2C3WPYPYHdU9g9g10G7J7DLhN2L+hhFuxewu4VPXwNu2zYvaGHb2H3jh7m8Gj5ex4tzenR6lwezryHb3yPrHk9nHmPHPk9nHkPZ97Dmfdw5j2ceQ9n3sOZ9yixqIcz79GhYh4lf+ThzHt06mOPzn/i0dkSHl0u6dHNUh5d/9SjtNIePSzjUXpZj56W8yirvEeZn3mUXcGjnBU9ylHJo7yVPSr8hUcFq3hUtKpHJap5VLy6R6VreFThS4+q1PSoci2PatT2qM5XHtWu41H9uh41rudRw689alrfoxbfeKQGHrX+1sMd36O2jTzc8T3c8T3q28SjPt95NKCpR0O/92jwDx6NaObRuB89GiOPJjX3aHoLj6a29GhWK48W/ASb1h4t+dmjlW1g84tHa9t6ZG4Hm/Ye2Tt4+L6HTSfYdPYorgtsusLmV4+2d4NNd9j08CipJ2x6waY3bPrA5jfY9IVNP9j0h83vsBkAmz9gMxA2gzx6Oxg2Q2Dzp0f5h8FmOGz+8qjYCI9KjYTNKI/Kjvao4hjYjIXNOI9qjveo3gTYTPSowSSPmkyGTYxHzaZ41GoqLKZ51Ga6Rx3/9qjbDI+6zvSo1yyP+s+GxRyPBs71aPg8WMz3aNQCjyYshMUiWCz28J738J6HxVIP73l6sxwWK2Cxkt6sgsW/sFgNizUeBdbCYh0s1nu0yQALIyxMsDDDwgILKyxssLDDIhYWDlg4YeGChRsWHo8yvLDwwcIPi4BHuUOwCMMi4lGRKL2Ig8UGWMR7VH4jLDbBYrNH1RLoxRZYbIXFNnqxnV7sgMVOerGLXuymF3tgsZde7KMX++lFIr04QC+S6MVBZj9ELw7TiyMexRxl9mP04rhHc5KZ/QSzp9CLk5yZU8x+mtnPcGb+48ycZfZzzH6eM3OB2S8y+yVmv+zRnivMfpXZrzH7dY9SbjD7TWa/xeypzH6b2dOY/Q6z32X2e8x+n9nTmf0hsz9i9sfM/oTZnzL7M2bPYPbnnIlMZn/B7FnM/pIz8YrcXzN7NrO/4Uy8Jfd3zJ7Dq/bvedU1p1e9cnnVI7dXffN4NTCvV8PzeTU0v1ejCng1oaBXUwt5udt7NeN9L3d7r5Z84NXKol4t/9CrtcW8Mn/klaO4V76PvfJ84lWohFfxJb3aWsqrhE+92lnaq8QyXh0p61VKOa+Sy3t15jOvLlbw6vrnXl2t6FVqJa/SK3v19Asv73ivMqt6lV3Nyzveyzveyzveyzveyzveq1JfeVW+jldl63pVsZ5X1b72qnZ9r+p/41W9Bl41/Narpg29atHIKzX2qvX/mLUJs37HrE2Z9Xtm/YFZmzHrj17OO7M2Z9YWzNqSWVt5Oe/M2ppZf2bWNl7Ou1fWtszajlnbM2sHryIdvdrUiVk7M2sXr/Z09SrpV6+OdWPW7szaw6uzPb263Murm72ZtY9Xab959bCvVxn9vHrVn1l/9+rtAK9yD/Sq4CCvig72qsgQr4oP9ar0n15VGOZVleFeVf7LqxojvKoz0qsGo7xqMprZxnjVbKxXrcZ5udd7udcz20Qv93qv+kz2akAMOU5htqlejZjm1bjpXsX8TY4zmG0ms83yatFscpxDjnOZbR6zzffKvoAcF5LjImZbzGxLmO0fclxKjsuYbTmzrWC2lcy2ihz/ZbbVzLaG2dYy2zpyXM9sBmYzMpuZ2SzMZmU2G7PZmS2W2RzM5vSqpovZ3MzmYTYvs/mYzU9uAWYLMluI2cLMFiG3KLnFMdsGZotnto3ktoncNpNbArNtYbatzLaN3LaT2w5y2+mVaxez7Sa3PeS2l9z2ebV9v1f7EpntALklkdtBL+93L+93OnmE2Y6S2zEv73evHifTyRN0MoVOnvIqx2k6eYZO/kcnz9LJc3TyPDldoJMX6eQlOnmZTl7xqvFVcrrGLNfp5A0vd3qvOt4ip1Ryus0sacxyx6vBd8npHjndJ6d0ZnnALA+Z5RE5PSanJ+T0lJyeMUsGszxnlkxyekFOWeT0klleMctrZslmljfk9Jac3jFLDp9uvufT3Zw+Pc7lU2Zun7Lz+PQqr0858vuUt4BPhQv6VKyQT6UK+1T+fZ8qF/Gp4gc+VSvqU+0PfapfzKfGH/nUrLhPrT72qe0nPrUp4VPHkj51K+VTn099GlDap6FlfBpV1qcJ5XwaV96nmM98mlHBp3mf+7Skok8rK/m0vrJP1i98MlfxyVHVJ181nyLVfdpUw8d3vI/veJ8O1fIpubZPx77y6VQdn87X9elqPZ9Sv/Ypvb5PT7/xKasBs3zLLA19ytnYp/z/86lIE5+Kf+dT6aY+Vfjepyo/+FSzmU81fvSpjnxq0NynJi18UkufWrfyqf1PPu7zPu7zPvVo4+M+7+M+79Pwdj6Nae/TpA4+Te/o05xOPi3q7NPyLj4t7erT6l99Mnbzyd7dJ08Pn0I9fYrv5dPW3j7t6eNT0m8+Jfb16Ug/n1L6+3T2d58uDyCHP8hhIDkMwvtgvA/B+5/kMIwchpPDX+QwghxGksMochiN9zF4H4v3cXgfTw4TyGEiOUwih8k+dY7B+xS8T8X7NLxPx/vfeJ+B95k+TZ3l06zZPi2Yg/e5eJ+H9/l4X4D3hXhfhPfFeF+C93/wvhTvy/C+HO8r8L4S76vw/i/eV+N9Dd7X4n0d3g1wN8LdhHcz3i14t+Ldhnc73mPx7sC7E+8uuLvh7oG7F+4+uPt96h/AexDvIbyH8R7BexTvcXDfAPd4uG/0cZenM5vpTAKd2UJnttKZbXRmO9534H0n3nfRmd10Zg+d2Utn9tGZ/XQmkc4coDNJPr096FPuwz4VPOLj+93H97tPZY/T92Q6c4LOpNCZkz7VO+VTw9M+NT3jU4v/6PtZ+n6Ovp+n7xfo+0X6fom+X6bvV+B8Fc7X4HwdzjfgfBPOt+h7Kn2/7ZMrzafAHZ/i7vqUcM+nnffhnA7nB3B+COdHcH4M5ydwfgrnZ3DOgPNzOL+AcxacX9LvV/T7NV6z8foGr2/x+g7OOfxq8J5fTXL6pVx+tc7tV/s8fnXN61evfH71z+/X4AJ+jSjo17hCfsUU9vNe9/Ne9/Ne9/Ne92v9h35Zi/nl+sivQHG/4j72K+ETv3aW8CuxpF9HSvmV8qlfZ0v7+Xb38+3u191yfj0u7+ce7+ce7+ce71f+Sn4VqexX8S/8Kl3Fr1JV/Spfza/K1f2qUcOvOl/itSZea+G1Nl6/wmsdvNbFaz28fo3X+nj9Bq8N8PotXhvitRFeG+P1f3htgtfv8NoUr9/j9Qe8NsPrj3gVXpvjtQVeW+K1FV5/wmtrvP6M1zZ4/QWv7fDaHq8d8NoRr538qtDZrypd/KrZ1a96v/rVsJtfTbv71aKHX216+tWxl1/devvVp49fA37za2hfv0b182tCf7+m/u7XrAF+LfjDr6UD/Vo9yC/jYL/sQ/zyDPUr9Kdf8cP8fLf7+W73893u17GRfp0a5df50X5dHeNX6li/0sf59XS8X1kT/Ho70a/ck/0qGONX0Sl+lZjqV9lpflWc7le1v/2qPQOOM+E4C46z4TgHjnPhOA+O8+G4AI4L4bgIjovhuASO/8BxKRyXwXE5HFfAcSUcV8HxXziuhuMaOK6F4zo4roejAY5GOJrgaIajBY5WONrgGAtHBxydcHTB0Q1HDxy9ftX3+dXY71ezgJ93up93up93up93up93up93ul/DN/g1Jt6vSRv9mr7Jrzmb/VqU4NfyLX6t3eqXeZtfju1++Xb4+Wb3883u55vdr317/Dq016/kfXjbj7dEvB3AWxLeDuLtEN6O4O0o3o7h7TjekvF2Am8pZHySjE+R8WkyPkPG/5HxWTI+R8bn8XYBbxfxdglvl/F2BW9X8XYNb9fxdgNvN/F2C2+peLuNtzS83cHbXbzdw9t9vKXj7QHeHuLtEd4e4+0J3p7hLQNvz/GWibcXeMvC20u8vcLba7xlw+0N3N7C7R3ccgTU972ABuYMaHiugMbkDmhSnoCm5w1oTr6AFuUPaHmBgNYWDMhcKKBA4YDi3g/wvR7gez3A93pARz4MKKVYQGc/Cuhy8YBufhzQ3U8CelwioMySAeX+NKCCpQMqWiagEmUDKlsuoIrlA6r2WUC1KwRU//OAGlcMqFmlgFpVDqjtFwH1qhJQ/6oBDa4W0IjqAY2rEVDMlwHNqBnQvFoBLakd0MqvAlpfJyBr3YBC9QKK/zqgrfUD2vNNQEkNAjr2bUCnGgZ0vlFAVxsHlPq/gNKbBPTqu4ByfB9Q3h8CKtwsoGI/BlRKAZVvHlDlFgHVaBlQnVYBNfgpoBatA2rzc0Ad2wTU7ZeA+rQNaEC7gIa2D2hUh4AmdAxoaic4dYZTFzh1hdOvATm6BeTrHlCkR0Cbega0vVdA+3rDqQ+cfoNTXzj1g1N/OP0OpwEBZf8RUM5BcBoMpyFwGgqnP+E0DE7D4fQXnEbAaSScRgXUdTScxsBpLJzGwWk8nCbAaSKcJgW0dHJAq2MCMk4JyD41IM80OE2H099wmgGnmQElzwrozOyALs4J6PrcgNLmBfRwfkAZC+C0MKD8iwMqsiSg4v8EVHppQBWWBVRleUA1VwRUb2VADVfh5V8yWx1Q5zUB9VhLn9bRp/X0yUCfjHgxkZmZzCxkZiUzG5nZA3LF4sWBFydeXGTmJjMPmXnJzEdmfrwE8BLES4jMImQWJbM4MtuAl3i8bMTLJrxsxktCQE23kNlWvGzDy3a87MDLTrzswstuur2Hbu/Fyz687MdLIl4O4CWJbh/EyyG8HMbLEbwcxcsxvBzHSzJeTuAlBS8n8XIaL2fw8h9ezuLlHF7O4+UCXi7i5RJeLuPlCl6u4uUaXq7j5QZebuLlFlxS4XIbL2l4uYOXu3i5R0b34ZKOlwd4eYiXR3h5jJcnZPSUjJ7hJQMvz/GSiZcsMnpJRq/I6DVesvHyBi9v6cs7+pIjqFbvBdU2Z1CdcwX5Rg9qcJ6gRuQNaly+oGLyBzWjQFDzCga1ulBQxsJB2d8PylMkqNAHQcUXDWrfh0EdKhZU8kdBnSke1MWPg5zxIGc8yBkPKrtUUDlLB5W/TJAzHuSMBznjQc54kDMe5IwHpYpBta4UVPvKQXX9IsgZD2po1aBGVQtqQvWgptYIataXQS2oGdTaWkGZawfl+CooX52gInWD2lkvqMSvgzpSP6iUb4I62yCo1G+DSm8Y1NNGQWU1Durt/4LK/V1QxZoGVer7oMr/EFTlZkHu7EE1VFBNmwfVokVQbVoG1bFVUH1/Cmpg66CG/xzUmDZBTfoFDm2DWtIuqJXtg1rfIShrRzh0gkPnIN/nQb7Pg3yfw6EbHLoHdb1HUGk9g3rYCw694fAbHPoGVaRfUMX7w+F3OAyAwx9wGBhU40FwGAyHIXAYCoc/g+o/DA7D4fAXHEbAYSQcRsFhNBzGwGEsHMYFlTAeDhPgMBEOk+AwOairMXCYAoepcJgGh+lB5Z0RVOGZcJgFh9lBVZkTVM25QdWbB4f5cFhAHxbSh0X0YTEcltCHf+jDUvqwjD4sh8MK+rCSPqyiD//Sh9VBbVoT1Pa19GEdfVhPHwxB3uNB3uP0wUwfLGRgJQN7UAVjgyrqIAMnGbjIwB3k2zzItzkZ+MjATwaBoLoFySBEBmEyiJBBlL3jyGADGcSTwUYy2EQGm8kggQy2kMFW9t5GBtvJYAcZ7GTvXXRxNxnsIYN97L2fLibSxQNkkMTeB9n7UFBNDtPFI+x9lL2PBdXneFADktn7BHunBDX9ZFBzTrH3afY+w97/BeU6y97n2Ps8e18g/4vsfYm9L7P3FfK/yt7X2Ps6e98k/1vsncret9k7jfzvsPdd9r7H3vfJP529H7D3Q/Z+xDl4zN5P2Pspez8LalEGez9n70z2fhFUIIu9X7L3K/Z+zd7Z7P2Gvd+y9zv2zhFS9nsh5cwVUv7cIZXIE1LZvCFVzBdStfwhNSgQUpOCIalQSB0Lh9Tt/ZD6FAlpwAchjSka0qQPQ5peLKQ5H4W0snhI6z8OyfpJSKESIcWXDGlrqZD2fBpScumQzpQJ6WLZkK6XC3FXD3FXZ+8KIRWsGFLRSuxdmb2/CKlGlZDqVGXvaiG1qB5Smxrs/SV71wxpYK2Qhtdm769CmlEnpHl1Q1pSj72/DslePyTPN+zdIKTt34a0r2FIhxqxd+OQLv8vpJtNQrr7XUhZTUN6+31IuZux948h3uEh3uEh3uEh1WsZUsNWITX9ib1bh9T55xDf5CG+yUMa0Takce1Cimkf0oIOIS3tGNLqTiEZO4fk6xJSpGtIm34NKbFbSEe6h5TSI6SrPUNK7RVSeu+QnvYJKUffkPL2C6lw/5BK/x5ShQEhVfkjxPkOcb5DajY4pFZDQpzvEOc7xPkOcb5DnO8Q5zukRSNDWj4qxPkOyTUmpMDYkOLGwXh8SEkTQjo2MaRTk2A8OaS0mJAeToHxVPKdTr5/w3gGjGeS7ywYz4bxHPKdC+N5MJ4P4wUwXgjjRTBeTL5LYPwPjJfCeBmMl8N4BYxXwngVjP+F8eqQzq6B8VoYr2PO9TA2wNjInOYQ3+MwtjKnLaSadhjHMqeDOZ0htXUxp5s5PSEN9jKnjzn9Ic0KMGeQOUMhmcPMGWHOaEgJccy5gTnjmXMjc25izs3MmcCcW5hzG3NuZ84dzLmTOXcx527m3MOce5lzH3PuZ85E5jzAnEnMeZAuHWLOw8x5hDyPMucx5jxOnsnMeYI5U8jzJHOeIs/T5HmGOf8jz3PkeZ45L5DnRfK8xJyXyfMKeV5lzmshtb9OnjeY82ZIQ2+RZypz3ubMpJHnHc7MXc7MPfK8z5lJ58w8IM+H9PYRZ+YxZ+YJvX3KmXnGmcmgt5n09gVMs+jtS3r7Cqav6W02vX0D07f09h29zRHW4PfCGpEzrKm5wpqVO6wFecJamzcsc76wHPnDiisQVkLBsJIKhXWscFin3g/repGw0j4I62HRsLI/DCvnR2HlLx5WiY/DKvtJWDVKhFWnZFgNSoXV4tOw2pQOq2OZsPqWDWtgubDGlQ8r5rOwZlQIa+nnYa2uGJaxUli+ymFFvghrZ5WwEquGdaRaWOerh3W1Bnt9GVZGzbBe1WKvr8IqUies4nXDqlgvrGpfs1f9sJp8E5YasNe3YXVryF6NwhreOKwx/2OvJmHN+y6sJU3Z6/uw7D+wV7OwNv0Y1naxV/Mw3+Hs1TKs1FZhpf/EXq3DytGGvX5hr7ZhlW7HXu3Dqt2BvTqyV6ewWndmry5h9enKXr+yV7ewJnVnrx7s1ZO9erFX77A8fdjrN/bqy1792Kt/WGd/Z68B7PUHew1kr8Fh5R3CXkPZ60/2GsZew8Pcz9lrBHuNZK9R7DU6rAFj2Gsse41jr/HsNSGslRPZaxJ7TWavGPaawl5T2Wsae01nr7/ZawZ7zWSv2ew1h73mstc89prPXguYayF7LWKvxey1hL3+Ya6l7LWMvZaz1wr2Wslcq9jrXxiuZq817LWWvdax13oYGtjLSF4m9jKzlxWGNvayk1cseznIy8leLvZyk5eHvbzk5WMvP90IkFeQvUJ0I8xeEboRZa84urGBbsSz10a6sYm9NtONBPbaQg+30Y3t7LWDHu5kr130cDd77aGHe+nhvrB67KeHiex1gB4msddBOn+IHh6m80fo/FE6f4zOH2evZDp/gs6n0PmTdP5UWJmn6fyZsAqeDavoOTp/PqzKF+j8xTB38zB387DaXglzNw+r/zXO1/WwJtzgfN3kfN0Ka3kq5+t2WK60sAJ3wtp6N6w998J8f4d1Jj3M93eY7+8w399hvX0cVu6nYRV7FlapjLCqPA+rZmZYjV+E1SwrrPYvw+r6Kqxer8Mamh3WqDdhTX8b1px3dCFHROvfi8iTM6JQroi2545oX56IUvJGdDZfRKn5I0ovENHTghHlKBxR3vcjKl4kotIfRFStaES1P4yoSbGI9FFEHYtH1O3jiAZ+EtHwEhHFlIxoRqmI5n0a0erSERnLROQrG1GkXEQ7y0eU+FlEpypEdP7ziNIqRvSwUkTZlSPKWSWiolUjKlEtosrVI6pRI6KGX0bUtGZEbWtF1Ll2RP2/imhwnYhG1I1oar2IZn0d0fL6Ea39JiJXg4gC30a0tWFEexpFeG9HdOZ/Ed7bEd7bEd7bEd7bEb69I3x7R1RBEVVpHlH9FhE1bhlR61YRtf8poj6tIxrwc4R7eYR7OXO0jXAvZ472Edk7MEfHiDZ1Yo7OER3pwhxdI7r6K3N0iyijO3P0jCh/L+boHVHZPszxW0R1+jJHv4ha9GeO3yPqMYA5/mCOgcwxiDkGM8cQ5hjKHH8yxzDmGM4cfzHHCOYYyRyjmGM0c4xhjrHMMZ45JjDHROaYxByTmSOGOaYwx1TmmMYc05njb+aYwRwzmWMWc8xmjjnMMZc55jHHfOZYwBwLmWMRcywmjyXMsZQ8ljHHcvJYwRwryWMVc/xLHquZYw15rGWOdRFNWM8chogWGZnDFJHVzByWiOKtzGGL6JCdOWIjuuygV0565aJXHnrlpVc+euWnVwF6FaRXIXoVplcRehWlV3H0agO9io9owcaIlm6KyLw5IkdCRHFbIkrYGlHStoiObY9wJ49wJ49wJ49wJ48o996ICu6LqNR+GCVGVPMAjJIianYQRoci6noYRkciGnoURscimn4cRskRrTwBoxQYnYTRKRidhtEZGP0Ho7MwOkfW52F0EUaXYHQZRldgdBVG12B0HUY3YHQTRrdglAqj2xHe2TC6w9m7C6N7nL37MErn7D2A0UPO3iPO3mMYPYno1VMYZURU5DmMMiOq+AJGWRE1eEmPXkXU5jU9yo6o7xt69Daice/oUY6oFrwX1dqcUblyRRXIHdXWPFHtyRtVcr6ozuSP6maBKOc6qqxCUc51VIWLRDnXUVUoGuVcRznXUc51lHMd5VxHOddRznWUc83apaJa+mlU5tJROcpEFVc2qoRyUSWVZ+3PorpYIaq7n0f1uGJUbytFlfuLqIpVYe2qUVWpFlX96lE1rhFV6y+jal8zqj61WLt2lPt4lPt4lPt4VKvrsfbXUfnqs/Y3Ue1sENWxb6M61TCq641Yu3FUmf9j7e+iKtg0yvc2a/8QVc1mrP1jVM3E2s2j6toiqgEtWbtVVJN+Yu3WUS35OSpjG9b+JapIW9ZuF1Vie9buwNodo0rrxNqdo8ruwtq/sna3qMp3Z+0eUdXrydq9WLs3a/dh7d+iGtqXtfuxdn/W/p21B0Rl/4O1B7L2INYezNpDojo/lLX/ZO1hrD2ctUdEVXQka49i7dGsPYa1x0bVahxrj2ftCaw9kbUnRTV9MmvHsPYU1p7K2tOi2jSdtf9m7RmsPZO1Z7H2bNaew9rzWHs+ay9g7YWsvYi1F7P2Etb+h7WXsvYy1l6O7xWsvZK1V7H2v6y9Gt9rWHsta69j7fWsbWBtI2ubWNsCEytr21jbztqxrO2AiZO1XazthreHtb2s7WNtP2sH4B1k7RBrh8kywtpReMeR5QbWjifLTay9mbUTyHILa28ly230ZDtr76AnO1l7F2vvpid7WHsvPdlHT/azdiI9OUAHk1j7IB08xNqHWfsIHTzK2sfpYDIdPMHaKXTwJP0+xdqn6fcZ+v0fHTxLv8+x9nn6fYF+X2TtS/T7MmfnCmtfpd/XODvX6fcNzs5Nzk4qZ+c2Zyctync2Z+cuZ+deVG3uc3bSo+r7gLUfRjXuUVSzHnN2nnAun3Iun3EuMziXz6M6lMm5fBHV5ayo0l9yLl9FlSM7qiJvoir+NqqK76KqkyNODd6LU4ucceqcK049csdpcJ44Tcgbp6n54rQof5zWF4iTtWCcQoXitL1wnPa9H6eUInG6+kGcUovGKePDOO7hcdzD47iHx6nyJ3Hcw+PUsGScWpWKU9tP49SrdJyGlonTqLJxml4uTkvKx/2f4TKP87Fso7iYJCRJryQh2ZI02ZsGcWJirA0hJDGhxJAkhMaadSIhe4PJ7rfv+66xjaVJljHZGUvIlt7v/9d93ed8z3k+z/NoaW2DNtYxaPfLBlnqGhR+xaCCegYV1jfofAOD7jQ06GEjg8o3Nqj6awbVamJQk9cNSmlqUIc3DOqZbNDgNw0a1syg8c0NmtHCoMUtDVreyqDc1gYZ2hhke8ugaIqBd7VBx1MNvKsNvKsNvKsNvKsNqtHRwLvaoKbvGpTaySB1Nqh3mkFD3jNoTBeDJnQ1KDvdoJxuBq3obtDmHgaZehrk6GVQvLdBx9436ESGQVf6GHS/r0Gl+hlUqb9BNQfA4EODkgca1G4QDAbD9yODhg6BwcfwHWrQrE9gMAwGww3Ky4TBpzAYYdDekTAYBYPPDCr5HAajYTAGBmNhkAWDcTAYD4MvYTABBl/BYCIMvobBJBh8A4PJMJgCg6kw+BYG02Aw3aDiGTD4DgbZBr7BYTAbBnMMfIPTg3kw+N6g9Pn0YAEMFsJgET1YTA+WwCCHHvxAD5bCYBk9+JEeLKcHP9GDFfRgJT34mR6spgdr6MFag5qtowfr6cEGg/pupAe/0INcgyZtMmjOZnqwxaDVeQZt/RWdWw3ybDMofztZ7TCoaKdB13eR1W50GgyqYiQrE1mZ0WkhKytZ2dBpNyjTQVZOsnKh001WHrLyotOHTj9ZBcgqiM4QOsNkFUFnDJ1xskqQ1V50/obOfLLah8796DyAzoP09RA6C9B5GJ1H6OtRdB5D5+/oLETnH+g8js4/0XkSnafQeRqdReg8g85idP6FzrPwPIfO8+i8gM6L8LyEzsvovILOq/AsQec1dF5H5w14/o3OW+i8Dc878PwHnXfReQ+e98n9ATofovNfeD4i9//QWcqorY8ZZSttVLSMUflJRh1/3KiLZY26+4RRj8oZVbG8UTUqGNWoolGtnjIqtZJR6U8bNaCyUSOeMWpMFaOmPmvU/KpGrXrOqPX/M2pnNaNczxu1t7pRB18w6lQNo0peNOphTaPK1zKqcm2jatUxqsnLRqXUNarDK0b1rGfU4PpGjW5g1PiGRs1oZNTiV41a29io7a8ZZWhilP91o/Y3NerEG0YVJxt1802jSjU3qlILo2q2NKpuK6OSWxvVro1R3d8yKiPFqKFvG5WVatS0tkb+q41a2t7If7WR/2qjPB3xLKMK3jWqqJNR1zvjOc2opC5GVelqVJ10o5p2w3N3o9TDqN49jRrSC8+98fy+UdkZRuX0wXNfPH9glKmfUcH+eB6A5w/xPNCoW4OMKv0Rnofg+WM8DzWq2Sd4Hobn4XjOxPOneB6B55F4HoXnz/D8OZ5H4/kLPI/B81ijrmTheRyev8TzBDx/ZVTjiXj+Gs+T8PyNUQMnGzVqCp6n4vlbPE8zavV0cp6B5+/wnI3nmeQ8i5xnk/McPM8l5+/JeT45LyDnhXheRM6LyXkJOecYNfEHPC8l52Xk/KNRecuN/FMbeUeT80oj72gj72gj72j4rSXndUbe0UY12GBUi43w+wV+uUb122RU5majJmyBXx78fjVqxVajNm+D33b47YDfTvjtMursbvjtgZ8Rfib4meFngZ8Vfjb42eHngJ/TqMku+Lnh54GfF34+oxx+I88z/ILwC8EvbOR5NvI8G3me4ZeA314jz7OR59movvuMGrYffgeMPM9GzTlk1PICo3IPk8URnpOjPCfHjDryO/0rJIs/yOJPo8qeMKrqSfp3iixOk0URWZyhf8X07y+yOEsW58jiPFlcIIuLZHGJLC6TxRWyuEoWJWRxjV03yOImWfxNFrfI4rZRne6w6x+yuEsW98jivlGzHtDlh3T5X3Y9Iov/yKKUSQWPmVRU2qTrZUx6lGRSxbImVXnCpDrlTGr6pEmp5U1Kr2DSgIomjXjKpDGVTJr6tEnzK5u06hmT8qqYZHnWpHBVdj1nUuH/TDpfzaQ7z5uU9AK7arDrRXbVNKnFSyaplkm9a5s0pA67XmZXXXa9wq56Jq2vb9LOBia5Gpq0txG7XmVXY3a9ZtLDJiaVb2pS9TdMapDMrjfZ1YxdzdnVwqTMliZNaGVSdmuTctqw6y12pbDrbXalsqutSafamVTSnl3vsKsju8Sud9nViV2dTfxLm9TvPXZ1YVdXdqWzqxu7urOrB7t6mhTsZdLB3ux6n10Z7OrDrg/Y1Y9d/dk1wKSUD9k1kF2D2DWYXR+xawi7PmbXUHZ9YpJpGLuGsyuTXZ+yawS7RrLrM3Z9zq7RJjX5gl1j2DWWXVnsGseu8ez6kl0T2PUVuyay62t2TWLXN+yazK4p7JrKrmnsms6uGej6Do/Z7JrJrlnsms2uOeyay6557PqeXfPxuABeC+G1iF2L2bWEXTnsWsquZez6kV3L2fUT7FfAfiU5rmLXz+xaza417FrLrnXsWs+uDezaSI6/kGMundhMJ7awK49dv7JrK7u2sWs7u3awayed2EUndtOJPfTLQL+M9MvELjO7LOyyssvGLge7nPTLRb/cdNVDV7101UdX/SZNDJg0K8iuELvC7IqwK8quGF2N0/sEvd9L73+j9/tMqrHfpEYHTGp10KROh0zKKGDXYXYdYddRdh0zaenvJm0sNGn3HyZ5jpuU/6dJx0+YdPGkSXdPmVS2yKSqZ0yqW2xS8l/sOsuuc+w6b9LQCyZlXTRp2iWTFl42afUVk7ZeNclWYlL0mklHrptUfMOkmzdN/EOb+Ic2qeYdkxr/Y+LdbFK7eyZ1v2/SwAcm3s0m3s0m3s0m3s0m5ZYyy/CYWf7SZu0vY9aJJLOuPG7W/bJmlStnVrUnzapX3qxmFczqUNGsnk+ZNbiSWaOfNmt8ZbNmPGPW4ipmrX3WrO1VzXI8Z1b8f2Ydq2bW2efNulXdrNI1zKr8olm1aprV5CWzUmqZ1aW2Wf3qmJX5slkT6pqV/YpZOfXMPMtmnmUzz7KZZ9nMs2zmWTbzLJt5ls08y2aeZTPPspln2cyzbOZZNvMsmzWmpVlTW5k1v7VZq9qYlfeWWZYUs8Jvm1WQalZRW7OutzPzrW3mW9vMt7ZZjWRWq3fN6tTJrIzOZg1NMyvrPbOmdTHz/2zm/9nM/7NZtu5mRXuYdaSnWcW9zLrZ26xSGWZV6mNWzb5mNf7ArDb9zErrb1bfAWYN+xA+A+EzCD6D4fMRfIbA52P4DIXPJ/AZBuvhsM6E9QhYj4T1KFh/BuvPYT0a1l/AeoxZk8eaNS/LrBXjzNo83izTl2YFJ5h18CuzTk00q+Rr+EyCz2T4TIHPVPh8C59p8JkOnxnw+Q4+2fCZCZ9Z8JkNnznwmQufefD5Hj7z4bMAPovgsxg+S+CTY1b3H8wauNSsUcvMmvSjWXOWm7X8J7NyV9CflfRnFf35mf6sxtMaPK3F03o8bcDTRjz9gqdcPG3C02Y8bcFTHp5+xdNWPG3D03Y87cDTTjztwtNuPO3BkxFPJjyZ8WTBkxVPNjzZ8eTAkxNPLjy58eTBkxdPPjz58RTAUxBPITxF8BTFUwxPcTwl8LQXT7/hKR9P+/C0H08H8HQQT4fwVICnw3g6gqejePodT4V4+gNPx/H0J55O4Okknk7h6TSeivB0Bk/FePoLT2fxdI4en6fHF8xKumRWlctm1bliVtOrZqWWmJV+zawB180accOsiTfNmvW3WUtvmbXxtlm775jl+ces/LtmHb9n1sX7Zt19YFbZf838N9O9/+heKYvSHrOob2mLhpWxaHySRTMet2hxWYvWPmHR9nIWOZ60KF7eomMVLDpb0aJbT1lU+mmLKle2qNYzFjWpYpGetah3VYuGPGfRmP9ZNLWaRfOft2hVdYvyXrDIUsOi8IsWFdS0qOgli67XsuhRbYsqvmxRjboWJb9iUbt6FnWvb9HABhaNamjRpEYWzXnVouWNLcp9zcI3toVvbAvf2Ba+sS26kmzR/TfR0RwdLdDR0qKUVhZ1aW1RvzYWZb5l0YQUi7Lftign1aL1bS3a2c4iV3uL9r6Djg7o6IgOoaMTOjpb1CjNolbvWdSpi0UZXS0amm5RVjeLpnW3aGEPdPRERy909EbH++jIQEcfdPS1qFw/i6r1t6jeAIuafWhRh4HoGISOwej4CB1D0PExOoai4xN0DEPHcIsKMy06/yk6RqBjFDo+Q8fn6BiNji/QMQYdY9GRhY5x6BiPji/RMQEdX6FjIjq+RsckdHyDjinomIqOb9ExDR7T0TEDHd+hIxsdM9ExCx2z0TEHHXPRMQ8e38NjPjoWoGMROhajYwk6ctDxAzqWkssycvmRXJaTy0/oWIGOlehYhY6f0bGafqyhH+vIZT25bCCXjeTyCzpy0bEJHZvpxxb6kUc/fqUfW+nHNvqxnX7sQMdOdOyyqOwei6oaLKprpB8m+mGmHxb6YUWHjZ7a6amDnjrpqYueuumph5566akPHX6Lygctqh6yqEHYohYRehqlpzF6GqenCYtm7bVo6W8Wbcy3aPc+izz7Lco/YNHxgxbdPGRRqcMWVTpiUc2jFjU+ZlGb33leCnle/rBo9HGLJv9p0bwTFq04adHmUxaZTlsULCLTM2RabNGdvyxKOmdRlfMW1blgUdOLFqVeguVlMr1CplfJtIRMr1m0+rpFW2/A8iYs/4blLTK9TaZ3yPQumd6D5X1YPoDlQ1j+C8tHZPofmZayatVjVuWVtspSxqpwklUFj1tVVNbKv7JVZZ+0qmp5q+pWsCq5olXtnrKqeyWrhj1t5X1s5X1s5X1s5X1s5X1sVfA5qw7+z6pT1awqed6qh9WtKl/DquovWvm2tir1JavSa1k1oLZVI+pYNfFlqxbWtWr1K1ZtrWeVrb5V0QZWHWlo1ZVGVt1/1apyr1lVrYlV9V63qllTq7q8YVW/ZKsy37RqQjOrsptbldMCDy3x0AoPrfHQBg9vWXU9BQ+peGiLh3Z4aI+Hd/DQAQ8d8SA8vIuHTnjojIc0PLyHhy546IqHdDx0w0MPq+r0xEMvPPTGw/t4yLAqq49V0/ri4QM89MNDfzwMsGr/h1adGIiHQXgYjIchVv6TrfwnW5XyCR6G4WE4HjKtmvqpVfNHkMNIPIzCw2dW5X9u1fHRVl38ghzG4CHLqprjrGo83qo2X1qVNsGqvl9ZNXqiVZO/tmreJKtWfGPV5slWmaZYtXeqVYXfWnV+mlV3pluV9J1VNbKtajTTqlazrOo026qMOVaNmmvVpHlWzfnequXzrcpdYJVjoVXxRVYdW2zV2SVW3crB/1IyXGblu9rKd7WV72r8ryDDlWS4yqpZP1u1dDX+1+B/LRmuI8P1+N+A/434zyXDTWS4Gf9b8J+H/1/xv5UMt+F/O/534H8n/neR4W7878G/Af9G/Jvxb8G/Ff82/Nvx78C/E/8u/Lvx77Fqp9cqlw//fvwH8B+08i628i7GfxT/MfzHyT9h5V2M/9/wn0/++8h/P/kfwP9B8j9E/gXkf5j8j+D/GPn/Tv6F5P8H+R+3auif5H+C/E+S/ynYnbbKUGSV/wz5F5P/X7A7a1Xp81ZVvkD+F2F3CXaXrep9xaohV2FXArtrsLtu1cYbsLsJu79hd8uq4ttW3bwDu7uwuwe7+/T/Aewewu5f2D2C3X+wK2XjGbbxDNt4hm3KT7Lp+OM2XSxr4xm2qdKTNtUsb1PjCja1qWjjm9rGN7WNb2qbJle2KecZm9ZXsWnnsza5qtr4P7ap6H82Xa9m06Pnbar6gk11a9iU/KJN7Wra1Pclm4bVsml8bZtm1LFpxcs2ba5rk+kVm4L1bCqsb9P5BjbdaWhT0qs21WhsU6PXbGrVxKbur9s0sKlNo96waVKyTYvftGltM5u2N7fJ0cKmgy1tOtXKppLWNj1sY1OVFJvqvG1T01SbUtvalNHOpqHtbcp6x6Y5HWxa3tGmXNlkeNemeCebjnW26WyaTbfes6l8V5uqp9vUoBtnu9uU3sOmAT1tGtHLpmm9bVr4vk2rM2za2scmf1+b9n9g04l+nO1vU+kPbao80KZag2xqMdgmfWRT7yGc/dimiUNtmvWJTUuHcXa4TbZMm6Kf2nRkhE1XRtp0f5RN5T7n7Ggb/8Y2/o1t/BvbNCTLpjHjbJo6nrNf2rRxgk27v7LJM5GzX9tUPMmmm99wdoqN97CN9zBnp3F2uo33sI33MGezbXxPk/cszs7m7Bzynkve8zj7vU2lFpD3Qs4usqnZYps6LOFsDmd/sGnCUpuyl3H2R7qynK78xNkVnF1JV1ZxdjVn19CVtXRlHWfX05UNdGUjZ3/hbC5d2cTZzZzdYlM4j7O/cnYrPdtmU9kdnN3J2V30bDdn93DWQM+MnDVx1kzPLJy1ctZGz+z0zMFZJ2fd9MzDWS9nfTal+Tkb4GyQjoY4G+ZshI5GORvjbJyzCc7u5Ww+Z/dxdj9nD3D2IB09xNkCzh62ad4Rzh7l7DH6/TtnCzn7B/0+ztkTnD1Jv09x9jRnizh7hrPFnP2Ls2c5e46z5zl7gbMXOXuJs5c5e5WzJZy9xtnrnL3B2Zuc/Zuztzh7m7N3OPsPZ+9y9h5n73P2AWf/5ewjzv7H2VJ2vqXtfEvbNbqMXZOT7Jr3uF3ry9q18wm7XOXsKnjSrqLydt2tYFfZp+yqWsmuxk/b1aYyZ5+xa3AVzj7L2ap25TzH2f9xtppd4ec5W52zL3C2BmdrcvYlztbibG3O1uHsy5yta+efmLP1OFvfLksDzjbkbCO7Lr7K2cacbWJXzdc525Szb9jVM5mzb9p5B3O2OWdb2HkHc7YVZ1vbdbwNZ9/ibIpdlVI529auZu3s6tCes+/YldmBsx05K7tWvcvZTpztbFd+Gmffs+tmF7tKpXO2m131unO2B2d72tWvF2d72zX1fbvmZ3C2j127+9rl+YCz/ewq7s/ZAZwdaFe1QZwdbFfKR3Z1GcLZj+0aM5Szn9h5fu3aOJyzmXaeXzvPL2dH2nl+7Ty/dp5fO88vZ8fY1XusneeXs+PsmjWes1/atXWCXbavODvRzne0ne9ou0pPtqvyFM5OtfM/bOd/mLPT7Roxw66J39m1MNuu1TM5O8su/2y79s+x6+xcu27N4+x8u6ovsKvBQrtSF9mVvtiuAUvsysqxa9oPdi1falfuMrsMP9oVX27XsZ/sKllh18OVdpX/2a46q+1quoaza+3KWGfX0PV2Tdpg15yNdq39xa7tuXY5Ntl1cLNdp7bYdSfPrqStdlXZZlej7Xa12mFX9512Ddxl16jdds3YY9dig12bjXaZTHYFzXYVWuw6b7Xrkc2uig67ajjtSnbZ1c5Nfz12DfPaNd5Hf/12rQjQwSD9DdGjMB2M2HU9So/idDBBj/bSo9/oYD492kcH99OFA/ToIF04RBcK6NFhunCEHh0lz9/pQiF5/kEXjtOFP8nzBF04SZ6n6MJpulBEnmfoQjF5/kWeZ8nzHHleoAsXyfMSeV4mkyvkeZVMSsjzGnleJ5Mb5HmTTP4mz1tkcptM/iHPu2Ryjzzvk8kDMnlIJv+SySMy+Y9MSjlkeMyheGmHjpVxqCTJoYePO1TlCYfqlHOo6ZMOdSrvUEYFh0ZVdGjSUw4truTQ2qcdMlV2KPiMQwerOHT+WYfuVHWo4v8cqlHNoeTnHWpX3aG+Lzg0rIZD4190aF5Nh1a85NDOWg65ajtUUMehopcdulvXobL1HKpa36HGDRxq09Chno0cGvyqQxMaO5T9mkOrmjiU97pDnqYO5b/h0PFkh26+6VCp5g5Va+FQvZYO/oMd/Ac7NKSNQ2PecmhWikNL33ZoY6pDtrYORds5dKK9Q1fecah0R4cqy6EG7zrUopND6Z0dGpDmUNZ7Dk3r4tDyrg7lpsOmG2y6w6YHbHrCphds3odNhkOt+sCmr0MDP4BNP4dm9IfNAIc2fwibgbAZ5FDhYNh85NCjIbAZ6lDdT2AzzKG04bDJdGj0pw5NHuFQzkiH1o9y8P3sUPhz/I128P2Mv7EOVcpy8P3sULPxDnX40qF+ExzK/MqhqRMdmv81/iY5tPsb/E126MgU/E116P63+JvuUK0Z+PvOIWXjb6ZDI2bhb7ZDC+fgby7+5uHve/zNx98C/C3E32L8LcFfDv5+wN9S/C3D34/4W46/n/C3An8r8bcKfz/jbzX+1uJvHf7W428D/jbi7xf85eJvE/42428L/vLw9yv+tuJvO/52kN9O/O0iv93420N+BvwZyc+EPzP5WfBnJT8b/uzk53Souov83A6lesjP69BQH/n5HZoTIL+gQ9tDDjnC9DPi0Kko/Yw5lJSgn3sdavQb/cx3qPs++rmffh6gnwfp5yH6WUA/D9PPI/TzKP08Rj8LyeAP+nmcDP6knyfI4CT9PEUGp+lnERmcQWMxGfyFxrNkcI4MLpDBRTK4RAaXyeAKGVwlgxIyuEYG18ngBhncJIO/yeAWGdwmg3/QeJcM7qHxPhk8QONDMvgXjY/I4D80lnJq72NOFZV26noZp8o+7lTVsk41fsKpNuWc6vmkU5nlnZpQwan5FZ1a9ZRTuys55XnaqSOVnSp+xqn7VZwqV9WpWs851eR/TqmaUwOed2pEdaemveDUwhpO5b7olKGmU/GXnDpWy6mS2k49rONUlbpONXrFqVb1nOpe36mBDZwa39CpGY2cWvGqU5sbO+V6DY1N0Pi6U3ebojHZqZpvorGZUx2ao7EFGluisRUaWzu1sQ0a33IqmoLGt526korGtk5Vbo/Gd5xq0cGp9I5olFNZ76Kxk1PLO6MxzSnHe2js4uTf16k76U4ldXeqRg809nSqXS809nZq2PtOTc5wal4fp9b3dWrnB06F+zlV0N+piwPQ+KFTlQY5ee861ewjJ+9dJ+9dJ+9dJ+9dJ+9dJ9/NTr6bndr/qVMnRjh1a6RTpT9zqvrnTjUd7VTqF05ljHFq6FinJmU5NWecU2vHO2X60qngBKcKv3Lq/ESnHn3tVMVvnKo7mbymOJU21anB3zo1eppT2dPJa4ZTed+RV7ZT+TPJa5ZTN2eT11xYzCOv78lrvlO9F5DXQlgsIq/FsFhCXjmw+IG8lpLXMlgsJ6+fYLGCvFbCYhUsfiav1bBYQ15rYbEOFuthsQEWG2HxCyw2wWIzLLbAIg8Wv8JiKyy2wWI7LHbAYicsdsFiNyz2OFXeCAsTLMywsMDC6tQoGyzsTi12wMIJCxe9cMPCQ3e99MJPdwP0IgiLEL0I04sIvYjSixgs4vQiQS/20ovf6EU+vdhHLw441eAgvThELwroxWF6cQTmR+nFMae2/w7zQqcO/gHz4/TiT5ifhPkpp5JPw7zIyTczzIth/pdTOWdhfg7m52F+AeYXYX4J5ldgfhXmJTC/BvPrML8B85sw/xvmt+jfbZjfoX//wPwuzO/Tvwcwf0j//uWeRzD/j/6VcmneYy6tL+3in9elcJKLf16XbpZ1qVQ5l6o96VKT8i6lVHCpd0WXhjzl0sRKLi182qXVlV0yPONSvIpLx551qaSqSw+fc6lKNZcaPe9Sq+oudX/BxTvXxTuXe2pyz0su3rncU5t76rh08WXuecWlSvVcqlefexq41KUh9zTinlddmtWYe17jniYu+V/nnqbc8wb3JHNPM5fqNOeeFtzT0qWBrbinNfe0cWnFW9yTwj1vu1SQyj1tuac997zDPR24pyP3iHve5Z5O3NOZe9Jc2voe93Thnq4unU3nnm7c04N7enJPL+7pzT3vc08G9/Thnr7c8wH39OOe/twzgHsGcs8g7hnMPR9xzxDu+Zh7hnLPJ9wzDD/DuSeTez7FzwjuGck9n8Htc+4ZzT1fwG0M94zlniy4jeOe8dzzJdwmcM9X3PM1+Uzinm+4ZzL5TOGeqdzzLflM457p3DODfL7jnmzumelS0mzumcM9c11qN8+lvt9zz3yXJi9wKWch9yyiB4tdyl/CPTn04AeXyi3jnh/pwXKX9BP3rHBpxEqXpq3inp9dyl3tkmONSwfXunRqnUt31rtUcaNLNX5xKTnXpbRN3LPZpdFbXMrO455fXcrb6pJnG/dsd6l4h0v3d7pUebdLtfa41MLgUrrRpQEml7LMLs2xuLTc6tJ2m0tBu0uFDpfOO1165HLxr+tSXa+Lf12Xevpd/Ou6NCHo0vyQSxvDLu2OuBSNunQi5tKVuEul97pU/TeXGuS7lLrPpYz9Lo064NKkgy4tPuTS5gKXTIdd2nvExfvWpevHXLxvXbxvXXwru3jfuvhWdmnMSRffyi4tPU1nisjyjEv7i+nMX2R51qXy5+nMBbK8SJaX6MxlsrxCllfpTAlZXiPL6zC+QZY3yfIWjG+T5R2y/AfGd2F8jyzvw/gBjB/C+F+yfATj/2Bcyq2k0m7VKONWcpJbaY+71besW6OfcCu7nFs5T7qVV94tTwW3jlR0q/gpt+5XcqtyZbcaPONWiypupT/r1tCqbk16zq05/3NrbTW3TM+7FazuVuELbl2v4eY/181/rpv/XLc61HarXx23Ml92a2pdt5a+4tbWem7Z6ru1v4FbZxu6dauRW+Ubu1XnNbdaNXGr0+tuDWzq1vg33JqX7NaKN93a2cytcHO3jrdw62JLt0q1dqtaG7eavOVWSopbvd92a0SqW9PaurWwnVu57d1yvOPWwQ5unero1h25VbGTW3U74z0N7++5NbiLWxO64j3drVXd3Nrd3a1oD7z3dOtKL7dKv+9W9Qy893Erta9bGR+4+U7Ge38338luvpPdcg10a+8gt4oGu3X3I7cqfexWzaFuNfvErS7D3Boy3K0xmW7N+tSt1SPcMox0Kz7KrWOfuVXyOXl8QR5j3Go01q12WeQxjjzGuzX5S/KYQB5fkcdEt/K/Jo9J5PENeUxB01Ty+JY8ppHHdDTNII/vyCObPGaiaRaaZpPHHPKYh6bv0TSfPBaQx0I0LULTYvJYQh45bvl/QNNSNC1z6+GPbt61aFqBppVu3rVu3rVoWo2mNWha65ZlHZrWo2kDmjaiKdetWpvQtBlNW9CU51bWr2jaiqZtaNqOph10ZCeadqFpD5oMaDKiyYQmM5osaLLCyYYmO5ocaHKiyYUmN5q8aPKhyQ+nAJqCaAqhKYymCJyiaIqhKY6mBJp+g1M+mvahaT+aDsDpINkdQlMBmg6j6QicjpLdMTQVoukPNB0nuz/J7gSaTqLpFJpOk10R2Z1BUzGa/iK7c2R3nj5doE8X0XSJ7C7Tpyv06Sp9KkHTNfp0nT7doE9/06dbaLpNn+7Qp3/o0123Ztyj4/fp0wP69NCtgn/p+CM6XsqjSo95VK+0RyllPOqd5NGIxz2aVtajhU94lFvOI8eTHh0s79H5Ch7dqehRxUoe1X3aozaVPer5jEeZVTya8KxH86t6tPE5j2z/82h/NY/OPu/Rreoela/hUZ0XPWpV06PuL3k0rJZH42t7NK+OR+tf9shS16P8VzwqrufRzfoelWvoUa1GHrV41aP0xh4Nfc2jrCYezXndo7VNPTK94dHeZI+K3vToejOPyrbwqGZLj5q18vBv6+Hf1sO/rYd/W49Wv+2RIdWjeFuPTrXzqKS9R0kdPKrR0aNkeZT2rkeDO6G/s0fZaR6tes+j3V08inb16EQ6+rt5VLqHR9V7etS0l0edent4z6I/A/19PLxnPbxnPbxnPTreH/0D0D8Q/YM8ajLYI33k0YAh6P8Y/UPR/4lH24d5FBzuUWEm+j9F/0j0j0L/Zx51+NyjfqPR/wX6x6B/LPqz0D8O/ePR/yX6v0L/RPR/jf5J6P8G/ZPRPwX9U9H/LfqnoX86+mfAPxv9M9E/C/2z0T8H/XPRPw/+38N/PvoXoH8h+hehfwn6c+D/A/yXwn8Z+n9E/3L0/wT/FfBfCf9VHt39mf6sQf9a9K+D/3r4b/Bo4kb68wv9yaU/m9C/Gf1b6E8e/dlKf7bRn+30Zwf92Yn+XfRnN/3ZQ38M9MdIf0wePTR7VMXqUSMb/bHTHwf9cXo02eVRjtujPI9HHq9HR3weXfF7dD/gUeWQRw3CHqVGPMqIejQq5tGMOFklyGqvR67fPCrI9+jiPo9KHfCo2kGyOkRWBWR1GK9H8HrUw7cxWf1OVoVk9QdZHSerE3g9iddTeD2N1yKyOkNWxWT1F1mdxes5vJ7H6wW8XsLrZbxeIaurZFWC12t4vY7XG3i9ide/8XoLr7fx+g9e7+L1Hl7v4/UBXh/i9V+8PsLrf3gt5dWVx7wqXcar6kleNX3cq9SyXmU84dWocl7NeNKrFeW92lnBq3BFr44/5dXNSl6Vq+xVrWe8vGO90rNeDajqVdZzXt6xXt6xXt6xXu2t7lXRC17dreFVpZpe1XvJq5RaXvWu7dWQOl5NfNmrhXW9yn3FK0c9rw7W9+p8A68eNfSq6qteNW7sVYfXvOrXxKsxr3s1q6lXS9/wamuyV/43vTrWzKuS5l4ltfSqRiuvklt7ldbGq8FveTUhxav5b3u1MdUrW1uv9rfz6kR7r26941X5jl7VkVet3vWqeyevhnX2anKaVznveZXXxStPV6+OpMOlG1x6wKUnXHp5eV7h8j5cMuDSBy594fIBXPrBpT9cBsBlIFwGwWWwV+kfeTV0iFeTPvZq8VCvNn/ilWuYVwXDvbqYCZdP4TISLqPg8hlcPvdqxGivpn3h1fIxXm0f61Uwy6vCcV5dH+9V2Qle1fzKq2YTveryNQwnwfAbGE6G4RQYToXhtzCc5tWd6V5V/M6rutletZnpVc9ZXmXO9mrqHBjOheE8GH4Pw/kwXADDRTBcDMMlMMyB4Q8wXArDZTD8EYbLYfiTV2dXePVwpVdVfvaq0Wqv2q3xqu9ar0avg+F6GG6A4UYY/gLDXBhuguEWGObB8FcYbvVq4Davxm/3at4Or9bv9Mqyy6v83V4V7/HqvsGryiavGpjpoQXeVnjb4G2HtwPeTni74O2GtwfePnj74R2AdxDeIXiH4R2BdxTeMXjH4Z3wqtRvXlXL96rJPjq7n84eoLMH6ewhOltAZw/T2SN09ijZHCObQrL5g2yOk82fZHOCbE6SzSmyOU02RWRzhmyKyeYs2Zwjm/Nkc4FsLpLNJbK5TDZXyOYq2ZSQzTX6fZ1+36Tff9PvW/T7Nv2+Q7//8Wr1Xa8M97yK3/fq1ANyfEiOj8jxP3Is5VPPx3zKLO3T1DI+LU3yaevjPvnL+nTsCZ9KyvmUVN6nGhV8Sq7oU9pTPg2u5NOEp32aX9mnjc/4ZKvi0/5nfTpb1cd/rI//WB//sT61q+5T3xd8Gl3Dp+wXfVpV06fdL/kUreXTido+3arjU/m6PtV5xadW9XzqXt+nYQ18mtzQp5xGPuW96pOnsU9HXvPpShOfSjf1qfobPjVN9qnTmz4NbObT+ObMtmC2JbOtmG3NbBtmU5h9m9lUZtsy247Z9j7Ne8en9R18snT0KV8+Fb/r0/1OPlVO86nBez6ldvEpo6tPo9J9mtHNpxXdfdrZw6dwT5+O9/LpZm+fymX4VKsPs32Z/YDZfsz2Z3YAsx8yO5DZQcwOZnYIsx/71GKoT+mf+DR0mE+Thvu0ONOnzZ/65BrhU8FIny6O8qnU5z5VG+1Tky+YHcPsWGazmB3H7Hhmv2R2ArNfMfs1s5OY/cYnTfZpwBSfsqb6NOdbn9ZO88k03ae9M3wq+o7ZmczOYnY2s3OYncvsPGa/Z3Y+swuYXcjsIp/uLvapUo5P9X7wKWWpT72XMfsjs8uZ/YnZFcyuZHYVsz8zu4bZtcyuY3a9TyM2+DRto0/Lf/Fpe65PwU3MbmZ2C7O/MruV2W3Mbmd2B7M7md3F7G5m9/hUaPDpupFZM7MWZq3M2pi1M+tg1smsi1k3sx5mvT6V9ftUM8BskNkQs2FmI8xGmY0xG2c2wexeZvOZ3edTs/0+dTnA7EFmDzFbwOxhZo8we5TZY8wWMvsHs8eZ/ZPZE8yeZPYUs6eZLWL2DLPFzJ5l9hyz55m9wOxFZi8xe5nZK8xeZbaE2WvM3mD2JrN/o/cWs7eZvcPsP8zeZfYes/eZfcDsv8w+wtt/zJbya8Rjfk0r7dfyMn5tT/Ir+LhfhWX9uv6EX2Wf9Kteeb9SKvjVuyKzTzFbidmnma3M7DPMVvHr7rN+VXqO2f8xW43Z55mtzuwLzNZg9kW/9tb0q+glZmsxW4fZl5mty+wrzNZjtr5faxv4ZWrIbCNmX2W2MbNNmH2d2aZ+DXjDr6xkv+a8yWwzZpsz24LZlsy2YraNn39Xv5TC7NvMpjLbltl2zLZn9h2/Lnbwq5T8qvYus52Y7cxsGrPv+bW4i1+bu/rlSveroBuz3ZntyWwvZnv7lf6+X0Mz/JrUh9m+zH7AbD9m+zM7wM971c971c97ldmPmB3C7MfMDvVr5yd+hYf5dXy4XzczmR3B7EhmR/mV8Zlfoz73a8Zov1Z8wewYZscym+XX/XF+Vf7SrwYT/Er9itmJzH7N7CS/1n/jl2WyX/lT/Cqeyuy3zE5ndoZfnb7za2C2X+Nn+jVvFrOzmZ3j15G5fl2Z51fp+X5VX+BX04XMLmJ2sV+Tl/iVk+NX3g9+eZYyu4zZH/0q/5NfdVb41Wqln/9WP/+tzK72a9Uav3av9Su6zq8T6/26tYHZX5jN9avdJr/6bvZr9Ba/svOY/ZXZrX7t3+bX2e1+PdzhV5VdfjXazewevwYb/Jpg9Gu+ya+NZr9sFmatfpXY/Epy+FXD6Veyy680t1+ZHr+mev1a6vNrq98vf8CvY0G/7oT8qhjxq27UrzYxv3rGmU34NWuvX6t/88uQ71d8n1+n9jN7wK+qh/xqXOBXh8N+9Tvi15ijfi085lfu7345Cv06+Idf54/79ehPP9/Afr6B/XwD+/kG9mviGbpdTLf/4jk4y3NwjmfmPB28SF8v0dfLdPsK3b5Kt0vo4DU6eJ0O3qCvN+nr3/TqNr26Qwf/oYN36eA9unKfXj2gVw/p1b/06hFdKRVQrccCalE6oPQyAQ1NCmjG4wGtKBvQzicCCpcL6PiTAd0vH1DligE1eCqg1EoBZTwd0PjKAc17JqD1VQKyPBtQftWArjwXUOlqAVV/PqCm1QPq9EJAw2oENPnFgHJqBpT3UkCeWgHeqQHeqQHeqQHeqQHeqQH1rR/Q6AYBZTcMaFWjgGyvBrS/cUBnXwvoYZOAqjQNKPmNgNKSAxr8ZkATmgU0v3lAW1sE5G8Z0LFWAZW0DqjiWwHVTQmozdsB9UwNKLNtQLPaBbS6fUCGdwKKdwjofMeAHimgqp0Catw5oA5pAQ15L6CJXQJa2DWg3PSAgt0CKuwe0PUeAZXtFVDN3gGlvB9Q74yARvQJaFrfgNZ+EJCpX0B7+wdUNCCgux8GVG1QgP/VAP+rAf5XAzynAZ7TAN+/Ab5/4Tk8wHMa4DmF/Uh4joLnZwGeU9iPhv0X8BwDz7EBFWfBfhw8v4TnBHh+FdDAifD8Gp6T4PkNPCfDcwo8p8JzGjynB9RuBjy/g2c2PGcGtHEWPGfDcw485waU9H1ANebDcwE8F8JoUUBTFwe0dAk8c2D0Q0CnlgZ0Zxk8l8PoJxitCKjfyoDGrILRzzBaHZBjTUAH18JoHYw2wGhjQM1+gVEujDbBaHNAy7fAKA9Gv8JoK4y2wWgHjHbCaBeMdsNoD4wMMDLCyAQjM4wsMLLROTuMHDBywshF59x0zgMjL4x8dM5P54IwCsEoHFD3CJ2LwihGj+IB7U4EFN0Lo9/oUT492h9QowMwOkiPDtGjAnp0GN9H6NFRenSMHv2O7z/o0XF69Cc9OoHvk/ToFD06je8ifJ+hR8X06C98n8P3+QDvU3xfxPclfF8O8D7F91V8l+D7Gr5v4Psmvv/G9y1838b3HXz/w7N2F9/38H0f3w/x/S++H+H7P561UkHNeyyo9aWDspQJ6khSUFceD6r0E0HVKRdUqyeD6l4+qGEVgsquGNSqp4LaXSmo/U8HdbZyUA+fCarGs0ElVw0q7bmgBv8vqKnVglr6fFBbqwcVfyGoUzWCuvNiUFVfCqpxraA61A6qX50g/6lB/lOD/KcGFawXVGH9oK43CKpSo6DqvRpUSuOger8WVFaToOa8HtTapkG53giqIDmoi28GVa55ULVaBNWiZVAZrYIa1TqoGW3w8hZeUoLKfzuo4lS8tAuqevugmr6Dlw546RjUZOHlXbx0CiraGS9peHkvqCpd8ZKOl2546Y6XHnjpiZdeQfl74+V9vGQEVbEvXj7ASz+89MfLALx8iJeBeBmEl8F4+QgvH+NlKF4+CWrAMLwMx0tmkO9evIzAy8igbo7Cy+d4GR1U6hd4GYOXseSShZdxeBlPLl+SywS8TCSXr8llEl6+CWr0ZHKZgpepQdm+JZdpeJkeVNJ35JKNl5lB/lGD/KPiZU5Qq+cGZZhHLt8HdX5+UI8WkMuioJotDqrLkqCG5AQ17Yegli8NavuyoPb+GFTR8qDu/hRUtZVBNVkVVPrPQQ1dHdSkNUGtWBvUznVBhdfDekNQ9zcGVTkX1puC6rQ5qIFbYJ0XVM6vQeVthfW2oE5sD+rWDljvCvIuhfUeWBuCvEthbYK1GdYWWFthbYO1A9ZOWLtg7Ya1B9Ze9Plg7Yd1AH1BWIdhHQlKUVjHYB0PanEC1nvR91tQx/NhvQ99B4JqcBDWh9BXENT4w7A+gr6jQXmOoe939BUGVf44+v4Mqt2JoPqeRN+poOafRl8R+s4EdawYfX+h71xQdc+j7wL6LqLvEvou04Ur6LuKvhK6cA19N9B3E31/o+8W+m6j7w76/qELd9F3D3330fcQff+i7xH6/kNfqZByHgspr3RInjIhnUgK6dbjIZV/IqRG5UJq92RIg8uHNKFCSPMrhrT1qZD8lUI69XRIdyqHVLFKSI2fDalD1ZCGPBfSxP+FtLBaSNufDylYPaTCF0K6WyOkSjVDavJSSKoV0oDaIU2qE9Lil0PaWTek8CshHa8X0v36IVVuGFLTRiF1ejWkgY1Dmvwa+pqEtPv1kKJN0fdGSA+TQ6rSLKTk5iGltUBfy5CmtgppaeuQDG1Cir+FvpSQHr0dUtW2ITVrF1KX9iGNeCekaR1CWt4xJJNC2vtuSBc7hVQqLaRq74XUoktI6V1D/JuG+DcN8W8akqVHSPk9Q7rSK6TS74dUJyOkVn1C6t43pNEfhJTdL6SN/UOyDQhp/4chlQwMKWlwSHU/CqnNkJD6fRzSmKEhzfokpNxhITmGwyQzpOufhlR2ZEj1RoWU8hlMPg8pazRMvghp85iQXGNhkhXSzXEw+TLE9y5MvoLJxJDGfw2TSWT2DUwmw2QKTKbCZBqZTYfJDJh8B5NsmMyEySyYzIbJHJjMhcn3MJkPkwUwWQiTRTBZDJMlMMmByQ8wWRZSrR9hsjykjJ9gsgImK0NavwomP4d0ZDVM1tCTdTBZT082hNR3I0x+oSe5MNlETzaHdGwLPcmjJ1vpyTZ6sh0mO+jJTnqyi57spid7Qioy0BMjOZjpiYWeWEMaaqMndnJw0BMnObhCKnaTgzek6j5y8JNDIKRhQXIIhbQqTA4RcoiSQ4wcEuSwlxx+4858cthHDvvJ4QA5HCSHQ+RQQDePkMNR7jxGDr9zZyE5/MGdx+nmn+Rwgm6eJIfTdLOIHM5wZzHd/Is7z9LNc9x5PqSzF7jzUkg1LnPnlZB6XuXOEu68FtLq69x5I6SDN7nzb7K/zZ13yP4f7rxL9ve48z7ZP+DOh9z5L3c+4s5SYTV9LKxOpcMaViasyUlh5Twe1u6yYUWfCOtsubAePhlWjQphJVcMq+dTYWVWCmvW02GtrhyW45mwDlYJ6/qzYZV9Lsw/aZh/0rAGPB9WVvWwFr8Q1uYaYYVfDOt4zbDuvxRW5drcWYc7X+bOutz5Slir6nFn/bD2N+DOhmElvcqdjcNq8xp3NglrzOvc2TSs3De4M5k73+TOZtzZgjtbcmcr7mzNnW248y3uTOHOt7kzlTvbcmd77nyHOztwZ0fuFHe+y52duLMzd6ZxZ5ew6nblzvSw+nXjzu5hLezBnT3DCvYKq7B3WHffD6tSn7Ca9A1LH4Q1tF9Yk/qHtWJAWDs/DCt/YFjFg8Iq/VFY1YeE1erjsLoPDWv0J2FlDwtr4/CwbJlhHfs0rJIRYVUcxZ2fhdXhc+4cHdbEL7hzTFjbx3JnVlhF47hzfFjVJnDnV2GlTwzzPxrmfzTM/2iY/9GwjkwJ68rUMN+5Yb5zw3znhvnODWtCdljzZ4a1dVZY/tlhns+w7swN83yG1Xh+mOczzPMZ5vkMa+3iMM9nWAU5YZ7PsMotC/N8hpW6PMzzGdb4FWHNWxlW3qqwPD+HdWJ1WLfWhFVlHb1YH1baBnqxMaypv9CL3LAMm8hoc1jnt5DRr2HV3EpG28LqvZ2MdpDRTjLaRUa7yWgPGRnIyERGZjKykJGVjGxkZIeXg4yc8HKRkQdeXjLywctPRgF4BckoBK8wvCLwisIrDq8EvPaS0W/wyiejffDaD68D8DoIrwJ4HYbXEXgdhdcxeP0Or8Kw4n/A63iYf1F4nQzzLwqv0/AqgtcZeBWH5foLXmfDunkOXhfCanARXpfCGngZXld4jq7SrxKeo2v06zrP0Q06/Te8btHp22i/Q6f/QftdOn2Pft2n0w/o179of0S//kN7qYgmPRbRitIR7SwTUX5ShG/cCN+4Eb5xI3zjRtS3fESjK0R4f0Z4f0Z4f0Z4f0Z4f0ZUtUqE92dEXapGNOK5iKb9L6K11SIyPR9RQfWIbr4QUbkXI2pQM6LUlyIaWCui8bUjyqkT0e6XI4rWjejsKxE9rBdRjQYRtWkYUc9GEY15NaJZjSPKfS0iR5OICl+P6G7TiColR9TkzYjULKKhzSOa0QLtLSOytEJ7a7S3iah8CtrfjqhdKtrbRjShHdrbo/2dCP+haO8Y4T8U7Z0iatY5ot5paH8vojld0N41Ild6RMe7ob17RJV7or1XRJ16RzTs/YgmZ0S0qg/a+0a0/4OISvpFlDQgorofon1gRP0GRTRxcEQLP4po+5CIgh9HVDQ0olLDIqo2PKIWmRFlfBrRqBERzRsZ0fpREXk+i+jE5xHdGh1RlTERNRobUVpWRJnjIpo6PqLVX0ZkmBDRwa8iuj4xorKTIqr3DQwmRzRgCvlNjWjxt+Q3DQbTIyqeQX7ZEVWfSX6zYDCb/ObAYC4M5pHf9zCYT34LYLAIBovJbwkMcmDwAwyWwmAZ+f0Ig+UwWAGDlTBYBYOfYbAaBmtgsBYG62CwHgYbYfBLRB1yYbAJBpthsAUGeRH+QWGwFQbbI6q1AwY7YbCLHuyGwZ6I8gwwMMLARA/MMLBGlGyjB3YYOOiBkx646IGbHnhg4KUHfnoQgEGQHoToQZgeROhBNKIjMXoQpwd7YfkbPciPaPA+erA/oqUHYHmQHhyK6HwBLI9EVPNoRCnHYPl7RFmFsPwDlscjvDtheQKWp2B5GpZFsDwDy2JY/hXRxrOwPAfL87C8AMtLsLwMyyuwvArLElheg+V1+nQDljdheSuiprdheQeW/0SUfReW9yKy3Y/o2ANYPoyo4iOeqf9gWSqqIY9FNa10VMvLRGVKiqrg8agulo2qXLmoGjwZVWr5qAZWiGpyxahynory/xnl/zPK/2dUSVWiqvtsVG2qRtXvuSjftlG+baN820a1t3pURS9EVerFqGrVjKrFS1Fl1IrybEY1r05UeS9HeTajOvFKlGczyrMZVXLDKM9mlGczyrMZ5dmMKtiEPa9HeTajqpbMnjejSm8W1ajm7GkR1fqWUXlasad1VLfaRFUlhT1vR5WWGlVmW/a0i2p1+6gc70RV2IE9HaOq9G5UTTqxp3NUQ9OimvEee7pEZeka1ZF09nSLqnyPqBr1ZE+vqAb3jmrq++zJYE+fqA72jer6B+zpH1W9AVHpQ/YMjGrSoKhWDGbPR+wZEtWVj9nzCXuGRdVuOHsy2fNpVEtHRGUYyZ5R7PksqrKj2fMFe8ZENWAse7LYMy6qneOjyv+SPRPYMzHKvyd7JrHnm6gmTGbPFPZMZc+3UZ2fxp4Z7PkuqpRs9sxkzyz2zGbPHPbMZc+8qErPZ88C9ixkzyL2LGbPEvbkRBX/gT1L2fMje5az5yf2rGDPyqgWr2LPz+xZzZ417FnHnvXs2RDlu5Y9v7Anlz2b2LOZPVvY8yt7trJnG3u2s2cHe3ayZxd7drNnD3uM7DGxx4weC3us7LGxx84eB3uc7HGzx8MeL3t87PHjK8CeIHtC7AnDJ8qeGHvi7EmwZy97fmNPPnz2sWc/ew6y5xCcC9hzmD1H2HOUvI6x53f2FLLnOHn9yZ4T7DlJXqfI/TR7ithzhryKyf0se86x5zy5X6A/F9lziT2Xyf0K/bnKnmvsuU5/btDDm+z5mz236M9teniHPf+w5x49vE8PH7DnIXv+pYeP6PN/7CkV063HYqpSJqbkpJjSHo8ps2xMs56IKbdcTI4nYyosH9PdCjFVeyqmJpViSn86plGVY5r3TEzrq8TkeTamE1VjevhcTDWqsef5mHpWj2nMCzEtrMGeF2MK1oyp6KWYStVmT52YWrwcU0bdmMa/ElNOvZjy6scUbRDjmzbGNy17Gsf4po2pX5OYJr7OnqYxbX8jpr3JMV18M6ZyzWOq1SKm1JYxDWwV0+TW7GkT0+63YtqfElPJ2zFVbBtT3XYxdWgf05B3YvxzxvjnjPHPGVPBuzHd7BRT5bSYGrwXU6cuMQ3rGlN2ekyrusVk6x7TsR4x3ekZU9XeMTV+P6YuGTGN6BPTnL4xbf4gJle/mI73j+n+gJiqD4yp1aCYug+OafRHMc0fEtPWj2PyD43p1CcxPRoWU83MmFI+jan3iJiyRsa0eFRMOz+LKf/zmIpHx1R6TEx1xsbULiumweNimjA+pqVfxnhnxnhnxnhnxnhnxnhnxnhnxjR0Skwzpsa04tuYLNNiOjKdLGeQZXZMjWaS5SyynE2Wc8hgLlnOI8vvyXI+GSwkg0VkuZgsl5BlDhn8QAZLyWAZWf5IBj+RwQoyWEkGq8jgZzJYTQZryGAtGawngw1ksJEMfiGDXNhtgt1mMthCBnlksBV222C3nQx2kMHOmNbugt1u2O2BnYEMTDG+Z2FngZ0VdraYNtph54CdE3Yu2Hlg54WdD3Z+2AVgF4RdKMZzCbso7GKwi8MuEdPUvTGt/g12+bDbB7v9MVU6SH8P4bkAdodhd4T+HqW/x+jv73guhN1x+vsn/T1Bf0/i+RSeT9PfIvp7hv7+heezeD6H5/P09wK9u0jvLuH5Mp6v4LmE3l2jd9fxfAPPN/H8N55v4fk2vbuD57t4vofn+3h+gOeHeP4Xz4/w/B+eS8VVs3RcKWXiGpAUV9bjcS0uG9fOJ+LKLxfXlSfjKl8hrkYV42r3VFyDK8U19ek4/5px/jXjKqwS518zrkrPxdXkf3GlV4tr1PNxzaseV94LcXlqxHXixbge1oyrRq242tSOq1+duCa+HNfyunFtfyWuvfXiulg/rnIN42rQKK5Or8Y1rHFck1+La1WTuGyvx3WsaVx33oir6ptxNWsWV5fmcY1oEdeclnFtbhVXuHVcxW3iKp0S51s2rlapcb5l43zLxrW0fVyGd+I62AGtHdH6blz1OsWlznHel3Hel3Hel2jtitZ0tHaLq0qPuJJ7xtWzV1xjese18H20ZqC1D1r7xlWqX1y1+seVOiCugR+idSBaB6F1MFo/QuuQuCoOjavxJ2gdhtbhaM1E66doHYHWkXHdHxVX9c/ROhqtX6B1DFrHojULrePQOj6ushPQ+hVaJ6L1a7ROQus3aJ2M1ilonQrXaWidjtYZaP0OrdlonYnWWWidDde5cJ2H1u/ROh+tC9C6EK2L0LoYrUvg+gNcl8bVexlaf0TrcrT+hNYVaF0J15/hupoOrKEDa+nAOjqwHq0b0LoRrb/AdRMd2EwHttCBPDrwKx3YGld0W1xnt6N1B1p30YHddGAPHTDQAWNcJlNcBea4blriqmyLq6k9ru4OOuCMK9sV10Z3XH5PXKe8cT3y0dcAfQ3S11Bck8JxvmPjfMfS1xh9jdPXvfT1t7jS8uPK3BfXrP1x5R6IK3gwrqJDZHeY7I7A42hcGcfiGv97XDmFce3+I679x+Mq+ZPsTpLdKbI7DY8ieJyBRzE8/oLHWbI7R3YXyO4i2V0iu8tkdwUeV+FRAo9r8LgBj5vw+Bset+BxGx53yO4fsrsLj3vweACPh/D4Fx6P4PEfPEolVPBYQjdLJ1Q5KaGmjyfUvWxCo59IaH65hLY+mZC/fEKnKiT0qGJCNSsllPJ0QgMqJzTpmYRWVEnI8mxCR6omdOu5hKpUS/CuTPCuTPCuTPCuTGj7iwntrZnQxZcSKlc7oVp1Ekp9OaGBdROa/EpCq+olZKuf0LEGCd1pmFDVVxNq1jih3q8llNUkocWvJ7SzaUL5byR0JTmh8s0SatQ8obQWCWW2TGhWq4RyWycUbJNQ4VsJ3U1JqFpqQi3aJpTRLqHx7RPKeSeh3R0S2t8xoRIlVLFTQo07J9QlLcH/ZYL/y4Q2d00onJ5QcbeESvdIqE7PhNr1SvANm+AbNsE3bIJvWO7oyx0fcEd/7hjwf4bLPb7m+o/jQkJCEiG35CdJYiQhpVcSo8VohEZuiSTJLa25zXLLtcUSkubOaBZL7svOfed+v20uESOE1vyef78ej/fr9n6f7/nA8R4cI+AYWaScUUUqfL9IpalFqjqmSK0+KFLvsUVKHVektPFF2jShSAUTi+T/sIibLOImi7jJIm6yiJss4iaLuMkibrKImyxS7RlFav95kRJnFmnSrCJlzoZjDhxz4fgCji/hSIPjKzjS4ZgPxwI4FsKxCI7FcCyBIxOOr+FYCscyOJbDsQKOlXCsgmM1HGvgWAvHOjjWw/EtHFlwbIBjIxzZcHwPxyY4foBjMxxb4NgKxzY4foJjOxw/w5EDxw44dsKxC449cOyFYx8c++E4AEcuHAfhOARHHhyH4ciH41c4jsBxFI4COH6D4xgcx+E4AcdJOE7BcRqOM3CchaMQjnNwFMFhgMMIhwkOMxwWOKxwFMNhh8MBhxMOFxxuODxweOHwwRGAIwhHCI4wHBE4onDE4IjDUQrHeTguwHERjkvs1Z/s1WX26gp7dZW9usZelbFX19mrG+zV3+zVTfbqFnv1D3t1h726y17dY6/+Za/K2av/2KsK9uo+e/WAQV0qG5RcxaDpVQ1a9aBB+6sZZHnIoKvVDapV06B2DxvUr5ZB0x4xaGVtg/bWMchU16ArjxpU8zGD2tY3qO/jBo1vYNCihgZte8KgU40MvCsNvCsNvCsN6tnMoBHNDZrbwqANLQ3Kf8ogdyuDbj9tUP3/GZTQxqDhzxg0u61BWc8alNfOIOdzBt1sb1C9DgZ1fMGgpI4GTe1k0PIEg3Z3NsjQxaBLLxpU/SWD2nQzqM/LBo3tbtCCHgbt7GnQuVcMutDLoGqvGdS6t0F63aAxMij9DYM29zHo2JsGBfsaVP6WQU36G9Qt0aCUAQbNHGjQ+rcNKkgyyP+OQfcGGdQo2aCuQwwaOtSgGe8atCbFoNxhBtmGG1T2nkG1RxrUfpRBie8bNCnVoMzR5DiGHD8gx7HkOJ4cJ5DjRIMmfmhQxiSDtn9k0JnJBv67GvjvauC/q4H/ruT4KTlOJ8fPyHEGOX5OjrPIcTY5ziHHueT4BTnOI8cvyTHNoIqvDGo638CbkhwXkuMiclxMjhnkuIQcM8lxKTkuI8fleFyBx5UGHfrGIPsqg26sNqjuWoM6rDNo4HqDpnxr0NIscvyOHDfgcSMev8fjJjz+gMfNeNxiUM5Wgwp/NKh0m0FVtxvU6mc85uBxBx534nEXHnfjcQ8e9+FxPx4PGDQqF48H8XgIj7/gMQ+P+Xj8FY9H8HgUjwV4/M3AN9LANxKPx/F4Eo+n8Hgaj2fweBaPhXj8gx7P0aOBHo30aMKjGY8WPFrxaMNjMT066NFJjy56dNOjhx699OjDox+PQe4hxD2EuYcI9xClxxg9xumxhB7P0+MFgwZd5B4ucQ9/cg+XuYcr3MNf3MM17qGMe7jOrt5gV/9mV2+yq7fY1dvs6h129S67eo+M/yXjcjL+j4wr2NX77OoDRrWubJSqGDWpqlGZDxqVU82owoeMKq1uVNWaRrV62KjetYya+IhRGbWN2l7HqDN1jYo/alTlx4xqWd/IPRq5RyP3aOQejdyjkXs0co9G7tGoPs2MGtvcqAUtjNra0qgTTxkVbmVUxdPw/w/+NkaNecao9LZGbX7WqGPtjAo+B//z8HeA/wWjUjsaldbJqE0JRhV0hr8L/F3hf8moXt2MGvWyUfO6G5XdA/6e8L8C/6vwv2ZUz95GjXjdqLmC/w34+8D/Jvx9jWraz6ju/Y0angj/APgHwv82/ElGlb9jVJPB8CfDPwT+ofC/C3+Kkbck/O/BPwL+kfCPgv99+FONOjIa/jHwj4V/HPzj4Z8A/0T4P4R/EvwfwT8Z/o/hn4r/T+CfBv+n8E+H/zP4Z+B/Jvyz4J8N/xz458L/Bf7nwZ8G/1fwp8M/H/4F5L8Q/4vgXwz/Evgz4f+a/JeS/zL4l8O/Av6VRlVbRf6ryX8N/GvhXwf/evr/lv6zyH8D/Bvhz4b/e/rfRP8/0P9m+LfA/6NRbbfR/0/0v53+f4Y/xyjDDqMu7TSq+m6j2uyh/73w7zNq6X6jdh4w6lyuURcOwv+LUe3zjEo8zP7ls3+/sn9HjLIcNepqgVG1jhnV7nej+h1n/04YeUcaeUcaeUcaeUcaVbPQqI5/GJV0zqipRUYtNxi122iU3WTUDbNRda1GdbAZNbDYqBl2o9Y4jMp1GmVzGVXmNqqh16guPqOS/UZNDxi1KmhUfsgod9io2xGj6seMSoizGyVGzS41Kuu8UXkX6OYi3VxiNy4b1e2KUSl/0c1VurlGN2XsxnWj7t2gm5t0c4tubtPNP+zGHbq5Szf36Kacbv4jmwqyuU83lUza+oBJJyqbdKGKSdUeNKl1NZP0kEmTqpuUWcOknJomFT5sUmktk2rVNqldHZP61TVp4qMmraxn0t7HTDLVN+nK4ybVbGji/6qJ/6sm/q+a+L9q0qEnTbI3NelGM5PqtjCpQ0uThj5l0oxWJq152qTc1iZ5/2fSnTYmNWxrUpdnTRrRzsQb0sQb0sQb0sQb0qSKF0xq2smk7gkmDe9sUnoXkza/aNKxriYFXzKp6ssmtepuUu8eJqX2NCnjFZO29zLpzKsmxV8zqfLrJrWVSX3fMGl8H5MWvWnS7r4mGd4y6VI/k6onom2ASQMHmjTlbZOWJqHtHZNsg0wqG2xS7SFoG2pS8rsmTU8xadUwtA1H23sm3R5hUv1RaHsfbakmzR5tUtYYtH2AtrEmlY8zqckEtE1E24cmpU0yadNHaJuMtilom2ri24i2aWj7FG3TTXwb0TYDbZ+jbZZJbWajbQ7a5qLtC7TNQ9uXaEtDWzra5qNtAdoWom0R2hajLQNtS9D2NdqWom0Z2pajbQXaVqLtG7StIrc1aFuLtnVoW09u36ItC23foW0juWWj7Xu0baLTH8htM9q2oG0rnW4jt5/Qth1tP9NpDtp2oG0nne6i0z1o24u2fXS6n04PoC3XpPBBOj1Ep3loO2zSmHw6/ZVOj6DtKPtWQKfH0PY7+3acfTtBpyfRdop9O82+nWHfCtm3P9i3c+xbEdoM7JuRfTOxb2aTGllN6mpj34pNmmc3Kdth0hEn++YyqZLHpOZek3r6TBrrN2lBgFsIcgshbiHMLUS5hZhJiXFuoYRbKDVp/3mTLBdMunqRW/jTpITLJg26YtK0v8j0qkl510xylpHpdfr+26RuN01KuUWmt+n7H5MK7pDpXTL9l77LyfQ/Mq2g7/tkWskswwNmXapsVvWqZt6OZt6OZt6OZq2pblZuDbNsNc2687BZDR8xq0tts0bUMWtuXbM2PGrWiXpmhR8zq6K+WU0bmKWGZo15wqz0RmblNDarsIlZpU+aVauZWe2am9WvhVnTWpq18imz9rYyy/m0WTdbm1WvjVndnjErpa1ZM581a1M7swqeM8vf3qx7z5vV8gWzenU0a1QnsxYlmLWts1mnuqD7RXS/ZOZ/KrpfRnd3s5b2QHdPdL9iVlkvdL+G7t5mJb+ObqH7DbPy+6D7TXT3RXc/dPdHdyK6B6B7ILrfRncSugehezC6k9E9BN1D0f0uulPQPQzd76F7BLpHonsUut9Hdyq6R5tV+QN0jzWr7zizxo9H9wSzdk8k7w/RPcmsupPJewq6PzbzbiTvT9A9zSzvp+Q9Hd0zzOr5OXnPRPcss7bOJu856J5rVrV5ZrX+0qzENLMmfWVWZrpZ++ebZVlg1tWFZtVfbFZChlmDlpg1O9OsrK/NyltqVnCZWeXLzWq10qze35iVusqsjNVmbV9j1pm1Zl1ZZ1bNb81qm2VW0ndmTd1g1vKNZh3KNsv+PV1sMqvRZrO6bqGLrWbN+9Gs7G108ZNZ0e10kUMXO8zqs5MudtHFbrN27qGLvXSxz6zaB+gily4O4ukQXfxCF3l4OkwX+XRxhC6O0kUBnn6ji2N08TuejtPFSbo4hafTdHEGT2fxVEgXf+DpnJn/qHRhxJPJrDQznix4spoVt+HJjicHnpx4cuHJjScPnrxm3fDhKYCnIJ5CeArjKYKnKJ5ieCrBUymezuPpAp4u4ukSnv7E02V6+gtPV/F0DU9leLpOTzfw9DeebtLTbTz9Q0938HQXT/fo6V88ldNTBT3dx1Mli2Y/YFFWZYuOVbEoWNWi8gctavWQRb2rWzSxhkUZNS3a/rBFploWXXnEonp1LOpY16KkRy2aWc+i9Y9ZVFDfIv/jFt1rYFHLJyzq1cii8Y0tWtTEom1PWmRoatGlZha+iRa+iRa+iRa+iRa+iRYdaW3hm2hRpWcsat7Wop7PWjS2nUULnrNoZ3uLzj1vUVkHi2p3tKh9J4uSEyya3tmiDV0syn/RIndXiypesqjpyxapu0VjeliU2dOinFcsKuxl0dVXLarV26KE1y0aJIumvYHfPhblvYnfvvh9C7/98ZtoUeoA/A7E79v4TcLvO/gdjN9k/A7B71D8vovfFPwOs/D/FL8j8DsSv6Pw+75Fu1PxO9qiG2PwOxa/4/A7Hr8TLMqeiN8PLYpOwu9ki9pMsajPx/idatHST/A7zSLbp/idbuEOLeryOX5nWrhD/M62cIcW7tDCHVq4Qwt3aOEO8Ztu4Q4t3KFFtxdauEOLumdYNHyJRemZFm3+miyWWlS6zKKqKyxqt9Kift+QxSqLVq4mizUWOdeSxTqLmnxrUbcssvjOorQNZLHRojPZZPG9RTV/IIvNZLGFLLaSxY8WHdpGFj/R/XayyCGLHWSxkyx2kcVusthDFnvJYr9FXQ+QRS5ZHCSLQ2TxC1nkkUU+WfxKFkcsmnKULAosyv2NLI5ZdOd3sjhBFictGnGKLE5btPUMWZy16EIhWZxjL4rIwsBeGC1aZWIvzOyFhb2wshfF7IWdvXCQhZO9cJGFm73wsBc+9sLPXgS4gyB7EeIOwuxFhJxi7EWcnEq4g1JyOm/R3gvkdNGim5fI6TI5XSGnv8jpKjldI6cyi+LXyelvi9reJKdbFk29TU7/kNMdcrpLTvfIqZyc/iOnCnK6T06VrHwPrbpR2aq6Va3q+qBVQ6tZNe8hq7KrW3WqhlXRmlZVr2VVm0esGljbqil1rFpT16rcR63y1rPqzmNWNX/cqp4NrBrb0KoFT1i1s5FV5xpbVdbEqtpNrerSzKrk5lbNbWHVhpZW3olW3olWVWtt5Z1oVWIbqyY9Y9Wqtlbtf9Yqdzurbj9nVdPnrerewaoxL1iV3tGqnE5WFSZYdbWzVbVetCqhq1WDXrJqdjersl626lh3q4I9rKr6ilWtelnV71WrJr5m1creVu193SqnrLr5hlVN3rSqW1+rUt+yKqOfVdv7W2VKtOrKAKvqvW1VxySrUt6xauYgqzYNtqog2ar4EKsqv2tV2xSr+g6zaupwq5a/Z9WhEVbZR1p1b5RVjVKt6jXaqlFjrFr0gVXbxpLvOPIdT74TyfdD8p1Evh+R72TynUK+H5PvJ+Q7jXw/Jd/p5PsZ+c4g38/Jdyb5zraqzxzynWvlfyn5zrPyv5R806xqmE6+860asYB8F1q1dRH5LrbqQgbZZ1rV/muyX2rV9GVkv9yq/BVkv9Kqim/IfrWVNyLZr7Uqcx3Zryf7b8k+i+w3kP1Gss8m++/JfhPZ/0D2m8l+K9n/aNXwbWT/k1Wbt5P9z1aV5pD9Tqva7SL73VZN20P2e63K20cv+60qP0AvB63qfYhefiH7PHo5TPb59PIrvRyllwJ6+c2qtGP08rtVZ47Tywmrap6il9P0coZeztJLIb38QS/n6MVAL0arkkz0YrZqvYVerFb5bfRSbFVLB704rRrvojO3Vbs9dOalFx+dBeglSGchOgvTWYTOolZditFZiVUdSunsPJ1doLOLdHaJzv6ksyt09hedXbVqxjU6K7PqyHU6u2FVpZt0dovObtPnP3R2hz7v0tk9+vyXzv7jXiro8z73UsmmnQ/YdK6yTWVVbGr4oE1dqtk04iGb5la3aWsNm07UtOnCwzbVfsSm9rVtSq5j0/S6Nv6TgtWz8Z/UpmqP29S6gU2JDcGesGlVI5vyG9vkbmJTxZM2NW1mk5rbNKmFTZktbdr/lE2WVjbdfhrsfzZ1b2PTmGdsSm9rU86zYO1suvqcTfWftymhg03DXwDraNPmTjZu0KbSzjZuEKyrjRu0cYM2btDGDYL1sHGDNrXrZeMGbZr2Glhvm/Jetykom8rfsKnVm2B9bZr4lk0r+9m0t79NzkSwATY1edum3kk2pb5jU8YgsME2mZJtujkE7F2buqWADbMpbbhN298DG2HTlZE21Xvfpo6pNqWMBhtj06YPbDoz1qb4OJtqTgCbaFPShzbNnAT2kU0Fk8Gm2Hgb2tT2E7BpNk391Kb108E+s8k/A2ymTS1n2dR3Ntgcm5bPtenQF2DzbLr3JdhXNvVKt2n8fLAFNu1eaJN9EdhimxotAcu0adTXNi1aCrbMJsNym26sAPvGpq6rwFbbNG+NTdvWgq2z6dJ6m+pmgX1n09ANYBvBsm069T3YJpuqb7apwxawrTbN+NHG/1Gwn2z8HwXLAdth08CdYLtsWrPbpiN7wPbaVGm/TW0OgOXaNOUg2CGwX2zy5oHlg/1q4zsIdtTGd9DGdxDsmI3voE3NT4CdtGnsKbDTYGdssp0FKwQ7Z1PPIjADmJFdNoGZwSzssg2sGMxu0wIHmJM9d7HnbjAve+5jz/1gAfY8CBYCC7PnUbAYWJwbKAErBTvPDVwAuwT2JzdwGewK2F/cwFWwa2DXuY8bYH+D3eQ+boHdBvuH+7gLdg/sX+6jHOw/sApu5z7YA8VqX7lYiVWKNb1qsTY8WKz8asUKP1SsajWK1bom2MNgtYq16hGw2mB1ilVRF6we2GPFmlQf7HGwBmANwZ4AawzWBOxJsKZgzYrlbg7WAuypYqkV2NNgrYu1/39gbcCeKVbTZ8HagT1XrMz2YM+DdQB7AawTWAJYZ7AuYC+CdS3W7ZfAXgbrXsx/UbCeYK+A9QJ7Faw32OtgAnsDrE+xLG+C9QXrV6zu/cESwQaADQR7GywJbBDYYLBksCHFyhkK9i5YCthwsPfARoCNBBsF9j5YKtgYsA/AxoKNAxsPNgFsYrHqTwL7CGwy2BSwj8Gmgn0C9inYdLDPwGaAfQ42E2wW2BywuWBfgM0D+xIsDewrsPlgC8AWgi0CWwyWAbYE7GuwpWDLwJaDrQBbCfYN2GqwNWBrwdaBrQf7FiwLDxvANoJlg30PtgnsB7DNYFvBfgTbBvYTmW0H+xksB2wn2C6w3WB7wPaC7QPbD5ZLDwfBDoH9ApZHR4fB8sGOgB0FKwD7DewY2O9gx8FOgp2i99NgZ8DOghWyE3+AFYEZwIzskgnMDGYBs7JnxWB2MAeYkx10gbnBPGA+9tMPFgALgoXY3TBYBCwGFmfnS8BKwc6DXeAeLoH9CXYZ7Aq38hfYVbBrYNe5oxtgf4PdBLtVzP2B/QN2F+xeMfcHVg72H1hFsS7cB3vAzv3ZlVzFrrlV7dyfXSeq2XXhIbtq17CrS02wh8Fq2bX1EbvO1QarA/YoWD27RjwGVh/scbAGdpU1BGsE1hisiV0LnrRrZ1OwZmDN7WrY0q6eT4G1AnsarLVdtv/ZdacNWFuwZ+28Be1a+hxYe7DnwTrY1byjXX06gSWAdbYrt4td3hfBuoJ1A3vZrind7VrTA6wn2Ct2VXrVrjavgfUGex1Mdh15w65oH7C+YG/ZNbCfXTP625WdCDYAbKBd1ZPs6vAO2CCwwWDJdp0aYteloWApYMPsGjrcrnnv2bVtBNhIsFF21U21q+toO/9BwT4AG2vnP6id/6B2NZoI9iHYJLsWfWTX7sl22aeAfQz2iV29ptk1/lO7lk8H+wxshl33Prfz/bPz/QObAzbXzvfPzvfPrsppYF+Bpds1db5d6xfYVbAQbBFYhl1tl9iVlGnXzK/BloItsyu+3K6aK+3q+I1dKavAVtu1aY1dZ9badWWdXfW+BcsC+87OO9DOO9AuUzbY92A/2NVts12pW+zK2GrX3h/Bttl18ye7mvxsV+8cuybuANsJtssu5267yvfY1WqfXf32gx2wa2WuXXkH7Qoesqtqnl3tDoPl2zXtV7uyjth17KhdpQVgx8B+t2vQcbtmn7Br80m7Ck+Bnbar1lm7EgrtGv6HXenn7MopAjPYddVoV32zXd0tdo2x2pVpAyu2y2K367bDrqYuu+S2a5IHzGvXfp9dbr9dFQG7WofsSgzbNT1i16qoXfkxu8Jxu6qVchvn2f8LYBe5jUvcxp/s/2V2/C92/CrYNfa/jP2/zo7fYMf/Zo9vsce32fF/2PE77PFd9vgeu/ovu/ofWAV7fJ89ruRQ7gMOeSs7VKmqQ20edKhPNYemPOTQmuoOHanh4A3o4A3oUIdHHLwBHZpRx6Hsug6detShS/Ucqlvfoa6POzS0gUPzGjq07QmHDI0cutHYoUZPOtSrqUOjmjm0qLlDu1s4ZG/p0L2nHGr5tEN9Wzs0/n8OLW/j0KFnHPK3dahyO4faPudQUnuHZj7v0PoODhW84FC8o0M1Exzq2NmhlC4Opb3o0KauDp15yaEr3Ryq192hbj0cSu3pUMYrDu3t5ZDpVYduvuZQk9cd6i2HJr7h0Mo+DuW96VCwr0PlbznUqr9D/RIdmjbAoayBDh1726HSJIdqDXKo3WCHBiU7NHuIQ5uHOlT4rkNXUxyqP9zBt8/Bt8+h9JEOvn0Ovn0Ovn0Ovn0O6QOHJo11aNU4h/LHO+Se4FDFRIdaT3Io8SOHpk92aMMUh0587NCFqQ7VnuZQ+08dSp7u0NzPHNo6w6FznztUNtOhhrMd6jnHwfvPoQVfOHj/OXj/OXQnzaHm6fQ1n74W0NdC+lpEl4vpcgldZtLX1/S1lL6W0ddy+lpBX9/Q1yr6Wk1fa+hrLX2to6/19JVFX9/RyQY62Ugn2XTyPX1toq/N9LXFoalb6eRHOtlGJz/Ryc90kkMnO+hkJ53sopPddLKHTvbRyX46OUAnuXRy0CHnIXL/hdwP00k+nfxKJ0fo5CidFDi4PXL/ndyPk/sJcj9J7qfI/TSdnHVwew5uj9zPkXsRuRvI3UjuZnK3kLuV3G3kXuxQ2E7uDnJ3kbub3D3k7iV3H7n7yT3oUJeQQyPCZBsh2yjZxsg2Tu6l5H6e3C84tPQid3KJbP8k2ytk+xfZXiXba2RbRrbXyfYG2d4k21tke5ts/yHbO2R7l2zvkW052f5HthVke59sKznlf8CpylWcalvVqaQHnZpZzalNDzl1prpT8RpO1XzYqY61nEp5xKm02k5tr+OUqa5TNx91qsljTvWu79TEx51a2cCpvIZOBZ9wqmpjp9o1cWrQk07NburU5mZOHWvuVGkLp2o95VRCK6eGP+1Uemuncv7nlKWNU7efcfK/08n/Tif/O51a1d6p/OedCndwqlpHp9p3cio5wam5nZ3a2sWpcy86VdbVqYbdnOryslMjuju1oIdTO3s6ZXvFqTu9nGr+mpPvnpPvnpPvnpPvnpPvnlPV+zrV4S2nhvZzal5/p7YlOmUY4NSNgU41SnKq1ztOjR/k1PLBTh1KJqMhZPQuGaWQ0TAyGk5G7zlVMIKMRpLR+2SUSkajyWgMGX1ARmPJaBwZTSCjiWT0IRlNIqOPyGgyGX1MRlPJ6BMymkZGnzpVON2pq585Vf9zp7rPdGrMLKcyZzu1f45T7rlOVXzhVOsvnUpMc2r6V05tSHfqxHynLixwqvYiclhMDhnksIQcMsnha3JYSg7LyWEFOawkh2/IYRU5rCaHteSwjhzWk8O35JBFDt+RwwZyyCaH78lhEzn8QA6byWELOfxIDtvI4Sdy2E4OP7MrOU5d2eFUvV1OddvtVOoepzL2OrV3n1PO/U6VH3Cq1UGn+h1yatovTmXlsQ+H2Yd89uEI+3CUfShgH35jH46xD7+zD8fZh5Pswyn24TT7cIZ9OMs+FLIP59iHIvbBwD4Y2QcT+2BmHyzsg83Jm8/Jm8+ppQ6ncp1OeV1OVfI41cbr1ECfUzP8TmUHnDoVdOpSyKm6Eae6Rp0aFXNqUdyp3SVO2UudunfeqZYXnep7yampfzq1/jKdX6Hzv+j8Gp2X0fl1Or9B53/T+U06v0Xn/+D1Dl7v4vUeXv/FazleK/B6H6+VXEp/wKWcyi5Zqrh0u6pLTau5pIdcmlTdpVU1XMqv6VL4YZeqPeJS+9ouJddxaW5dl7Y+6tK5ei6VPeZSw8dd6tnApbENXVr6hEu5jVyKNnap+pMudWjq0tBmLs1r7tK2Fi4ZWrp04ymXGj3tUq/WLr55Lr55Lr55Lr55Lr55Lr55Lr55Lr55Lm3q4NKZF1y60tGlegkudevs0sQuLq180aW8ri4FX3Kp6ssutevu0qAeLs3u6dLmV1wq7OXS1Vddqt/bpe6vu3jvuXjvuXjvueR+06WKvi617oef/vhJxM8A/AzEz9v4eQc/g/AzGD/J+BnikneoS5VSXGozzKWBw12a8Z5L2SNc/N/Ezyj8pOJnNH7G4OcD/IzFzzj8TMDPRPx8iJ9J+PkIP5PxMwU/U13q/Ql+puHnU/xMx89n+PkcPzPxMws/s/EzBz9z8fMFfr7ETxr9fEU/6fQzn34W0M8i+lmMnwz8LMFPJn6+xs9S/CzHzwoXd+fi7lzcHf2spp+19LOOftbTz7f0k0U/3+FnA36yXer7vUtTN7m0/geXCja7FN/iUs0fXeq4zaWUn1xK2+7S9p9dMuW4dHOHS612udRvt0vT9riUtdelY/tcKt3vUq1clxIOujT8EPv2C/uWRweH6SCfDo64lHjUpekFLm34zaUTx1y68LtLtU+41OUkHZyig9N0cIYOztLBH3Rwjg6K6MBAB0Y6MKHZjGYrHdjooJgO7HTgoAMnHbjpwEMHXjT70OxHcwDNQZeahOkgQgdROojRQRzNJWg+j+YLaL6I5kto/pMbucyNXOFGrqL5GprL0HwdzTfQ/Deab6H5tov/mi7+a6L5Lprvobkczf+huQLN99Fcya1TD7h1o7Jbjaq61etBt8ZXc2v5Q24dqu6Wv4ZblR92871z871z871z871z871z871z871z871za9rjbmU1cOtYQ7dKn3CrVmO3Epq4NfxJt9KburW/mVvu5m5VtHCr9VNuJbZya/rTbm1o7daJ/7lV1sbNO8/NO8/NO8/NO8+t3PZueZ93q/oLbnXo6NbQTm7NS3BrW2e3DF3Q/CKaX3Krbze3pr7s1vrubhX0cCve062avdD8qlupr7mV0dutva+7+dq5Vf6GW63edKtfX7dmv+XW5n5uFfZ362qiW/UHutX9bbfGJLm16h238ge5FR7sVrUhbrUf6lbyu24tSHFr5zC3bMPduvOeW81HutVnlFtT3ncrO5UsR7t1aYxbdce61XWcW6PGk+UEspxIlh+S5UdutZ3sVtIUt2Z+TJZTyfITspxGltPJ8jO3Js4gy8/JciZZziLLOWQ5lyy/cCtzHll+SZZpZPkVWc4nywVuzV3o1tZFbp1bTJYZZJlJll+ja6lba5a5dWS5W9EVZPkNWa5C12q3Fq1xa/dat+zr3Lq33q2WWej6Dl0b3Nq00a0z2W7eeG7eeOjajK4tbq3c6lbej24Ft7lVdTu6fkZXDh3vcCtnp1uWXejaja696NpHx/vp+AAd56LrILp+QVceHR+m43x0/YquI+gqQNdvdHyMjn9H13F0nUDXSXSdpuMz6DqLrkJ0/YGuc+gyoMuILhO6zOiyoMtKXsXosqPLgS4nulzocqPLgy4fuvzoCqArSF4hdIXRFUVXDF1x8ipBVym6zqPrIroukdef5HUZXVfQ9Re6rtJjGXldR9cNdP2Nrpv0eIse/0HXHXTdRdc9evyXHsvRVYGu++xXJY8yH/Bof2WP3FU8qqjqUftqHiU/5NHc6h5treHRuZoe3XnYo+aPeNSntkdT6ni0pq6H952H952H952H951H4xt4tLyhR4ee8MjfyKPKTTzq+KRHKU09Smvm0fbmHjlbeFTe0qNWrTzq97RH01p7tPl/HhW28ejqMx7Vf9bDf0wP/zE9/Mf08B/Tw39Mj2p39KhLJ49GJHi0oLNHuV088r7oUaWXPGrTzaOBL3s0r7tH23p4ZOjp0Y1XPGr5qkd9X/Noam+P1r/u0Rl5dOUNj+q96VG3vh6lvuXRyn4e5fX3KJjoUdWBHiW87dHwJI/S3/EoZxCZDCaTZI9aD/Uo8V0ySSGTYWQy3KOy9zxqOJJMRpHJ+2SS6tGR0WQyhkzGksk4DzdHJhPIZCKZfEgmH5HJZDKZQiYfk8lUMvmETKaRyXQy+cyj2TPI5HMymUkmszxqOodM5pLJF2Qyz6MTX3p0IY1M0slkvkdjF3i0dCGZLCKTxR5VX+JRh0yPhn5NJks92r3MI/tyj+6tIJNvPEpa5dHM1R5tWkMmaz26uc6jJt961DuLPr7zKGuDR8c2elSaTR+bPOr+g0djNrMnW+hjK3386FG1n9iT7fTxM33keLRzh0e2nfSxmz720MdeuPfRx376OEAfuXAfoo9f6COPPg7DnU8fv9LHUbgLPJr4G30co4/f4T7uUa2T9HGKPk7DfYYdPUsfhXCfg7uIHTXQhxFuE9xmdtQCtw3uYo9m2D3KdsDthNvlUSMP3F64fXD7PSoIwB2EO8wuROCOwh2DO84ulMB9Hu4LcF+E+xLcf8J9mV24AvdVuK/BXQb3dbhvwP0393EL7ttw/wP3Hbjvwn0P7nK4/4O7Au77cFfy6soDXtWr4lW3ql5NfNCrldW8ynvIq2B1r2rV9CrhYa+G1/Iq8xGv9tf2yl3Hq2qPetW+nlfJj3m1oL5XOx/3ytbAqzsNvWrTyKuBjb2a0cSrbU96ZWjq1Y1mXrVs4VXfll5Nfcqr9a28OvM03K3hbuNV72fgbgv3s14da+dV6XNwP+9V9w5ejXkB7o5e5XfyKpwAdxe4X/RqRFe4X4K7m1fel72q1APunl4NfcWreb3gftUr+2te3esNt7xKesOrmX282vSmV6a+Xt18y6sm/b3ql+jVtAFeZQ30qvBtr64meVV/kFca7NWkZK9WDYF7qFcX3vWq9jCvugz3aux7Xi0d4VXuSK+io7yqnupVh9FejRrj1aIPvNo91st/Sy//Lb38t/Qq5UOv0iZ5tf0jr5yTvSqf4lWrqV7edF7edF7edF5Zpnt1+zOvmn7uVeJMr6bP8mrDbK/OzfGqbK5Xzed51edLr6akeZX9lVen0r26NN+rRgu96rXIq/GLyTXDq4IlXsUzyXUpnS7zKnU5ua6g05V0+g25rqbTNXS6llzX0el6Ov2WXL8j1w10upFcs8n1e3LdRK6byXULuW4l1x/JdRu5/kSu28k1h1x3kOtOct1FrrvJdQ/e9pHrfnI9gLdccj1Irofwlkeuh8k1H2+/enXiCLke9arhb171PIa3371ac9yrIyfwdtKruqe96noGb2e9Wl7o1aE/8HbOq5oGvBnxZvIqw4w3C96sXlUtxpsdbw68OfHmwpsbb168+fDmx1sAb0G8hfAWwVsUbzG8xfFWgrdSvJ2nt4t4u4S3P+ntMt6u4O0vvF3DWxm9XcfbDbz9TW838XYbb//Q2x283aW3e/T2L97+o7cKvN2nt0o+/lf6dKmyj/+VPv5X+vhf6dP6h3wqqO7TlRo+1XvYp261fJr4iE8ra/t0rI5PpXV9qlXPp+6P+TSmvk+rHvcpv4FP4YY+1W7kU5fGPo1t4tPSJ33KbepTtJlP1Vv41LWlT6Oe8mlRK58OPe2Tv7VPldv41PEZn1La+pTxrE972/nkfM6nqs/71K6DT8Nf8Cm9o0/7O/nkTvCporOPe/MpuauPe/Nxbz7ZXvZxbz7uzce9+bg3H/fm49583JtPbeXj3nzcm0/b3/Rxbz6Vv+VTq/4+7s2n2QN82jzQJ8vbPt1O8qn1IJ8SB/s0PdmnrUN8OjfUpzvv+tR8mE99hvt4y/l4y/lkGOnjLedTy1Sf+o72aeoYnzZ94NOZsT7dHOdTkwk+9Z7o07QPfcqa5FPhRz5dnexT04994gdXkz7xacM0n0586lPZdJ8azmD+5z5NmenTmll0M5tu5tDNF3Qzj/lf0k0a3XxFN+l0s4D5C+lmEfMX000G3Szxqf7XdLOU+cvoZjnzV/h0YSXdrPKp52q6WcP8tT4dWcf89T7VzWL+d3S/waflG5mf7VP8e+b/QPebmb+F7rcy/0fmb6P77cz/me5zmL+D7ncyfxfz9zB/L/P30f1+5h+g+1zmH6L7X5ifx/zDzM9n/q8+1TzK/AKfUn9j/jEf3zfmH2f+SeafYv5pH9835p9ltwqZf47dKmK+gflG5puYb2a+lfk25hcz385uOZjvZL6b+R7me5nvY76f+QHmh5gfZn4E/VHmx5gfZ34p888z/wLzLzL/EvP/ZP4V5v/F/KvMv4b+MuZfJ5+/mX+T+beYf5v5/zD/DvPvMf9f5pcz/z/mV5DPfeY/4FfPyn6NreLXmqp+HXnQr0vV/Kpb3a+uNfwaX9Ov5Q/7VVDLr/gjftWr41e3un5NfNSvlfX8OvaYX6X1/arfwK/uDf2a9IRfqxr5daKxXxea+NWwKfOb+TWlOfNb+HWqJfOf8qvR0371au3X1P/5tb6NX2ee8etKW7+atPOr93PMb+9X1vPM7+DX1ReY38kvJTC/s18bujD/Rb/KujK/m199XmZ+d7+yezC/p5//k8x/1c//Seb39mvT68yXXzffYP6bft5wfk17y88bzs8bzq/biX41HehX4tt+TU/ya+s7fp0b5NedwX41H+LXwKF+zXjXr20pfhmG+XVvuF8tR/iVNNKvmaP82v6+X6ZUv8pH+9XqA78GjfVr9ji/csb7ZZngV8VEv1pP8iv5I78WTPZr5xS/vB/7VekTvzpM82vop34tmu7X7s/88s/wq/JMvzrO8itltl8Zc/zaO9ev4Bd+Vf3Sr4Q0v4Z/5Vdmul/75/sVXuBXtUV+dVns14gMv5Yu8Ss306/o135VX0aHy+lwBR2upMNv6HAVHa6hw7VkvI4O15Pxt3SYRcYb6HAjGWfT4fdkvIkOfyDjLXS4lYx/JONtZPwTGW8n4xwy3kHGO8l4FxnvJuM9ZLyPjPeT8QEyziXjg2R8iAzyyPiwX3PzyfhXv2xHyPioX21+I+Njft5vZHzcz/uNjE/61fY0GZzxK+0sGRT65fyDDIr8amcgA6Nf6SYyMPvltpCBjQyKycBOBg4ycJKBiww8ZOD1a5SPDPx+HQqQQZAMwmQQIYMoGcTIIE4GJWRwngwukMFF9uwSGfzJnl0mg7/Ys6tkcI0MysjgOhncYA9uksEt9uA2GfzDHtwhg7vswb9kUM4e/MceVLAH99mDSgG1rhxQcpWA5lYNaOeDAXmrBVSpekAdagQ0tGZAix4OaHetgPyPBFS5TkAd6waU+mhAGfUCynssoGD9gGo1CCihYUBjnghwawHlNw5wawHVbhrg1gIa2zzArQW4tQC3FuDWAtxagFsLcGsBbi2gm20D3FpA/Z4LaFr7gDY/H5ClQ0C3X0Bjp4ASE9DYOaCtXQKyvYjGlwK83dD4coC3Gxp7BGTvicZeaHw1oJTX0Ng7oL2vo1Fo7IPGN9HYN6DMt9DYD4390TgAjQPR+DYakwI68g4aB6ExGY1D0DgUje+iMQWNw9D4HhpHoHEkGkeh8X00pqJxDBo/QONYchyHxvFonIjGD9E4iRw/QuNkcpyCxqlo/IQcp6HxU3KcjsbP0Ph5QN1nonEWOc5G4xw0zg2o4Tw0fhngfyQavyLH9IBuzEfjwoD6LkLj4oA2ZQRkWoLGzIBaLUXjsoBmLw8oZwUaVwZU8U1A7VfT9ZqAFqxF4zq6Xh9Q9Sy6/i6gURvQuDGgQ9kBvmsB1fwhwHctwHctwHctwHctwHctoPrbA9LPAU3KCWjDjoBO7AyobFdAzfcE1GdvQDP2BXi3BXi3BXQvN8C7LaCkXwJKywto++GAnPkBVT0SULujAQ0vCCj9t4D2Hwso/HtA1U4E1OUkXZwKaOlpujhDF2cDqvsHXZwLaHwRXRjowhjQFRNdWPBppQsbXRQHVGinCwdduOjCTRcefHrpwkcXAXwG6SKEzzBdROgiis84XZTQRSk+z9PFBXxexOefdHEZn1fw+Rc+r+LzGl1cx+cNfP4dUPZNfN7C52183sHnXXzew+e/+CzHZwU+7+OzUlCZDwS1v3JQ4SpBVXswqC7Vghr7UFBLqwd1pEZQl2oGVbdWUL0eCWpq7aDW1wnqTN2gbj4aVJPHgupXP6jZjwe1uUFQloZBVTwRVOvGQSU3CWrBk0HtbBqUt1mQ/5BBdWgZ5D9kUMtbBfkPGVS8dZA3W1DdngnyZgsq69kgb7agrj4XVNPngyIYTX8hqK0dgzrXKag7CUG16RLUwBeDmtc1qN0vBWXvFlTl7kF17BFUSs+gMl4JKq9XUMFXg6rVO6jurwc1hktb9UZQJ/oEdeHNoBq+FVSffkFN6R9UdmJQhgFB3RgYVMukoJLeCWrmoKC2Dw7KmRxU+ZCg2r0b1PCUoNKHkdVwsnqPrEaS1Siyej+oNalkNZqsxgTVaCxZjSOr8UFtmkBWE8nqw6BafURWk8lqSlA5H5PVVLL6JKj2nwY1YjpZfRZU7oygop+T1aygus4OavwcspobVMEXQV2ZR1ZpQfX+Kqhp6eQ9P6jCBUHdXkjei4NKzAhq7hLyzgzK9nVQlZaR9/Kghq4IatFK8v6GvFcFVXMNea8l73VBvmnk/S15Z5H3BvLeSN7Z5P09eW8i7x/Iewt5byXvH8l7W1D+n8j7Z/LOCSp1B3nvJO9dQZXuDqr+XvLeF9Sk/UFtOEDeuUGVHQyq+S/knRfUjMNBbcuns1+DunckqLYFdPZbUGnHgtr7O50dp7OTQSWcorPTdHaGGWfprJDOzjGjiM4MdGakMxMzzHRmpTMbM4rpzE5njqCqupjhpjMP++0NKt9HZ/6gageD6hliRpjOIkGditJ7jBklQfUtpffzzLjAjIv0foneLzPjCr3/Re9XmXGNGdfp/Qa9/82Mm8y4Re+36f0OM+7S+z16/zcoUzkz/qP3+0ENqhRS+gMh7iwkd5UQdxbizkLcWYg7C3FnIe4spEa1QtxZiDsLaVOdkEx1Q9xZSK0eC2lQfWY8HlJOA2Y0ZEYjZjQOaUQTZjzJjKYh3moh1W3BjJbMeCqk9a1COvM0M1ozo01I/Z4JaXZbZjzLjHbMaB9S++eZ0YEZLzCjIzM6MaMzM7ow40VmdGXGS8zoxozuzOjBjJ7MeIUZvUKqeJUZvZnxOjMUUu4bzOjDjL7MeCuk8f2Y0Z8ZicwYwIy3mZHEjHeYMYgZg5mRzIyhzHiXGSnMGMaM4cwYwYyRzBjFjPeZkcqM0cz4gBljmTGOGeOZMYEZE5kxiRkfMWMyXqYw42NmfMKMaXj5lBnTmfEZM2YwYyaZzmLGbGbMYcZc8pjHjC+ZkcaMr5iRTi/zmbGQGYuYsZheMpixhBmZzFjKjGX0spwZK5ixkhmr6GU13a5hxlpmrGPGerrNYsZ3zNjAjI10mx1S+ffM+IEZm5mxhf3YGlL4R2b8xIztzPg5pDU5IZ3awYydzNgdUt89Ic3cG9L2fczYz4wDIbU7GNLwQyFl/sKMPGYcDqn2ryH1PBLSlKPMKGDGbyHdOBZSy+MhJZ1gxklmnArJeTqkqmdDSihkxh/MOBdSflFIFwwhNTQxw8wMS0jZ1pAMtpDuFYfU1sEMZ0hprpD2ukMKekKq5WOGP6QxgZBWBUM6EQqpLMyMaEh9YiHNiIe0rSQke2lIlS8w42JIKZdCyvgzpLzLIZVeYcbVkLpfC2lSWUgbrod07kZId/4OqfmtkAbeDmnePyHtvhOS/y4z/g2pY3lIqf+FtLIipGP3Q7paKaz6lcNSlbCmVw1r64Nh2aqF+d8YVpsaYf43hvnfGNahWmHeaGHeaGHeaGHeaGFl1Qur8LGwbtcPq3WDsBIbhjX3ibB2NgrL2zis6k+G1bVpWKOahbW8eVgFLcK60jKsJq3C6vd0WNNah7X5f2FZ2oRV8UxY7Z8Na0S7sBY8F1Zu+7Ciz4dV94WwenUMa2qnsNYnhHWmc1g3u4TVqmtYg14KK71bWPtfDsvdPaxqPcPq8kpYY3uFtebVsE69Ftal3mE1Ulh93whrZp+wtr8ZlrNvWFX7hdWuf1jDE8PKHBBW/sCwLrwdVsN3wuozKKwpg8PKTg7LMCSse0PDapsSVsqwsNKGh7X3vbCCI8KqNSqs7u+HNSk1rA2jwzoxJqyyD8JqPi6sgePDmjchrN0Tw/J/GFbNj8LqODms1Clhrfw4rGNTw7r6SVhNPyW36WT/GdnPIPvPyX5WWB1mk9sccptL9l+Q/TyyTwvzLSO3dHKbT24LyG0h2S8OKzmD3JaQWya5fU1uy8htObmtILeV5PYNua0itzXktpbc1pHb+rDC35Lbd+S2gdw2kls2uX0f1o1NYbXcHFbSFnLbSm4/kts2ctseVsLPYY3JCWvVDjzvxPMucttDbnvD/GcM858xLPuBsCofxPMhPP8SVkZeWHmHwyrNZ9+OsG9H8VyA59/wfAzPx9m3E+zbSfbtFJ5P4/kMngvx/Aeez+G5CM8G9s2IZzOeLXi24tmG52I8O/DsxLMLz248e/DsxbMfzwE8B/EcwnM4rNrRsHrG6DmO5xI8l+L5PJ4v4vkSPf9Jz5fp+Qo9X6Xna3guw/N1PN/A89/0fIueb9PzP/R8h57v0vO/3Ec5nv+j5wp6vk/PlSJqWjmixCoR3mYR3mYR3mYRVa8eUdcaEY2vGdHyhyMqqBXRlUcialInon51I5r9aEQ59SJyPxZRtccj6tIgorENI1rzRERHGkV0qXFEjZ6MqG/TiGY2i2h784icLSKq+lRECa0iGvN0RKtaR3TifxGVtYmoYduI+jwb0Yx2EW17LiJ7+4gqd4io4wsRpXaMaGWniI4lRHS1M3pfRG9X9L4U0dZuEdlejqhSj4g69Ixo1Cvo7YXeV9H7GnpfR6/Q+wZ6+6D3TfS+hd5+6O0f0dJE9A5A70D0JqH3HfQOQu9g9Cajdyh630VvCnqHoXc4et+LqPnIiAaOimje++hNRe9o9H6A3rHoHYfe8eidgN6J6J2E3o/QO5l8p5Dvx+T7CflOI99PI3zHInzHInzH0DsTvbPQOxu9c9A7F73z0PsletPI96sI77II77KIWi6MKGlRRGmLI9qbEVFwSUS1vo6o+9KIJi2LaMPyiM6tiOjOyojarIpo6Gr0rolo99qI/OsiqvltRN2yIpr4XURZGyIq3BjR7eyIWm+KKPmHiBZsjih3S0TRrRHV3RZRr58imro9ok0/R2TKiah8R0TtdkU0fHdEmXsiyt8b0YV9dHmALnPp8iDZHCKbX8jmMNnkR5Tya0QZRyLKOxpRaUFE9Y9FpN8jmn6cLk/Q5Um6PE2XZ+jyLF0W0uUfdHmObAxkYyQbE9mYycZCNjayKSYbO9k4yMZJNi6y8ZCNl2x8ZOMnmwDZhMgmTDYRsomSTYxs4mRTSjbnI1p0IaJDFyOKX4qo3uWIel+JaNpfEW2+GpHlWkQVZRG1vxHRiL/Zm5vszS325jZ7c4e9ucve3GNv/mVvytmbCvbmPntTKapVD0R1onJUZVWiav5gVAOrRTXvoah2V4/KXyOqmg9H1a1WVBMfiSqrdlSFdaK6XTeq1vWiSn4sqgX1o8p9PKpog6jqPhFVr0ZRTW0c1aYmUZmejKq8aVTtmkc1vEVUmS2jyn8qqgutomrYOqo+/4tqRpuotj0Tlb1tVJXbRdXxuahS20e18vmojnWI6uoLUTXtFFViQlRzO0e1s0tU3hejqv5SVF27RTX+5ajWd4/qTI+obvaMqlWvqAa9GlX6a1Ht7x1V+PWoar8RVc8+UU15M6rsvlEZ3oKrP1yJcA2AayBcb8OVBNcguAbDlQzXELiGwpUC1zC4hsP1Hlwj4BoJ1/twpcI1Gq4xcH0A1zi4xsM1Aa6JcH0Y1b1JUbWdHFXKlKgyPo4qbypcn8D1KVzT4foMrhlwfQ7XLLhmwzUHrrlwfQHXPLjS4PoKrnS45sO1AK5FcC2GKwOuJXBlwvU1XMvwtRxfK/C1Eq5v4FoN1xq41sK1Dq71cGXB9R1cG+DaCFc2XN/D9QNcm+HaAtdW+vqRvn6ir+309TN95dDXDjLcRYa74doD11649sG1H65cuA7CdQiuX+DKYzfy2Y1f2Y0j7MZRdqOA3fiN3fid3TjObpxgN07CdQquM3CdhasQrj/gOsceGthDI3toYg/N7KGFPbSyh8XsoZ09dLCHTvbQBZcHLi9cvqi2+6NyBqKqGooqIRzVmAg7H2XnY+x8nJ0vZefPs/MX2PmL7PylKPcV5b6i3FeU+4pyX1HuK8p9RbmvKPcV5b6i3FeU+4oq6W5Uafei2vtvVMHyqGpVRNX9flSTKsW04YGYzlWO6U6VmNo8GNPQajEtfyimguoxXakRU5OHY+pXK6bZj8SUUzsmd52Yqj0aU5d6MY19LKbs+jEZHo/pXoOY2j4RU0qjmDIax5TXJKbSJ2Oq3ywmNY9pbouYdraMyftUTNWfjqlr65jG/y+m9W1iOvNMTDfbxtSqXUzDn4sps31M+c/HdKFDTA07xtSnU0wzEmLa1jkme5eYKneNqdtLMU3sFlPWyzEVdo/pdo+YWr8SU3KvmBa8GlPuazH+I8b4jxjjP2KM/4gx/iPG+I8Y4z9iTAn9YxqTiP8B+B+I/7fx/w7+B8W0aHBMh5Jjig+Jqd67+E/B/zD8D8f/e/gfif9R+H8/pjWpMZ0ajf8x+B+L/3H4H4//CfifiP9J+P8I/5PxPwX/H+P/E/xPw/+n+J+O/89iKp8RU7uZ+J+F/9n4n4P/ufifh/8vY5qXFtPur2Lyp8dUcwH+F+J/Ef4Xx2TJiKliSUztv45pxNKYli6L6chy/K/A/zcxJa2KKW11THvXxBRcG1Ot9TF1/zamSVkxbf0uJtuGmCplx9Th+5hGbaL/H+h/M51soZMfYxq0Lab0n2Lavz2m8M8x1d6Bpp10sotOdtPJHjrZF1PH/TGlHkBTLp0cpJNDdJJHJ4fpJJ9OfkXTETQV0MlvdHKMTn6nk+N0chJNp9B0mk7O0MlZOimkk3NoKkKTAU1GdtLETlroxEonNjQVo8mOJmdMPV0xTXGzkx40edHkR1MATcGYVoZiOhZGUwRNMTTF0VSCptKYoufRdBFNl9D0J5ouo+kKmq6i6RqaytB0HU030PQ3mm6h6Taa/kHTHTTdRdO/aConp//QVIGm+2h6IK6eleOaUiWubVXjsj8YV+WH4upYPa7UGnGtrBlX4cNx3a4VV+vacSXXiWtB3biOPBrXpXpxNaofV9/H45rZIK7tDeMKPhFXrcZxdW8S16Qn49rQNC5bs7gqtYirQ8u4Rj0V1/JWcRU8HdfN1nG1ahPXoGfiSm8b1/5n47rQLq6G7ePq83xcMzqg6YW4/B3jqpkQV7fOcU3sElfWi2jqGlfFS3G1fzmuEd3jWtoDTT3juvFKXC1fjSvptbjSese19/W4ShVX/T5x6c24pveNa+tbcXn7xVU9Ma6uA+IaPzCu9W/HZUqKq/yduNoNjmt4clyZQ+I6MTSusnfjaj4sroHD45r3XlyHRsQVHxlXvffj6p0a17TRceWMicv9QVzVxsXVZXxcYyfE+XbF+XbF+XbF+XaR5xTy/DjO+yvOtyvOt4s8p5PnZ3Hlzogr+nlcdWeR52zynEOec+NyfhFX1S/JM408vyLP9LjOzSfPheS5iDwXk2cGeS4hz0zyXEqey8hzeVz5K8hzJXmuIs/V5Lkmzn9D8lxHnt+SZxbav4tr84a4LBvJM5s8N6H9h7jWbI7r1Bby3Ir2bXGl/BRXxva48n5Gew7ad8aVuCuuubvj2rkH7XvRvj+uXgfimpqL9oNoP4T2vLgSDqM9H+2/ov1IXHeOxtXmN7QfQ/vvaD8e15UTaD+F9tNoP8MunEV7IdrPob0I7Qa0G9FuQrsF7Va029BejHY72h3k7kK7G+0etHvJ3Yf2ANqDaA+RexjtEbTH0B4n9xJyL0X7ebRfJPdL5P4n2i+j/Qp7fJXcr6G9DO3X2eMb5H6T3G+h/TY7809cZ+6Q+120/8vOlLMz/5F7BdrvszMPlGhg5RLNq1Ki3VVLFH+wRPUeKlHv6iWaVqNEOTVL5H64RNUeKVHP2iWaUqdE2XVLZHi0RJUfK1HH+iVKfbxEKxuUqLBhiW4/UaLWjUuU3KRES58s0ZGmJbrUrEQtW5QoqWWJ0p4q0d5WJSp9ukT1/09xucfnXL9/XJK0JC2FnHKcxZIkxFJ6hSRpLaQlJKSWtIQQEtIILVrDWk7hqyWntERiCTGa01prDve9+3w+7j7t9/z9f72uz/V6vq734/3+dDFIKQbldDVoZ6pBFQ8Y1Ki7QQPTDJr+oEGFPQw685BBDR42qFcvgyY+YtCa3gadfNSgcB+DUvoZNO4xg1b2N+jQAIPs6QbehQbehQbehQYdHGSQ6SmDmj9t0ODBeByCx6EGVT5jUNKzeByOx+cMKhqBx+fx+IJBvTMMmvQiHjPx+JJBkVF4HIPHl/E4Fo+v4DELj+Pw+Boex+NxAh4n4nESHt/A42Q8TsHjVDxOw+NbBu4tPGbj8R2Dmr6Lxxl4fA+POQZdfB+PH+BxlkHTZhtUMAePH+JxrkE95uPxIzwuMKh0oUH+RXhcbNDYTwxavgSPSw1yLzOo3XJy/AyPuQbtW0GOK8lxlUHDVhs0Zw05fmFQdZ5BTdaS4zqDZn5l0JZ8g8q/Jsf1BvXbYNDUjQblFxpU9o1BiSKD0jbBYrNBeVsMOrYVFtsMSt1u0JgdsNhp0OH/GeTcZVCbYlj8YNDi3Qbt+REWewxquc+gofthcQAWPxlUdRAWJbD4hbwPweJXWBwm799gcRQWv8PiGCyOw+IPWJyAxZ+wOAmLUwbV+wsWZ2Bx1qB1ZbA4B4vzBnUrh8UFWFw06OglWFyGRYVBo/4xaEklLP5lL6oMalUNi6vsxTWDdl+HxQ32wshe1MDCxF6Y2QsLe2FjL+zshYO9cLIXLvbCw1542X0fe+FnLwIwC7EXYfaiFmYR9iLKXsRgljAoq469qGfUsZuM8tY3qn0Do8bcYtSyhkYduNUoZyOj2iQZlXm7UYsbG7XnDqMsTYxq2dSooXcZtSDZqOK7japqZlSze41iUOW0MGpnS6Mq7jOqUWujBrYxanpbo7a1M+ri/UY16GBU/45GTetkVEFno853MapeV6N6pBo1+QGj1nUzqrS7UbE0o7r1MGriQ0at6WnU0YeNCvcyKqW3UaMeNWplH6MO9TXK3s+ojv2Nyhhg1PJ0ow4+bpRpoFHtnjRqxCCj5j9l1L7/v7WeNip5iFHDhho15xmjdg8zqvpZo5o8Z9TgEUbNfN6oLSONqnzBqKQXjRqUadSMl4wqGmXU5dFGNXzZqN5jjcp+xagNWUaVv2pU/deM6jneqKkTjMqfaNSJ141KTDIqbbKRO8uovKmwfdPInWXkzjJyZxm5s4zcWUYF3zWq83uwzTEq932jSmaSwQdkMNuokXPI4EMymEsG88jgI6OGLyCDhWSwyKhrH5PBJ2SwhAyWksEyMviUDD4jg1yj5q4gg5Vk8LlRTVeTwRqjZn1BBnlk8KWR9yAZfEVW+Ubeg2RQQFYbjOqzkawKjSr8xqgzRWS1yahem8lqC1ltNerkNrLaTlY7yGonWf2PrHaR1fdk9QNZ7SarH8lqD1ntJav9Ro07QFY/kdVBo/w/k9UvRo09RFa/ktVho9xHyOoomf5u1JJjZHWcTEuNanWCTP80atFJ6k6R6Wmjmp8h07NkWkbdOTI9T6blZHqBTC+S6SUyvUxdBZn+Q6aVRu36l0yrqKsm06tkes2o7dfJ9AbZG41Kr6HORPZmMrWQvc2ofnbqHGTvpM5F9h6y95K9j+z91AXIPkRdmOxryT5iVFmU7GPUJci+jrp6NTp9U40i9WvUs0GNxt9So/yGNTpxa40SjWqUllSjrNtrlNe4RsfuoK5JjVKbUndXjVYlU3d3jYLNatT5Xuqa1yi3BXUta+S9j7rWNRrTpkbL2tbocLsaOe+nrkONMjtS16lGJZ2p61Kj9l1rNDKVugdqdKAbdd1r1OZB6nrUaPFD1PWskeXhGrV8hLreNVrwKHV9amTsS91jNRren7oBNdqTTt3j1D1Ro6FPUjeohrcgdarhLUjdkBrNHUrdMzW6Noy64dQ9V6NZI6h7vkZVI6nLqJFepC6zRjtfom5UjZqOoe5l6sZS9wp1WTVqPI6612qUM566CTWqmEjdpBoNfIO6yTXaNoW6qdRNo+4t6t6u0aZs6t6p4T+Luhk13FfU5dRwX1H3QY36z6JuNnVzqPuQunnUzafuI+oWULewRg0+pm5xjaZ9Qt2SGp1fSt2nNeqznLrPalSYS90K6j6nbhV1q6lbQ90X1H1J3Vrq1lH3FXX51BVQt566DdRtpK6wRvWKqPu2RpM3Ube5Rme2ULetRr2+o257jQp2ULeTul3UfU9dMXU/ULebuj3U7aVuH3X7qTtA3UHqfqauhLpfqDtE3WHqjlD3G3VHqfuduuPUlVL3B3UnqPuTulPUnabuL+rOUHeWunPUnafub+rKqbtA3SXqLlN3hboK6v6h7l/qqqj7j7pq6q5Sd526G9QZqDNSV0OdmToLdVbqbNTZqXNS56LOTZ2HOi91fuoC1AWpC1EXpi4Cvyh1MfjFqUvAuZ5JfW4yaXp9kwpvNuliA5MaNDSp/60mTWtk0qbbTDqfZFKjxtTdQV0T6u6kril1ydTdTV0z6u6h7l7qWpg0sCV195m0rRV1rU1q3Ja6dibl3E9de5MqOlDXibrO1HWhLoW6rtQ9QF036rqbtDONugdNavoQdT1NmvUwdb1MqnqEukdNUh/q+lLXj7rHqBtAXTp1j5tUPJC6J0xqNoi6p0yaK+qeNunaYOqGmjT0GeqGUfcsdcOpG2HS8OepG2nSnheoyzCpZSZ1L5m0YBR1o00yjqFuLHWvmLQ4i7pXTbKMo268SSMnUDfRpAOvUzfJpDaTTcqcQt1Uk0repG6aSe3fpi7bpGXvUDfdxP+VibuKuhwTdxV1M03cVdTNNmnMHOo+NOnwXJOC86j7yKSsBdQtNOnYIuo+Nin1E+qWmLRqqUknllH3qUlpn1GXa1LeCupWmhT53KSeq00av8ak/C+oyzMp8SV160ya9BV1+Sad/trEG5C6DSbegNQVmngDUldkUu9NJmVvNmnDFpPKt1L3nUn9tlO3w6SinSZd/p9JDb83Kb2Yuh9M2rKbuh9NStpr0qB9Js3Yb9L2A9T9ZFKTn00aXGLSzF9M2nXIpMpfTUo+Qt1vJs05atLu302qPmZS81Lq/jBp/gmT9v1p0o2TJrU6bdKwv0xadIa6syaZykxqd96kEX+btKScugsm2S+a1PGySRlXTFpeYdLBf0xyV5qUUmXSqP9MWllt0qGrJvmvUXfDpLEGk9YYTTpaY1LYRJ3FpHFWk9bZTCq1mxRzmNTNZdJEt4kzZdJJr4kzZeLfysSZ4gyETJwpzkDEpF5RzkCM3Y5zBhLsdj0zZ8rMmTJr281mzpRZjRuaOVNm5TQya+dtZlUkmdW0sVkD7zBrVhOziu80q6qpWc2SzRp+t1lzm5m15x6zrt1rVssWZo1sadaC+8w60MosY2uz2rQ1K7OdWYvvN6ukvVmWDma172TWmM5mLeti1uEUs4Jdzer8gFlZ3czK7W7WsTSzIg+alfqQWeN7mrXqYbNO9DIr8YhZaY+aNamPWRv6mnW6n1n1+5vVc4BZU9PNKnrcrLKBZjV80qz0QWZlP2XWFplV/rRZSUPMGjTUrBnPmLV9mJn3n5n3n5n3n5n3n1m7Rpp14wWzkl80a1imWYteMmv3KLNMo81q97JZI8aateQVs/ZlmWV/1ayOr5mVMd6s5RPMOjrRLPfrZqW8YdaoyWatnGJW6VSz/G+a1e0tsya+bdaabLNOvmNWvXfN6jHDrMnvmfmvMuvM+2b+q8z8V5n5rzJzT5l1/kMz9xTM55PNR2SzAOYLyeZjs7QY5p+QzRKYLyWbT80auhzmn5FNLsxXwPxzslkF89UwXwPzL2D+JczXwnwdzL+CeT7MC2C+3qy8DTDfCPNCWBbB/Fuz8jfBfDPMt5jVexvMv4P5dljugPn/zOq3C5bfw7zYrMs/wPJHmO+B5V5Y7jOrcj8sf4LlQbPm/AzLElj+YlbzX2F5GJZHYPkbLI/C8hgsj8OyFJZ/wPIELE+aNe4ULE/D8i+zYmdgWQbLc2YVnIfl37C8wP5ehOUlWF5mf6/A8h/2t5L9/ReWVezvfzC6CqNr7O91GN2AkYH9rYGRCUZm9tcCIyuM7OyvA0ZOGLnMcrph5IWRj730wygAoyB7GYZRLYwi7FsURjEYJdi3OhjVs6j8JouSbraoXwOLZtxi0faGFl2+1aImt1k0OMmimbdbtKuxRTfusKjVnRYNa2rRorssOphskelui9rdY9Goey1a0tyiQy0s8re0qGMri8a2tmhNG4tOtrUo3M6iHu0tmtzBonUdLTrTyaIGXSzqlWLRtK4WbUq1qOIBixp1t2hgmkWzHrRoWw+Lqh6yqNnDFg3vZdHcRyza09siy6MWtexr0ch+Fi17zKID/S1yDrCo8+MWZQ20KPcJi449aVFkkEWpsmj80xblD7aobIhFiaEW9R5mUfazFm0Yjvfn8P68RYNG4v0FvGdYVP0i3l/C+yiL5o+2aN8YvL+M91csysjC+6t4H2eR+zWLUibgfaJFK1+3qHQS3t+wqNsUiyZOtajgTbxPs6je2xb1ybZo+jsWFU636OK7FjV+z6L+ORblvG/RzpkWXfvAoqazLRo6x6IFH+JprkXGeRb+pyzKXGDhf8qikkUW7ig8fWLhjrJwR1m4o/D0qYU7yqJJuXhagaeVFtVfRZ6r8bTGoqIvyDMPT2vxtI48vyLPfDx9jaf15LkBTxvxVIinb8jzWzxtwtNmPG3B01Y8fYen7XjagaedeNqFp+/JsxhPP+BpN5724GkvnvbhaT+eDuDpIJ5+xlMJnn7B0yE8HcbTEXL6DU9H8fQ7no6TUyme/sDTCTz9SU6nyOk0nv7C0xlyKiOnc3g6T05/k1O5Rc0v4ukSOV0mpysW2SvwVElO/1q0vMqio//hqZqcrlk07jq7dwNPBotiRnbPxO6Z2T2LReet7J6d3XOwe052z8Xuudk9L7vnY/f87F6A3Qta1D4M/1p2L2LR4ahFwRj8E+xenUV59az8S1lV/2Yr/1JWTb3FqqKGVs6TlfNkVXqSlfNk5TxZOU9WJd9p5TxZOU9WzpNV7rutnCcr58mqlc2tKm1h5TxZ1a2VVRNbW1XQxqrzba2qd79VfdpbNb2DVds6WlXVyarGXaxSilVzu1q1J9Wqaw9Y1bK7VSPTrFr2oFWHe1jlfMiqzg9bldXLqrxHmLW3VZFHmbUvs/Zj1seYtb9VDdOZ9XFmHcisT1hV+SSzPsWsYtanmXWwVaYhzPoMsw5j1meZdTizPseszzPrSGZ9gVkzmDWTWV9i1lHMOppZxzDrWGZ9hVmzmPVVK28+Zh3PrBOYdSKzvm5VcBKzTmbWKcw6lVnfhOtbVvV7m1mzmfUdZp0O1xlWDX6PWXOY9X24zrSq1SyrMmYz6xxm/RCuc61KmW/VuI+sWreAWRdaFVtkVa/FVv6jrPxHMetSK/9RVg1cbtWsz6zcT1buJ6uafW7lfrJyP1m5n6zyfmHlfrJyP1m1ap1VJ76yKpFvVe8Cqyatt2rDBqvKN1qV9I1Vg4qsmvOtVds3WVW92armW60asc2qJd9ZtW+7VfYdVnX8n1Vjd1m15nurThZbFf7Bqh4/WjV5j1WFe626uA9eB6zq/5NVOQet2vkz2ZbA6xC8frVqwWGrDhwh29/g9Tu8jsHruFXHSsn2D7L9E14n4XUKXqfhdYZsz8KrDF7n4HUeXuXwugCvi/C6BK/L8KqA1z/wqoTXv/Cqglc1vK7C65pVFdetamqAlxFeNfAywctsVRurVZk2q3Lt8HLAy2lVqtuq8R6r8r1Wlfng5YdX0KrskFVbwuxXLfsVZb9i8IpbtTvBftWxXzfZNKq+TStvtqm0gU3+W2zqdqtNExvZVHCbjX8oG/9QNt57Nt57Nm2708Z7z8Z7z8Z7z6bFzWwquccm7702tW9h05iWNq26z6YTrWxKtLapd1ubstvZtOF+m8rb25TU0aZBnWya09mm3V1sMqXY1C7VphEP2LSkm02HujNDGjP0YIaHmKEnMzxsU71HbOrT26bpjzJDH2boywyPMUN/Zhhg0550myyPM8MTzPAkMwxihqeYQcww2KZJQ5hhKDM8wwzPMsNwZniOGUYww/PM8AIzZDDDi8yQyQwvMcNoZhjDDC8zw1g4ZDHDq8wwjhleY4bxzDCRGV5nhklweAMOk5lhKjO8yQzTmOEtZnibGd6Bw3SbtrxrU+UMZshhhveZYSYzfMAMs5hhDll8SBZzyWKeTbH5zLCAGRYywyJm+JgZPiGLJWSx1KbiZTYZP7WpzWfMkMsMK5hhJTN8blPqahv/Tzb+n2wqy7Op4Vqb0tfZuJuYIZ8ZvrYpeb2Nu8nG3WTjbrJxN9mU8q1N4zbZtG6zTWe2MMNWm3p9Z9O07TZt2mFTxU6bmu6yaej3Ni0otunADzY5d9vUeY9NWXttyt1n07H9NkUO2NTzoE1Tf7apqMSmy7/Y1ORXmwYftmn+ERtvPRtvPZtaHbPx1rPx1rPx1rMpfMKmHidtmnzKpsLTNl38y6bGZ21SmU1zz5HzeZuu/W1Tyws2jbxo07JLNh2+bFPwik1p/5BzJTn/S85VMK6G8VUYX4PxdRjfsKm5kZxryNlEzmZytsDYBmM7jB0wdsLYDWMPjL0w9sHYD+MgjEMwDsO4FsYRGMdgHIdxAsZ1ML7JrvT6ds282a5dDey6cYtdrW61K6ORXctvs+tokl3h2+1KucOucU3sWnenXWea2tUg2a7+d9uV08yunffY+Xey8+9k59/JrmX32XW4lV3B1naltbVrUjs7Z8nOWbJzluycJbtmdLZrexe7qlPsap5q5yzZOUt2zpKds2TnLNk5S3bOkp2zZFejR+wa2NuuWY/aVdzHLmNfu9o8Zldmf7tyB9h1LN2uyON29XzCrqlP2lU0yK6yp+xq+DT+BuNvCP6G4u8Z/D2Lv+H4ew5/I/D3vF09XrBrcoZdhS/adTHTrsaj7NJou+aOsWvPy3ZZxtrVPsuuMa/atWqcXSdesysx3q7eE+3Kft2uLZPsqnzDruQpdg2bateiN+06OM0u91uwy7Zr1Dt2rZxuV+m7dsVm2NUrx65p79u1aaZdFR/YeefZeefZeefZeefZ5ZxnV+eP7MpaYFfeQrtOL7Kr/mK7+n0CuyWwWwq7ZbBbDrvPYJcLuxWwWwm7VbBbDbs1sPsCdl/Cbi3s1sHuK9jlw64AduthtwF2G2FXCLsi2H0Lu012Xd5sV5Otdg3eZtf87+zcS3buJTv3kp17yc69ZOdesqvebrv6/GjX9D12bdtrV9U+u5odsGv4T3YtPmhXyc92eUvsSj1k1/hf7co/TC5HyOUoufxOLsfI5Ti5lJLLCXL5k1xOksspcjlNLmfI5Sy5lJHLOXL5m1zKyeUCuVwkl0vkcoVcKsjlH3KpJJd/yeU/cqkml6vkco1cbpCLgVyM5FJDLiZysbDTVnbaxk7b2WknO+2it5veHnp76e2nd4DeQXqH6B2md4TeUXrH6B2ndx296zm06CaHDtZ3yH2zQym3ODSuoUPrbnXoTCOHGiQ51P92h3IaO7TzDoeuNXGoZVOHRt7l0LJkhw7f7VCwmUNp9zo0qblDG1o4VN7SoeRWDg1rTe829G5L73b0bk/vDvTuSO9O9O5C7xR6d6V3Kr0foHd3eqfR+0F696D3Q/R+mN696P0IvXs7lNTHoUF96d2P3o/Ruz+90+n9OL0H0vsJeg+i91P0Fr2fpvdgeg+l9zP0HkbvZ+k9nN4j6P08vUc6VPkCc7/I3Jn0foneo+g9mt4v03ssvV+hdxa9x9H7NXqPp/cEek+k9yR6v0HvyQ6dmOJQYqpDvac5lP2WQ1vepnc2vafT+116z6D3e/TOofdMen9A71n0nu1Q4w8d0lyH5s5zaM98hywfOdR+oUNjFjm06mN6L6b3J/ReSu9l9P6U3svpnetQxgqHlq906OjnDoVXOdRjjUOTv3CoMM+hi1/Sex29v6J3Pr2/pneBQ6kbHBq/0aH8QofKvnGo4bcOpW9yaOZmh3ZtcejGVodafUfv7fTe4eB/ycH/koP/JYemFzu07QeHqnY71GyPQ8P3OrR4n0Ml+x3yHqD3QQd3koM7ycGd5OBOcnAnObiTHNxJDu4khzoec2jscYfWlDp0/g+HGv3p0MCTDs065VDxaYeMfznU5qxDmWUO5Z5z6Nh5hyJ/O9TvgkMzLjq0/ZJD1Zcdal7h0Ih/HFpS6dChfx3yVznUrdrB+87B+87B+87B+86hoUaHFtQ4dMDkkNPsUGerQ1k28rezWw52y8VuuR2a43Fot9chk8+hdgGHRgXJKERGYfKPkH+U/GPkHyf/BPnXc2rkTU6tqu/UiZudSjRwqndDp7JvdWpLI6cqb3Mq+XanhjV2avkdTh1t4lT4Tqd63OXU5GSnCu926mIzpxrf65SaO7W4hVMlLZ3y3udUamunxrdxKr+tU2XtnGrY3qnBHZya39GpfZ2csnd2qmOKU2O7OrUm1amTDzjVqLtTA9OcmvWgU8U9nDI+5FSbh53K7OVU7iNO/pWcqt/HqX59nZrRz6ntjzlV3d+p5ulOjXjcqZUDnSp9wqnYk071esqpaXJq09NOVQx2co7w+oyTc+TkHDk5R07OkZNz5OQc4fUFvL6I10wn58jJOXJyjpycI7yOxesreM3C6zi8vubU3PFO7ZmA14l4nYTXN/A6Ga9T8PqmU+nT8PoWXt/GazZep+P1XbzOwOt7eH0frzPx+gFeZ+F1Nl4/dCprrlN58/A6H68L8LoQr4vw+rFTpsVOtVvi1KileF2G10/xutyp/rlO5axwaudKp659jtfVeF2D1y/INY9cvyTXdeT6Fbnm4/Vrp1qtdypjA7luJNdCcv2GXL91avomp7Ztdqpqi1PNtjk1/Dty3e7UsR1ORXY61XOXU1O/d6qo2KnLP8D+R9jvcWrJXqcO7XPKv9+pbj/B/iDsf4Z9iVNNDzk19Fcn/0mwPwL732D/O+yPwf4485TC/gTs/4T9Sdifgv1p5jkD+7OwL4P9Odj/Dfty5rnAnl2E/SXYX4F9BfP8wzyVTjWpYs/+g3017K8yzzXmueHURINTBUanztcwj5l5LMxjdeqAzSmnnXmczONiHrdT5R6nknxODfIzT4B5gswTYhdqnRoXYZ4o88SYJ8E8dexCPZdKbnLJW9+l1AYujb/FpfyGLl2+1aUmt7k0OMml+be7tK+xS/47XOp2p0sTm7pUcJdL55NdatrMpaH3uLTgXpcONHfJ2cKltPtcmtTKpQ2tXSpv41JSO5eG3e/SovYuHezgkrujSymdXZrcxaXCFJcudnWp8QMuqZtLi7szTxrzPMg8D7k0tadLRQ8zTy/m6c08j7q0pI9Lh/oyTz/m6c88A1zalO5SxePM8wTzPOnSskEuHX7KpaCYZzDzDHFpy1CXKp9xKflZ5hnu4l3n4l3n4l3n4l3HPBkubXvRpapMl5qNcmn4aJdyx7h07GWXImNd6pnFPK+6tH2cS9WvudR8gksjJrq08nWXSie5FHvDpV5TXJo21aWdb7p0bZpLLd92aWS2S6vecenEdJcS77rU+z2XZua4tOt9l27MdKnVLJcyZru0Zo5LJz90qd48l/rMd2nWRy4VL3DJuNClNh+7lLXYpbxPXDq9xKX6y1wa9KlLc5a7tPszl0y5LrVb6dK4z11at8qlM6tdavAFTPNcmvulS3vWumRZB9N8Mv6ajAtcKlsP040wLSTjb8i4CKbfwnQzTLeQ8VaYboPpdpjuIOOdMP0fTHfBtBimP8B0N0x/hOlemO6D6X6YHoDpTzD92aXpJTD9BaaHYHrYpcwjMP0Npkdh+rtL/Y67NKMUpn/g4QQeTro06hRMT+PhLzycdal/mUs55/BwHg9/u9T+gktjLuLhEh4uu9SwwqX0f/BQiYd/XbJX4aEaD1fxcI09vY4HAx6MeKhhT014MOPBigcbHux4cODBhQc3Hjx48OLBh4cAHoJ4COEhTA4RPETxEMNDnBzq8FDPrRk3ubW9vlumm91qd4tboxq6edO5edO5edO5edO5NbexW3vucMvSxK3Upm6Nv8ut/GS3yu52q8k9bg2+1635zd061MItf0u3urVya2Jrtza1cauirVtN73drZHu3lnVw63BHt4Kd3Ordxa3sFLe2dHXrRqpbrbq5ldHdrTVpbp180K16D7nVp6dbsx52q7iXW8ZH3Or8qFtZfdzK6+vW6X5uJfV3a9AAt+aku3XwcbfcA91KedKtyYPcKnzKrYtyq/Fgt4YPcWvxULdKnnErMsytnsPdmvocvke4Vf28W81fcGtEhlsrX3SrNNOt2Ev4Hu1Wzhi3dr6M77Fu/o3c/Bvhexy+X3Or4QR8T8T3627tm+SW/Q18T8H3VLcK3sT3NHy/7dbQbHy/g+/p+H4X3+/hOwff7+N7Jr5n4Xu2W8vn4PtDfM/D93x8f4TvBfheiO+P8b0Y35+4Vb4E38vw/albi5bj+zN857rVYyW+P8f3KreqVrvV7At857mV+6Vbx9bie51b/fLJ+2t8F5D3evLeSN6F5P0NeReR9ya3tJm8t5D3Vre828h7O3nvcKtop1uX/0fe38Oq2K0lP5D3blj96FavvW5N2wer/W5dO+BWy4Ow+tmtVSVunfgFVr+6lX7YrZlHYPUbrI66ec/B6jisSt2852D1J6xOurXgFKxOw+ovt9LOwqoMVufcqjwPq3JYXYDVRVhdgtUVtwZWwOofWFW65fwXVv/BqtqtDVdhdQ1WN9z8F8HKCKsat8ImWFlgZXVrmw1WdrfaON3KdMHKzV553Krvg5WfvQq4tTsIqxB7VevmHoJVlL2KsVcJ+NaxV/U83EMeRep71LOBR1Nv8Wh7Q4+qb/Wo+W0ejUryaOXtHp1p7FGDJh71v9OjuU092nOXR5Zkj1KbeTT+Ho+K7vXocnOPmrT0aMR9Hi1p5dGh1h7F2njUq51H0+73aGd7j6518Kh9J4/GdPZoVRePylI8apjqUfoDHs3v5tG+7h750zzq1sOjiQ95tKmnRxUPe9T0EY9G9vZo2aMenejjUaKvR70f82hmf492DfDInu5Rx4EejX3Co4InPTo/yKNG8mjo0x4tGOzR4SEeBYd6lDbMo+xnPdoy3KMbz3nU6nmPMkZ6tOYFj05meFQv06OBL3k0a5RHB0Z75BzjUeexHk16xaMNWR5VvupR8mseDRvv0fIJHh2diGaSR33e8Gj6ZI+Kp3hknIpmmkdZb3mU97ZH5dkeJU1H866HfyIP/0QehXM86jETzQcebZvlUdVsD285jzLnopnn4S3n4S3n0aCFHs1ZhOZjj9yLPUpZ4tHkpR4VLkPzqUfNPvNoeK5HuSs8OrYSzSqP+q32aMYaj3Z/4ZEpD81aj8atQ/OVRxfzPWpcgGa9R4s3oNlI9oVkX4TmW7LfhGazR+22kv02j9Z9R/bb0ez0SP9Ds4t9+d4jbzGa3ezLj2j2sC972Zf9aA6wLz+hOci+lKD5hX05xL78iuYw+/IbmqPsy+9ojqEpZV/+QHPCo9I/0Zxix06j+QvNGXbsLJpz7Nh5NH+zY+VoLqK5xI5dRnOFHatAU+lRzr9oqtD8x45dRXPNo/zraG6wl0Y0NWhMaMxoLOylDY2dvXSgcaJxo/Gg8bKXPjQBjwYH0YTY5TCaWjRRNDE0cXY5gaaeV2Nu8iq/vldlN3vV5BavBjf0asmtXh1q5FXsNq963e7VtMZe7bzDq2tNvGrfFM1daJLR3I3mHjT3ermD0LTwcgehaYWmNZo2aNqiuR9NezQd0HT0qmFnNF3QpKDpiiYVTTc03dGkoXkQzUNoeqJ5GE0vNL3RPIqmD5q+aPqh6Y9mAJp0NI+jeQLNk2gGoXmK2Z5GMxjNEDRD0TyD5lk0w9E8h2YEmpFoXkCTgeZFNC+hGQWD0WjGwOBlNK+gyULzKppxaMajmYBmIprX0byBZjKaKWimonkTzVte5byNJtsryzto3vVq/Aw073l1OQfNTK9GfIBmllels9HMQTMXzTw089F8hGYhmkVoPkazGM0SNEvRLEPzKZrlXv6F0Kzwas9KNJ97lboazRqvir5Ak+dV87Vo1nm18is0+V41KECz3qu5G9Bs9MpbiKbIq6nfotnkVfVmNFu9nB8033k5P2h2ejk/aHZ5OT9oir2cHzQ/ejk/aPZ61W4/mgNerfsJzUGvGpeg+cWrxYfQ/OpV5DCa37yacRTN716ZjqEp9WrcH2hOeHXxTzSnvBp+Gs1fXh07g+asV/3OoTnv1e6/0ZR7lXIRzSWvCi97VXXFq2b/eJVZ6VXuv16drvKqfrVXg656NeeaVweve+W+4VUPo1eTa7zaZkJj9qqNFY3Nqzw7GodXSS40bq8WedB4vbzh0AS8vOG8Kg55ZQx71TniVVbUqw0xr8rjXiXXeTWsnk/Lb/LpaH2f6jXwqc8tPs1q6FPxrT45G/nUOcmnSbf7tKWxT5V3+NTqTp8ymvq05i6fTib71KiZTwPv8fEf5OM/yKdgCx//QT5lt/JpV2ufbrTxqWM7n8be71NBe5/Od/CpaSefhnb2aVkXnw6n+JTo6lPvB3ya2c3H/eOTPc3H/ePj/vFx//i4f3xq+YiP+8enVY/6uH98atjPp8GP+TS/v0+HBvjkT/ep10Cfpj3h084nfbo2yKf28mnM0z7lD/bp8hCfmjzj04hhPi151qfS4T7FnvOp//M+5Yz0ac8LPnkzfErN9GnqSz4VjfKperRPzV/2adRYn1a+4tOZLJ8aj/NJr/m0eLxPJRN8ikz0qeckn2a84dP2yT6ZpviU8qZP46b5VPiWTxff9qnZOz4Nn+5T7rs+nZ7hU/0cnwa979OcmT4d/MAn9yyfeszxafqHPm2b65Nxnk9tPvIpa4FPeQt9Kl/kU/Jin4Z9QlZLyGopWX1KVsvJ6jO455LVCrh/TlaryGo1Wa0hqzy4f0lWa+G+jqzy4f41WRXAfT3cN8C9EO7fkFUR3L+F+2a4b4H7Vrhvg/t2uO+A+06fyv4H9+/hXgz3H+C+G4Y/wn0vDPfBfb9PlgNwP+jT+J9hWAL3X2D4K9wPw/AIDH/zqcHvMDzm09zjMCyF4R8w/BOGJ2F4CoanYXgGhmdhWAbDczD8G4blMLwAw4swvAzDKzCsgOE/PoUrYVgFw/9gWA3Dq+zudRje8GmDAYZGGJrYXTMMLeyuFR52dtcBDycMXeyuGx5edtcHDz+7G2B3Q/AIs7u18IiwuzF4xOGRYA/r4HGTX+n1/Zp/s1+HGvjlv8WvXrf6ldPIr523+WVJ8qt9Y7/G3+FXURO/Lt/pV/O7/BqR7NfKu/0608yvBvf6peZ+LW7hV0lLvyL3+dWztV8z2vi1u61fpnZ+pbT3a3IHvwo7+lXVya9mXfzKTPErr6tfp1P9Surm16Dufi1K8+vog36Fe/j5//Hz/+Pn/8cv5yN+pT3q16Q+fm3p61dlP79a9fdr7AC/1qT7df5xv5o+4dfQJ/1aNsivw0/5lRDeBvs1c4hf+4bi7Rm/uj3r5+7B23N+7h68jfRz9/i5e/D2op+7B2+j8Dbar9IxeBuLt1f8mpuFt1f98o7D23i8TfBr+0S8vY63N/waNxlvU/A2FW/T8PYW3t7GWzbepvt5u+FtBt7ew1sO3mbi7QO8zcLbbLx9iLe5eJvn1435eFuAt4V+FSzC28d4+8SvkUvwttSvE8v8argcb5+RWy65rcDbSnJbhbfVeFtDbl/g7UtyW0tu6/D2Fbl97deoArytJ7cNfjUuxNs35Fbk17FvyW2TX/22+DVnK7lt88v9nV89dpDbTr+2/c8v4y6/2hT7lfWDXxt2+1X+o1/Je/3K2OfX8v1+nTzgV6ODfg382a8FJWTwi1/BQ371PkwGR/za9Zuffx8yOObn38evTaVk8Adz/kkGJ8ngFHOeJoMzZHCWOcvI4BwZ/M2c5WRwgQwuMuclMrhCBhXM+Q8ZVJJBFXP+RwbVZHCVOa+TwQ0yMDCnkTlNZGBmTgtzWv2qZ2dOB3M6/Zwd5nQzp9fP2WFOP3MG/Jwd5gwzZy1zRvxqGWPOOHMm/CqrY86bAhpRP6AlNwdU2iCgBg0D0q0BzW0UUMltAUWSAurZOKAZdwS0u0lApjsDSrkroMnJARXeHVBVs4Da3BtQVvOA8loEVN4yoORWAQ1rHdDyNgGdbBtQo/sDGtg+oAUdAjrcMaBgp4B6dwloZkpAu7oGZE8NqFu3AO+2gDalBXi3BXi3BXi3BXi3BXS5V0DNezPnowGt7BPQmb7M+Rhz9g9o8YCAjqUz5+MB9XsioDlPMueggNxPBdTj6YCmDw5o25CAjEMD6jyMOZ8NaMPwgCqfC/DfE+C/J8B/T0DnM5gzM6ChLwW0bFRAJ0YHlBgTUPrYgOa/EtChrID8rwbU67WAcsYHtHNCQJaJAaVOCmjqGwEVTQ6oekpA7d4McO8EtO6tAPdOgHsnwL0T4N4JcO8ElJQT4N4JaNHMgI5+EFC92QH1mRPQrA8DOjA3IOe8gNI+Cih7AWwWBnRjUUAdFwc08RPYLAmoYmlALT+FzXLYfBZQWW5ATVbC5nPYrCLD1bD5AjZ5ZPglGa6FzTrY5JPh17ApgM162Gwkw0LYfAObIthsgs1m2GyBzVbYfAeb7bDZAZudATXdBZvvYVMMmx8CavgjbPbAZi9s9gUU2w+bn2BzMKA9PwfkLYHNIdj8GtD2w+zNEdgchc3v7M0x9uY4bP4IKPMEe/Mne3OSvTnN3vzF3pxhb86Sxzn25jx78zd7U04eF9ibS+zN5YD2XSGPCvamkr35lzyqyOM/9uZqgH8e8rhOHjf4pjGgUTXkYSIPM9+0koeNPOzk4SAPF3m4ycNDHl7y8PPNAHkEySPErob5ZoQ8ouQRY1fjfLOOb9YLatNNQV2rH1T7BkGNvyWo/IZBXb41qOa3BTUqKah1twd1pnFQjZsENfzOoHKbBnXsrqDq3x3UoGZBLbonqKP3BhVuHlSflkHNui+oA62CCrYOKq1tUNntgtp1f1D29kF17BjUxE58szPf7MI3uwY1JpVvPsA3u/HNNL75YFAre/DNh/jmw3yzF998hG/25pt9+GZfvtkvqIOP8c3+fDOdbz7ONwcG5XyCbw7im0/xTfHNp/nmEL45lG8+wzeH8c3hfPM5vjmCbz7PN1/gmxl880W+mck3R/HN0XxzTFCnX+abr/DNLL75Kj7HBVVvPN+cwDcn8s3X8TkpqN6T+eYUvjmVb74ZVLe3gpr2Nt/M5pvv8M13YTsjqKL3gqrO4Zsz+eYHsJ0V1MXZQTX7kG/O5Zvz+Ob8oJIWBDVsId9cxDc/5pufBDVwSVALlgZ1eBnf/JRvfhbUzNyg9q0IcucEuXP45uogd06QOyeo1C+DmrqWb67jm18F1e7roMYVBFW4PqiqDXyzMKjMb4LKKwqq/NugkjcHlbElqOVbgzq5LahG24MauiOoZTuDOvG/oBK7gkovDvJeC/JeC/JeC6r/3iDvtaD27A/KeyCongeDmvFzULtLgjL9ElTKr0FNPhzUtiNBGX8LqvPvQWUdC2rD8aAqS4NqdSKosX8GVXAyqPOngmr6V1AjzwS16mxQZWVBNTkf1Ii/g1pSHlTphaAaXApKl4NafIV9qAgq8k9Q/f4Nak4V+/Af+1BNNtfI5npQxTfYBwP7UEM2JrIxk42FfbCxD3aycZCNk2zcZOOBk5d98JFNgGyCZBMimzCcInCKkk2MbOJkU0c29UL864R0sn5IjRqENPCWkBY0DOnwrSElGoWUnhTS/NtDOtQ4JP8dIfW6M6ScpiHtuSskb3JIPZuFNOOekHbfG5KpeUgpLUOafF9I21qFZGwdUue2IU1qF9KG+0OqbB9Sq44hje0UUkHnkCq6hNSya4hzE9KqB0Iq6xZSk7SQRjwY4tyEODchzk2IcxPS4kdCnJsQ5ybEuQlxbkI6+lhI9QYwc3qIcxPi3IQUfCKk3oNCmvlUSPvEzE8z85CQpg0NaeczIVmGhZQ6PKSpz4W0fQQzP8/MLzBzRkiFL4ZUlRlSm1EhZY1m5jHM/DIzv8LMWcz8akjnx4XUdHxIIycw80Rmfp2Z32Dmycw8hZmnhtRgWkh6i5nfZuZsZp7OzO8y8wxmfo+Z32fmmcz8ATPPYubZzPwhM89l5nnMPJ+ZF8B5ITMvYuaPmfkTZl7CzEuZeRkzL2fmz+CcC+cVcP6cmVcx82pmXsPMecz8JTOvhfM6OOfD+euQ8guYeT0zb2TmQmb+hpmL4LwJzptDyt0S0umtISV9F9Kw7cy8g5l3MvMuZv6e3ShmN35gN3azG3vYjb3sxr4Q901I/X9i5oPsxs/sRgm7cYjd+JXdOByS+0hIPY6GNP33kIqPheQ8HlLaHyFlnwhpy58h3TgZUsfTIU38K6RNZ0K6djak9udCGn8+pKK/Q6ouD6ndxZDGXSKnyyFdvBJSs39CyqwMKe/fkMqrQkquDinjakhrrpHTdXIykJORnGrwbMKzBc/WkJbYQiq1k5OTnFzk5CYnDzn5yMmP5wCeg3gO47kWzxE8R/Ecw3OCnOrIqV5Y/pvC6nVzWDkNwtpzS1jehmH1bBTWjNvC2p0Ulvv2sHrcEdb0JmEV3xmWs2lYaclhZd8d1pZmYd24J6yOzcOa2CKsTS3DunZfWO1bhzW+TVhFbcOqbhdWu/ZhjesQ5h8nzD9OWG26hJWVEtaGrmFVpobVqltYY7uHVZAW1vkHw2r6UFgje4a16uGwynqF1aR3mHdamHdamHdaWI0fC2t4/7ByB4R1Oj2spIFhDXsirOVPhnVyUFiNFNbQp8NaNjisE0PCavhMWIOHhbXk2bBKh4cVey6s/s+HNXdkWCUvhBXJCKtfZlhzXgrr4KiwwqPD6vNyWLPGhnXglbCCWWH1HhfWzNfC2jceZhNg9jrMJsHsDZhNhtlUmL0Js2kwewtm2TB7B2bTYfYuzN6DWU5Yu94Pyz4zrG6zwpo2O6ydc8KyfBhW6jyYzYfZRzBbALNFMPsYZoth9gnMlsJsGcw+hdlymOXCbAXMVoZV8XlYLVeHNWZNWPlfhHU5L6zma8MatS6sdV+FdTE/rGYFYWWuDytvQ1jlG8NK/iasjKKw1nwL800w3wLzrTDfBvPvYL4D5jth/j+Y74J5Mcx/gPlumP8I870w3wfz/TA/APODMP8Z5iUw/wXmv8L8MMyPwPy3sBr8HpaOhbX4eFjHSsOqfyKsQX+GtehkWEdPhVXvr7AGnglrwdmwDpeFlTgXVvrfYc0vD+vQBTK7SGaXyewKmVWQ2T9k9i+ZVZHZf2RWTWbXyOw6md0gMwOZ1ZCZiczMZGYhMxuZ2cnMQWZOMnOTmYfMvGTmI7MAmQXRh9CH0UfQR9HH0MfR16GvV6s9N9XKW79WPRvUasYttdrdsFbuW2vV47ZaTU+qVfHttXI2rlVak1pl31mrXU1rZb+rVt3urtW0ZrXaeU+tLPfWKrVFraa2rNX2+2plalWrlDa1mty2Vtva1cp4f606d6jVpI612tIJfWf0Kei7ok9F/wD67ujT0D+Ivgf6nugfRt8L/SPoH0XfB33fWt3oV6uO/Ws1cUCtNqXX6trjtWr/RK3GP1mrokG1qn4K/dPoB6Mfgn4o+mHon0U/HP1z6J9HPxL9C+gz0Geifwn9KPSja9Xu5VqNG1urwldqVZVVqzbj0L+Gfjz6CehfRz8J/RvoJ6Ofiv5N9NPQv4U+G/076Kejfxf9e7XKyqnVhvfRz0Q/C/1s9HPQf4h+Hvr56D9CvwD9IvQfo1+M/hP0S9Ev4/ufol+OPhf9CvQr0X+OfjX6Nei/QJ+Hfi36dei/Qp+PvoD516PfgH4j+m/QF6H/Fv0m9FvQb0W/Df136Heg3wm//8FvF/yK0f+Afjf6H9HvRb8P/X70B9AfRP8z+hLy+wX+v8L/MPoj6H9D/zv6Y+iPoy9FfwL9n+hPkv8p8v+L/M+Q/1n0ZejPo/8bfTn6C+gvob/M/l1hfyrYn0r251/2pwr9f+ivor+G/jr6G+iN7G8N+2tif83sr5X9taG3o3egd6F3o/ew/17238/+B9j/IPsfYv9r0UfQR9HH0CdquWdquWci3DMR7pkI90yEeybCPRPhnolwz0R0MCmi8O0R9bkjollNIjpwZ0TBphH1To5o5t0R7WsWUeyeiPo3j2hui4hKWkYUuS+ifq0jmtMGfVv07SIa2D6iBR0iOtwxokSniNK7RDQ/JaJDXdGnou8W0eLuER1Li6h+j4gGPRTRop4RHX04onqPoO8d0bJHIzrRJ6KG/SIa/FhES/pHVDogogaPR6SBEeU+EdHpJyNKeiqiYYpo+dMRnRwcUaOhEQ19JqJVwyIqezaiJs9FNGJERCufj+jMyIgaZ0Q0/MWI8jIjKn8pouTREWWMiWjNyxGdHxtR06yIRr4aUf64iC6/FlHzCRGNmhjRutcjujgpomaTI8qaEtGGqRFVvhlRq7ciGvt2RAXZEVW8E+GfJsI/TYR/mgj/NBG1mxnRuA8iKpwVkXF2RJ0/jGjS3Ii2zIvoxvyIOi6IaOLCCG+zCG+zCG+zCG+zCG+zCG+zCG+ziKZ/FlFxbkTOFRGlfR5R9qqIdq2OyL6GLPPI8kuyXEuW68gynyy/JosCslhPlhvJspAsvyHLIrLcRBabyWILWWwli+/IcjtZ7iCL/5HFLrL4niyKyWI3WfxIFnvIYi9Z7CeLA2TxE1kcJIsSWP5CFofI4leyOEIWv5HFUVj+DsvjsCwliz/I4gRZnITlKViehuVfsDwbUWYZWZyD5XlYlsPyAiwvwvISLK/AsgKW/8CyEpZVsPwvom3VsLwKy+uwvAFLAyyNEXUzRTTNDEsLLK2wtMPCEdFuZ0RuV0Q9PLD0wtIHCz8sgux1iL0Ocy5qYRGFRQwWcfY6wV7Xi2rOTVEdrR9VvQZR/mei/M9E+Z+JquFtUQ1OimrJ7VGVNo6qQZOodGdUuU2jOn1XVEl3RzWsWVTL74nq/L1RNW0R1ciWUa26L6qyVlE1bxPVqLZRrWsX1cX7o2rWIaqsjlFt6BRVZeeoWqVENbZrVJtSo7r2QFTtu0c1Pi2qogej3DFR7pgod0yUOybKHRNV2qNRZfeJalffqOz9ourWP6qcAVHtSY/K+3hUPZ+IasaTUR0cFFX4qaj6PB3VrMFRHRgSVWJoVOnDopr/bFSHhuNlBF6ej2rxyKiOvRBV/RfxkomXl6I6OSqqRmOiGvoyXsbi5ZWomrwa1YhxUa18DS/j8TIxqszXo8qbhJc38DIFL1OjKngzqoppeHkbL9l4eSeq6ul4mYGX9/CSg5f3o+r8AV5m4WU2XubgZS5e5uFlPl4+wstCvCzCy8d4WYyXJXhZSi7L8PIpXj7DSy65rMDL53hZhZfVeFlDLnl4+RIva/GyjlzyyeVrvBTgZT25bCSXQnL5Bi9FeNlELpvJZQtetuLlu6gmbieXHeSyEy+7opr6fVTbi8nlB7z8GNX0PVEV743KuY9cDkQ186eo9h2Myv9zVL1+iWruoahKfo0qcjiqfr9FtegoO/Y7O3acHSuNatkfUZ04wY6dZMdOwfV0VGf+iqrx2aiGl8H1XFTl56NKLo8q4wJcL8L1UlQtr0Q1pgKu/8C1Msp5iXJe4FoN16twvR7lvMDVAFcjXE1RzgtcLXC1wtUOVwdcnXB1wdUDVy9cfXD1wzXIvofgGoZrBK5R9j3GvsfhWgfXejGtuSmm8/VjatogppG3xJTfMKbLt8bU/LaYxiXFVHh7TFWNY2rTJKZJd8a0pWlMN+6KqePdMd5kMd5kMd5kMfVsEdOMljHtvi8md6uY+rSJaVbbmA60iyl4f0zpHWKa3zGmQ51iatAlJqXEtLhrTMdSY0rqFtOw7jEtT2OWB5nlIWbpGeM/hll6MUvvmEY9GtO6PszSl1keiymrP7MMYJZ0ZhkY08QnmOVJZhkUU6qY5WlmGcwsQ5jlGWYZxizPMstwZhnBLM8zy0hmyWCWF5klk1leYpbRzDKGWV5mlrHMksUsrzLLOGZ5jVkmMMtEuLzOLJOYZTJcpjDLVGZ5k1negsvbzJLNLO/A5V1mmcEs78UUzmGWmczyAbPMiikxm1k+ZJa5MZXOY5aPmGVBTLkLYzq9iFkWx5TxCRktYZalzPJpTGOWk9FnzJIbU7uVZPQ5s6yKybg6ps5fMEteTLu+jMm+NqZuX8WUkx/Tnq9j8hYwy4aY5myM6WAhs3wT08BvY1qwKabDm2NquDWmwdtiWvJdTGe2x9R4Z0zD/xdT3q6Yyr+PKfmHmMbujqngx5gq9sTUfl9M4/fHVHQgJtNPMaX8HNPkkpiKf4nJeSimtMMxZR+Jad9vMfmPxtTrWExzj8dUUhpT5I8Y/zAx/mFi/MPE1OivmIaeiWnZ2ZjKymJqcj6mEX+Td3lMFy/E1OwSeV+OacOVmCorYFxJ3v/GtKkKxv+R99UY7zEYXyfvGzH1MMK4BsYmGJthbIWxDcZ2GDth7IKxG8YeGPtg7IdxAMbBmFqGYVwL40hM1VEYx2GciGlbHYzrxdW5flzZN8e1q0Fc9lvi6nVrXDmN4tpzW1yRpLj6NY5r0R1xHW0SV72mcQ29K65lyXGduDuuJvfENeLeuFY2j+tii7ia3RdXZqu4NrSOq7JNXK3axTXx/rg2tY/L0iGu1E5xTe0c1+4ucblT4uqRGtesB+I60C2uYPe40h+Ma36PuEofiqvBw3GpV1y5j8R1undcSX3iyugb15p+cZ1/LK6WA+Iakx5X0eNxVQ+Mq92TcU0eFNe2p+IyKq60wfgaEte+oXH5n8HXs3HNHR5XyXP4GhHXoJH4egFfGXE1ysTXS3GtGhVX2Wh8vRzXqLFxrXsFX1lx/l/iynotzv9LnP+XOP8vcU2bFNfON+L888f554/zzx/XwWlxhd+Kq092XAveievw9Lgazohr8HtxLcmJ68z7cTX+IK7hs+LKmx1X+RwYzY1r7Ly4CubHde2juNovhNGiuLZ/HJdpMYyWxDV9KYyWwejTuHp/BqPcuA6tiCu2Ekar4twtMFoDo7w4dwuM1sJoHYzyYfR1XPkFMFoPo40wKoTRNzAqgtEmGG2G0RYYbYXRdzDaDqMdcd5iMNoFo+/jOlkMo91xjfwRRntgtDeu5vthdCCuwp/iqjoIo5K4Jv0Co0Ps0a9xdTsCo9/Yo6Mw+p09Oh7XnFJ4/8Ee/RnXwJPs0Sn26DS8z7BHZ9mjMnifY4/+hnc5e3SBPboI78vs0RV4V7BH/8D7X3hXsUf/wbsa3tfgfR3eN+JKGOBdA28TvM3wtrKTNnjb4e2AtwvebnbSA28vO+mHdwDeQXYyBO9adjIC7yi9YuxkAt517GS9hBrUT2j4zQnlNkio/JaEkm9NKKNRQgW3JVSRlFD7xgmNvyOh7U0SMt2ZUMpdCU1PTqj47oSCzRLqfW9C85sndKhFQrGWCalVQotbJ3S6TUJJ7eh1f0Jr2tOrQ0ItOyU0pnNCRV0Sqk6hV2pCkx+gV7eEnN3p9WBCM3sktO8hevVMqH8vej2S0LHe9OqT0LC+9OqX4Kwk1HQAvdITyn+cXgMTnBV6DUpwVuilBGclwVmh19AEZ4VezyY4K/R6LqH6z9NrZELLX6BXBr0yExr5Er1GJXR5NL1eTvCvT69XEjJm0WscvV6j13h6TUio1+v0mpRQyRv0mpLQoKn0ejOhk9Po9Ta9sun1Dr2m02sGvd5LqDCHXu8neIfRa1aCdxi95tBrLr3m0Ws+vRbQayG9FtHrY3p9Qq8lCa1aSq9lCTVfTq/P6JVLrxX0+pxeq+i1ml5r6JVHry/ptZZeX9Ern15f06uAXhvotZFehfT6hl7f0msTvTbTawu9ttHrO3ptp9cOev2PXrvo9T29fqDXbnr9SK899NpHr/14PECvn/D4M71K4PULvQ7B6zC9jsDrN3odhf0xeh2nVym9TtDrT3qdpNcpev1FrzP0OkuvMnqdp9ff9Cqn1wV6XaLXZXpdoVcFvSrp9S85VtGrmhyv0usaOV6nl4GdMNKrhp0w0cvCTljpZWMn7PRysl8uernZLw+9fOyXn14B9itErzD7VUuvCLsao1ecXU3Qq45dvalOk+vXqfjmOjkb1Kl3wzrNv7VOhxrVqUFSnXR7nXIb1+n0HXVKvrNOGU3rVHBXnSqS69S+WZ3G31On7ffWydS8Tj1a1mn6fXU60KpOwdZ1Sm9Lr3Z1Kr2fXh3qNLwjvTrVqbwzvf6P4voPr3r+/zh+fv/unFMiSZIkSZI+SZLIeWRmZmbmmOM45pgZM8ccM3PMzMwxx8yYOWZmZmaSJEkSSZIkSZIkSRJJkiTpfO/fy3W7rsdf5/V6/ni9pzEZ/s3Cb43N8G+WTGDsqZlA6fhMYO5pmcCeCZnAlImZQNUZmcCSSZnA4f9lArPOzAQapmQCq8/KBDxnZwIF0zKB1nMygU3TM4FhMzL8P1gm0H1+hv8HywQmBjL8P1gmsHBWJnDgwkxgxkWZQG12JrDi4kzAdkmGf+Nn+Dd+JrA+LxMYnJ8JhC7PBDoKMoFtV2QCo67MBMqCmcC8qzKBvUWZwNRQJlB9TSawNJwJGCKZQNZ1mUBjcSaw5vpMwHtDJlBYkgl03pgJbC7NBEaXZQLRmzOB2bdkArvKM4FJFZlA5W2ZwKJYJnDw9kxg5h2ZQF08E1h5ZybgvysTyKvOBNrvzgQ21GQCIxKZQPjeTKC3NhPYfl8mMP7+TCBenwnMfyATONSQCUxrzATqH8oEliUzAVdTJpD9SCbQksoE1j6aCQx9jDm0ZAJdjzOH1kxgzJPMoY2ZPsUc2plpmjk8wxw6mEMnc3iOOXQxh+eZwwvMoYc5vMgceplDH3N4mTn0M4dXmMOrzGEOc3iN3r3OHObRuzeYw3x6t4A5vEXvFtK7t+ndO/RucSbQ/y69W8Ic3qd3S5nDB/TuQ3q3nN59RO9W0LuV9O6TDP++p3ef0rvP6N0aevc5vVtL79ZlAjVf0rv1mYBpA737OhNIbqR339C7bzOB4GZ6910msGULvdvKDv9A77axwz9S70/0bgc7/DO928kO/0q9u9jh36j3d3Z4D/X+wQ7vZYf3Ue9f7PB+6v2bHf6Heg9S77/s3SHqPczeZfh9g0E2o0H9yDUZtBstZoMmWgxaj2qrQUNtBi1GyG6QwWFQDwJOg3ag0WXQOLdBa1DhMWjQAIPmodBr0EGkfQZN9xu0GXUDDRo9yKDlKD3CIMdgg2Yj70iD9qD1KIMmDTFoA2qONmjYUIOWIHyMQaZhBvVi1rEG7URyuEHjjzNoLWIjDBp8vEHzERxp0CF0nGDQjFEGbUH9iQaNGW3QCpSdZJB3jEFzkH+yQXvRNtagqacYtBGJcQYNP9WgpYiON8hymkF9yJlg0C40n27QhIkGrUPVGQYNmWTQIoT/Z9BhdE82aOaZBm1HcopBY88yaDViUw3yn80dUTDNoAPoOMegadO5I+rPNWjUDO6IkvMMcp3PHZE7kzui7QKDJge4I6rFHWdxR0Qu5I5Z3BFZF3FHNGdzx4u5IypzuOMl3BFFudwR3ZdyxzzuiORl3DGfO6L8cu5YwB1RcAV3REchd7ySO6I+yB2v4o4oK+KOV3NH5Ia4I9qu4Y5h7ojEtdwxwh0RvY47FnNH5FzPHdEcZdY3cEdUlTDrG7kjwqXcEd03Mesy7ojkzcz6Fu6IWDmzvpU7IljBrNFxG7OOGbQN9bcz60qDVqHsDmYdZx+Rf6dB+5GuYtZ3sY+oqzZo5N3sI0pr2Md72EfkJdhHtN5r0JRa9hE19xk0oo59RPH9vJl69hHZD/BmkGrgzTzIm0G8kTfzEG8GoSRv5mHeDAJNvBk0PcKbSfFmUPkob6bZoAUoeoza0dnCfB6ndjS0Mp8nqB3lTzKfNmpHwVPMBx3tzOdp5oP6NPN5hvmgrIP5PMt8kN9J7Wh7jtq7qB2J56m9m9oRfYHae6gdOS9SO1p7qf0lakdNH7W/TO0o7qf2V6gd2bOpHalXqX0OtaP6NWqfS+2IvE7t86gdWW9QO5rms5tvMndULmA332LuKFpI7eh+m7kvonYk32Hui6kdsXeZ+xJqR/A95o6u95n7UuaOxg+Y+zLmjooP6ely5o7Cj/gOIb2C79DHBm1Fw0q+Q58YtBLlqwzyfGrQXBSspqdo/4yerqGnqP2cnq6lpyj7gp6uo6fI/5KdR9t6evoVPUViAz39mp6idCM9/YaeIm8TPUXrt/R0s0GbUPMdPd1i0DKUfE9Pt/INRu4P9BQt23hLP/KWUL2dt/QTbwnRHbyln3lLyNnJ76L5F97Sr8wKVbt4S78xKxTv5rv5O7NC9h5+F6k/mNVeZoXqP5nVPmaFyF/87n5mhay/eaNoPsCs/mFWqDrI7/7LrBA+xO/+x+9i1mG+x0hlmJXBqLWIG40aajJqIUJmowwWo3qQZTVqB5psRk2wG7UOlQ6jhjiNWoSwy6jD6HYbNctj1E4kBxg13svvIu4zarCf30VoIL87yKguBI7gd9E02KhxRxq1BpVH8btDjFqAoqP5XXQP5XePMWo7ksP43WP5XcSG87vH8bsIjTDqELqO53dH8rtoOoHfHcXvovJEfnc0v4uik/hddI8xaubJ/C6SY/ndU/hdxMbxu6fyuwiN53fRdRq/O4HfRdPp/O5EfheVZ/C7k/hdFP2P30X3ZO57Jr+L5BR+9yx+F7Gp/O7Z/C5C0+jDOfwuAtP5XTSdS39n8LuoPI/fPZ/+IjyT30X3BfxugP4iKX53Fr+L+IXMLYvfRegifjebuSHrYn4XTTn87iXMDVW5/O6l/C7CeUaZLjOqF7Py+V2kLjdqYoFR6xG/gt8tNGoxIlcaZQnyu8i6yqhdaC4yatLV/C6qQkYNu8aoJSgO87vX8rvIjhi1Gy3XGTW5mN9F9fVGDY8atRTRG/jdEqP6kHOjUXvQWsrv3mTUBtSUGTXiZqOWoeQWo2zlRvUj91aj9qKtgt+9zaiNSMSMGnm7UctRWmmU4w6jZiMvbtQ+tN9p1JQqozah9i6jRlUbtQJldxvlqjFqDvLvMWo/0gmjpt9r1GbU1Ro1+j6jVqK8zij//UbNRUG9UQfQ8YBRMxqM2oL6B40a02jUKlQ8ZNSgpFHzUPiwUQfR2cTOPcJuIJkyauyjRq1GrJndeIwZItTCzqHrcXajlRmi6Qlm+CS7gco2ZvgUM0S4nV4/zW5gVpoZIvUMM+yg16h+lhl2MkNEnqPXXfQaOc8zQzR30+sX6DVqeuj1i/Qaxb30+iV6jdw+eo22l42a2k+vkXiFXs+m1yh91SjPHHqCvNfoNdrnGjXtdXqC+nn05A16jbL5RnnfpCcoXEBP0PkWvV5o1FY0vE1PFtETxN6hJ4vpCYLv0hN0LaEn79ETNL1PT5bSE1R+QE+W0ROEP6Qny9k/ZH9ET5BaQU8+pieoXsn+fcL+IbqKnnxKT5Czmv1D62fsyRr2BLWf05O19AQlX7An69gT5H/JniC9np58xZ6gbgN78jV7gvKN7Mk3Rs1HcBN7go5v2ZPNRm1D43d8Q7Zwd1R+z9238g1B0Q+8dXRvY54/cnektnP3n7g74juY58/ME5Gd3P0X7o6cX7k7Wncxz9+YJ2p2c/ffuTtK9nD3P7g78vdyd7T9yd33cXfU/cXd93N3lP/N3Q9wdwT/4e7oOMjd/+XuaDzE3f/j7qg8zN0z9B1hg0mH0W00aZbJpJ1ImU38m8TEv0lM/JvEpOE2k5YiajfJ4jCpDzlOk/ag1WXSFLdJm1DrMWnUAJNWoMxrktdn0hzk+03aj/RAk6YPMmkrGo4waexgk1YjdqRJg48yaSGCQ0w6hK6jTQoMNWkHmo4xacIwk9ah6liThg03aQmKjzPJNsKkXmQfb9JutIw0afIJJm1EYpRJI080aTlKR5vkOcmkuSgYY9IBdJxs0rSxJm1B/SkmjRln0ipUnGrSoPEmLUDRafQH3RPoz+n0B6mJ9OcMk9YiPsmkof8zaTEik+nPmfQHOVPoD1rPoj9T6Q9qz6Y/0+gPys6hP9NNmof8c+kP0jPoz3n0Bw3n05+Z9AexC+hPgP4gJJMMs0zqQdaFJu1Cc5ZJky4yaQNqsunPxfQHxTn05xKT+pGba9JetF1q0tQ8kzaj7jKTRuebtBLll5v494iJf48wgyuYAboKmcGVzABNQWZwFTNAZZFJQ642aRHCIZNM1zADZIeZAVquZQYRZoDEdcygmBmg9HpmEGUGKLiBGaCjxKQZN5q0DY2lJo27yaQ1qCzjjJs5A+FbOKOcM5B9K2cgVcEMbmNHUR1jR29nRxGtNPE3xMTfEBN/Q0z8DTHxN4Q5VzFn1N/FnKuZMyruZs41zBlF9zBndCeY873MGalazriPM1Bdxxn3cwai9ZzxAGcgr4Ez0P4gZzRyBuof4owkZ6DiYc5o4gwUPcIZ6E5xxqOcgVQzZzzGGahu4YzHOQPRVs54gjOQ9yRnoL2NM57iDNS3c8bTnIGKNGc8wxko6uAMdD/LGZ2cgdRznNHFGah+njO6OQPRFzijhzOQ9yJnoL2XM17iDNT3ccbLnIGKfs54hTNQNJsz0P0qZ8zhDKRe44y5nIHq1zljHmcg+gZnzOcM5L3JGWhfwBlvcQbqF3LG25yBikWc8Q4zR3gxM3+XmSN7CTNHy3vs1fvsFRJL2asP2CuULmOvPmSvULCcvULHR+zVCvYKjR+zVyvZK1R+wl6t4gyEP+WM1ZyB7M84Ay1rOONz3gfq1vI+vuB9oHwd7+NL3geC63kf6PqK97GB94Gmr3kfG3kfqPqGN7iJN4jib3mDm3mDyP2ON4i2Lbzz73nnaNjKO/+Bd47YNt75j7xzhLbzzn/inSNrB+8czT/zznfyzlHzi0kjfjVpGUp28S35jW8JCnebdBCdv5s0c49J25H8w6Txe/leIf4n36t9fK8Q+Yvv1X6+V8j5m+8V2g8wm3+YDeoPMpt/mQ0qDjGb/5g/ig4zf3RnmL/BrJ1IGc2abDJrIxJms0ZazFqOUqtZHptZc1FgN+sAOhxmzXCatQ2NLrPGuc1ahyqPWcMGmLUExV6zbD6z+pHrN2sv2gaaNXWQWZtRd4SZvx9m/n6Y+fth5u+Hmb8fZoWGmGU42qweZA01axeajzFr0jCzNqH2WLNGDTdrBcqOM8s7wqx5KDzerIPoHGnWzBPM2o7UKLMmnmjWelSPNmv4SWYtRXSMWY6TzZqNvLFm7UPHKdQ0jprQeCo1jTdrDSpPM2vIBLMWIXy6WaaJ1ITcM6gJbZOo6X/UhLrJZo0+06yVKJ9CTWdRE0JTqelsakLWNGpC8znUNN2sDag9l5pmUBPKzqOm86kJhTOpCZ0XmPk3CHNCStQ0i5pQfSE1ZVETohcxp2zmhIKLmRM6cqjpEmpCYy41XcqcUJXHnC5jTijOZ06XUxNyC6gJ6SvMml5o1lY0XMmcgswJsauoqcisxYhcbZYlZFYfcq4xaw9aw2ZNudasLaiPmDXmOrNWoaLYrEHXm7UARVF6eINZvcguMWs3Wm5k90rZPSRuoodl9BDlN5vlv8Ws+QiWm3UIXbfSwwp6iObb6GGMHqLmdrNGVNJDlN1BD+P0EIV30kN0VtHDu+ghUtX08G56iOoaengPu47SBD28lx6ioJYeouM+swJ1Zu1A0/1mTainh6h6gB42mLUMJQ+a5Wo0aw7yHzJrP9JJ9vBh9hDJJrPGP2LWWsRTnPcoM0O0mT18jD1EXgt7iI7HmVkrM0PjE8zsSfYQVW2c9xQzQ3E7M3uamSE/zXlIP8PMOpgZGp5lZp2ch/hzZg3tYmaIPM/MujkPeS9wHtp7zJr2IjNDYy/nvcR5qOxj719m71Hcz3mvcB5yZ7MjSL/KeXM4Dw2vcd5cdgTx1zlvHuch8gbnzWdHkPcm56F9Aee9xXmoX8h5b3MeKhdx3juch+LFnPcu5yF3Ceeh7T3Oe5/z0LCU8z7gPMSXcd6HnIfIcs77iPqQt4Lz0P4x563kPDR+wnmrOA+Vn3LeavqJ4s84bw3nIfdz+on0Ws77gvPQsI75fUk/EV/PeV9xHqIbmN/XnIe8jZyHjm+Y3ybmh8ZvOW8z+4Kq75jfFs5D8ffsy1b2Bfk/cB7S29iXH9kXJLdz3k+ch+od7MvP7AuiOznvF/YTBb+yn+jYxX7+xn6iaTf7+TvnoWYP7+EP9hMleznvT94DCvfxHtD5F+9hP+8Bqb95Dwd4D0j8w7f/IO8Bpf/yHg7x/hD8j/eHrsO8vwzvD80GiyYZLdqAWpNFo8wWrUCZxaJBVosWoMhm0WH02i3Kdli0Gy1Oiya7LNqMOrdFoz0WrURsgEWDvRYtRMhnkcVvUR9yBlq0B62DLJp2hEVbUD/YojFHWrQGlUdZNGSIRYtQfLRFtqEW9SP3GIv2Iz3MounHWrQVDcMtGn+cRWsRH2HR0OMtWoroSIscJ1g0GwWjLDqAjhMtmjHaoh1oOsmiCWMsWoeaky0aMdaiZSg5xSLvOIvmofBUiw6ie7xFs06zaCdSE6j1dIs2IjHRopFnUCvKJ1nk/59F8xGabJHhTIt6kDWFWtF6loV/d1j4dwe1nk2t0yxahcpzqHU6tSJ8LrXOoFbknmfRXqTPp9aZ1IqGC6g1QK2Ii1pnUSuiF1JrlkVzUXARtaIj26LAxdSKphxqvYS5oiaXWi+lVpTlUetl1IqifOaK7suptYC5ouUKai1krqi7krkGqRWxq5hrEXNF6GrmGmKuyLnGon1oDzPXa5krGiMWjbuOuaKq2KJh11u0BMVRi1w3WDQH+SX0GZ03WjSz1KLtSN1k0cQyi9YjcTN9vsWi5Sgtp8+30mcEK+jzbfQZWTGLdqH1dvpcSZ9Rfwd9jtNnVN5Jn6voM8J30edq+ozcu9kppGvo8z30GckEfb6XPqO61qLh99FnlNZZ5LmfPqOg3qJD6HqAPjdwNpof5P00cjZqH+L9JDkbFQ/zfpp4Pwg/YpEpxftB7qPMGG3NnP0YZ6OhhbMf52zEWzn7Cc5G9Elm3MbZKHiKGaOrnbOfZsZoTnP2M8wYtR2c/SxvFxWdnP0cZyPcxdnPczZyuzkbbS9YNLWHs9HwokVjezkb8ZfYrz7ORvRlzu7nbBS8wtnoms3Zr3I2mudw9mucjdq5nP06Z6NiHme/wdkIz+fsNzkbuQs4G21vUfdCzkbD29S9iLMRf4e6F3M2ou/S8yWcjYL36Dm63ufspfQczR9w9jJ6jtoPOXs5PUfFR8x7BfNG+GPmvZJ5I/cT5o30Ks7+lF1DcjVnf8auoXoNZ3/OrqF0LWd/wa4huI6z0fMlu7aeN43Wr9i1Dew56r9m1zay56j8hrM3seco/pazN7PnyP+OPUfnFvb8e74nSG1lz3/ge4LENvb8R94Yyrfzxn7ijSG0gzf2M28MOTt5Y2j/hTf2q0Xb0LiL9/0b3zJU7eZ9/877Rske3vcfvG8U7uV9o/tPvtv7eN9o+YvZ7+d9o+5vZn/AotWI/8PsD1q0GNF/mf0hvqMo+I/Zo+sw/c8wezQbrPzNsGoTak1W/mZYtQoVFit/M6xahLDNKpvdqn7kOqzaj7TTqukuq7Yj6bZqoseq9ageYNVIr1XLUe6zyu+3aj5CA60yDLKqDzlHWLUH7YOtmnakVVvQeJRV44ZYtQ5VR1s1bKhVy1ByjFXeYVbNQ+GxVh1G93Crso+zajdaRlg19XirNqNhpFVjT7BqNeKjrBp6olVLER1tleMkq+aiYIxVh9B1slWBsVbtQvMpVk0ZRw9Qe6pVY8bTA1SeZuXfGlYtQfHp9GCiVXOQf4ZVB9E5yaqZ/7NqJ1KTrZp8plUbkZhi1eizrFqJ2FSrBp9t1WJEplllOceq2cibbtUBdJxr1YwZVu1A03nM4nyrNqB2JrO4wKoVqAgwCzELhGdZZbqQWSA3i1kgfRH3yGYWSF7MLHKYBRKXMItc7oHyS5lFnlULEbqMe+QzC+RdbtU+tBdwjyus2oamQqsmXMk9UBO0asRV3ANlRdzjaqsWIBziHtdY1YvcsFV7kb6WnYhwDySv4x7F3APV13OPKDuB8hu4Rwn3QOhG7lHKPZBzE/dAexn3uJl7oOkW7lHOPVBzK/eo4B4ou417xLgHwrdzj0r6gdw7uAfSce5xJ/dAsop73MU9kKjmHnfTD5TXcI97uAdCCe5xL/dAXi33QMd93KOOuaDpfu5Rzz1Q8wBzaeAeqHiQezQyF4QfYj+S3AP5DzMXpJuYyyPcA6kU93iU/UCimf14jHsg1sJ+PM5+INLKnj7BfiDvSfYDHW3s6VPcA83t7MfT7Clq0+zpM+wpKjvY02fZUxR3WuV6jj1FYRd7is7nrZrVzZ6i5QX2tIf3groXeS+9vBfEX+K99PFeEH3ZKk8/7wXBV3gv6JltVdarvFu0zuHdvsa7ReNc3u3rvFtUzWNGb/BuUTKfd/sm7xZFC3i36H2Ld7uQGaHtbWa0yKqtSL5j1fjFzAjV7zKjJewKyt9jRu8zI4SWMqMPmBHyljEjdHzIjJbTGzR9RG9WMCPUfsyMVtIbVHxCb1YxIxR/yoxW0xvkf0Zv0LmG3nxOb9Cylt58QW9Qt47efElvEF9Pb76iN4huoDdf0xsEN/JN+4beIGcTvUH7t/RmM/uLxu/Ymy30BjXf05ut7A3KfmBvtrG/CP/I/m5nb5D7E3uD9A725mf2Bqmd7M0v7A0Sv7I3u7gTYr9xp93sDaK/szd7uBMK/mBe6NrLvP7k+4bWfXzf/mJeqN/PvP62ag2qDnCnf5gXyg4yr3+5E4oOcaf/mBdyDzMvpDPMy2DTdiSNNk002bQRCbNNoy02rUTMatNgm02LEbHb5HDYNBsFTpsOoMtlU5bbpl1o9dg0ZYBNW1DvtWmcz6Y1qPLbNGygTctQNsgm7xE2LUDRYJtMR9rUi9yjbNqL9BCbph/NnZAayp2O4U5IDONOx3InxIZzp+O4E6IjuNPxNs1FwUibDqHrBO40ijuh9USbpo3mTmg8iTuNsfHvC+50so1/X3AnlJ1i06Bx3AnhU7nTeJv6kXuaTfuRnmDTzNNt2onURJsmn8GdUDeJO/3PptWIT7Zp6Jk2LUV0ik2es7gTglNtMpxtUw9yptm0B+3ncKfpNm1D07k2TZhh0wbUnGfTqPNtWoGKmTYNucCmRSgO2PT//81B/iybDqL7QptmZdm0Gy0X2TQ126bNaLjYpvE5Nq1F9SU2Dc+1aTnKL7Xxt8LG3wobfyts/K2w8bfCxt8K5oiOApsCV9i0A82FzPFKmzahPmjTmKuYI6qKmOPV9AwlIeZ4jU3zUBSmZ9cyR+RGmCPS19GzYuaI1PXMMUrPUHcDPSuhZ4jdSM9K6RmiN9GzMnqG4M307BZ6hpxyeob2W22aUUHP0HQbPYvRM9TeTs8qbVqFijvoWdymJSi+0yZXFT1D4V02HUZ3tU3Zd9MztNWwZ/fY+LcFu5/gfvfatB6JWptG3seeIVbHnt3PniFSz549wP1Q0MCeoedB9qyR+6H1IWaa5H5ofJj7NbFnqHmE+6WYKSoe5X7NzBTFjzHRFu6HwseZKbpbud8T3A9tTzLTNu6H5FPMtJ37IfE090tzP5Q/w/06uB8iz3K/Tu6Hgue4H7q6uN/z3A+t3dzvBe6Hxh7u9yL9Q00v93uJ+6Gij/u9zP1Q3E//XuF+KJxN/9D9Kvebw/3Q9hr9m8v9kHyd/s3jfki8wXzncz/E3mS+C7gfom9xv4XcD8G3uR96FjHfd7gf2hcz33e5H5qW2DTpPe6H2vfZv6XMF5UfsH/LmC9KPuR+y9k/FH3E/dC7gv37mP1DeiX79wn7h9Qq3uyn7B/qVts09jP2D/E1vI/P2T+UruV9fGHj3xW8j3W8jy95H8hbz/tAx1e8jw18U9D8Ne9jI98U1H/DN2UTs0bVt3xTNtNLlH3HN2ULvUT4e2a9lV4i/wdmje5tvN8f6SXatjPrn+glkjuY9c/0EomdzPoXeonYr8x6F71E9Dd6uZteIvg7vUTPHnr5h0370L6XXv7JW0bTPnr5F28Ztfvp5d+8ZVQeoJf/8JZRcpC3/C/fPxQd4i3/x/cP+Yf5/qEzw10Ndu1Ei9GuqSa7NqPBbNd4i11rUW21a6TNruUot9s12GHXYkScdjlcds1FgduuQ+jx2JU1wK49aPfaNcNn1zY0+e2aNNCuDagdZNeYI+xahcrBdg070q5lKDnKLu8Quxag6Gi7TEPt6kfuMXbtR+cwu2Ydy13RMpy7Hsdd0TCCux5v13pUj+SuJ9i1EuWjuOuJ3BXR0dz1JO6K4Bjuip6T7coZa9c+tJ/CXcfZtQNNp3LX8XZtQv1p3HWCXWtQdTp3nchdUXaGXYMmcVeE/2eXbTJ3Rf6Zdh1E9xTuepZdu9E2lbuebddWJKfZNfEc7orEdLtGn2vXasRm2DX0PLuWInq+XZ6Zds1H6AK7DAG7+pAnuw6gY5ZdgQvt2oXWLLumXGTXFjRm2zXuYrvWoSbHrlGX2LUCFbl2DbnUriUozrPLdZld81CUb9dh9F5OjwvoMdJX2DWzkB4jdaVdk4P0GA1X2TW2iH1A9dX0OMQ+oPwaehymx4hcS48j9BjB6+gxeorp8fX0GO1RenwDPUZzCT2+kR6jvpR730SPUVVm14ibuTfKbqHH5XYtQvGt9LjCrjkovI17oztmV/btdu1FupJ732HXdqTi3PtO7o26Ku59F/dGdbVdw+/m3iiv4d732Pn3BPdOcO97uTcKark3eu7j3nXcG+33c+967o3mB7h3A/dG/YPcu5F7o+oh7p3k3qh4mHs3cW8UP0K/U9wbhY9yb/Q20+/HuDfSLdz7cfqNVCv3foJ7o+FJdrqNe6P6Kfrdzk6j/GnunabfiD7DnnRwbwSfZU862RPkPMe90dHFnjzPnqC5mz15gT1BY4+dvxHsCWp62ZOXeIuo6GNPXmZPUNLPW3yFPUHRbN7iq+w38uewJ+h8jf2ey36j7XX2ex77jeQb7Pd8uzYi8Sb7vYD9Rvwter+Q/Ubp23b5F9F7RN6xy7LYrtkoeJfeo2cJ35D3+Iag/X16v5Teo+kDer+M3qP+Q3q/nN6j6iN6v4Leo+JjalhJ71H8Cb1fRQ0o+pTeo3c1vf+MGtC5ht5/Tu/RspYavqAGJNfR+y95o0isp4avqAGxDbzRr6kBpRup4RtqQGgTNXxLDSjYTA3o+o4atlAD2r+nhq3UgKYfqGEbNaD+R2rYzhxQ9RM17KAGVPxMDTupAcW/UMOv1ICiXczhN2pA7m5qQOfvzGEPc0DLH9SwlxqQ/JM57GMOSPxFDfupAfG/mcMB3gDK/6GGg9SAyL+8gUPsEoL/UQN6DrNLGXYJHQaHAkaHdqDZ5NAUs0Nb0GhxaILVoQ2osTk0yu7QKlQ6HBrmdGgZSlwOed0OLUDY45BtgENzUOh16CC6fQ5l+x3ai/RAh2YOcmgnUkc4NHmwQ5vRcKRD449yaD0SQxwaebRDKxEb6tDQYxxaitJhDvmPdWg+QsMdshzn0GwUjHDoEHqOdyhrpEN70H6CQzNGUQ+aT6Se0Q5tQv1JDv4d4eDfEdRzMvWMpR5UnuLQkHEOLUHJqdQznnoQPo16JlAP8k+nHnRPpJ4zqAfpSdTzP4e2IzWZes6kHjRMoZ6zqAeJqdRzNvUgNo16zqEelE6nnnMdWojIDOo5j3pQcD71oGemQzkXOLQPHQHqEfWgeRb1XMh80JjFfC5iPqjNpp6LqQeVOcznEuaDslyHBl3q0CIU51HPZdSDwnwHfx8c/H1w8PfBwd8HhzqvcGhWIfNBy5UOTQ06tBXJqxyaWOTQRtRd7dDYkENrEb/GoeFhh5aj/FqHBkccWozodQ55ipkVQtc7ZIg61Ie8Gxw6gK4SZnUjs0J7KbXdRG1oLnNo0s3MCvW3MKtyZoWaW6mtgtpQeRu1xagNJbczq0pmhfAd1BanNhTeSW3oraK2u6gN6WpmdTe1oaWG2u6hNiQT1HYvtaGultruozbE66jtfmpDeT21PUBtiDZQ24PUhlAjc3uIuaEgSW3oepjamqgN7Y9QW4ra0Pwoc2tmbmh8jLm1MDfUPk5trdSGyieo7UlqQ1kbc3uKuaG43SHX0w7NQ1HaIdMzDvUjv4Pa0Pksc+t0aDfannNoehc7idTz7GQ3O4mGF9jJHnYSiRcdGt3r0GrEX2In+9hJlL7MTvazk4i84pBjtkNzEXyVGc5hhsh7jTrRNZc6X6dOtM+jzjeoE03zmeGbzBD1C5jhW8wQNQup823qROUi6nyHOlG2mDrfpU4UL6HO96gTRe9T51LqRP4H1InOZdT5IXWibTl1fkSdSK2gzo+pEw0rqfMT6kRiFXV+Sp2Ir2aenzFPlK9hnp8zT0TXMs8vmCdC65jnl8wTeeupE11fUecG6kT719S5kTrR/A3z3MQ80fgt89zMPFH7nUNjtji0BlXfOzRiq0MrUPED35htfGNQ8iN7u529Rfgn9nYHe4vCn9lb9O5kb3+hZnT+Ss27qBltv1HzbmpG6ndq3kPNaPiDmvdSMxJ/UvM+akbsL2a7n9mi9G9me4DZIvIPsz3IbBH8l9keYrbI+4+a0XWYmjPUjHaDUzOMTv42OPnb4ORvg5O/DU7+Njj52+Dkb4NTtTanxtidWoMqh1MjnE6tQIXLqSFup5agxOOUd4BTCxD2OmXzOTUHhX6nDqN3oFO5g5zaj84jnJo12KndaDvSqelHObUdqSFOTT7aqc1oGOrUxGOc2oi6YU6NPdaptage7tTI45xaidgIp4Ye79RSlI50yn+CUwsRGeWU40Sn5iI42inDSU71IW+MUwfQdbJTWWOd2oP2U6h/HPWj+VTqH0/9aDyN+idQP2pPp/6J1I+qM6h/EvWj4n/UP5n6UXIm9U+hfoTPov6p1I+is50yTXOqH/nnOHUQ3dOdyj7Xqb1Iz3Bq5nlO7UTL+U5NnenUViQvoP4A9aNO1D+L+lF9IfVnUT9iF1F/NvWj9GLqz3FqMaKXOOXJdWo+Qpc6ZclzajYKLnPqEHryncq53Kl96ChwKnCFU7vQWujUtCud2oamoFOTrnJqE+qL6MXV9AK1IXpxDb1AVZheXEsvUBGhF9fRC5QU04vr6QXCUXpxA71AYQm7gP4b6UUpvUD3TfSijF4gfTO9uIVeoKWcXtxKL5CsoBe30QvUxZwaf7tT65GodGr0HU6tRjzu1PA7nVqO8iqnBt9FLxCtphd30wuEatiLe9gLBBPsxb3sBfJq2Qt03cde1LEXaL+fvahnL9D8AH1poC9oepC+NNIX1D/k1LikU+tQ87BTo5qcWoXKR5walqIvqHiUvjTTF5Q8Rl9a6AvCj9OXVvqCwifoC/qfpC9t9AXdT9GXdvqC9NP0JU1f0PIMfemgL0g9y3vp5L2g4Tn60kVfkHievnTTF8RfoC897AtiL7IvvewLSl9iX/p4L4i8TF/66QtCr7Avs9kXFLzKvqBnDvvyGvuCjrnsy+v0CO3z6NEb9AjN83k7b/J20LiAfXmLfUH9Qnr0Nj1CzSJ69A49QuVievSuU8tQsYQevUePUPI+PVpKjxD+gB4to0co/JB3tJweIf8jeoTuFfToY3qE9Eq+KZ/wTUHbKr4pn/JNQWo1PfqMHqFhDXv0OXuEurW8qS94U6hex5v6kh4hvp5+fcUeoXwDe/Q1e4ToRvboG/qFyCb69S39QnAze/Qde4S8LfQLPd/Tr630Cx0/0K9tvC+0/ki/ttMvNP9Ev3bQLzT+TL92slOo/4V+/Uq/ULOLfv1Gv1C5m7f2OzuFij306w/6hZK99OtPpxaheJ9Trr+cmoei/fTrb/qFwgPsF3r/4Rt8kG8wOv+lX4foHdL/sV+H2S+0ZNgvg0tbkTK6NNnk0mY0mF0ab3FpPeqsLo21ubQW1XaXRjpcWomY06XhLpeWo9zt0mCPS4sRHeCS3+vSQkR8Ljn8Ls1FcKBLhkEuzUbBES4dQs9gl3KOdGkfuo5yKWuIS3vQfrRLM4a6tAOtx7g0bZhL29B0rEuThru0CY3HuTRhhEsbUHu8S2NGurQGNSe4NGqUS6tQeaJLw0a7tAwVJ7k0ZIxLS1ByskvesS4tQPEpLrnGuTQPRae6ZBrvUj8KT3PpMHonuJR7ukv70TnRxb8XXPx7wcW/F1z8e8GlnWib7NL0M13ajtQU+ngWfURyqksTz3ZpI+qm0cdz6CkS010afa5LqxGfQR/Po6eIne/S0JkuLUXpBfQ0QE8RlUueWS7NR+RCeppFTxG8iJ5mu9SHgovpKXpy6Okl9BRdufT0UnqK9jx6eplLu9CaT08vp6doKnBpyhUubUFjIT29kp6iPujSuKtcWoeaInp6Nf1FVcilEde4tAIVYfp7Lf1FWcSlQde5tAglxfT3evqLcNTF3wT6i6IS+nsj/UVhKf1F7030t4z+ovtm+nsL/UW6nP7e6tJutFXQ39voL1Ixl6bezs4iWUl/76DXaIizs3fSXySq6PVd7Cyqq9nZu+k14jX0+h52FuUJen0vvUZpLTt7H71GtI5e30+vEaqn1w/QawQb6PWD7C8KGuk1eh6i10kX/1ag1w/T6yZ6jY5HXAqk6DVaH6Xvzewymh+j1y30Gk2Ps8ut7DLqn6DvT9J31Laxy0/Rd9S00/en2WVUpen7M/QdFR3s8rP0HWWd9P05+o6SLvr+PH1HuJu9foG+o6iHvr/o0hwU9tJ39L7kUn6fSwfR/TJ972cG6HzFpVmz6TvSrzKDOew4Wl5jBnOZAVKvs+PzmAGSbzCD+ew4Gt5kBguYARJvMYOFzADVbzODRcwA8XeYwWJmgNi7zGAJM0Dpe+z7+8wA0aXM4wO+IYgsYwYfMg+Elrtk+YgZILiCeXzM7iNvJfNAzyfMYxXzQNenzGM180DHZ8xjDfNA6+fMYy3zQPMXzGMd7wBNXzKP9cwGjV8xjw3MA/Vf8w42Mg/UfsNsNvEOUPUts9nMbFD5He9gC7NBxffMZiuzQdkPzGYbs0HJj8xmO7NB8U/MZgezQdHPvI+dzAaFvzCnX3kfyN/FbND7G+9jN7NB9+/MaQ/vA+k/mNNe5oS2P5nTPuaElr94H/uZE1J/M6cDzAnJf5jTQd4KGv5lToeYE+r+Y06HmRMSGb5LBrdWI250a6TJrZWImd0abnFrOcqtbg21ubUUpXa3/A63FiPqdMvjcmshIm63HB635iM0wC2L1625CPrcMvjd6kPBQLcOoWeQW3lHuHUAXYPd/D1w8/fArY6j3Pw9cPP3wM3fA7cCQ93ahdZj3Pw9cGsHmo91a8pwt7ah6Ti3Jo1wawsaj3drwki3NqH+BLfGjXJrA2pPdGvMaLfWoeYkt0aNcWsVqk52a8RYt1ag8hS3ho1zaxkqTnVryHi3lqDsNLcGTXBrEUpOd8s70a0FKD7DLdckt+Yh/D+3bJPdmoOiM90yTXGrH4VnuXUYvVPdyj/brYPonuZW7jlu7UfndDf/RnDzbwQ3/0Zwa9Z5bu1G2/luzZzp1k60XODW9IBb25GSW1NnubUVyQvdmpzl1mY0XOTWxGy3NqLuYrfG57i1HolL3Bqb69ZaJC51a3QeM0b1Zcw4nxkjfjkzLmDGiF3BjAuZMcqvdGtwkBmj9CrmXcSMEb2aeYeYMSLXMO8wGaFrmXeEeSN4HfMudms2Cq5n3uiLMu8bmDd6Spj3jWR0lTLvm5g9OsqY983MHu23uDWjnNmj9VZyBbNH823sQYzZo+l29qCS2aPxDvYgzuzReCd7UMXsUX8Xe1DN7FF7N3tQ49Ya1NzDHiTIqLqXPahlJ1B5H3tQx06g4n5yPTuBsgfYiQZ2AiUPshON7ARKHmInkuwEih9mJ5rICD/CTqTYDxQ9yk40sx8ofIzcwn4g/3H2A72t7MQT7Ae6nyS3sR/ofIr9aGc/0Pk0+5FmP5B+hv3oIKPtWfajk11By3PsRxe7gtTz5G52BckX2JUedgXJF9mVXnYFDS+xK31k1L3MrvSzN0i8Qp7N3qD6VfZmDnuD6tfYm7nsDeKvszfzyIi9wd7MZ4dQ/iZ5ATuE0rfYoYXsEErfZocWkRF9hx1azD4h8i55CTuE0Hvs0/vsEEJL2acP2CEEl7FPH5JRsJx9Qt9H7NMKMno+Jq9kn9D1Cbu1in1C16fs1mr2CR2fsVtryGj/nLyW3ULrF+zWOnYLrV+yW+vJaP6K3drAnqHpa/JG9gxN37Bnm9gzNH7Lnm0mo/478hZ2DrXfs3Nb2TnU/sDObSOj5kd2bjs7h6qfyDvYOVT9zP7tZOdQ+Qs79ysZFbvIv7F/KNvN/v3O/qFsD/v3Bxkle8l/soso3scu/sX+oXg/u/g3GeED5H/YRRQdZC//ZRdRdIhd/I+MwsPkDHuJfINHh9Fr9Cjf5NFB9Jo9yrWQ0W0l2zzaj067R9kOj/ai0+nRLBcZaTfZ49FupAd4NNPr0U60+Tya7iejZSB5kEfb0XKER1MHk5E60qPJR3m0Fckh5KM92ozkUI8mHkNGwzDysR5tRMNwj8YfR0bdCI/GHu/ReiRGkk/waC0SozwafSIZ1aPJJ3m0GtVjPBp5MhnxseRTPFqJ2DiPhp/q0XLExns09DQyyieQT/doKconejT4DDJKJ5H/59FilE72yH8mGdEp5LM8WojIVI88Z3s0H5FpHjnOISM0nXyuR3MRmuGR5TwygueTZ3o0G8ELPDIEyCgQeZZHfSi40KND6MvyKO8iMnqyyRd7dAA9OR7+XUBGVy75Uo/2oSvPo6zLyOjIJ1/u0R50FHgUuIKM9kLylR7tQnvQoxlXkdFaRL7aox1oDXk07RoymsPkaz3ahuaIR1OuI6OpmHy9R1vQFPVo0g1kNJaQb/RoExpLPZpwExn1ZeSbPdqA+ls8GldORu2t5AqP1qH2No/GxMiouZ1c6dEa1Nzh0ag4GVV3kqvIqLqLXO3RKlTd7dGIGjIq7yEnPFqByns9GlZLRsV95DqPlqHifo+G1JNR9gC5wcPfAfKD5EYyyh7yaFCSjJKHyU0eLULJIx55U2QUP0pu9mgBih/zyNVCRvHj5FYywk+Qn/RoHsJtHtmeIqOonfy0R3NQlCY/Q0ZRh0emZ8ko7CQ/51E/Crt4w+h/njfcTUb/C+QeMnpfJPfyntH7Eu+5j4zul8n9ZHS/Qp7NO0f3q7zzOWR0vkaeS0bn6+R5vHl0vsGbn09G+k3yAt4/0m+RF5KRfptvwSIy2t4hLyaj7V3yEr4LaHuP78L7ZLQsJX9ARssy8od8I9CynO/FR2SkVpA/JiO1kvwJ3w6kVvHt+JSM1GryZ2Qk15A/5zuC5FryF2Qk1/FN+ZKMhvXkr8ho2ED+mu8LGjbyrfmGjIZN5G/JqNtM/o7vDuq2kL8no24r36AfyKjbRv6RjMR28k98j5DYQf6ZjMROvk2/kJH4lbyLjOrfyLv5TqH6d/IeMqr/4Ju1l4zqP8n7yIj/Rd5PRvxv8gG+a4j/Qz5IRvxfvnGHyIj/Rz5MRixDNgzQcsSMAzTcREbMPEBDLWTErGQbGeV2soOMcifZRUa5m+wZoKUoH0D2klHuG6DBfjLKB5IHkVF6BHkwGaVHko8aoMUoHUI+mozSoQPkP4aM0mHkY8koHU4+jozoCPLxZERHkk8YoIWIjiKfSEZ0NPkkMqJjBshzMhnRseRTyIiOI59KRmQ8+TQyIhPIp5MRmUg+Y4DmIzKJ/D8yIpPJZ5IRmTJAjrPIiEwln01GZBr5HDIi08nnkhGaQT6PjND55JlkhC4gBwZoLkIizyIjdCE5i4zQReRsMkIXk3PICF0yQJZcMkKXkvPICF1GzicjdDm5gIzQFeRCMoJXkoNkBK8iF5ERvJocIiN4DTlMRvBacoSM4HXkYjKC15OjZARvIJeQEbyRXDpAsxG8iVxGRvBm8i1kBMvJt5IRrCDfRkYwRr6djGAl+Q4ygnHynWQEq8h3kRGsJt9NRrCGfA8ZwQT5XjKCteT7yAjWke8nI1hPfoCMYAP5QTKCjeSHqAXBJPlhMoJN5EfICKbIj5IRbCY/Rkawhfw4GcFW8hNkBJ8kt5EReorcTkboaXKajNAz5A4yQs+SO8kIPUfuIiP0PDvQTUboBXIPGaEXyb1khF4i95ERepncz74h9Ap5NhmhV8lzyAi9Rp5LRuR18jwyIm+Q55MReZO8gIzIW7yFhWRE3iYvIiPyDnkxGZF3yUt4U4i8R36fjMhS8gdkRJeRPyQjupz8ERnRFbzlj8mIriR/QkZ0FflTvgOIriZ/RkZ0DflzMkrXkr8go3Qd+UsyStfzzfmKjNIN5K/5LqF0I/kbMko3kb8lo3wz+TsyyreQvyejfCvfvR/IKN9G/pFvI8q3k38iI7aD/DMZsZ3kX8iI/cq3dxcZsd/IuwdoJWK/k/eQEf+DvJeM+J/kfWTE/xrA95+M+N/kAwO0GvF/yAfJqP6XfIiM6v8GaPRhMqozZINXa1Ft9Gq0iYyEmWwhI2H1aqyNjISd7PBqPRJOsouMOjfZQ0bdAK/Ge8mo85H9Xm1E3UDyIDIajiAPJqPhSK8mHkVGwxDy0V7+DUAeSj6GjOQwryYfS0ZyOPk4r7YiOYJ8PBmpkeQTyEiN8mrqiWSkRpNP8mo7WsaQTyajZaxX008ho2Uc+VSvdqJlPPk0MtomeDXzdDLaJpLP8Go32iaR/0dGerJXs84kIz2FfJZXe5GeSj6bjM5pXmWfQ0bndPK5Xu1H5wzyeWR0n+9V7kwyui8gB7w6iG6RZ5HRe6FX+Vlk9F5EzvbqMPovJueQ0X+JV4W5XpkuJaMwj3yZV3NQmE++nIyiAq9sV5BRVEi+0qt5CAfJV5ERLvLKdbVXCxAOka8hozjslfdaMooj5Ou8WoSSYvL1ZJREvRp0g1dLUFJCvpGMslKvhtxERlkZ+WavlqHiFq+GlZNRcSu5wqsVqLyNHCOj8navRlR6tQqVd5DjZFTd6eX//738/z/5LnI1GTV3ezWmhoyae8gJr9ah9l6vxtWSUXsfuc6rDai/n1xPRv0DXk1o8GoTGh8kN5LR+JBXk5JebUHjw+QmMpoe8WpKyqttaHqU3ExG82NeTWvxageaHye3ktH6hFcznvRqF1rbyE+R0d7uVeBpr/agPU1+hoyODq+ynvVqHzo6yc+R0dXlVc7zXh1AVzf5BTJ6erzKe9GrQ+jpJb9ERl+fVwUve2Xo92o2Cl4hzyYj+KpXljlezUXwNfJcMkKve/n2e/n2e/n2k+eTEXnTK88CrxYi+pZX/oVkRN8mL/JqMUrf8WrwYjJK3yUv8Wopyt/zauj7Xi1H+VLyB2TElnk1/EOvViK+nPwRGfEVXo382KvVqF7J9+kTvkmoXkX+lIzEar5Dn/HtQd0a8udk1K3le/MF3xg0rOO78iUZDevJX/FdQXID34+v+WYgtZH8DRmpTXwzvuU7gZbNfBu+43uAli3k78lo28r34Ae+AUhv493/SEZ6O/kn3j06d/DWf+Z9o3sn+Rcyun/lfe/iTaP3N97xbt4x+n8n7yGj/w/e7l7e7p+8VxTt443+RUbRfvLfvFeED/BG/+Fdovggb/FfMooPkf/jXaLkMG8xw/tDmcGnIUaflqHMRDaTUWHxaZjVpxWotPk0wu7TKlQ6yE4yqlw+jXL7tAY1Hp/GDPBpHWq9ZB8ZtX6fxg30aQPqB/k04QifNqFxsE+TjvRpCxqPIg8ho+lon6YM9Wkbmo/xadown3ag9VifZgwno/U48gifdqH9eJ8CI33ag44TfMoa5dM+dJ1IHk1G10k+5Yzx6QB6TvYpb6xPh9B3ik8F43wynOrTbBSMJ59GRnCCT5bTfZqL0ESfHGf4+P9+H//f7+P/+31aiOhk8plkRKf45D/Lp8UonerT4LN9WoryaT4NPcen5YhN92n4uWTEZpDP82kl4uf7NHKmT6tRfYFPowM+rUVCPo2d5dN61F3o0/gsMuouImf7tBENF/s0McenzUhe4tPkXJ+2InWpT1PzfNqOlst8mp7v0060XE4uIKPtCp9mFvq0G+krfZoV9GkvOq/yKbvIp/3ovtqn3JBPB9F7jU/5YZ8Oo/dacoSM/ut8Kiz2yXS9T3NQFPXJdoNP8xAu8cl1o08LUFzqk/cmnxahpMynQTf7tARlt5DLySi7lR2sYAdRcRs7GGMHUXk7e1fJ3qHqDvYuzt6h5k52rYpdQ+1d7Fo1u4b6u9m1GnYNjfewXwkyGu8l17JraLqPXatj19B8P7tWz36h9QH2q4H9QvuD7Fcj+4WOh9ipJDuFrofZqSZ2Cj2PsFMpdgp9j7JHzezRY+wRgi3s0ePsEUKt7NET7BEiT5LbyIg8xR61s0eIPs0epdkjlD7DHnWwRyh/lj3qZHcQe47d6WJ3EH+e3elmd1D9ArvTw+4g8SK708u+oO4l9qWPfUHDy+xLP/uC5Cvsy2z2BalX2Zc57AtaXmNH5rIjaHudHZnHjiD9Bjsynx1B55vsyAJ2BN1vsSML2RH0vs1eLGIv0P8Oe7GYvXiXvUDREvbiPfYC4ffZi6XsBYo/YC+WsRco+ZBdWM4uoOwjdmEFu4CKj9mFlewCKj9hF1axC6j6lF1YzS6g5jN2YQ27gNrP2YW17ALqv2AX1jF/NH7J/NczfzR9xfw3MH80f838NzJ/tH7D/Dcxf7R/y/w3M390fMf8tzB/dH3PzLcyc/T9wMy3MfMfmTmC25n5T8wcoR3M+WfmjMhO5vwLc0b0V+a8izmj9DfmvJs5o/x35ryHOSP2B3Pey5wR/5M572POqP6LOe9nzkj8zZwPMFs0/MNsDzJbJP9ltoeYLVL/MdvDzBYtGWZr8Gsn2ox+zTT5tRtps1+zLH7tRafVr2ybX/vRbfcr1+HXQfQ7/Sp0+WVy+zUHRR6/bAP8moew1y+Xz68FKPb75R3o1yKUDPJr0BF+LUHZYL+GHOnXMlQc5dewIX6tQtXRfo0a6tca1Bzj15hhfq1D7bF+jRvu1wbUH+fXhBF+bULj8X5NGunXFjSd4Ne0UX7tQOuJfs0Y7dcutJ/kV2CMX3vQcbJfWWP92oeuU/zKGefXAfSc6lfeeD/ffD/ffD/ffD/ffD/ffD/ffD/ffD/ffD/ffD/ffD/ffD/ffL/8Z/q1GKVT/Bp6ll/LEZvq1/Cz/VqJ+DS/Rp7j12pUT/dr9Ll+rUVihl9jz/NrPRrO92viTL82I3mBX5MDfm1FSn5NneXXdrRc6Nf0LGaF9EXMJ5v5oPNi5pPDfNB9CfPJZT7ovdSv/Dy/DmPOZcwnn/lcznwQLmA+VzAfFBcynyuZD0qCzOcqZoKKImZytV8rUBnya8Q1zAdVYeZzLfNBTYSZXMdMUF/MTK5nJmiMMpMbmAmaSvyaciMzQWspM7mJmaC9jJnczEzQcQszKWcm6LmVOVT4dQh9t/lVEGMmtzMTBCuZyR3MBJE4c7iTOSBaxRzuYg4orfZr8N1+LUWshjncwxwQTzCHe5kDqmuZw33MAXV1fo2/36+NaKhnDg8wByQbmMODzAEtjfT+IXqPtiTv5GHeCdJNzOEReo/uFL1/lN6jt5neP0bv0d9C7x+n9630HuEn6P2T9B7FbfT+Kd4Dytp5D0/Te1Sk6f0z9B6VHfT7WfqNmk7ew3O8B9R20fvn6T0au+n3C/QbTT30+0W/tqG5l/fwEv1Gex/9fpl+o6Offr9Cv9Ezm36/Sr/RN4d+v0a/59JvhF5n7+ex94i8Qb/n029E36THC+gxyt9i7xey94i9Tb8X0WNUv0OPF9NjJN5l15ew62h4jx6/T4+RXEqPP6DHSC2jxx/SY7Qtp8cf0WOkV7DfH9NjdK+kx5/QY/Suosef8v1ZzX6j6DN6vIYeI/w5fV3LTqPkC3Z6HT1G2Zf0dT19ReVX7PQGdhpVX9PjjfQVtd/Q1030FfXfstOb6SuavqOvW+grmr+nr1vpK9p/oK/b6Cs6fqSv2/meoOcn+rqDvqLvZ3Z3J7v7C7uL0K/0dRd9RfQ3dnc3u4vS3+nrHvqK2B/0ci+7i/if7O4++orEX/RyP71E3d/s7gF6ieQ/9PIgvUTqX74bh+g
[truncated: 648,472 more chars]
